# Supplementary material for: An evolutionarily conserved pathway mediated by neuroparsin-A regulates reproductive plasticity in ants
Source: PLoS Biol. 2024 Aug 12;22(8):e3002763. doi: 10.1371/journal.pbio.3002763 (PMC11398701; doi:10.1371/journal.pbio.3002763)
Supplement: S1 Data — (XLSX) [file pbio.3002763.s009.xlsx]

## Sheet: Fig 1B
Non	Reproductive		Os-Gyne	Os-Queen		La-Gyne	La-Queen		Cj-Gyne	Cj-Queen		Cn-Gyne	Cn-Queen		Tb-Gyne	Tb-Queen		Mp-Gyne	Mp-Queen		Gb-Worker	Gb-Gamergate		Hv-Worker	Hv-Gamergate
14.2379	1.33022		4.17147	0.586643		5.0095	1.03862		14.4701	0.64842		2.28153	0.721965		1.4679	2.41789		2.18354	0.997695		0.398072	0.251931		1.15189	0.448755
16.4689	0.987375		5.24359	1.1412		8.36675	0.734415		1.72309	1.30586		0.408951	2.23457		1.5842	2.60946		0.990803	1.79835		2.01545	0.211848		1.2605	0.191312
20.5586	0.85956		4.0574	0.620093		13.4979	1.3516		6.16884	1.79627		1.69349	0.817902		1.20895	1.41789		1.71317	0.766666		1.53805	1.50639		0.87904	1.10496
23.1296	1.15003		3.9739	0.901598			1.04584		7.64756	1.54221		5.57897	0.986233		5.51649	0.12022		2.3241	1.27162		1.57037	0.268148		0.98214	0.189991
12.7433	1.02219		5.54257	1.64782			0.927445		17.6917	0.662045		1.8025	0.768438		7.58816	0.680068		2.40606	1.45062		0.47339	0.18315		0.797745	0.643495
	0.753495		4.85865	1.62138					11.1194	0.643941		1.0196	0.696406		7.58816	0.347179		1.63203	0.756111		1.52742	0.0896906			0.188678
			3.22781									1.38319	0.618995		12.4991	1.73358		1.20303	0.756111		0.395322	0.239999
			6.19265									3.52592	1.07773		12.4127			1.26284	0.756111		1.71844	4.72757
												1.8	2.11111					2.26054	0.911725		1.05052
Mann Whitney test			Mann Whitney test			Mann Whitney test			Mann Whitney test			Mann Whitney test			Mann Whitney test			Mann Whitney test			Mann Whitney test			Mann Whitney test
P value	0.0043		P value	0.0007		P value	0.0357		P value	0.0043		P value	0.0342		P value	0.0427		P value	0.0106		P value	0.0274		P value	0.0303
Exact or approximate P value?	Exact		Exact or approximate P value?	Exact		Exact or approximate P value?	Exact		Exact or approximate P value?	Exact		Exact or approximate P value?	Gaussian Approximation		Exact or approximate P value?	Gaussian Approximation		Exact or approximate P value?	Exact		Exact or approximate P value?	Exact		Exact or approximate P value?	Exact
P value summary	**		P value summary	***		P value summary	*		P value summary	**		P value summary	*		P value summary	*		P value summary	*		P value summary	*		P value summary	*
Are medians signif. different? (P < 0.05)	Yes		Are medians signif. different? (P < 0.05)	Yes		Are medians signif. different? (P < 0.05)	Yes		Are medians signif. different? (P < 0.05)	Yes		Are medians signif. different? (P < 0.05)	Yes		Are medians signif. different? (P < 0.05)	Yes		Are medians signif. different? (P < 0.05)	Yes		Are medians signif. different? (P < 0.05)	Yes		Are medians signif. different? (P < 0.05)	Yes
One- or two-tailed P value?	Two-tailed		One- or two-tailed P value?	Two-tailed		One- or two-tailed P value?	Two-tailed		One- or two-tailed P value?	Two-tailed		One- or two-tailed P value?	Two-tailed		One- or two-tailed P value?	Two-tailed		One- or two-tailed P value?	Two-tailed		One- or two-tailed P value?	Two-tailed		One- or two-tailed P value?	Two-tailed
Sum of ranks in column A,B	45 , 21		Sum of ranks in column A,B	84 , 21		Sum of ranks in column A,B	21 , 15		Sum of ranks in column A,B	56 , 22		Sum of ranks in column A,B	133.5 , 76.50		Sum of ranks in column A,B	82 , 38		Sum of ranks in column A,B	114 , 57		Sum of ranks in column A,B	104 , 49		Sum of ranks in column A,B	42 , 24
Mann-Whitney U	0		Mann-Whitney U	0		Mann-Whitney U	0		Mann-Whitney U	1		Mann-Whitney U	21.5		Mann-Whitney U	10		Mann-Whitney U	12		Mann-Whitney U	13		Mann-Whitney U	3
Cohen's d	2.89758		Cohen's d	4.44974		Cohen's d	3.20734		Cohen's d	2.1094		Cohen's d	0.993197		Cohen's d	1.40997		Cohen's d	1.55428		Cohen's d	0.212998		Cohen's d	1.83803
95%CI	12.4414, 20.3796		95%CI	2.6272, 4.5169		95%CI	3.5158, 12.3612		95%CI	3.3963, 14.0110		95%CI	0.0597, 2.1484		95%CI	1.0148, 8.7870		95%CI	0.2586, 1.1883		95%CI	-0.9740, 1.4792		95%CI	0.1410, 0.9651

## Sheet: Fig 2C
The surface of oocyte (each row under treatment was represent an ovarian oocyte(s) data)																			The number of oocytes					Largest oocyte surface area (μm2)					Total surface area of oocytes (μm2)
ds-eGFP (μm²)						ds-random (μm²)				ds-NPA (μm²)									ds-eGFP	ds-random	ds-NPA			ds-eGFP	ds-random	ds-NPA			ds-eGFP	ds-random	ds-NPA
0						30195.6	15160.3			24026.8	41266	40969.5							0	2	3			0	30195.6	41266			0	45355.9	106262
0						12921.1				40235	12435.7	4415.9	15480.4						0	1	4			0	12921.1	40235			0	12921.1	72567
0						16371.3	16692.8			14471.2									0	2	1			0	16692.8	14471.2			0	33064.2	14471.2
11662.8	19854.1					15101.1				0									2	1	0			19854.1	15101.1	0			31516.9	15101.1	0
0						0				75623.2	34224.6								0	0	2			0	0	75623.2			0	0	109848
44684.3	36186	37512.3				0				54356.5	16198.4	8594.25	69239.4						3	0	4			44684.3	0	69239.4			118383	0	148389
15832.9	25418.7	39277.3				27013.9	19386.4	21301.7		13988									3	3	1			39277.3	27013.9	13988			80528.8	67701.9	13988
9458.03	20318.8					6665.47	23396.6			31157.8	37360.3								2	2	2			20318.8	23396.6	37360.3			29776.9	30062	68518.2
0						0				14083.9	12907.8								0	0	2			0	0	14083.9			0	0	26991.7
0						0				8575.52	7076.59	2354.96	37573.9						0	0	4			0	0	37573.9			0	0	55580.9
26989.1	15525.9					0				10852.7	55307.6	38410.4	6772.39						2	0	4			26989.1	0	55307.6			42515	0	111343
11700.7	27903.2					0				48721.8	42795.4	9987.29	18638.2						2	0	4			27903.2	0	48721.8			39604	0	120143
0						0				0									0	0	0			0	0	0			0	0	0
16500.7	5890.05					11242.9				8842.33	24835.9	40737.2							2	1	3			16500.7	11242.9	40737.2			22390.7	11242.9	74415.5
0						0				43493.4	9249.58	24712.4	14468.3						0	0	4			0	0	43493.4			0	0	91923.7
15703.4						8504.07				0									1	1	0			15703.4	8504.07	0			15703.4	8504.07	0
0						0				13694.3	32909.6	39612.9							0	0	3			0	0	39612.9			0	0	86216.9
0						0				23562.5	18003.2								0	0	2			0	0	23562.5			0	0	41565.7
0						0				41734.4	40963.6								0	0	2			0	0	41734.4			0	0	82698
0						0				11076.6	21679								0	0	2			0	0	21679			0	0	32755.6
0						0				15047.5	49566.1	33629.3							0	0	3			0	0	49566.1			0	0	98242.9
0						10180.8				6939.67									0	1	1			0	10180.8	6939.67			0	10180.8	6939.67
0						0				82802.9	34647.6	19339.1	10557.5	20906.7					0	0	5			0	0	82802.9			0	0	168254
0						4705.47				5952.98	22016.5								0	1	2			0	4705.47	22016.5			0	4705.47	27969.4
0						0				0									0	0	0			0	0	0			0	0	0
15827.8						2840.23				21540.9	34242.9	6838.1	11685.8	81245.6	14945.2	68791.9	14974.6		1	1	8			15827.8	2840.23	81245.6			15827.8	2840.23	254265
0						0				6266.99	15179	12153.6							0	0	3			0	0	15179			0	0	33599.6
0						0				0									0	0	0			0	0	0			0	0	0
0						0				40460.8	20532.4	18546.9							0	0	3			0	0	40460.8			0	0	79540.1
0						0				55597.7	13108.3	14769.8							0	0	3			0	0	55597.7			0	0	83475.7
6210.81						0				0									1	0	0			6210.81	0	0			6210.81	0	0
0						0				67318.1									0	0	1			0	0	67318.1			0	0	67318.1
0						11959.1	7004.65	14401.2		5638.48	9796.87	16217.8	15214.1						0	3	4			0	14401.2	16217.8			0	33365	46867.3
23049	9785.02	19952				0				49587.2	18207.4	50388.4	7345.53	6880.39					3	0	5			23049	0	50388.4			52786	0	132409
0						0				5691.06	29210.6	8788.44							0	0	3			0	0	29210.6			0	0	43690.1
0						0				7604.27	17209.2								0	0	2			0	0	17209.2			0	0	24813.5
20556.7	12528.3	42758.4	6706.14	10958.2		0				0									5	0	0			42758.4	0	0			93507.8	0	0
										0											0					0					0
										29323.6	10347.1	24398.6	31174.2	28761.6							5					31174.2					124005
																			ds-eGFP vs ds-random					ds-eGFP vs ds-random					ds-eGFP vs ds-random
																			Mann Whitney test					Mann Whitney test					Mann Whitney test
																			P value	0.7396				P value	0.6259				P value	0.6727
																			Exact or approximate P value?	Gaussian Approximation				Exact or approximate P value?	Gaussian Approximation				Exact or approximate P value?	Gaussian Approximation
																			P value summary	ns				P value summary	ns				P value summary	ns
																			Are medians signif. different? (P < 0.05)	No				Are medians signif. different? (P < 0.05)	No				Are medians signif. different? (P < 0.05)	No
																			One- or two-tailed P value?	Two-tailed				One- or two-tailed P value?	Two-tailed				One- or two-tailed P value?	Two-tailed
																			Sum of ranks in column A,B	1414 , 1362				Sum of ranks in column A,B	1426 , 1350				Sum of ranks in column A,B	1421 , 1355
																			Mann-Whitney U	658.5				Mann-Whitney U	646.5				Mann-Whitney U	651.5
																			Cohen's d	0.201966				Cohen's d	0.292135				Cohen's d	0.319298
																			95%CI	-0.2800, 0.7125				95%CI	-1932.78288 , 8520.96126				95%CI	-3336.23646, 18131.16133
																			ds-eGFP vs ds-NPA					ds-eGFP vs ds-NPA					ds-eGFP vs ds-NPA
																			Mann Whitney test					Mann Whitney test					Mann Whitney test
																			P value	< 0.0001				P value	< 0.0001				P value	< 0.0001
																			Exact or approximate P value?	Gaussian Approximation				Exact or approximate P value?	Gaussian Approximation				Exact or approximate P value?	Gaussian Approximation
																			P value summary	***				P value summary	***				P value summary	***
																			Are medians signif. different? (P < 0.05)	Yes				Are medians signif. different? (P < 0.05)	Yes				Are medians signif. different? (P < 0.05)	Yes
																			One- or two-tailed P value?	Two-tailed				One- or two-tailed P value?	Two-tailed				One- or two-tailed P value?	Two-tailed
																			Sum of ranks in column A,C	1021 , 1905				Sum of ranks in column A,C	1013 , 1913				Sum of ranks in column A,C	1010 , 1916
																			Mann-Whitney U	318				Mann-Whitney U	310				Mann-Whitney U	307
																			Cohen's d	-1.08969				Cohen's d	-1.16506				Cohen's d	-1.05325
																			95%CI	-2.4587, -1.0049				95%CI	-32449.59836 , -14154.14483				95%CI	-69054.66631, -27248.51639
																			ds-random vs ds-NPA					ds-random vs ds-NPA					ds-random vs ds-NPA
																			Mann Whitney test					Mann Whitney test					Mann Whitney test
																			P value	< 0.0001				P value	< 0.0001				P value	< 0.0001
																			Exact or approximate P value?	Gaussian Approximation				Exact or approximate P value?	Gaussian Approximation				Exact or approximate P value?	Gaussian Approximation
																			P value summary	***				P value summary	***				P value summary	***
																			Are medians signif. different? (P < 0.05)	Yes				Are medians signif. different? (P < 0.05)	Yes				Are medians signif. different? (P < 0.05)	Yes
																			One- or two-tailed P value?	Two-tailed				One- or two-tailed P value?	Two-tailed				One- or two-tailed P value?	Two-tailed
																			Sum of ranks in column B,C	969 , 1957				Sum of ranks in column B,C	946 , 1980				Sum of ranks in column B,C	949 , 1977
																			Mann-Whitney U	266				Mann-Whitney U	243				Mann-Whitney U	246
																			Cohen's d	-1.32933				Cohen's d	-1.43106				Cohen's d	-1.31072
																			95%CI	-2.6182, -1.2779				95%CI	-35095.25892, -18096.66264				95%CI	-74926.33226, -36171.77531

## Sheet: Fig 2F
The surface of oocyte (each row under treatment was represent an ovarian oocyte(s) data)																														The number of oocytes					Largest oocyte surface area (μm2)					Total surface area of oocytes (μm2)
BSA (μm²)													Inactive-NPA (μm²)												NPA (μm²)					BSA	inactive-NPA	NPA			BSA	inactive-NPA	NPA			BSA	inactive-NPA	NPA
10338.6	24941.2	10943.3	11199.6	24651.5	6530.44	17094.7	14371.1						45745.7	48949.4	28508.1	10180.2	24317.4								13022.4	7536.56				8	5	2			24941.2	48949.4	13022.4			120070	157701	20559
10559.3													30365	29378.6	14749.4	6184.75									11253.5					0	4	1			10559.3	30365	11253.5			10559.3	80677.7	11253.5
44870	8614.16	47096.9	18895.3	47106	30223.4	15515							39793.9	53246.5	36616.9	64368.8	51249.6	47387.6							0					7	6	0			47106	64368.8	0			212321	292663	0
26036.4	45897.4	75161	34777.2	34877.5	43725.8	34023.6	29200.1	24117					60964.3	40141.5	16271.9	29073.1	53022.3	61585.1	11965.5						59451.7					9	7	1			75161	61585.1	59451.7			347816	273024	59451.7
16618.5	11536.6	12951.7	39233.7	16376.7	34744.3	7319.62	39813.2	41729.1	57581.8				24029.5	34606.2	28126.2	15267.4	37649.4	21445.4	12201.3	55209.6	67683.3	52421.4	13911.8		0					10	11	0			57581.8	67683.3	0			277905	362551	0
6042.09	18379.7	16387	7623.66										47272.8	36861.6	9735.54	19097.1	19177.4	3499.09							24006.3					4	6	1			18379.7	47272.8	24006.3			48432.5	135643	24006.3
20157.7	12567.2	16821.2	28793.1	28169.2	55260	46875.3	11924.5	7600.03	30029.7	35667.3	17744		27983.1	29905.5	12931.4	39598.1	27914.2	17379.4	14652.7	37094.7	29402.4				43860.7					12	9	1			55260	39598.1	43860.7			311609	236861	43860.7
51821.5	15328.6	37517.8	53647.6	9931.61	14782.4								30449	9024.76	26113.2	40319.6									8151.78	8605.41	15209.9			6	4	3			53647.6	40319.6	15209.9			183029	105907	31967.1
45480	6760.31	27838.7	42727.6	15510.4	40387.2	61398.2							12041.3	20173	13115.3	58181.8	44214.1								0					7	5	0			61398.2	58181.8	0			240102	147725	0
6496.64	55884.4	25215.6	15435.5	30975.3									9475.79	8931.15	18095.8	24203.4	25966.9								14206.8	10621.7				5	5	2			55884.4	25966.9	14206.8			134007	86673	24828.6
14025.6	61980.7	33103.1	51134.7										11723.9	63034.6	40955.2	13807.7	39599								11053.1					4	5	1			61980.7	63034.6	11053.1			160244	169120	11053.1
55365.5	12340.8	25722.1	52249.3	44760.6	27270.6	24297.9	59822.1						9218.16	52587	16052.1	7352.43	16117.6	41134.9	29111.2	28993.8	44250.9	34846.4			12617.2					8	10	1			59822.1	52587	12617.2			301829	279664	12617.2
26516.8	19349.9	8653.17	12105.6	22744.3	24494.3	43682	38332	44110.3	32559.4				41607.4	24242	29398.4	12525.8	8910.43	3795.33							0					10	6	0			44110.3	41607.4	0			272548	120479	0
0													4349	23446.1											20125.8					0	2	1			0	23446.1	20125.8			0	27795.1	20125.8
12142.9	15153.7	66186.7											6765.09	39375	26271.8	42204.2	7167.21	16772.6							29161.9	12464.6				3	6	2			66186.7	42204.2	29161.9			93483.3	138556	41626.5
17235.9	9819.09												33279	10886.3	24342.4	5083.1	63525.8								0					2	5	0			17235.9	63525.8	0			27055	137117	0
75267.9	39665.8	26118.7	62070.7	71288	15912.5	25932.3							32019	46194	16121.7	42463.3	48563								0					7	5	0			75267.9	48563	0			316256	185361	0
32411.3	18362.3	29944.5	4872.63										7580.81												0					4	1	0			32411.3	7580.81	0			85590.7	7580.81	0
23893.2	64139.1	19237.6	12184.6										0												8194.63	9038.36	18596.4	44335.6		4	1	4			64139.1	0	44335.6			119455	0	80165
0													9643.29	7745.15	12905.9	24813.5									0					0	4	0			0	24813.5	0			0	55107.8	0
9347.89	26397.6	35557.3	9947.67	15863.7	9133.21								12599.6	6782.47	36781.5										20232.1	2364.26	51866.3	13072.4		6	3	4			35557.3	36781.5	51866.3			106247	56163.6	87535.1
0													32886.1	43634.1	13452.2	33887.1	5497.36	12979.9	6343.81						16926	17023.8	42395.1	25182.6		0	7	4			0	43634.1	42395.1			0	148681	101527
5964.07	37350.9	14757.5											27564.8	17448.7	17284.8										10572					3	3	1			37350.9	27564.8	10572			58072.4	62298.3	10572
5295.68	15476.1												6946.27	19876.7											19600.9					2	2	1			15476.1	19876.7	19600.9			20771.8	26823	19600.9
15391.9	38203.1												8895.62	21142	32286.3	23589.2	54209								8346.11					2	5	1			38203.1	54209	8346.11			53595	140122	8346.11
30553.8	15207.9	41288.8											76923.3	28233	30171.2										0					3	3	0			41288.8	76923.3	0			87050.4	135327	0
8667.08	22859.2	13408.7											45496.5	9559.79	17735.4	41982.2	63886.5	14331.5							0					3	6	0			22859.2	63886.5	0			44935	192992	0
																														BSA vs inactive-NPA					BSA vs inactive-NPA					BSA vs inactive-NPA
																														Mann Whitney test					Mann Whitney test					Mann Whitney test
																														P value	0.6385				P value	0.5277				P value	0.539
																														Exact or approximate P value?	Gaussian Approximation				Exact or approximate P value?	Gaussian Approximation				Exact or approximate P value?	Gaussian Approximation
																														P value summary	ns				P value summary	ns				P value summary	ns
																														Are medians signif. different? (P < 0.05)	No				Are medians signif. different? (P < 0.05)	No				Are medians signif. different? (P < 0.05)	No
																														One- or two-tailed P value?	Two-tailed				One- or two-tailed P value?	Two-tailed				One- or two-tailed P value?	Two-tailed
																														Sum of ranks in column A,B	715 , 770				Sum of ranks in column A,B	705.5 , 779.5				Sum of ranks in column A,B	706.5 , 778.5
																														Mann-Whitney U	337				Mann-Whitney U	327.5				Mann-Whitney U	328.5
																														Cohen's d	-0.088281				Cohen's d	-0.178982				Cohen's d	-0.046944
																														95%CI	-1.86, 1.34				95%CI	-15399.30127, 7790.36727				95%CI	-60639.33216, 51037.06927
																														BSA vs NPA					BSA vs NPA					BSA vs NPA
																														Mann Whitney test					Mann Whitney test					Mann Whitney test
																														P value	< 0.0001				P value	0.0003				P value	< 0.0001
																														Exact or approximate P value?	Gaussian Approximation				Exact or approximate P value?	Gaussian Approximation				Exact or approximate P value?	Gaussian Approximation
																														P value summary	***				P value summary	***				P value summary	***
																														Are medians signif. different? (P < 0.05)	Yes				Are medians signif. different? (P < 0.05)	Yes				Are medians signif. different? (P < 0.05)	Yes
																														One- or two-tailed P value?	Two-tailed				One- or two-tailed P value?	Two-tailed				One- or two-tailed P value?	Two-tailed
																														Sum of ranks in column A,C	982.5 , 502.5				Sum of ranks in column A,C	951 , 534				Sum of ranks in column A,C	988 , 497
																														Mann-Whitney U	124.5				Mann-Whitney U	156				Mann-Whitney U	119
																														Cohen's d	1.42791				Cohen's d	1.14264				Cohen's d	1.36726
																														95%CI	2.24, 5.02				95%CI	12388.19207, 35072.79134				95%CI	67247.34610, 156744.40990
																														inactive-NPA vs NPA					inactive-NPA vs NPA					inactive-NPA vs NPA
																														Mann Whitney test					Mann Whitney test					Mann Whitney test
																														P value	< 0.0001				P value	< 0.0001				P value	< 0.0001
																														Exact or approximate P value?	Gaussian Approximation				Exact or approximate P value?	Gaussian Approximation				Exact or approximate P value?	Gaussian Approximation
																														P value summary	***				P value summary	***				P value summary	***
																														Are medians signif. different? (P < 0.05)	Yes				Are medians signif. different? (P < 0.05)	Yes				Are medians signif. different? (P < 0.05)	Yes
																														One- or two-tailed P value?	Two-tailed				One- or two-tailed P value?	Two-tailed				One- or two-tailed P value?	Two-tailed
																														Sum of ranks in column B,C	1057 , 428				Sum of ranks in column B,C	992 , 493				Sum of ranks in column B,C	1039 , 446
																														Mann-Whitney U	50				Mann-Whitney U	115				Mann-Whitney U	68
																														Cohen's d	1.99138				Cohen's d	1.4847				Cohen's d	1.72627
																														95%CI	2.82, 4.96				95%CI	17406.88018, 37663.03723				95%CI	79833.73603, 153760.28286

## Sheet: Fig 3B
Distance (pixel)
10 min			30 min			60 min
ds-eGFP	ds-NPA		ds-eGFP	ds-NPA		ds-eGFP	ds-NPA
3384	2783		8948	7718		15177	15418
2843	2371		8660	2775		18338	1959
3530	2323		10547	6189		20154	8389
3000	1390		8988	1894		16703	2429
3294	2905		9752	8896		19045	16429
3313	2608		10346	8911		20013	15221
3362	2975		10217	8413		12021	15786
3045	1398		8156	1550		14111	2922
1738	990		3616	2838		6885	6388
3593	1289		4900	3803		9229	10490
2196	1833		6177	3262		11454	10724
1615	2587		3268	6428		4227	11517
2652	468		8784	849		17126	3647
1361	1871		4410	3465		15001	6378
3220	730		8413	1099		17597	2183
3293	2936		6832	4987		9550	7506
718	3238		897	7381		979	12644
3492	43		9787	43		17023	43
3086	1253		7921	3506		8959	5212
3585	2865		9333	4393		18416	8125
3155	1665		9823	3827		18846	7158
3308	2698		8014	5554		18228	7887
3373	2086		9786	4342		19443	7477
Wald test after fitting generalized linear model			Wald test after fitting generalized linear model			Wald test after fitting generalized linear model
P value	0.0001943		P value	7.47e-06		P value	4.167e-05

## Sheet: Fig 3C
Foraging
Frequency			duration (s)
ds-eGFP	ds-NPA		ds-eGFP	ds-NPA
0	2		0	34
8	0		171	0
0	1		0	30
7	0		319	0
2	0		43	0
5	0		112	0
4	0		84	0
9	1		1052	14
2	1		219	14
4	0		767	0
2	3		258	480
4	0		380	0
1	0		47	0
	1			11
3	0		125	0
4	0		118	0
0	1		0	15
2	1		36	23
0	0		0	0
1	0		43	0
0	0		0	0
0	0		0	0
Wald test after fitting generalized linear model			Wald test after fitting generalized linear model
P value	2.682e-05		P value	6.403e-05

## Sheet: Fig 3E
Distance (pixel)
10 min			30 min			60 min
BSA	NPA		BSA	NPA		BSA	NPA
620	1395		2702	1578		9226	1579
548	667		2040	2438		4153	4614
784	2758		1446	6721		2683	10633
745	1560		939	3579		1089	5496
1704	1764		2311	2103		3233	11477
823	3229		867	5238		947	6411
748	2110		750	3168		696	5108
1435	503		3013	802		10193	899
700	1047		1411	2763		2694	2787
48	1852		277	5949		479	7958
187	1420		1337	4742		3094	6674
344	3048		1606	6096		2720	9011
929	2516		1971	7430		2955	8242
986	1891		1083	4985		1555	5612
	1261			4832			7685
	3108			5469			8207
2146	2050		3095	7816		1038	8664
2366	1175		1376	6193		717	8182
436	1088		434	1193		453	1018
1027	268		1026	310		726	280
1228	3144		1889	8915		1825	11409
381	2948		432	9888		3375	13843
Wald test after fitting generalized linear model			Wald test after fitting generalized linear model			Wald test after fitting generalized linear model
P value	3.912e-05		P value	2.612e-10		P value	0.0001635

## Sheet: Fig 4C
The surface of oocyte (each row under treatment was represent an ovarian oocyte(s) data)														The number of oocytes				Largest oocyte surface area (μm2)				Total surface area of oocytes (μm2)
ds-eGFP (μm²)							ds-HvNPA (μm²)							ds-eGFP	ds-HvNPA			ds-eGFP	ds-HvNPA			ds-eGFP	ds-HvNPA
0							208185	185509	759782					0	3			0	759782			0	1.15348e+06
197310							208861	939474						1	2			197310	939474			197310	1.14834e+06
792450	482488	258086	551865	793189	118639		121473	651474	505868	863399				6	4			793189	863399			2.99672e+06	2.14221e+06
0							836018	299317	638329	965809				0	4			0	965809			0	2.73947e+06
0							0							0	0			0	0			0	0
0							76383.7	21849.1	269661	525025				0	4			0	525025			0	892918
0							63276	178221	720844	361737				0	4			0	720844			0	1.32408e+06
0							669926	22537	43326.9	164230				0	4			0	669926			0	900019
100589	405858	459023					14930.4	21330.4	49590.9	14586.6	33323.8	181491		3	6			459023	181491			965471	315253
0							811117	20057.9	128036	141129				0	4			0	811117			0	1.10034e+06
0							162780	54296.8	201612	144313				0	4			0	201612			0	563002
547232							0							1	0			547232	0			547232	0
0							0							0	0			0	0			0	0
0							691779	334085	170796	94496.1	321958			0	5			0	691779			0	1.61311e+06
0							32288.5	11796.1	57354.3	62868.4				0	4			0	62868.4			0	164307
0							46641.4	85186.3	117981	21720.5	16133.8			0	5			0	117981			0	287663
0							240090	91943.3	43292.9	72084.5				0	4			0	240090			0	447411
0							52646.6	203818	113843	24377.4	69550.4			0	5			0	203818			0	464236
0														0				0				0
82806.8	36979	32313.8												3				82806.8				152100
														Mann Whitney test				Mann Whitney test				Mann Whitney test
														P value	0.0001			P value	0.0004			P value	0.0005
														Exact or approximate P value?	Gaussian Approximation			Exact or approximate P value?	Gaussian Approximation			Exact or approximate P value?	Gaussian Approximation
														P value summary	***			P value summary	***			P value summary	***
														Are medians signif. different? (P < 0.05)	Yes			Are medians signif. different? (P < 0.05)	Yes			Are medians signif. different? (P < 0.05)	Yes
														One- or two-tailed P value?	Two-tailed			One- or two-tailed P value?	Two-tailed			One- or two-tailed P value?	Two-tailed
														Sum of ranks in column A,B	265 , 476			Sum of ranks in column A,B	275.5 , 465.5			Sum of ranks in column A,B	276.5 , 464.5
														Mann-Whitney U	55			Mann-Whitney U	65.5			Mann-Whitney U	66.5
														Cohen's d	-1.64108			Cohen's d	-1.14011			Cohen's d	-0.831765
														95%CI	-3.85, -1.64			95%CI	-533262.68997, -142671.68276			95%CI	-1083567.88458, -125642.25616

## Sheet: Fig 4F
Hunting score
ds-eGFP	ds-HvNPA
2.5	2.17
4.8	1.8
3.4	0.8
5	3.4
1.667	1.1667
4.833	1.5
Mann Whitney test
P value	0.0126
Exact or approximate P value?	Gaussian Approximation
P value summary	*
Are medians signif. different? (P < 0.05)	Yes
One- or two-tailed P value?	Two-tailed
Sum of ranks in column A,B	72.50 , 32.50
Mann-Whitney U	4.5
Cohen's d	1.47822
95%CI	0.58142081, 4.90323634

## Sheet: Fig 5B
The surface of oocyte (each row under treatment was represent an ovarian oocyte(s) data)														The number of oocytes				Largest oocyte surface area (μm2)				Total surface area of oocytes (μm2)
ds-eGFP (μm²)					ds-JHBP (μm²)									ds-eGFP	ds-JHBP			ds-eGFP	ds-JHBP			ds-eGFP	ds-JHBP
9924.32	7964.81	3459.78	5408.58		0									4	0			9924.32	0			26757.5	0
0					8836.7									0	1			0	8836.7			0	8836.7
0					12756.9									0	1			0	12756.9			0	12756.9
11619.4	17931.5				31438.4	10445.4	4436.12	26389.2	7600.78	6272.07	24289.4	10775.8		2	8			17931.5	31438.4			29550.8	121647
0					34707.1	16095.3	22028.5							0	3			0	34707.1			0	72830.9
25278.4					0									1	0			25278.4	0			25278.4	0
0					42585.1	15611.2	8127.51	6717.56						0	4			0	42585.1			0	73041.3
5614.24	31297.7	12492.8			5158.62	46769.4	20235.2	9736.7	11028.5	16267.1				3	6			31297.7	46769.4			49404.8	109196
13165.6					46361	32215	26782.9	15101.1	19897.5					1	5			13165.6	46361			13165.6	140358
0					22739.2	6278.6	14262.4	6307.63	20343.5	15951.8	18878.7	11462.8		0	8			0	22739.2			0	116225
0					18647.1	16437.4	4681.22	17704.1						0	4			0	18647.1			0	57469.8
50633.9	5969.26	5096.85	17307.1		31060.9	16698.3	8555.85							4	3			50633.9	31060.9			79007.2	56315
18601.4	10182.6				43486	25776.9	21633.4	7926.91	35692.8	9682.49	9367.24	28618.2		2	8			18601.4	43486			28784	182184
8653.76	10743.7				15692.6	18527.4	21658.9	9848.08						2	4			10743.7	21658.9			19397.5	65727
0					6206.36	5407.15								0	2			0	6206.36			0	11613.5
0					37425.2	9776.73	6679.69							0	3			0	37425.2			0	53881.6
5104.66					26250.3	12368.3	14654.8	3687.57	11852.1	28151.8	35728.6			1	7			5104.66	35728.6			5104.66	132694
0					0									0	0			0	0			0	0
0					0									0	0			0	0			0	0
0					12084.4	15243.2	8552.33							0	3			0	15243.2			0	35879.9
0					13496.8	4827.97	10961.1							0	3			0	13496.8			0	29285.9
0					27157.8	18769.9	17058.9	8844.17	36859.2					0	5			0	36859.2			0	108690
21939.1	18261.5	8244.12			19965.3									3	1			21939.1	19965.3			48444.6	19965.3
0					12845	17027.3								0	2			0	17027.3			0	29872.4
0					9032.15	26983.2	8023.43	30228.5						0	4			0	30228.5			0	74267.3
0					7356.5	19811.7	15230.5	27711.9						0	4			0	27711.9			0	70110.6
0					5733.24	11024.1	3046.05	15065.8						0	4			0	15065.8			0	34869.2
31524.5	41549.6	20147.2	6181.46		0									4	0			41549.6	0			99402.8	0
					23642.2	48732									2				48732				72374.1
					25575	34364.2	19227.9	8862.91	11015.7						5				34364.2				99045.8
														Mann Whitney test				Mann Whitney test				Mann Whitney test
														P value	< 0.0001			P value	0.0003			P value	< 0.0001
														Exact or approximate P value?	Gaussian Approximation			Exact or approximate P value?	Gaussian Approximation			Exact or approximate P value?	Gaussian Approximation
														P value summary	***			P value summary	***			P value summary	***
														Are medians signif. different? (P < 0.05)	Yes			Are medians signif. different? (P < 0.05)	Yes			Are medians signif. different? (P < 0.05)	Yes
														One- or two-tailed P value?	Two-tailed			One- or two-tailed P value?	Two-tailed			One- or two-tailed P value?	Two-tailed
														Sum of ranks in column A,B	580.5 , 1131			Sum of ranks in column A,B	695 , 1258			Sum of ranks in column A,B	577.5 , 1134
														Mann-Whitney U	174.5			Mann-Whitney U	230			Mann-Whitney U	171.5
														Cohen's d	-1.16976			Cohen's d	-0.973868			Cohen's d	-1.11727
														95%CI	-3.43， -1.30			95%CI	-22354.19044， -6668.97187			95%CI	-65445.63936， -23523.07282
