# Supplementary material for: An evolutionarily conserved pathway mediated by neuroparsin-A regulates reproductive plasticity in ants
Source: PLoS Biol. 2024 Aug 12;22(8):e3002763. doi: 10.1371/journal.pbio.3002763 (PMC11398701; doi:10.1371/journal.pbio.3002763)
Supplement: S2 Data — (XLSX) [file pbio.3002763.s010.xlsx]

## Sheet: S2B
dsRNA-injected Foraging (blank)
Frequency			duration (s)
ds-eGFP	ds-NPA		ds-eGFP	ds-NPA
2	2		16	49
3	1		33	10
0	5		0	36
2	3		9	17
0	5		0	36
0	0		0	0
3	0		38	0
0	0		0	0
2	0		20	0
0	2		0	20
2	1		13	10
1	1		18	36
0	0		0	0
	0			0
0	3		0	21
0	1		0	41
1	0		9	0
1	0		6	0
0	0		0	0
0	0		0	0
1	0		6	0
0	0		0	0
Wald test after fitting generalized linear model			Wald test after fitting generalized linear model
P value	0.4963		P value	0.2618

## Sheet: S2D
Peptide-injected Foraging
Frequency			duration (s)
BSA	NPA		BSA	NPA
0	4		0	1139
0	7		0	341
0	3		0	2010
0	0		0	0
0	0		0	0
0	0		0	0
0	0		0	0
0	0		0	0
0	0		0	0
0	0		0	0
0	0		0	0
0	0		0	0
0	0		0	0
	0			0
	0			0
0	0		0	0
0	0		0	0
0	0		0	0
0	0		0	0
0	0		0	0
0	0		0	0
0	0		0	0

## Sheet: S2E
Peptide-injected Foraging (blank)
Frequency			duration (s)
ds-eGFP	ds-NPA		ds-eGFP	ds-NPA
2	2		16	49
3	1		33	10
0	5		0	36
2	3		9	17
0	5		0	36
0	0		0	0
3	0		38	0
0	0		0	0
2	0		20	0
0	2		0	20
2	1		13	10
1	1		18	36
0	0		0	0
	0			0
0	3		0	21
0	1		0	41
1	0		9	0
1	0		6	0
0	0		0	0
0	0		0	0
1	0		6	0
0	0		0	0

## Sheet: S3A
NPA relative expression (Tissues)
Brain	Fat body	Gut	Ovary	Thorax
7047.03	22.7238	0.826145	8.68063	27.623
9537.97	10.9876	1.25076	10.9622	35.6987
14897.7	10.7988	0.967813	8.29821	9.53214

## Sheet: S3B
NPA relative expression (RNAi efficiency)
ds-eGFP	ds-NPA		ds-eGFP	ds-NPA
0.890038	0.318204		1.04216	0.420484
0.624095	0.523019		1.25706	0.728678
1.0516	0.51681		0.755505	0.320494
1.21917	0.710826		0.487002	0.968862
1.40405	0.565205		0.819058	0.441534
			0.966238	0.217983
			1.20627	0.971204
			2.17301	0.341314
				0.802381
Mann Whitney test			Mann Whitney test
P value	0.0159		P value	0.0152
Exact or approximate P value?	Exact		Exact or approximate P value?	Exact
P value summary	*		P value summary	*
Are medians signif. different? (P < 0.05)	Yes		Are medians signif. different? (P < 0.05)	Yes
One- or two-tailed P value?	Two-tailed		One- or two-tailed P value?	Two-tailed
Sum of ranks in column A,B	39 , 16		Sum of ranks in column A,B	97 , 56
Mann-Whitney U	1		Mann-Whitney U	11
Cohen's d	2.18175		Cohen's d	1.25728
95%CI	0.169263164, 0.852693996		95%CI	0.089934520, 0.928211211

## Sheet: S4A
NPA TPMs
ds-eGFP	ds-NPA
530.65	254.13
429.41	239.05
381.89	145.45
630.5	52.99
839.63	40.44
Mann Whitney test
P value	0.0079
Exact or approximate P value?	Exact
P value summary	**
Are medians signif. different? (P < 0.05)	Yes
One- or two-tailed P value?	Two-tailed
Sum of ranks in column A,B	40 , 15
Mann-Whitney U	0
Cohen's d	2.82931
95%CI	201.5852, 630.4228
