# Supplementary material for: An evolutionarily conserved pathway mediated by neuroparsin-A regulates reproductive plasticity in ants
Source: PLoS Biol. 2024 Aug 12;22(8):e3002763. doi: 10.1371/journal.pbio.3002763 (PMC11398701; doi:10.1371/journal.pbio.3002763)
Supplement: S3 Data — (XLSX) [file pbio.3002763.s011.xlsx]

## Sheet: DEGs List
Gene	GeneID(Public_database)	gene_express_change	baseMean	log2FoldChange	pvalue	padj	eGFP_Brain_1	eGFP_Brain_2	eGFP_Brain_4	eGFP_Brain_7	eGFP_Brain_8	NPi_Brain_10	NPi_Brain_11	NPi_Brain_4	NPi_Brain_5	NPi_Brain_8	Id	Dmel_symbol	Name	Dmel_summary	BestHit2Swissprot	BestHit2nr	GO
Pharaoh_ant_13590	LOC105831230	NPi_Brain_down	4362.03	-1.13303	1.10507e-07	0.00112107	4538.89	4910.28	5639.34	7837.94	7047.49	2829.68	2032.99	2055.15	3262.25	3466.29	NA	NA	NA	NA	Probable serine hydrolase OS=Drosophila melanogaster OX=7227 GN=kraken PE=2 SV=1	probable serine hydrolase isoform X1 [Monomorium pharaonis] probable serine hydrolase isoform X1 [Monomorium pharaonis]	NA
Pharaoh_ant_04837	LOC105829493	NPi_Brain_down	14063.1	-1.37661	2.22867e-07	0.00112107	11923.2	26945.1	14007	31531.9	17120.6	8532.94	8227.49	4861.32	9534.22	7947.29	FBgn0000299	Col4a1	Collagen type IV alpha 1	Collagen type IV alpha 1 (Col4a1) encodes a subunit of Collagen IV and a major component of basement membranes. It is required for muscle and epithelium integrity.	Collagen alpha-1(IV) chain OS=Drosophila melanogaster OX=7227 GN=Col4a1 PE=1 SV=3	collagen alpha-1(IV) chain [Monomorium pharaonis]	[Dmel]GO:0035848#oviduct morphogenesis;GO:0007391#dorsal closure;GO:0048621#post-embryonic digestive tract morphogenesis;GO:0030198#extracellular matrix organization;GO:0005615#extracellular space;GO:0031012#extracellular matrix;GO:0055013#cardiac muscle cell development;GO:0038063#collagen-activated tyrosine kinase receptor signaling pathway;GO:0005587#collagen type IV trimer;GO:0005604#basement…
Pharaoh_ant_07782	LOC105830146	NPi_Brain_down	73851.2	-1.86928	2.52569e-07	0.00112107	153249	105935	104590	144473	71579.6	34307.3	8705.21	17572.8	44472	53627.1	NA	NA	NA	NA	Pheromone-binding protein Gp-9 OS=Solenopsis interrupta OX=176594 GN=Gp-9 PE=3 SV=1	uncharacterized protein LOC105830146 [Monomorium pharaonis]	[Unip]GO:0005549#odorant binding;
Pharaoh_ant_09544	LOC105831804	NPi_Brain_down	2211.27	-1.54632	7.3831e-07	0.00245783	2096.56	2347.67	3065.37	5343.83	3630.22	1117.83	716.59	671.1	1310.05	1813.46	NA	NA	NA	NA	NA	uncharacterized protein LOC105831804 [Monomorium pharaonis]	[Unip]GO:0016020#membrane;GO:0016021#integral component of membrane;
Pharaoh_ant_07778	LOC105830266	NPi_Brain_down	78906.1	-1.12295	2.71381e-06	0.00722743	81195.3	110406	66558.7	137313	145304	59642.8	33058.6	42144.6	47210.9	66227.4	NA	NA	NA	NA	Cytochrome P450 4C1 OS=Blaberus discoidalis OX=6981 GN=CYP4C1 PE=2 SV=1	cytochrome P450 4C1 [Monomorium pharaonis]	[Unip]GO:0016705#oxidoreductase activity, acting on paired donors, with incorporation or reduction of molecular oxygen;GO:0016491#oxidoreductase activity;GO:0020037#heme binding;GO:0055114#oxidation-reduction process;GO:0005506#iron ion binding;GO:0046872#metal ion binding;GO:0004497#monooxygenase activity;
Pharaoh_ant_13235	LOC118646828	NPi_Brain_up	58350.3	1.56984	5.7172e-06	0.0113638	24902.8	36569.1	30132.3	19385.5	36034.8	91541.8	104335	72097.8	147215	21288.4	NA	NA	NA	NA	Nucleic-acid-binding protein from mobile element jockey OS=Drosophila funebris OX=7221 GN=gag PE=4 SV=1	uncharacterized protein LOC114255006 [Monomorium pharaonis]	NA
Pharaoh_ant_15304	LOC105828841	NPi_Brain_up	260.226	2.02202	6.64496e-06	0.0113638	69.43	51.02	135.36	160.12	97.76	430.16	360.95	792.88	188.57	316	FBgn0053823	His2A:CG33823	His2A:CG33823	In progress.	Histone H2A OS=Drosophila erecta OX=7220 GN=His2A PE=3 SV=2	Histone H2A [Eumeta japonica]	[Dmel]GO:0046982#protein heterodimerization activity;GO:0006325#chromatin organization;GO:0000788#nuclear nucleosome;GO:0003677#DNA binding;
Pharaoh_ant_00153	LOC105835453	NPi_Brain_down	139415	-2.74836	7.47711e-06	0.0113638	37765.5	212030	52395.8	354728	556638	32577.9	23429.8	35150.7	35164.5	54274	NA	NA	NA	NA	Pheromone-binding protein Gp-9 OS=Solenopsis nigella gensterblumi OX=310432 GN=Gp-9 PE=3 SV=1	uncharacterized protein LOC105835453 isoform X1 [Monomorium pharaonis]	[Unip]GO:0035176#social behavior;GO:0005615#extracellular space;GO:0005549#odorant binding;
MPMPB.9422.1	LOC105831537	NPi_Brain_up	39.5604	8.99635	8.47743e-06	0.0113638	0.47	0	0	0	0	0	307.87	2.54	84.73	0	NA	NA	NA	NA	NA	uncharacterized protein LOC113003241 [Solenopsis invicta]	NA
Pharaoh_ant_14161	LOC105837629	NPi_Brain_down	19084.6	-1.91334	8.53397e-06	0.0113638	28999.9	20820.4	21708.3	34714.3	44547.6	15190.1	14347.7	5562.86	2815.32	2139.11	NA	NA	NA	NA	Neuroparsin-A OS=Locusta migratoria OX=7004 PE=1 SV=3	uncharacterized protein LOC105197799 [Solenopsis invicta]	NA
Pharaoh_ant_02578	LOC105835342	NPi_Brain_down	2795.1	-1.15784	1.46513e-05	0.0177361	2612.42	4256.25	2534.46	5719.04	4170.17	1501.17	2319.62	1104.96	2190.62	1542.23	FBgn0029932	CG4607	-	In progress.	Facilitated trehalose transporter Tret1-2 homolog OS=Drosophila melanogaster OX=7227 GN=Tret1-2 PE=2 SV=1	facilitated trehalose transporter Tret1-2 homolog isoform X1 [Monomorium pharaonis]	[Dmel]GO:0046323#glucose import;GO:0005351#carbohydrate:proton symporter activity;GO:0005887#integral component of plasma membrane;
Pharaoh_ant_18017	LOC105840042	NPi_Brain_down	1020.16	-2.55986	1.7883e-05	0.0198441	422.67	782	627.82	5622.49	1274.31	149.24	116.78	381.85	554.92	269.47	FBgn0002563	Lsp1beta	Larval serum protein 1 beta	In progress.	Hexamerin OS=Blaberus discoidalis OX=6981 PE=2 SV=1	allergen Cr-PI [Monomorium pharaonis]	[Dmel]GO:0005616#larval serum protein complex;
Pharaoh_ant_03828	LOC105840630	NPi_Brain_up	835.75	2.68541	2.1316e-05	0.0199003	396.1	316.98	183.82	106.59	121.93	368.71	774.98	3701.81	140.39	2246.2	NA	NA	NA	NA	NA	uncharacterized protein LOC105840630 [Monomorium pharaonis]	NA
Pharaoh_ant_15656	LOC105198789	NPi_Brain_up	213.697	2.38174	2.21243e-05	0.0199003	83.88	61.05	33.18	54.49	112.37	339.44	122.09	936.24	168.64	225.59	FBgn0037418	Osi11	Osiris 11	Insufficient genetic data for FlyBase to solicit a summary.	NA	uncharacterized protein LOC105828888 [Monomorium pharaonis]	[Dmel]GO:0003674#molecular_function;GO:0008150#biological_process;GO:0005887#integral component of plasma membrane;
Pharaoh_ant_15933	LOC105835583	NPi_Brain_down	1438.56	-0.806838	2.43631e-05	0.0199003	1804.84	2352.69	1330.44	1684.88	1967.1	1179.28	1236.78	957.8	938.72	933.06	FBgn0034447	CG7744	-	Insufficient genetic data for FlyBase to solicit a summary.	Transmembrane protein 201 OS=Danio rerio OX=7955 GN=tmem201 PE=2 SV=1	transmembrane protein 201 homolog [Monomorium pharaonis]	[Dmel]GO:0051015#actin filament binding;GO:0030473#nuclear migration along microtubule;GO:0005639#integral component of nuclear inner membrane;GO:0031965#nuclear membrane;GO:0005521#lamin binding;
Pharaoh_ant_12856	LOC105829329	NPi_Brain_down	3099.22	-2.02618	2.66009e-05	0.0199003	1315.07	6610.61	1019.68	11028	4916.33	836.91	737.82	1725.31	1399.77	1402.67	FBgn0037627	CG13318	-	In progress.	Phenoloxidase-activating factor 2 OS=Holotrichia diomphalia OX=33394 GN=PPAF2 PE=1 SV=1	phenoloxidase-activating factor 2-like [Monomorium pharaonis]	[Dmel]GO:0006508#proteolysis;GO:0004252#serine-type endopeptidase activity;
Pharaoh_ant_04838	LOC105827748	NPi_Brain_down	12173.2	-0.984714	2.73207e-05	0.0199003	9812.19	21454.4	10737.2	22246.7	16616.6	8278.36	8535.35	6185.75	9724.45	8141.27	FBgn0016075	vkg	viking	viking (vkg) encodes a subunit of Collagen IV and a major component of basement membranes. It is secreted by haemocytes and fat body cells and is required for the normal morphogenesis of many tissues. It also contributes to TGF-beta signalling in the early embryo and the developing Malpighian tubules.	Collagen alpha-1(IV) chain OS=Drosophila melanogaster OX=7227 GN=Col4a1 PE=1 SV=3	collagen alpha-1(IV) chain [Monomorium pharaonis]	[Dmel]GO:0005581#collagen trimer;GO:0061327#anterior Malpighian tubule development;GO:0030198#extracellular matrix organization;GO:0062023#collagen-containing extracellular matrix;GO:0005615#extracellular space;GO:0031012#extracellular matrix;GO:0005587#collagen type IV trimer;GO:0007443#Malpighian tubule morphogenesis;GO:0005604#basement membrane;GO:0005201#extracellular matrix structural consti…
Pharaoh_ant_18129	LOC105830312	NPi_Brain_down	3780.13	-2.07555	2.75246e-05	0.0199003	3371.08	9160.68	737.38	13186.1	4096.01	2288.33	1242.09	1535.02	684.52	1500.1	FBgn0050197	CG30197	-	In progress.	NA	waprin-Thr1 [Monomorium pharaonis]	[Dmel]GO:0030414#peptidase inhibitor activity;GO:0005576#extracellular region;GO:0008150#biological_process;
Pharaoh_ant_01526	LOC105836065	NPi_Brain_up	222.557	2.24307	2.83949e-05	0.0199003	79.22	50.18	76.37	114.72	68.55	111.2	228.25	945.12	188.57	363.39	FBgn0039673	CG7568	-	Insufficient genetic data for FlyBase to solicit a summary.	Dynein assembly factor with WDR repeat domains 1 OS=Xenopus tropicalis OX=8364 GN=daw1 PE=2 SV=1	dynein assembly factor with WDR repeat domains 1-like [Temnothorax curvispinosus]	NA
Pharaoh_ant_22189	LOC105841064	NPi_Brain_up	323.505	3.4285	3.28361e-05	0.0218622	106.72	12.55	22.12	73.61	60.12	35.11	169.86	638.11	83.07	2033.78	NA	NA	NA	NA	Synaptic vesicle glycoprotein 2B OS=Mus musculus OX=10090 GN=Sv2b PE=1 SV=1	synaptic vesicle glycoprotein 2C [Solenopsis invicta]	[Unip]GO:0022857#transmembrane transporter activity;GO:0016020#membrane;GO:0055085#transmembrane transport;GO:0016021#integral component of membrane;
Pharaoh_ant_13017	LOC105831654	NPi_Brain_down	9862.24	-0.588166	3.63689e-05	0.0230613	10938.1	10434.5	10512.9	12590.5	14751.2	7265.87	8158.48	6737.6	8289.79	8943.55	NA	NA	NA	NA	Nicotinate phosphoribosyltransferase OS=Drosophila melanogaster OX=7227 GN=Naprt PE=2 SV=2	nicotinate phosphoribosyltransferase isoform X1 [Monomorium pharaonis] nicotinate phosphoribosyltransferase isoform X1 [Monomorium pharaonis] nicotinate phosphoribosyltransferase isoform X1 [Monomorium pharaonis]	[Unip]GO:0016740#transferase activity;GO:0003824#catalytic activity;GO:0009435#NAD biosynthetic process;GO:0004514#nicotinate-nucleotide diphosphorylase (carboxylating) activity;GO:0016757#transferase activity, transferring glycosyl groups;GO:0004516#nicotinate phosphoribosyltransferase activity;
Pharaoh_ant_12031	LOC114254820	NPi_Brain_down	2788.48	-0.881467	4.04439e-05	0.0244796	3751.34	3271.01	2942.13	4595.79	3517.85	1869.87	1900.28	1348.53	2931.62	1756.41	FBgn0032713	Ugt36D1	UDP-glycosyltransferase family 36 member D1	In progress.	UDP-glucuronosyltransferase 2A3 OS=Mus musculus OX=10090 GN=Ugt2a3 PE=1 SV=1	UDP-glucuronosyltransferase 2C1-like [Monomorium pharaonis]	[Dmel]GO:0016758#transferase activity, transferring hexosyl groups;GO:0043231#intracellular membrane-bounded organelle;
Pharaoh_ant_05181	LOC105838468	NPi_Brain_up	4689.92	1.01079	5.52555e-05	0.0319682	3650.21	3193.23	4092.43	2275.67	2341.3	7227.83	6534.22	7080.12	7440.79	3063.4	WBGene00004091	NA	pps-1	NA	Bifunctional 3'-phosphoadenosine 5'-phosphosulfate synthase OS=Urechis caupo OX=6431 PE=2 SV=1	bifunctional 3'-phosphoadenosine 5'-phosphosulfate synthase isoform X1 [Monomorium pharaonis]	[Cele]GO:0000103#sulfate assimilation;GO:0005634#nucleus;GO:0016310#phosphorylation;GO:0005524#ATP binding;GO:0050428#3'-phosphoadenosine 5'-phosphosulfate biosynthetic process;GO:0004020#adenylylsulfate kinase activity;GO:0004781#sulfate adenylyltransferase (ATP) activity;
Pharaoh_ant_16027	LOC105838970	NPi_Brain_up	10901.3	0.558734	5.76176e-05	0.0319682	8192.83	10019.6	8682.07	7860.4	9326.42	15289.6	12378.4	11602.7	14853.3	10807.9	FBgn0036518	RhoGAP71E	Rho GTPase activating protein at 71E	Rho GTPase activating protein at 71E (RhoGAP71E) encodes a Rho GTPase activating protein that is involved in the regulation of actin dynamics during epithelial morphogenesis.	Rho GTPase-activating protein 20 OS=Homo sapiens OX=9606 GN=ARHGAP20 PE=1 SV=2	uncharacterized protein LOC105838970 isoform X1 [Monomorium pharaonis]	[Dmel]GO:0045177#apical part of cell;GO:0003384#apical constriction involved in gastrulation;GO:0007480#imaginal disc-derived leg morphogenesis;GO:0005096#GTPase activator activity;GO:0007266#Rho protein signal transduction;
Pharaoh_ant_08047	LOC118644526	NPi_Brain_down	49821.5	-1.27084	6.10604e-05	0.0325232	45691.8	50007.8	49529	104741	102269	37552.5	28499	12426.1	23861.7	43637.2	WBGene00007402	NA	ugt-60	NA	UDP-glucuronosyltransferase 2B10 OS=Homo sapiens OX=9606 GN=UGT2B10 PE=1 SV=1	UDP-glucuronosyltransferase 2B1-like isoform X2 [Solenopsis invicta]	[Cele]GO:0043231#intracellular membrane-bounded organelle;GO:0016020#membrane;GO:0016758#transferase activity, transferring hexosyl groups;GO:0015020#glucuronosyltransferase activity;GO:0008194#UDP-glycosyltransferase activity;GO:0016757#transferase activity, transferring glycosyl groups;GO:0016021#integral component of membrane;GO:0016740#transferase activity;
Pharaoh_ant_07201	LOC105833573	NPi_Brain_down	2455.97	-0.890989	6.52762e-05	0.0334314	2170.18	3118.8	2352.23	4198.11	4104.44	1498.24	2277.16	1618.75	1589.17	1632.64	FBgn0025686	Amnionless	Amnionless	In progress.	Protein amnionless OS=Homo sapiens OX=9606 GN=AMN PE=1 SV=2	protein amnionless-like [Solenopsis invicta]	[Dmel]GO:0097017#renal protein absorption;GO:0030139#endocytic vesicle;GO:0016324#apical plasma membrane;GO:0097206#nephrocyte filtration;GO:0008104#protein localization;GO:0016021#integral component of membrane;GO:0006898#receptor-mediated endocytosis;
Pharaoh_ant_02549	LOC105838080	NPi_Brain_up	1982.64	1.17744	7.243e-05	0.0357214	1049.44	1773.09	1032.33	1082.15	1146.21	1439.71	2447.01	4057.02	4014.06	1785.37	FBgn0034166	CG6472	-	Insufficient genetic data for FlyBase to solicit a summary.	Inactive pancreatic lipase-related protein 1 OS=Homo sapiens OX=9606 GN=PNLIPRP1 PE=1 SV=1	pancreatic lipase-related protein 2 [Monomorium pharaonis]	[Dmel]GO:0016042#lipid catabolic process;GO:0052689#carboxylic ester hydrolase activity;GO:0016298#lipase activity;GO:0005615#extracellular space;
Pharaoh_ant_06744	-	NPi_Brain_up	27.6196	5.99539	7.89048e-05	0.0375249	1.4	0	0	0	2.81	0	58.39	168.73	29.08	15.8	NA	NA	NA	NA	NA	uncharacterized protein LOC105839584, partial [Monomorium pharaonis]	[Unip]GO:0000166#nucleotide binding;GO:0006260#DNA replication;GO:0071897#DNA biosynthetic process;GO:0003887#DNA-directed DNA polymerase activity;GO:0003677#DNA binding;
Pharaoh_ant_13868	LOC105828206	NPi_Brain_up	1827.47	1.34796	9.2416e-05	0.0424349	1023.81	904.94	1494.77	814.48	911.35	2999.4	3758.1	3992.32	1049.2	1326.3	NA	NA	NA	NA	NA	bromodomain-containing protein 4A [Monomorium pharaonis]	NA
Pharaoh_ant_15073	LOC105829912	NPi_Brain_down	17288.9	-0.624681	9.92973e-05	0.0440748	19271.6	16137.6	21994.8	24722.6	22746	13498.8	13763.8	10595.5	13201.9	16956.7	FBgn0015622	Cnx99A	Calnexin 99A	Calnexin 99A (Cnx99A) encodes an endoplasmic reticulum chaperone that colocalizes and genetically interacts with the sodium channel subunit encoded by para.	Calnexin OS=Pongo abelii OX=9601 GN=CANX PE=2 SV=2	calnexin isoform X1 [Monomorium pharaonis] calnexin isoform X1 [Monomorium pharaonis] calnexin isoform X1 [Monomorium pharaonis]	[Dmel]GO:0012505#endomembrane system;GO:0030968#endoplasmic reticulum unfolded protein response;GO:0050821#protein stabilization;GO:0006457#protein folding;GO:0005789#endoplasmic reticulum membrane;GO:0005886#plasma membrane;GO:0097038#perinuclear endoplasmic reticulum;GO:0051082#unfolded protein binding;GO:0005509#calcium ion binding;GO:0001895#retina homeostasis;GO:0016063#rhodopsin biosyntheti…
Pharaoh_ant_04234	LOC105831577	NPi_Brain_down	732.251	-0.948153	0.000105772	0.0445822	892.86	659.05	927.51	1026.23	1318.7	690.59	382.18	480.8	494.28	450.29	NA	NA	NA	NA	Lysine-specific demethylase 6A OS=Homo sapiens OX=9606 GN=KDM6A PE=1 SV=2	histone demethylase UTY [Monomorium pharaonis]	[Unip]GO:0032259#methylation;GO:0008168#methyltransferase activity;
Pharaoh_ant_05198	LOC105838747	NPi_Brain_down	2502.34	-0.628473	0.000107137	0.0445822	3158.11	2985.81	2472.31	3762.19	2813.83	2244.43	1910.9	1647.93	1801.01	2226.89	FBgn0264302	CG43780	-	Insufficient genetic data for FlyBase to solicit a summary.	NA	uncharacterized protein LOC105838747 [Monomorium pharaonis]	NA
Pharaoh_ant_03857	LOC105839120	NPi_Brain_down	3282.23	-1.20594	0.000114514	0.046208	2726.59	6445.85	2242.15	6809.8	4660.68	2648.25	2654.03	1340.92	1724.58	1569.44	FBgn0003888	betaTub60D	beta-Tubulin at 60D	In progress.	Tubulin beta-3 chain OS=Drosophila melanogaster OX=7227 GN=betaTub60D PE=2 SV=2	tubulin beta chain isoform X1 [Monomorium pharaonis]	[Dmel]GO:0000278#mitotic cell cycle;GO:0009416#response to light stimulus;GO:0005200#structural constituent of cytoskeleton;GO:0005874#microtubule;GO:0000226#microtubule cytoskeleton organization;GO:0005525#GTP binding;GO:0005737#cytoplasm;GO:0003924#GTPase activity;GO:0007411#axon guidance;GO:0007409#axonogenesis;GO:0030537#larval behavior;GO:0007017#microtubule-based process;
Pharaoh_ant_00429	LOC105835848	NPi_Brain_up	664.113	1.03669	0.000135566	0.0496204	314.55	431.56	449.27	372.35	606.25	880.8	1008.53	1258.46	572.37	746.98	NA	NA	NA	NA	Glyoxylate reductase/hydroxypyruvate reductase OS=Homo sapiens OX=9606 GN=GRHPR PE=1 SV=1	glyoxylate reductase/hydroxypyruvate reductase [Monomorium pharaonis] glyoxylate reductase/hydroxypyruvate reductase [Monomorium pharaonis]	[Unip]GO:0016616#oxidoreductase activity, acting on the CH-OH group of donors, NAD or NADP as acceptor;GO:0055114#oxidation-reduction process;GO:0051287#NAD binding;GO:0016491#oxidoreductase activity;
Pharaoh_ant_10406	LOC105834264	NPi_Brain_down	5707.49	-1.82601	0.000141851	0.0496204	6537.58	5504.1	3374.02	26640.8	2460.41	3695.85	2388.63	1537.56	2939.93	1996.04	FBgn0003149	Prm	Paramyosin	Paramyosin (Prm) encodes a muscle protein found only in invertebrates. It dimerizes into a coiled-coil that occupies the interior of the thick filament. Its role is thought to be structural, although it can be phosphorylated and this is important for muscle function.	Paramyosin, long form OS=Drosophila melanogaster OX=7227 GN=Prm PE=1 SV=1	paramyosin, long form [Monomorium pharaonis]	[Dmel]GO:0031430#M band;GO:0016459#myosin complex;GO:0005856#cytoskeleton;GO:0005737#cytoplasm;GO:0031032#actomyosin structure organization;GO:0003774#motor activity;GO:0005863#striated muscle myosin thick filament;GO:0030239#myofibril assembly;GO:0007498#mesoderm development;
Pharaoh_ant_03575	LOC118645780	NPi_Brain_up	2484.04	1.25863	0.000144395	0.0496204	1423.18	2338.47	1391.53	1024.31	1147.33	3388.6	2505.4	7016.69	2695.7	1909.14	NA	NA	NA	NA	NA	hypothetical protein ALC57_09636, partial [Trachymyrmex cornetzi]	NA
Pharaoh_ant_15456	LOC105838384	NPi_Brain_down	4106.52	-1.154	0.000147259	0.0496204	3176.29	8144.5	3976.03	8345.55	4688.22	4263.54	2001.14	2480.14	1699.66	2290.09	FBgn0034761	CG4250	-	Insufficient genetic data for FlyBase to solicit a summary.	Lipopolysaccharide-induced tumor necrosis factor-alpha factor homolog OS=Rattus norvegicus OX=10116 GN=Litaf PE=2 SV=1	lipopolysaccharide-induced tumor necrosis factor-alpha factor-like [Monomorium pharaonis]	[Dmel]GO:0003674#molecular_function;GO:0005575#cellular_component;GO:0008150#biological_process;
Pharaoh_ant_14731	LOC105840123	NPi_Brain_down	1035.29	-1.25004	0.000150256	0.0496204	1136.59	1537.23	785.83	2184.37	1651.33	550.13	477.73	402.15	525.02	1102.47	FBgn0029733	CG6927	-	Insufficient genetic data for FlyBase to solicit a summary.	Glycine receptor subunit alpha-3 OS=Homo sapiens OX=9606 GN=GLRA3 PE=1 SV=2	glycine receptor subunit alpha-3 isoform X1 [Solenopsis invicta]	[Dmel]GO:0004888#transmembrane signaling receptor activity;GO:0005230#extracellular ligand-gated ion channel activity;GO:0030594#neurotransmitter receptor activity;GO:0007268#chemical synaptic transmission;GO:0034220#ion transmembrane transport;GO:0045202#synapse;GO:0005254#chloride channel activity;GO:1902476#chloride transmembrane transport;GO:0043005#neuron projection;GO:0042391#regulation of …
Pharaoh_ant_20052	LOC114254861	NPi_Brain_up	196.267	4.40265	0.000150539	0.0496204	13.98	2.51	10.53	13.86	47.76	5.85	0	1579.42	264.17	24.58	NA	NA	NA	NA	NA	uncharacterized protein LOC114254861 [Monomorium pharaonis]	[Unip]GO:0016020#membrane;GO:0016021#integral component of membrane;
Pharaoh_ant_18703	LOC118647509	NPi_Brain_up	254.744	2.49156	0.000152086	0.0496204	37.28	142.18	74.26	79.34	52.82	245.8	138.01	1453.83	123.78	200.13	NA	NA	NA	NA	NA	uncharacterized protein LOC112637447 [Camponotus floridanus]	[Unip]GO:0015074#DNA integration;GO:0006508#proteolysis;GO:0003676#nucleic acid binding;GO:0004190#aspartic-type endopeptidase activity;
Pharaoh_ant_08167	LOC105839748	NPi_Brain_up	3237.02	0.605829	0.000152781	0.0496204	2846.82	2694.76	2451.77	2437.7	2416.59	3087.19	3418.39	4683.72	4779.15	3554.07	WBGene00006654	NA	ttx-3	NA	LIM/homeobox protein Lhx9 OS=Homo sapiens OX=9606 GN=LHX9 PE=1 SV=3	LIM/homeobox protein Lhx9-like [Solenopsis invicta] LIM/homeobox protein Lhx9-like [Solenopsis invicta]	[Cele]GO:0040040#thermosensory behavior;GO:0000981#DNA-binding transcription factor activity, RNA polymerase II-specific;GO:0042995#cell projection;GO:0003677#DNA binding;GO:0043052#thermotaxis;GO:0006355#regulation of transcription, DNA-templated;GO:0045893#positive regulation of transcription, DNA-templated;GO:1902667#regulation of axon guidance;GO:0061066#positive regulation of dauer larval de…
Pharaoh_ant_11074	LOC105837292	NPi_Brain_down	19834.9	-1.1831	0.000190946	0.0593646	11190.2	56146.7	17652.8	30730.8	21983	10847.6	13402.8	10755.3	13607.3	12032.4	NA	NA	NA	NA	NA	uncharacterized protein LOC105837292 isoform X1 [Monomorium pharaonis] uncharacterized protein LOC105837292 isoform X2 [Monomorium pharaonis]	NA
Pharaoh_ant_18128	LOC105830311	NPi_Brain_down	3476.4	-1.23412	0.0001917	0.0593646	3240.6	3833.05	2634.54	9147.6	5540.57	2835.53	1571.18	1221.67	1856.67	2882.58	ENSG00000101443	NA	WFDC2	NA	Waprin-Phi1 OS=Philodryas olfersii OX=120305 PE=2 SV=1	waprin-Phi1 [Monomorium pharaonis] waprin-Phi1 [Monomorium pharaonis]	[Hsap]GO:0070062#extracellular exosome;GO:0005615#extracellular space;GO:0010466#negative regulation of peptidase activity;GO:0004867#serine-type endopeptidase inhibitor activity;GO:0010951#negative regulation of endopeptidase activity;GO:0019828#aspartic-type endopeptidase inhibitor activity;GO:0007283#spermatogenesis;GO:0030414#peptidase inhibitor activity;GO:0006508#proteolysis;GO:0005576#extr…
Pharaoh_ant_11548	LOC105828423	NPi_Brain_up	866.833	1.29274	0.000209717	0.0612475	458.55	787.02	434	387.16	449.49	784.23	960.76	2321.56	1426.35	659.2	FBgn0034636	twz	tiwaz	In progress.	BTB/POZ domain-containing protein KCTD1 OS=Rattus norvegicus OX=10116 GN=Kctd1 PE=1 SV=2	BTB/POZ domain-containing protein KCTD1 [Monomorium pharaonis]	[Dmel]GO:0002121#inter-male aggressive behavior;GO:0008344#adult locomotory behavior;GO:0008049#male courtship behavior;GO:0008343#adult feeding behavior;GO:0051260#protein homooligomerization;
Pharaoh_ant_09687	LOC105839423	NPi_Brain_up	400.509	1.18072	0.000211506	0.0612475	247.45	263.45	194.35	262.41	262.95	380.41	360.95	1004.74	549.11	479.26	NA	NA	NA	NA	NA	uncharacterized protein LOC105839423 [Monomorium pharaonis]	NA
Pharaoh_ant_22180	LOC105837234	NPi_Brain_up	496.917	1.06207	0.000216068	0.0612475	291.72	322	301.27	411.54	284.3	599.88	578.58	1150.63	549.11	480.14	NA	NA	NA	NA	Glucose dehydrogenase [FAD, quinone] OS=Drosophila melanogaster OX=7227 GN=Gld PE=3 SV=3	glucose dehydrogenase [FAD, quinone] [Monomorium pharaonis]	[Unip]GO:0050660#flavin adenine dinucleotide binding;GO:0055114#oxidation-reduction process;GO:0016614#oxidoreductase activity, acting on CH-OH group of donors;
Pharaoh_ant_05793	LOC105831446	NPi_Brain_down	5549.11	-0.760614	0.000216179	0.0612475	5523.09	4287.19	7758.77	9638.01	7681.84	4655.66	4251.75	3959.34	3601.19	4134.27	ENSG00000189339	NA	SLC35E2B	NA	Solute carrier family 35 member E2A OS=Mus musculus OX=10090 GN=Slc35e2a PE=2 SV=1	solute carrier family 35 member E2A-like [Monomorium pharaonis]	[Hsap]GO:0016020#membrane;GO:0055085#transmembrane transport;GO:0001835#blastocyst hatching;GO:0005794#Golgi apparatus;GO:0016021#integral component of membrane;GO:0015297#antiporter activity;GO:0022857#transmembrane transporter activity;
Pharaoh_ant_10785	LOC105828434	NPi_Brain_up	8085.04	0.58338	0.000247906	0.0687732	5661.96	7339.08	6819.14	6387.26	6140.64	10230.2	12091.8	6943.11	9003.38	10233.9	FBgn0031603	CG15432	-	In progress.	Protein FAM32A OS=Xenopus tropicalis OX=8364 GN=fam32a PE=3 SV=1	protein FAM32A [Monomorium pharaonis]	[Dmel]GO:0003723#RNA binding;GO:0005654#nucleoplasm;GO:0005730#nucleolus;GO:0008150#biological_process;GO:0005634#nucleus;
Pharaoh_ant_07781	LOC105838258	NPi_Brain_down	15201.8	-0.648226	0.000274944	0.0747174	14524.9	19565.9	17094.5	21205.2	20436.8	8848.97	9198.86	12896.7	14283.5	13962.6	NA	NA	NA	NA	Cytochrome P450 4C1 OS=Blaberus discoidalis OX=6981 GN=CYP4C1 PE=2 SV=1	cytochrome P450 4C1, partial [Monomorium pharaonis]	[Unip]GO:0016705#oxidoreductase activity, acting on paired donors, with incorporation or reduction of molecular oxygen;GO:0016491#oxidoreductase activity;GO:0020037#heme binding;GO:0055114#oxidation-reduction process;GO:0005506#iron ion binding;GO:0046872#metal ion binding;GO:0004497#monooxygenase activity;
Pharaoh_ant_00659	LOC105840074	NPi_Brain_up	59.3834	5.13159	0.000281465	0.0749598	0.47	9.2	3.16	0	3.93	0	53.08	511.25	7.48	5.27	FBgn0053299	CG33299	-	Insufficient genetic data for FlyBase to solicit a summary.	NA	proline-rich protein 4 [Monomorium pharaonis]	[Dmel]GO:0003674#molecular_function;GO:0005575#cellular_component;GO:0008150#biological_process;
Pharaoh_ant_04520	LOC105835494	NPi_Brain_down	18234.6	-0.585518	0.00028744	0.0749886	17334	21793.1	22476.8	26587.7	21224	18321.2	14729.9	10976	14826.8	14076.7	FBgn0036816	Indy	I'm not dead yet	I'm not dead yet (Indy) encodes a plasma membrane transporter of Krebs cycle intermediates (citrate, succinate, fumarate, alpha-ketoglutarate) of the SLC13A family that is important in organismal intermediary metabolism. Mutations in Indy create a favorable metabolic state, similar to calorie restriction, and extend life span.	Protein I'm not dead yet OS=Drosophila melanogaster OX=7227 GN=Indy PE=2 SV=2	protein I'm not dead yet isoform X1 [Monomorium pharaonis] protein I'm not dead yet isoform X1 [Monomorium pharaonis] protein I'm not dead yet isoform X1 [Monomorium pharaonis] protein I'm not dead yet isoform X1 [Monomorium pharaonis]	[Dmel]GO:0008340#determination of adult lifespan;GO:0015746#citrate transport;GO:0050833#pyruvate transmembrane transporter activity;GO:0015744#succinate transport;GO:0006814#sodium ion transport;GO:0015141#succinate transmembrane transporter activity;GO:0005886#plasma membrane;GO:0098656#anion transmembrane transport;GO:0010889#regulation of sequestering of triglyceride;GO:0016021#integral compo…
Pharaoh_ant_02820	LOC105839103	NPi_Brain_up	5613.46	0.522953	0.000299828	0.0749886	5347.87	5108.5	4602.8	3831.5	4145.45	6010.51	6757.16	8022.7	5967.09	6340.98	FBgn0031955	CG14535	-	Insufficient genetic data for FlyBase to solicit a summary.	Kinesin-like protein CG14535 OS=Drosophila melanogaster OX=7227 GN=CG14535 PE=2 SV=2	uncharacterized protein LOC105839103 isoform X1 [Monomorium pharaonis]	[Dmel]GO:0003777#microtubule motor activity;GO:0005874#microtubule;GO:0016887#ATPase activity;GO:0008017#microtubule binding;GO:0005871#kinesin complex;GO:0007018#microtubule-based movement;GO:0005524#ATP binding;
Pharaoh_ant_00653	LOC105838808	NPi_Brain_up	156.514	1.8681	0.000304685	0.0749886	67.1	126.29	28.44	57.84	57.87	149.24	238.86	502.37	215.99	121.13	NA	NA	NA	NA	NA	uncharacterized protein LOC105838808 isoform X1 [Monomorium pharaonis]	NA
Pharaoh_ant_20311	LOC105840242	NPi_Brain_up	46.7703	3.88401	0.000308227	0.0749886	7.46	0	2.63	10.04	9.55	23.41	10.62	187.75	9.97	206.27	NA	NA	NA	NA	NA	uncharacterized protein LOC105199526 [Solenopsis invicta]	NA
Pharaoh_ant_15101	LOC105829692	NPi_Brain_down	2200.78	-0.637374	0.000311451	0.0749886	2983.83	2301.67	2314.83	3467.75	2319.95	1550.91	1958.67	1977.77	1664.77	1467.62	NA	NA	NA	NA	Zinc finger protein 292 OS=Homo sapiens OX=9606 GN=ZNF292 PE=1 SV=3	zinc finger protein GLI1 [Monomorium pharaonis]	[Unip]GO:0003676#nucleic acid binding;
Pharaoh_ant_12029	LOC105832400	NPi_Brain_down	1339.6	-3.68118	0.000324564	0.0749886	18.64	5418.79	583.05	2028.55	4380.87	155.09	26.54	447.82	54	282.64	NA	NA	NA	NA	B1 protein (Fragment) OS=Tenebrio molitor OX=7067 PE=2 SV=1	general odorant-binding protein 56a [Monomorium pharaonis]	[Unip]GO:0005549#odorant binding;
Pharaoh_ant_07579	LOC105831515	NPi_Brain_up	380.891	2.30453	0.000326787	0.0749886	164.03	161.42	119.03	43.02	155.08	152.16	217.63	2160.45	284.11	351.98	FBgn0035941	CG13313	-	Insufficient genetic data for FlyBase to solicit a summary.	NA	uncharacterized protein LOC105831515 isoform X1 [Monomorium pharaonis]	NA
Pharaoh_ant_09174	LOC108746207	NPi_Brain_up	58.3687	5.56278	0.000329523	0.0749886	0.93	1.67	0	0	9.55	0	21.23	506.18	42.37	1.76	NA	NA	NA	NA	Probable DNA polymerase OS=Ascobolus immersus OX=5191 PE=3 SV=1	PREDICTED: uncharacterized protein LOC108763693 [Trachymyrmex cornetzi]	[Unip]GO:0000166#nucleotide binding;GO:0006260#DNA replication;GO:0071897#DNA biosynthetic process;GO:0003887#DNA-directed DNA polymerase activity;GO:0003677#DNA binding;
Pharaoh_ant_20211	LOC105834469	NPi_Brain_up	1440.7	0.853726	0.000336289	0.0749886	760.99	884.87	1155.57	1286.73	1045.63	1360.71	1879.05	2475.06	2279.51	1278.9	NA	NA	NA	NA	NA	uncharacterized protein LOC105834469 [Monomorium pharaonis] uncharacterized protein LOC105834469 [Monomorium pharaonis] uncharacterized protein LOC105834469 [Monomorium pharaonis]	NA
Pharaoh_ant_11106	LOC105832917	NPi_Brain_down	1659.93	-1.51978	0.000337888	0.0749886	714.85	2397.85	1532.69	4642.15	3029.58	626.22	350.33	1395.47	881.4	1028.74	NA	NA	NA	NA	Integrin beta-PS OS=Drosophila melanogaster OX=7227 GN=mys PE=1 SV=3	integrin beta-PS isoform X1 [Monomorium pharaonis]	[Unip]GO:0016020#membrane;GO:0007155#cell adhesion;GO:0016021#integral component of membrane;GO:0007229#integrin-mediated signaling pathway;
Pharaoh_ant_03947	LOC114253716	NPi_Brain_up	123.602	3.07224	0.000352692	0.076991	27.96	37.64	41.08	3.82	21.35	160.94	47.77	803.03	26.58	65.83	NA	NA	NA	NA	Ornithine aminotransferase, mitochondrial OS=Drosophila melanogaster OX=7227 GN=Oat PE=2 SV=1	ornithine aminotransferase, mitochondrial-like [Solenopsis invicta]	[Unip]GO:0016740#transferase activity;GO:0003824#catalytic activity;GO:0004587#ornithine-oxo-acid transaminase activity;GO:0030170#pyridoxal phosphate binding;GO:0008483#transaminase activity;
Pharaoh_ant_07736	LOC105833561	NPi_Brain_up	882.899	0.916492	0.000363972	0.0781718	469.73	573.74	856.41	626.63	524.22	1313.89	1523.41	882.95	1308.39	749.61	ENSG00000107821	NA	KAZALD1	NA	Insulin-like growth factor-binding protein-related protein 1 OS=Cupiennius salei OX=6928 PE=2 SV=1	insulin-like growth factor-binding protein-related protein 1 [Monomorium pharaonis]	[Hsap]GO:0031012#extracellular matrix;GO:0001558#regulation of cell growth;GO:0005520#insulin-like growth factor binding;GO:0030154#cell differentiation;GO:0001503#ossification;GO:0005515#protein binding;GO:0007275#multicellular organism development;GO:0030198#extracellular matrix organization;GO:0005614#interstitial matrix;GO:0005576#extracellular region;
Pharaoh_ant_03467	-	NPi_Brain_up	150.759	2.66382	0.000403116	0.0822039	29.36	85.31	21.07	18.16	52.25	58.52	244.17	834.75	49.01	114.99	NA	NA	NA	NA	NA	uncharacterized protein LOC105830672 [Monomorium pharaonis]	NA
Pharaoh_ant_10333	LOC105833364	NPi_Brain_down	2904.72	-1.47562	0.000406655	0.0822039	1341.16	4587.45	2002.5	8415.81	5009.04	1240.73	2553.17	1556.59	686.18	1654.59	FBgn0036764	CG5535	-	Insufficient genetic data for FlyBase to solicit a summary.	Cationic amino acid transporter 2 OS=Gallus gallus OX=9031 GN=SLC7A2 PE=2 SV=1	cationic amino acid transporter 2 isoform X1 [Monomorium pharaonis] cationic amino acid transporter 2 isoform X1 [Monomorium pharaonis]	[Dmel]GO:0015171#amino acid transmembrane transporter activity;GO:0015181#arginine transmembrane transporter activity;GO:0003333#amino acid transmembrane transport;GO:0005886#plasma membrane;GO:0000064#L-ornithine transmembrane transporter activity;GO:0006865#amino acid transport;GO:0097638#L-arginine import across plasma membrane;GO:1903352#L-ornithine transmembrane transport;GO:0015189#L-lysine…
Pharaoh_ant_12858	LOC105829332	NPi_Brain_down	9740.26	-1.09452	0.000406823	0.0822039	10875.1	6257.66	12196.7	17682	19327.1	6145.12	6125.5	3009.15	5900.63	9883.64	FBgn0039681	CG7582	-	Insufficient genetic data for FlyBase to solicit a summary.	Lysoplasmalogenase-like protein TMEM86A OS=Mus musculus OX=10090 GN=Tmem86a PE=2 SV=1	lysoplasmalogenase-like protein TMEM86A [Monomorium pharaonis]	[Dmel]GO:0016021#integral component of membrane;GO:0047408#alkenylglycerophosphocholine hydrolase activity;GO:0047409#alkenylglycerophosphoethanolamine hydrolase activity;
Pharaoh_ant_09718	LOC105833291	NPi_Brain_up	21644.8	0.56691	0.000411502	0.0822039	18138.8	18966.2	20320	16362.2	13445.5	24466.4	25229.2	28802.6	31099.8	19617.2	FBgn0040071	tara	taranis	taranis (tara) encodes a transcriptional co-regulator that interacts with chromatin remodeling complexes, cell cycle proteins, and the JNK signaling pathway. It contributes to sleep, neural progenitor proliferation, and cell fate maintenance.	NA	basic-leucine zipper transcription factor A, partial [Monomorium pharaonis]	[Dmel]GO:0048096#chromatin-mediated maintenance of transcription;GO:0030431#sleep;GO:0048190#wing disc dorsal/ventral pattern formation;GO:0045475#locomotor rhythm;GO:0005634#nucleus;
Pharaoh_ant_10403	LOC105828754	NPi_Brain_down	2963.06	-0.545313	0.000413612	0.0822039	3241.06	2788.43	3943.38	4031.29	3594.82	2264.92	1969.29	2685.65	2487.19	2624.52	FBgn0031635	tank	tank	tank (tank) encodes the homolog of tumor suppressor EI24/PIG8. It regulates ethanol sedation sensitivity.	Etoposide-induced protein 2.4 homolog OS=Homo sapiens OX=9606 GN=EI24 PE=1 SV=4	etoposide-induced protein 2.4 homolog [Monomorium pharaonis]	[Dmel]GO:1901418#positive regulation of response to ethanol;GO:0005783#endoplasmic reticulum;GO:0016236#macroautophagy;
Pharaoh_ant_04755	LOC105835224	NPi_Brain_up	1240.52	1.39708	0.000421414	0.0825227	987	994.43	472.45	428.27	529.84	1916.69	2293.08	3201.98	825.74	755.76	FBgn0003068	per	period	In progress.	Period circadian protein OS=Periplaneta americana OX=6978 GN=per PE=2 SV=2	period circadian protein isoform X1 [Monomorium pharaonis]	[Dmel]GO:0003714#transcription corepressor activity;GO:0003712#transcription coregulator activity;GO:0007620#copulation;GO:0009266#response to temperature stimulus;GO:0005737#cytoplasm;GO:0001306#age-dependent response to oxidative stress;GO:0048512#circadian behavior;GO:0044297#cell body;GO:0032922#circadian regulation of gene expression;GO:0043153#entrainment of circadian clock by photoperiod;G…
Pharaoh_ant_07779	LOC105830256	NPi_Brain_down	3042.76	-1.00008	0.00044688	0.0862414	3409.76	3680.83	3200.74	5584.73	4425.26	1603.58	1146.54	1888.96	1731.23	3755.96	ENSG00000145476	NA	CYP4V2	NA	Cytochrome P450 4C1 OS=Blaberus discoidalis OX=6981 GN=CYP4C1 PE=2 SV=1	cytochrome P450 4C1 [Monomorium pharaonis] cytochrome P450 4C1 [Monomorium pharaonis]	[Hsap]GO:0016020#membrane;GO:0005783#endoplasmic reticulum;GO:0010430#fatty acid omega-oxidation;GO:0005506#iron ion binding;GO:0007601#visual perception;GO:0055114#oxidation-reduction process;GO:0016705#oxidoreductase activity, acting on paired donors, with incorporation or reduction of molecular oxygen;GO:0050896#response to stimulus;GO:0016021#integral component of membrane;GO:0016125#sterol m…
Pharaoh_ant_10668	LOC105832721	NPi_Brain_down	9082	-0.968184	0.000478268	0.0909802	8006.43	10974.8	7184.14	17033.3	16894.8	6607.47	7457.82	3242.57	6333.44	7085.32	FBgn0039756	CG9743	-	Insufficient genetic data for FlyBase to solicit a summary.	Acyl-CoA Delta(11) desaturase OS=Trichoplusia ni OX=7111 GN=D11DS PE=1 SV=2	acyl-CoA Delta(11) desaturase [Monomorium pharaonis] acyl-CoA Delta(11) desaturase [Monomorium pharaonis]	[Dmel]GO:0055114#oxidation-reduction process;GO:0004768#stearoyl-CoA 9-desaturase activity;GO:0006636#unsaturated fatty acid biosynthetic process;GO:0005789#endoplasmic reticulum membrane;GO:0005506#iron ion binding;
Pharaoh_ant_13054	LOC105840050	NPi_Brain_up	519.029	1.41157	0.0004965	0.0931182	212.96	247.56	540.92	207.92	206.21	1231.95	849.29	502.37	883.89	307.22	NA	NA	NA	NA	Pro-resilin OS=Drosophila melanogaster OX=7227 GN=resilin PE=1 SV=1	pro-resilin [Monomorium pharaonis]	[Unip]GO:0042302#structural constituent of cuticle;
Pharaoh_ant_00614	LOC105838785	NPi_Brain_up	4820.17	0.544612	0.000548172	0.101381	3838.01	4359.12	3876.49	4058.06	3468.4	5928.58	6120.19	6272.02	6363.34	3917.47	FBgn0032593	Trpgamma	Transient receptor potential cation channel gamma	In progress.	Transient receptor potential-gamma protein OS=Drosophila melanogaster OX=7227 GN=Trpgamma PE=1 SV=2	transient receptor potential-gamma protein isoform X1 [Monomorium pharaonis] transient receptor potential-gamma protein isoform X1 [Monomorium pharaonis] transient receptor potential-gamma protein isoform X1 [Monomorium pharaonis]	[Dmel]GO:0005887#integral component of plasma membrane;GO:0005261#cation channel activity;GO:0070588#calcium ion transmembrane transport;GO:0016028#rhabdomere;GO:0009416#response to light stimulus;GO:0008381#mechanosensitive ion channel activity;GO:0015279#store-operated calcium channel activity;GO:0070679#inositol 1,4,5 trisphosphate binding;GO:0006816#calcium ion transport;GO:0051480#regulation…
Pharaoh_ant_12270	LOC105831240	NPi_Brain_down	2544.29	-1.43345	0.000560205	0.102187	1783.4	2458.91	2053.06	7261.49	4999.49	2027.89	2149.76	851.24	536.65	1321.04	FBgn0030932	Ggt-1	gamma-glutamyl transpeptidase	gamma-glutamyl transpeptidase (Ggt-1) encodes an enzyme that transfers the gamma-glutamyl moiety from donors to substrates, e.g. transfer to water generates glutamate. The roles of the product of Ggt-1 include glutathione metabolism, reproduction and light avoidance.	Glutathione hydrolase 1 proenzyme OS=Homo sapiens OX=9606 GN=GGT1 PE=1 SV=2	glutathione hydrolase 1 proenzyme [Monomorium pharaonis]	[Dmel]GO:0006749#glutathione metabolic process;GO:0009416#response to light stimulus;GO:0036374#glutathione hydrolase activity;GO:0032504#multicellular organism reproduction;GO:0005886#plasma membrane;GO:0005615#extracellular space;GO:0006751#glutathione catabolic process;GO:0000048#peptidyltransferase activity;
Pharaoh_ant_18343	LOC118647230	NPi_Brain_up	1255.66	0.82792	0.000590943	0.105801	966.49	1244.51	859.04	748.04	704.58	1565.54	1815.36	1954.93	1754.49	943.6	NA	NA	NA	NA	Plasma kallikrein OS=Bos taurus OX=9913 GN=KLKB1 PE=2 SV=1	Tryptase-2, partial [Trachymyrmex zeteki]	[Unip]GO:0016787#hydrolase activity;GO:0008236#serine-type peptidase activity;GO:0006508#proteolysis;GO:0008233#peptidase activity;GO:0004252#serine-type endopeptidase activity;
Pharaoh_ant_11088	LOC118644705	NPi_Brain_up	989.248	1.08091	0.000595905	0.105801	624.45	996.94	541.44	502.36	503.43	1659.18	2080.76	1328.24	972.78	682.9	NA	NA	NA	NA	Dystrophin, isoform D OS=Drosophila melanogaster OX=7227 GN=Dys PE=1 SV=1	Dystrophin, isoform D [Atta colombica]	NA
Pharaoh_ant_03468	LOC113003343	NPi_Brain_up	984.046	2.42077	0.000611183	0.105914	323.41	551.16	91.12	87.95	492.76	365.78	6035.26	577.22	1053.36	262.45	NA	NA	NA	NA	RNA-directed DNA polymerase from mobile element jockey OS=Drosophila funebris OX=7221 GN=jockey\pol PE=1 SV=1	uncharacterized protein LOC114943619 [Nylanderia fulva]	NA
Pharaoh_ant_01533	LOC105830694	NPi_Brain_up	265.904	2.64776	0.000612449	0.105914	75.96	37.64	29.5	135.27	88.21	49.75	100.85	1165.85	63.14	912.88	NA	NA	NA	NA	Transferrin OS=Blaberus discoidalis OX=6981 PE=1 SV=1	transferrin [Monomorium pharaonis]	NA
Pharaoh_ant_00340	LOC105839071	NPi_Brain_down	666.211	-0.962047	0.000631522	0.107531	1150.1	613.05	850.09	1174.88	604.57	383.34	642.27	326.03	456.07	461.7	ENSG00000095739	NA	BAMBI	NA	BMP and activin membrane-bound inhibitor homolog OS=Mus musculus OX=10090 GN=Bambi PE=2 SV=1	BMP and activin membrane-bound inhibitor homolog, partial [Monomorium pharaonis]	[Hsap]GO:0016020#membrane;GO:0016477#cell migration;GO:0005114#type II transforming growth factor beta receptor binding;GO:0010718#positive regulation of epithelial to mesenchymal transition;GO:0008360#regulation of cell shape;GO:0005737#cytoplasm;GO:0032092#positive regulation of protein binding;GO:0005109#frizzled binding;GO:0045893#positive regulation of transcription, DNA-templated;GO:0090263…
Pharaoh_ant_16552	LOC105835475	NPi_Brain_up	545.182	1.21814	0.000637951	0.107531	329	492.62	385.54	121.41	314.65	517.95	546.73	1007.28	798.33	938.33	FBgn0051612	CG31612	-	Insufficient genetic data for FlyBase to solicit a summary.	Zinc finger protein 700 OS=Homo sapiens OX=9606 GN=ZNF700 PE=2 SV=1	zinc finger protein 808 [Monomorium pharaonis]	[Dmel]GO:0006357#regulation of transcription by RNA polymerase II;GO:0005634#nucleus;GO:0010571#positive regulation of nuclear cell cycle DNA replication;GO:0000981#DNA-binding transcription factor activity, RNA polymerase II-specific;GO:0000977#RNA polymerase II transcription regulatory region sequence-specific DNA binding;GO:0043565#sequence-specific DNA binding;
Pharaoh_ant_15750	LOC105829179	NPi_Brain_down	8246.49	-0.701844	0.000669298	0.111338	9252.52	6342.97	11215	14096.6	10162.5	7464.86	5578.77	5367.5	5481.12	7503.14	FBgn0030734	CG9911	-	Insufficient genetic data for FlyBase to solicit a summary.	Endoplasmic reticulum resident protein 44 OS=Homo sapiens OX=9606 GN=ERP44 PE=1 SV=1	endoplasmic reticulum resident protein 44 isoform X1 [Monomorium pharaonis]	[Dmel]GO:0012505#endomembrane system;GO:0003756#protein disulfide isomerase activity;GO:0045454#cell redox homeostasis;
Pharaoh_ant_14179	LOC105835497	NPi_Brain_down	6554.4	-1.43681	0.000680131	0.111338	3293.26	7543.99	9940.87	20589	6507.54	2373.19	1581.8	2651.4	3790.59	7272.29	FBgn0033367	PPO2	Prophenoloxidase 2	Prophenoloxidase 2 (PPO2) encodes a protein stored in large crystals in the crystal cells (a type of hemocyte cell) that is involved in the melanization reaction. It contributes to melanization around wounds and wasp encapsulation and is thought to be activated by proteolytic cleavage by the product of Hayan.	Phenoloxidase 1 OS=Holotrichia diomphalia OX=33394 GN=PPO1 PE=1 SV=1	phenoloxidase 1 [Monomorium pharaonis]	[Dmel]GO:0005576#extracellular region;GO:0042417#dopamine metabolic process;GO:0036263#L-DOPA monooxygenase activity;GO:0005615#extracellular space;GO:0035006#melanization defense response;GO:0050830#defense response to Gram-positive bacterium;GO:0050832#defense response to fungus;GO:0036264#dopamine monooxygenase activity;GO:0035011#melanotic encapsulation of foreign target;
Pharaoh_ant_00595	LOC105828819	NPi_Brain_up	3923.67	0.621104	0.000685621	0.111338	3469.87	3025.12	3805.91	2069.18	3086.33	4591.28	5122.27	5263.47	5113.11	3690.13	FBgn0037100	CapaR	Capability receptor	Capability receptor (CapaR) encodes a G-protein-coupled receptor for the neuropeptide encoded by Capa, which stimulates fluid secretion in Malpighian tubules, thus acting as a diuretic hormone.	Neuropeptides capa receptor OS=Drosophila melanogaster OX=7227 GN=CapaR PE=2 SV=3	neuropeptides capa receptor [Monomorium pharaonis]	[Dmel]GO:0016323#basolateral plasma membrane;GO:0001607#neuromedin U receptor activity;GO:0051928#positive regulation of calcium ion transport;GO:0008188#neuropeptide receptor activity;GO:0071465#cellular response to desiccation;GO:0007218#neuropeptide signaling pathway;GO:0007589#body fluid secretion;GO:0007186#G protein-coupled receptor signaling pathway;GO:0016021#integral component of membran…
Pharaoh_ant_03533	-	NPi_Brain_up	272.348	2.37613	0.000723491	0.116072	91.34	158.91	84.8	49.23	56.75	283.85	132.7	1600.99	204.36	60.57	NA	NA	NA	NA	NA	rna-directed dna polymerase from mobile element jockey-like protein [Lasius niger]	[Unip]GO:0003964#RNA-directed DNA polymerase activity;GO:0006278#RNA-dependent DNA biosynthetic process;
Pharaoh_ant_11510	LOC105832767	NPi_Brain_up	1012.59	1.74701	0.000739858	0.117285	821.1	495.96	387.65	189.76	431.51	1147.09	615.73	4517.53	571.54	947.99	NA	NA	NA	NA	Proton channel OtopLc OS=Drosophila melanogaster OX=7227 GN=OtopLc PE=3 SV=2	proton channel OtopLc [Monomorium pharaonis]	[Unip]GO:0016020#membrane;GO:0016021#integral component of membrane;
Pharaoh_ant_00152	LOC105835462	NPi_Brain_up	2801.98	0.695478	0.000776926	0.121712	1935.32	2433.81	2233.72	1899.02	2201.39	2923.32	3094.6	3842.63	5095.66	2360.31	NA	NA	NA	NA	NA	uncharacterized protein LOC105835462 [Monomorium pharaonis]	NA
Pharaoh_ant_16658	LOC105837554	NPi_Brain_down	6752.04	-0.77819	0.000817252	0.126541	5657.76	8908.93	7390.61	10788	9894.47	7464.86	5265.59	3243.84	4455.17	4451.15	FBgn0000477	DNaseII	Deoxyribonuclease II	Deoxyribonuclease II (DNaseII) encodes an ubiquitous endonuclease that hydrolyzes DNA without sequence specificity, generating nucleotides with 3'-phosphate. It is localized in lysosomes, and essential for degrading nuclear DNA of the engulfed apoptotic cells. DNase II is also responsible to digest mitochondrial DNA during autophagy.	Plancitoxin-1 OS=Acanthaster planci OX=133434 PE=1 SV=1	plancitoxin-1 [Monomorium pharaonis] plancitoxin-1 [Monomorium pharaonis] plancitoxin-1 [Monomorium pharaonis] plancitoxin-1 [Monomorium pharaonis] plancitoxin-1 [Monomorium pharaonis] plancitoxin-1 [Monomorium pharaonis]	[Dmel]GO:0006308#DNA catabolic process;GO:0006309#apoptotic DNA fragmentation;GO:0004520#endodeoxyribonuclease activity;GO:0045476#nurse cell apoptotic process;GO:0004531#deoxyribonuclease II activity;
Pharaoh_ant_01296	LOC105836749	NPi_Brain_up	6119.28	0.569044	0.000837929	0.127711	5062.21	5324.28	5912.17	4810.4	3524.59	8802.15	7611.75	5720.17	6837.69	7587.4	FBgn0038402	Fer2	48 related 2	48 related 2 (Fer2) encodes a bHLH-transcription factor required for the development of a subset of circadian pacemaker neurons and dopaminergic neurons in the protocerebral anterior medial (PAM) and the protocerebral anterior lateral clusters. It is also required for the survival of the PAM cluster dopaminergic neurons in adulthood.	Helix-loop-helix protein 13 OS=Caenorhabditis elegans OX=6239 GN=hlh-13 PE=2 SV=1	basic helix-loop-helix transcription factor amos isoform X1 [Monomorium pharaonis]	[Dmel]GO:1903204#negative regulation of oxidative stress-induced neuron death;GO:0006357#regulation of transcription by RNA polymerase II;GO:0046983#protein dimerization activity;GO:0006979#response to oxidative stress;GO:0006355#regulation of transcription, DNA-templated;GO:0005634#nucleus;GO:0000981#DNA-binding transcription factor activity, RNA polymerase II-specific;GO:0010508#positive regula…
Pharaoh_ant_06359	LOC105834460	NPi_Brain_down	3750.9	-0.490461	0.000850701	0.127711	4041.66	4058.03	4592.27	4595.31	4617.42	3707.56	3105.21	2672.97	2532.05	3586.55	NA	NA	NA	NA	Mitochondrial fission regulator 2 OS=Danio rerio OX=7955 GN=mtfr2 PE=2 SV=1	mitochondrial fission regulator 2 isoform X1 [Monomorium pharaonis] mitochondrial fission regulator 2 isoform X1 [Monomorium pharaonis]	NA
Pharaoh_ant_07609	LOC105830773	NPi_Brain_down	2536.95	-0.675216	0.000853582	0.127711	3199.59	2698.11	3289.75	3290.9	3143.08	1805.49	1263.32	1639.05	2385.84	2654.36	ENSG00000132153	NA	DHX30	NA	ATP-dependent RNA helicase DHX30 OS=Homo sapiens OX=9606 GN=DHX30 PE=1 SV=1	ATP-dependent RNA helicase DHX30-like [Monomorium pharaonis] ATP-dependent RNA helicase DHX30-like [Monomorium pharaonis] ATP-dependent RNA helicase DHX30-like [Monomorium pharaonis] ATP-dependent RNA helicase DHX30-like [Monomorium pharaonis] ATP-dependent RNA helicase DHX30-like [Monomorium pharaonis]	[Hsap]GO:0003723#RNA binding;GO:0042645#mitochondrial nucleoid;GO:0005524#ATP binding;GO:0004386#helicase activity;GO:0003725#double-stranded RNA binding;GO:0005737#cytoplasm;GO:0042254#ribosome biogenesis;GO:0005515#protein binding;GO:0016787#hydrolase activity;GO:0003682#chromatin binding;GO:0000166#nucleotide binding;GO:0005829#cytosol;GO:0005739#mitochondrion;GO:1902775#mitochondrial large ri…
Pharaoh_ant_05601	-	NPi_Brain_up	2341.55	0.935027	0.000877016	0.128398	1586.28	2455.56	1089.21	1750.37	1158.01	2709.71	3805.88	3124.59	4127.87	1608.07	NA	NA	NA	NA	Rhomboid-related protein 3 OS=Mus musculus OX=10090 GN=Rhbdl3 PE=2 SV=1	PREDICTED: protein rhomboid isoform X1 [Linepithema humile]	NA
Pharaoh_ant_01368	LOC105838719	NPi_Brain_down	7683.78	-0.609074	0.000878879	0.128398	8382.03	9623.19	7554.94	11196.2	9630.39	6990.81	7999.24	4431.26	5073.23	5956.51	FBgn0027570	Nep2	Neprilysin 2	In progress.	Neprilysin-2 OS=Drosophila melanogaster OX=7227 GN=Nep2 PE=1 SV=1	neprilysin-2 isoform X1 [Solenopsis invicta]	[Dmel]GO:0046692#sperm competition;GO:0004222#metalloendopeptidase activity;GO:0008237#metallopeptidase activity;GO:0005886#plasma membrane;GO:0005615#extracellular space;GO:0006508#proteolysis;GO:0016021#integral component of membrane;GO:0004175#endopeptidase activity;
Pharaoh_ant_20272	LOC105828590	NPi_Brain_down	1148.64	-1.44457	0.000889163	0.128398	795.94	1884.32	541.44	4070.49	1112.5	515.02	456.49	691.39	645.47	773.31	FBgn0010387	Acbp2	Acyl-CoA binding protein 2	Insufficient genetic data for FlyBase to solicit a summary.	Acyl-CoA-binding protein homolog OS=Drosophila melanogaster OX=7227 GN=Acbp2 PE=2 SV=1	acyl-CoA-binding protein homolog isoform X1 [Monomorium pharaonis]	[Dmel]GO:0000062#fatty-acyl-CoA binding;GO:0042049#cellular acyl-CoA homeostasis;
Pharaoh_ant_17886	LOC105837754	NPi_Brain_up	2335.92	0.639333	0.000903185	0.128398	2319.77	1632.58	1742.31	1856	1577.16	2311.74	3476.78	2591.77	3612.82	2238.3	FBgn0020248	stet	stem cell tumor	stem cell tumor (stet) encodes a gonad-specific intra-membrane protease of the rhomboid family that activates ligands of the product of Egfr.	Protein rhomboid OS=Drosophila melanogaster OX=7227 GN=rho PE=1 SV=2	PREDICTED: LOW QUALITY PROTEIN: protein rhomboid-like [Eufriesea mexicana]	[Dmel]GO:0030173#integral component of Golgi membrane;GO:0005794#Golgi apparatus;GO:0004252#serine-type endopeptidase activity;GO:0005509#calcium ion binding;GO:0036098#male germ-line stem cell population maintenance;GO:0016485#protein processing;GO:0038004#epidermal growth factor receptor ligand maturation;
Pharaoh_ant_07046	LOC118644432	NPi_Brain_up	209.41	2.15764	0.000906385	0.128398	83.88	86.15	22.65	43.5	147.77	146.31	286.64	995.86	177.77	103.58	NA	NA	NA	NA	NA	uncharacterized protein LOC105202159, partial [Solenopsis invicta]	[Unip]GO:0003676#nucleic acid binding;GO:0004523#RNA-DNA hybrid ribonuclease activity;GO:0090502#RNA phosphodiester bond hydrolysis, endonucleolytic;
Pharaoh_ant_22146	LOC105830574	NPi_Brain_down	9714.78	-1.27382	0.00094342	0.132238	5056.15	18836.5	7959.97	24664.8	12194.2	5551.09	10563	2746.55	5520.16	4055.28	FBgn0036875	CG9449	-	Insufficient genetic data for FlyBase to solicit a summary.	Prostatic acid phosphatase OS=Bos taurus OX=9913 GN=ACPP PE=2 SV=1	prostatic acid phosphatase isoform X2 [Monomorium pharaonis]	[Dmel]GO:0005634#nucleus;GO:0016791#phosphatase activity;GO:0003993#acid phosphatase activity;GO:0070062#extracellular exosome;GO:0016311#dephosphorylation;
Pharaoh_ant_14892	LOC105832901	NPi_Brain_down	5010.18	-1.53272	0.000985458	0.134906	1778.27	8167.08	1897.69	15918.2	9470.82	3347.63	2314.31	3818.52	1778.58	1610.7	NA	NA	NA	NA	LIRP OS=Locusta migratoria OX=7004 PE=1 SV=2	LIRP [Monomorium pharaonis] LIRP [Monomorium pharaonis]	[Unip]GO:0005179#hormone activity;GO:0005576#extracellular region;GO:0007165#signal transduction;
Pharaoh_ant_16994	LOC105838267	NPi_Brain_down	14269.3	-0.612997	0.000997224	0.134906	15968.6	15576.4	15599.2	22151.1	16965	15512	12978.2	8500.97	9470.25	9971.41	FBgn0024947	NTPase	NTPase	Insufficient genetic data for FlyBase to solicit a summary.	Ectonucleoside triphosphate diphosphohydrolase 5 OS=Homo sapiens OX=9606 GN=ENTPD5 PE=1 SV=1	ectonucleoside triphosphate diphosphohydrolase 5 isoform X2 [Monomorium pharaonis]	[Dmel]GO:0045134#uridine-diphosphatase activity;GO:0005737#cytoplasm;GO:0004382#guanosine-diphosphatase activity;GO:1990003#inosine-diphosphatase activity;
Pharaoh_ant_15066	LOC105829225	NPi_Brain_down	6280.46	-0.550611	0.00100087	0.134906	7551.61	5743.3	8038.44	8721.24	7263.81	5799.82	5132.89	3703.08	4922.87	5927.55	FBgn0052112	CG32112	-	Insufficient genetic data for FlyBase to solicit a summary.	Protein ABHD18 OS=Mus musculus OX=10090 GN=Abhd18 PE=2 SV=1	protein ABHD18 isoform X1 [Monomorium pharaonis]	NA
MPMPB.1071.1	LOC105839536	NPi_Brain_down	9806.47	-0.510723	0.00100461	0.134906	11180.9	9633.22	10471.8	11786.1	14530.4	9472.26	9262.56	6766.78	7160.01	7800.7	FBgn0052017	CG32017	-	Insufficient genetic data for FlyBase to solicit a summary.	NA	uncharacterized protein LOC105839536 [Monomorium pharaonis]	[Dmel]GO:0003674#molecular_function;GO:0005575#cellular_component;GO:0008150#biological_process;
Pharaoh_ant_10985	LOC105838894	NPi_Brain_down	4028.42	-1.33611	0.00101694	0.134906	2985.69	3978.58	2295.87	15646.2	3949.92	2399.52	2054.22	2032.32	2867.66	2074.16	FBgn0270926	AsnS	Asparagine synthetase	In progress.	Asparagine synthetase [glutamine-hydrolyzing] OS=Rattus norvegicus OX=10116 GN=Asns PE=2 SV=3	asparagine synthetase [glutamine-hydrolyzing] [Monomorium pharaonis]	[Dmel]GO:0005829#cytosol;GO:0004066#asparagine synthase (glutamine-hydrolyzing) activity;GO:0006529#asparagine biosynthetic process;
Pharaoh_ant_17066	LOC105838508	NPi_Brain_down	2310.74	-0.496697	0.00102904	0.134906	2598.44	2588.54	2500.76	3222.07	2608.75	1799.64	2054.22	1987.92	1521.89	2225.13	ENSG00000128915	NA	ICE2	NA	Little elongation complex subunit 2 OS=Bos taurus OX=9913 GN=ICE2 PE=2 SV=1	uncharacterized protein LOC105838508 [Monomorium pharaonis] uncharacterized protein LOC105838508 [Monomorium pharaonis]	[Hsap]GO:0045945#positive regulation of transcription by RNA polymerase III;GO:0005654#nucleoplasm;GO:0005634#nucleus;GO:0042795#snRNA transcription by RNA polymerase II;GO:0035327#transcriptionally active chromatin;GO:0008023#transcription elongation factor complex;GO:0005515#protein binding;GO:0005829#cytosol;GO:0016604#nuclear body;GO:0035363#histone locus body;GO:0015030#Cajal body;GO:0042796…
Pharaoh_ant_07262	LOC105828345	NPi_Brain_down	3446.53	-0.510328	0.00103337	0.134906	4189.85	3204.94	4617.02	3959.6	4293.78	2528.28	2431.09	2855.65	2847.72	3537.39	FBgn0033055	Tbce	Tubulin-specific chaperone E	Tubulin-specific chaperone E (Tbce) encodes one of the five tubulin chaperones. It facilitates the folding of alpha-tubulin, a subunit of alpha-beta tubulin heterodimers.	Tubulin-specific chaperone E OS=Xenopus laevis OX=8355 GN=tbce PE=2 SV=1	tubulin-specific chaperone E isoform X1 [Monomorium pharaonis]	[Dmel]GO:0007023#post-chaperonin tubulin folding pathway;GO:0000226#microtubule cytoskeleton organization;GO:0007274#neuromuscular synaptic transmission;GO:0043014#alpha-tubulin binding;GO:0005737#cytoplasm;GO:0008582#regulation of synaptic growth at neuromuscular junction;GO:0007021#tubulin complex assembly;GO:0046785#microtubule polymerization;
Pharaoh_ant_12927	LOC105831874	NPi_Brain_down	7430.53	-0.702342	0.00105925	0.136941	9173.77	4937.05	10348	10854	10708	5507.2	5822.94	4257.46	5891.49	6805.31	FBgn0014411	Vps26	Vacuolar protein sorting 26	In progress.	Vacuolar protein sorting-associated protein 26 OS=Drosophila melanogaster OX=7227 GN=Vps26 PE=2 SV=1	vacuolar protein sorting-associated protein 26B-like isoform X1 [Monomorium pharaonis]	[Dmel]GO:0030906#retromer, cargo-selective complex;GO:0042147#retrograde transport, endosome to Golgi;GO:0048663#neuron fate commitment;GO:0030111#regulation of Wnt signaling pathway;GO:0007224#smoothened signaling pathway;GO:0005768#endosome;GO:0030510#regulation of BMP signaling pathway;GO:0005112#Notch binding;GO:0005515#protein binding;GO:0030904#retromer complex;GO:0006886#intracellular prot…
Pharaoh_ant_02747	LOC105829382	NPi_Brain_up	2587.08	0.975984	0.00110756	0.141046	1980.99	2473.12	1883.47	964.57	1419.84	3695.85	2696.49	5820.39	2922.49	2013.59	NA	NA	NA	NA	Pyroglutamylated RF-amide peptide receptor OS=Homo sapiens OX=9606 GN=QRFPR PE=2 SV=2	QRFP-like peptide receptor isoform X1 [Monomorium pharaonis] QRFP-like peptide receptor isoform X1 [Monomorium pharaonis] QRFP-like peptide receptor isoform X1 [Monomorium pharaonis] QRFP-like peptide receptor isoform X1 [Monomorium pharaonis]	[Unip]GO:0016020#membrane;GO:0007165#signal transduction;GO:0004930#G protein-coupled receptor activity;GO:0016021#integral component of membrane;GO:0007186#G protein-coupled receptor signaling pathway;
Pharaoh_ant_09709	LOC105834127	NPi_Brain_up	3348.57	0.680034	0.00111301	0.141046	3742.95	2730.72	2620.84	1815.85	1950.8	4336.7	4984.26	3613.01	4099.62	3590.94	NA	NA	NA	NA	Protein doublesex OS=Drosophila melanogaster OX=7227 GN=dsx PE=1 SV=1	uncharacterized protein LOC105834127 [Monomorium pharaonis]	[Unip]GO:0005634#nucleus;GO:0003700#DNA-binding transcription factor activity;GO:0046872#metal ion binding;GO:0003677#DNA binding;GO:0006355#regulation of transcription, DNA-templated;GO:0043565#sequence-specific DNA binding;
Pharaoh_ant_07403	LOC105830637	NPi_Brain_up	714.747	1.67319	0.00112277	0.141046	309.43	681.64	184.87	375.69	156.2	1495.31	514.88	1748.15	210.17	1471.13	NA	NA	NA	NA	NA	LOW QUALITY PROTEIN: uncharacterized protein LOC105830637 [Monomorium pharaonis]	NA
Pharaoh_ant_04801	LOC118647702	NPi_Brain_up	116.727	2.41714	0.0011585	0.14213	43.34	20.91	38.45	27.72	53.94	64.38	132.7	683.78	42.37	59.69	FBgn0050344	CG30344	-	Insufficient genetic data for FlyBase to solicit a summary.	Proton-coupled folate transporter OS=Xenopus laevis OX=8355 GN=slc46a1 PE=2 SV=1	uncharacterized protein LOC105828483 [Monomorium pharaonis]	[Dmel]GO:0097254#renal tubular secretion;GO:0005215#transporter activity;GO:0016021#integral component of membrane;GO:0055085#transmembrane transport;GO:0009636#response to toxic substance;
Pharaoh_ant_14668	LOC118646063	NPi_Brain_up	991.642	3.73723	0.00116751	0.14213	31.22	68.58	77.95	84.12	429.83	6221.2	26.54	440.21	2479.71	57.05	ENSG00000180423	NA	HARBI1	NA	Putative nuclease HARBI1 OS=Homo sapiens OX=9606 GN=HARBI1 PE=1 SV=1	putative nuclease HARBI1 [Pseudomyrmex gracilis]	[Hsap]GO:0005634#nucleus;GO:0034451#centriolar satellite;GO:0005737#cytoplasm;GO:0004518#nuclease activity;GO:0046872#metal ion binding;GO:0016787#hydrolase activity;GO:0005829#cytosol;GO:0090305#nucleic acid phosphodiester bond hydrolysis;GO:0005886#plasma membrane;
Pharaoh_ant_07963	LOC105828580	NPi_Brain_down	3964.5	-0.752462	0.00117161	0.14213	3883.68	6807.99	3445.65	7173.54	3565.04	3022.81	3062.75	3221.01	2429.87	3032.68	FBgn0039594	snu	snustorr	In progress.	ABC transporter G family member 20 OS=Dictyostelium discoideum OX=44689 GN=abcG20 PE=3 SV=1	PREDICTED: ABC transporter G family member 23 isoform X1 [Trachymyrmex cornetzi] ABC transporter G family member 23 [Trachymyrmex cornetzi]	[Dmel]GO:0016887#ATPase activity;GO:0031410#cytoplasmic vesicle;GO:0043190#ATP-binding cassette (ABC) transporter complex;GO:0055085#transmembrane transport;GO:0042335#cuticle development;GO:0005524#ATP binding;
Pharaoh_ant_13652	LOC105829424	NPi_Brain_down	4213.94	-0.898746	0.0011741	0.14213	3708.93	7008.72	4164.59	5838.06	6707.56	3637.33	2786.73	1720.24	1972.97	4594.22	FBgn0050502	fa2h	fatty acid 2-hydroylase	In progress.	Fatty acid 2-hydroxylase OS=Macaca fascicularis OX=9541 GN=FA2H PE=2 SV=1	dihydroceramide fatty acyl 2-hydroxylase FAH1 [Monomorium pharaonis]	[Dmel]GO:0008610#lipid biosynthetic process;GO:0080132#fatty acid alpha-hydroxylase activity;GO:0055114#oxidation-reduction process;GO:0005783#endoplasmic reticulum;GO:0006631#fatty acid metabolic process;GO:0020037#heme binding;GO:0005506#iron ion binding;GO:0016021#integral component of membrane;
Pharaoh_ant_04414	-	NPi_Brain_up	39.3838	4.10213	0.00119259	0.142334	5.59	3.35	0	0.96	11.8	0	84.93	235.96	24.92	26.33	NA	NA	NA	NA	NA	dna pol b2 domain-containing protein, partial [Lasius niger]	[Unip]GO:0000166#nucleotide binding;GO:0006260#DNA replication;GO:0071897#DNA biosynthetic process;GO:0003887#DNA-directed DNA polymerase activity;GO:0003677#DNA binding;
Pharaoh_ant_20086	LOC118645594	NPi_Brain_up	1211.25	1.32622	0.00119716	0.142334	825.29	951.78	550.4	360.88	765.82	1337.3	1624.27	3883.22	1207.87	605.66	NA	NA	NA	NA	NA	uncharacterized protein LOC112466931 [Temnothorax curvispinosus]	[Unip]GO:0006508#proteolysis;GO:0003676#nucleic acid binding;GO:0004190#aspartic-type endopeptidase activity;GO:0008270#zinc ion binding;
Pharaoh_ant_00658	LOC105840072	NPi_Brain_up	252.22	1.8178	0.00120787	0.142336	146.79	43.49	143.26	129.53	94.96	96.57	307.87	885.49	152.85	521.39	NA	NA	NA	NA	NA	uncharacterized protein LOC105840072 [Monomorium pharaonis]	NA
Pharaoh_ant_22136	-	NPi_Brain_down	1529.35	-0.931345	0.00122645	0.142517	1886.39	1418.47	2532.36	2764.17	1432.2	734.49	1189	672.36	1006.01	1658.1	FBgn0030926	psh	persephone	persephone (psh) encodes a hemolymphatic serine protease activated by microbial proteases during infection. It regulates Toll pathway activity upstream of the serine protease encoded by SPE, which cleaves the product of spz.	Serine protease Hayan OS=Drosophila melanogaster OX=7227 GN=Hayan PE=2 SV=1	serine protease persephone [Monomorium pharaonis]	[Dmel]GO:0006963#positive regulation of antibacterial peptide biosynthetic process;GO:0005576#extracellular region;GO:0008592#regulation of Toll signaling pathway;GO:0045752#positive regulation of Toll signaling pathway;GO:0008233#peptidase activity;GO:0004252#serine-type endopeptidase activity;GO:0061760#antifungal innate immune response;GO:0006508#proteolysis;GO:0050830#defense response to Gram…
Pharaoh_ant_17916	LOC105839504	NPi_Brain_up	4299.46	0.646726	0.00123081	0.142517	3384.13	3326.21	3244.45	3777.01	3023.4	4237.21	5865.4	7894.57	4247.49	3994.71	FBgn0266129	lov	jim lovell	In progress.	Protein jim lovell OS=Drosophila melanogaster OX=7227 GN=lov PE=2 SV=2	protein jim lovell [Monomorium pharaonis] protein jim lovell [Monomorium pharaonis] protein jim lovell [Monomorium pharaonis] protein jim lovell [Monomorium pharaonis]	[Dmel]GO:0006357#regulation of transcription by RNA polymerase II;GO:0008346#larval walking behavior;GO:0005634#nucleus;GO:0048060#negative gravitaxis;GO:0007418#ventral midline development;GO:0003677#DNA binding;GO:0048477#oogenesis;GO:0030536#larval feeding behavior;GO:0042332#gravitaxis;GO:0008049#male courtship behavior;
Pharaoh_ant_00613	LOC105838786	NPi_Brain_up	517.034	1.26361	0.00125862	0.144481	349.5	350.44	314.44	180.68	328.13	345.3	546.73	1594.65	556.58	603.9	NA	NA	NA	NA	Spondin-1 OS=Homo sapiens OX=9606 GN=SPON1 PE=1 SV=2	spondin-1 [Camponotus floridanus] spondin-1 [Camponotus floridanus] Spondin-1 [Camponotus floridanus]	[Unip]GO:0004867#serine-type endopeptidase inhibitor activity;GO:0010951#negative regulation of endopeptidase activity;
Pharaoh_ant_00413	LOC105830405	NPi_Brain_down	2859.93	-0.762782	0.001283	0.145008	3801.67	2731.56	3633.68	3940	3883.06	1545.06	2510.71	2910.2	1213.69	2429.65	FBgn0039623	CG1951	-	In progress.	SCY1-like protein 2 OS=Homo sapiens OX=9606 GN=SCYL2 PE=1 SV=1	SCY1-like protein 2 [Monomorium pharaonis]	[Dmel]GO:0006468#protein phosphorylation;GO:0004672#protein kinase activity;GO:0005575#cellular_component;GO:0005524#ATP binding;GO:0032504#multicellular organism reproduction;
Pharaoh_ant_18185	LOC105834740	NPi_Brain_down	6478.54	-0.640614	0.00129903	0.145008	7270.61	7620.93	5817.36	9761.33	9008.97	6344.11	3593.55	4015.16	5419.64	5933.69	FBgn0035498	Fit1	Fermitin 1	In progress.	Unc-112-related protein OS=Drosophila melanogaster OX=7227 GN=Fit1 PE=1 SV=1	unc-112-related protein [Monomorium pharaonis]	[Dmel]GO:0007160#cell-matrix adhesion;GO:0005178#integrin binding;GO:0050839#cell adhesion molecule binding;GO:0030055#cell-substrate junction;GO:0048738#cardiac muscle tissue development;GO:0005737#cytoplasm;GO:0007229#integrin-mediated signaling pathway;GO:0050829#defense response to Gram-negative bacterium;
Pharaoh_ant_14148	LOC105837623	NPi_Brain_up	1165.11	0.829848	0.00130256	0.145008	1090.92	899.09	858.52	524.82	815.27	1861.09	1778.2	1721.51	923.76	1177.96	FBgn0259245	DIP-beta	Dpr-interacting protein beta	Insufficient genetic data for FlyBase to solicit a summary.	Lachesin OS=Schistocerca americana OX=7009 GN=LAC PE=1 SV=1	lachesin isoform X1 [Monomorium pharaonis] lachesin isoform X1 [Monomorium pharaonis]	[Dmel]GO:0050808#synapse organization;GO:0043005#neuron projection;GO:0003674#molecular_function;GO:0005887#integral component of plasma membrane;
Pharaoh_ant_07436	LOC105828249	NPi_Brain_up	5471.34	0.838263	0.00130756	0.145008	4155.36	5330.97	3530.97	3236.41	3368.95	6756.71	8105.4	10514.3	6445.59	3268.8	NA	NA	NA	NA	Activated Cdc42 kinase-like OS=Drosophila melanogaster OX=7227 GN=Ack-like PE=1 SV=3	activated Cdc42 kinase-like [Monomorium pharaonis]	[Unip]GO:0016310#phosphorylation;GO:0016301#kinase activity;
Pharaoh_ant_10401	LOC105837255	NPi_Brain_up	2637.67	0.949608	0.00131766	0.145008	1599.33	2233.92	2426.49	1321.14	1424.33	3558.32	1730.43	4975.5	4852.26	2254.98	NA	NA	NA	NA	Cytochrome P450 9e2 OS=Blattella germanica OX=6973 GN=CYP9E2 PE=2 SV=1	cytochrome P450 9e2-like [Monomorium pharaonis]	[Unip]GO:0016020#membrane;GO:0016705#oxidoreductase activity, acting on paired donors, with incorporation or reduction of molecular oxygen;GO:0016491#oxidoreductase activity;GO:0020037#heme binding;GO:0055114#oxidation-reduction process;GO:0005506#iron ion binding;GO:0016021#integral component of membrane;GO:0046872#metal ion binding;GO:0004497#monooxygenase activity;
Pharaoh_ant_12073	LOC105835402	NPi_Brain_down	4083.14	-0.451483	0.00133986	0.145558	4801.71	4703.7	4936.2	4582.88	4555.05	3268.62	3763.41	2822.66	4304.81	3092.37	FBgn0002887	mus201	mutagen-sensitive 201	mutagen-sensitive 201 (mus201) encodes a protein involved in UV-damage excision repair.	DNA repair protein complementing XP-G cells OS=Homo sapiens OX=9606 GN=ERCC5 PE=1 SV=3	DNA repair protein complementing XP-G cells homolog [Monomorium pharaonis] DNA repair protein complementing XP-G cells homolog [Monomorium pharaonis] DNA repair protein complementing XP-G cells homolog [Monomorium pharaonis] DNA repair protein complementing XP-G cells homolog [Monomorium pharaonis]	[Dmel]GO:0048256#flap endonuclease activity;GO:0005634#nucleus;GO:0003697#single-stranded DNA binding;GO:0017108#5'-flap endonuclease activity;GO:0070914#UV-damage excision repair;GO:0006289#nucleotide-excision repair;
Pharaoh_ant_17075	LOC105840711	NPi_Brain_down	6524.54	-0.3874	0.00134452	0.145558	6615.87	6788.75	8400.81	7978.94	7189.08	5846.64	5743.32	4841.02	5844.97	5996.01	FBgn0030850	stas	Stasimon	In progress.	Transmembrane protein 41 homolog OS=Drosophila melanogaster OX=7227 GN=stas PE=2 SV=2	transmembrane protein 41 homolog [Monomorium pharaonis]	[Dmel]GO:0032224#positive regulation of synaptic transmission, cholinergic;GO:0005789#endoplasmic reticulum membrane;
Pharaoh_ant_15202	LOC105838027	NPi_Brain_down	1937.22	-0.683219	0.00137234	0.147371	1578.82	2885.45	2464.41	2311.99	2709.32	1234.88	1268.63	1245.78	1714.61	1958.29	NA	NA	NA	NA	Probable 4-coumarate--CoA ligase 3 OS=Oryza sativa subsp. japonica OX=39947 GN=4CL3 PE=2 SV=1	probable 4-coumarate--CoA ligase 3 [Monomorium pharaonis]	[Unip]GO:0003824#catalytic activity;GO:0016874#ligase activity;
Pharaoh_ant_12946	LOC105828473	NPi_Brain_down	2983.87	-0.54767	0.00140734	0.149299	3428.86	2651.27	4327.34	3657.51	3654.38	2820.9	2181.61	2038.66	2242.12	2836.06	FBgn0026433	Grip128	Grip128	Grip128 (Grip128) encodes a component of the Gamma-tubulin ring complex, which is a potent microtubule nucleator in eukaryotic cells essential for successful chromosome segregation and cell division.	Gamma-tubulin complex component 5 OS=Homo sapiens OX=9606 GN=TUBGCP5 PE=1 SV=1	gamma-tubulin complex component 5 isoform X1 [Monomorium pharaonis] gamma-tubulin complex component 5 isoform X1 [Monomorium pharaonis]	[Dmel]GO:0000278#mitotic cell cycle;GO:0000930#gamma-tubulin complex;GO:0008274#gamma-tubulin ring complex;GO:0051225#spindle assembly;GO:0051011#microtubule minus-end binding;GO:0051415#microtubule nucleation by interphase microtubule organizing center;GO:0000922#spindle pole;GO:0045450#bicoid mRNA localization;GO:0043015#gamma-tubulin binding;GO:0007112#male meiosis cytokinesis;GO:0005813#centr…
Pharaoh_ant_00764	LOC105835532	NPi_Brain_down	1555.07	-0.610568	0.00141371	0.149299	1937.18	2204.65	1777.6	2018.99	1468.72	1073.93	1114.69	962.88	1507.76	1484.3	FBgn0015270	Orc2	Origin recognition complex subunit 2	Origin recognition complex subunit 2 (Orc2) encodes a subunit of the origin recognition complex (ORC), which is essential for the initiation of DNA replication in eukaryotic cells. The product of Orc2 can be phosphorylated by CK2 and Cdks in vivo and in vitro.	Origin recognition complex subunit 2 OS=Drosophila melanogaster OX=7227 GN=Orc2 PE=1 SV=2	origin recognition complex subunit 2 [Monomorium pharaonis]	[Dmel]GO:0003688#DNA replication origin binding;GO:0000792#heterochromatin;GO:0006260#DNA replication;GO:0005634#nucleus;GO:0030261#chromosome condensation;GO:0005664#nuclear origin of replication recognition complex;GO:0007076#mitotic chromosome condensation;GO:0007052#mitotic spindle organization;GO:0007307#eggshell chorion gene amplification;GO:0006270#DNA replication initiation;GO:0006261#DNA…
Pharaoh_ant_04480	LOC105839682	NPi_Brain_down	1427.94	-0.992635	0.00142392	0.149299	1334.64	1884.32	1583.78	2574.41	2135.66	702.3	700.66	997.13	572.37	1794.15	FBgn0024194	rasp	rasp	rasp (rasp) encodes an acyltransferase enzyme that adds essential N-terminal palmitate modifications to the secreted signaling domains of the products of hh and spi. The modification of the product of spi appears to increase the local concentration of the ligand by restricting its diffusion.	Protein-cysteine N-palmitoyltransferase Rasp OS=Drosophila melanogaster OX=7227 GN=rasp PE=2 SV=1	protein-cysteine N-palmitoyltransferase HHAT [Solenopsis invicta]	[Dmel]GO:0005783#endoplasmic reticulum;GO:0007367#segment polarity determination;GO:0046843#dorsal appendage formation;GO:0007225#patched ligand maturation;GO:0016746#transferase activity, transferring acyl groups;GO:0048100#wing disc anterior/posterior pattern formation;GO:0018009#N-terminal peptidyl-L-cysteine N-palmitoylation;GO:0016409#palmitoyltransferase activity;GO:0018345#protein palmitoy…
Pharaoh_ant_15271	LOC105830946	NPi_Brain_up	13160.9	0.5863	0.00144095	0.149904	13095.7	7866.83	13799.5	8916.26	8928.06	18400.2	17214	13746.7	15895.9	13745.8	FBgn0000527	e	ebony	ebony (e) encodes a protein that links beta-alanine to biogenic amines like dopamine or histamine. It controls the amount of free biogenic amine, e.g. of dopamine in cuticle formation and of histamine in visual signal transduction of the eye. It is also involved in behavioral rhythmicity.	Tyrocidine synthase 3 OS=Brevibacillus parabrevis OX=54914 GN=tycC PE=1 SV=1	uncharacterized protein LOC105830946 [Monomorium pharaonis] uncharacterized protein LOC105830946 [Monomorium pharaonis]	[Dmel]GO:0031177#phosphopantetheine binding;GO:0045475#locomotor rhythm;GO:0003833#beta-alanyl-dopamine synthase activity;GO:0042417#dopamine metabolic process;GO:0007593#chitin-based cuticle sclerotization;GO:0007623#circadian rhythm;GO:0042440#pigment metabolic process;GO:0006583#melanin biosynthetic process from tyrosine;GO:0048066#developmental pigmentation;GO:0005737#cytoplasm;GO:0048067#cut…
Pharaoh_ant_13705	LOC105829465	NPi_Brain_up	8624.68	0.48716	0.001471	0.150446	7810.7	8149.52	7376.39	6345.68	6237.28	10543.3	8705.21	9617.35	12957.6	8503.79	FBgn0020762	Atet	ABC transporter expressed in trachea	ABC transporter expressed in trachea (Atet) encodes a protein that is involved in transmembrane transport.	ATP-binding cassette sub-family G member 1 OS=Homo sapiens OX=9606 GN=ABCG1 PE=1 SV=3	ATP-binding cassette sub-family G member 4 [Monomorium pharaonis] ATP-binding cassette sub-family G member 4 [Monomorium pharaonis] ATP-binding cassette sub-family G member 4 [Monomorium pharaonis]	[Dmel]GO:0099501#exocytic vesicle membrane;GO:0005886#plasma membrane;GO:0016887#ATPase activity;GO:0042626#ATPase-coupled transmembrane transporter activity;GO:0055085#transmembrane transport;GO:0005524#ATP binding;GO:0005887#integral component of plasma membrane;
Pharaoh_ant_06496	LOC118646526	NPi_Brain_up	3869.41	0.562384	0.00150914	0.150446	3312.36	3465.05	3209.69	2458.26	3189.72	4526.91	3487.39	5373.84	5849.96	3820.91	NA	NA	NA	NA	Protein glass OS=Drosophila melanogaster OX=7227 GN=gl PE=1 SV=2	Longitudinals lacking protein, isoforms A/B/D/L [Trachymyrmex cornetzi]	[Unip]GO:0003676#nucleic acid binding;
Pharaoh_ant_12803	LOC118647227	NPi_Brain_up	80.2366	3.47304	0.00151389	0.150446	11.18	30.95	1.05	2.87	20.79	11.7	21.23	606.4	83.9	12.29	NA	NA	NA	NA	Envelope fusion protein OS=Lymantria dispar multicapsid nuclear polyhedrosis virus OX=10449 GN=LdOrf-130 PE=3 SV=1	uncharacterized protein LOC112463592, partial [Temnothorax curvispinosus]	NA
MPQPB.8879.5	LOC114253990	NPi_Brain_up	433.027	1.80487	0.00151429	0.150446	152.38	358.8	70.58	68.83	313.52	450.64	727.2	1546.44	181.93	459.95	NA	NA	NA	NA	NA	uncharacterized protein LOC105837393 [Monomorium pharaonis]	[Unip]GO:0016020#membrane;GO:0016021#integral component of membrane;
Pharaoh_ant_00742	LOC105834312	NPi_Brain_up	1565.85	0.76071	0.00151663	0.150446	1504.26	1351.56	891.17	1078.8	987.76	1665.04	1905.59	2783.34	2229.66	1261.35	FBgn0037956	CG6959	-	Insufficient genetic data for FlyBase to solicit a summary.	Trophoblast glycoprotein OS=Homo sapiens OX=9606 GN=TPBG PE=1 SV=1	LOW QUALITY PROTEIN: uncharacterized protein LOC112456636 [Temnothorax curvispinosus]	NA
MPGPB.11967.7	LOC105832929	NPi_Brain_down	20798.5	-0.897759	0.00151844	0.150446	15365.6	33797.4	16701.5	35579	33912.6	16269.9	8185.02	11167.6	17282.4	19724.3	FBgn0001149	GstD1	Glutathione S transferase D1	Insufficient genetic data for FlyBase to solicit a summary.	Glutathione S-transferase 1, isoform C OS=Anopheles gambiae OX=7165 GN=GstD1 PE=1 SV=2	uncharacterized protein LOC105832929 [Monomorium pharaonis]	[Dmel]GO:0004364#glutathione transferase activity;GO:0018833#DDT-dehydrochlorinase activity;GO:0005737#cytoplasm;GO:0006749#glutathione metabolic process;
Pharaoh_ant_05006	LOC105829989	NPi_Brain_up	4677.49	1.09002	0.00152525	0.150446	4008.57	2673.01	3644.74	2515.14	2110.37	6145.12	4363.22	13934.4	4386.22	2994.06	NA	NA	NA	NA	Protein groucho OS=Drosophila melanogaster OX=7227 GN=gro PE=1 SV=3	PREDICTED: protein groucho isoform X1 [Vollenhovia emeryi]	[Unip]GO:0006355#regulation of transcription, DNA-templated;GO:0005634#nucleus;
Pharaoh_ant_18616	-	NPi_Brain_up	261.763	2.52263	0.00154171	0.150952	68.04	93.67	32.66	37.28	157.32	187.28	31.85	1653	74.77	281.76	NA	NA	NA	NA	NA	uncharacterized protein LOC105831826 [Monomorium pharaonis]	NA
Pharaoh_ant_14264	LOC105840871	NPi_Brain_up	1074.71	0.724779	0.00155306	0.150953	1029.4	917.49	703.14	564.97	841.11	1164.65	1146.54	1901.65	1314.21	1163.92	NA	NA	NA	NA	NA	uncharacterized protein LOC105840871 isoform X2 [Monomorium pharaonis]	NA
Pharaoh_ant_12059	LOC105840918	NPi_Brain_down	9795	-0.536573	0.00157772	0.152113	10713.9	11627.1	8663.63	13652.6	13317.9	9533.72	7871.85	5900.32	8289.79	8379.15	FBgn0262169	magu	magu	magu (magu) encodes a secreted protein that binds glypicans and regulates BMP signaling. It contributes to the regulation of growth and patterning of the wing, germ-line stem cell maintenance and adult life span.	SPARC-related modular calcium-binding protein 1 OS=Mus musculus OX=10090 GN=Smoc1 PE=2 SV=2	SPARC-related modular calcium-binding protein 2 isoform X1 [Monomorium pharaonis] SPARC-related modular calcium-binding protein 2 isoform X1 [Monomorium pharaonis]	[Dmel]GO:0008340#determination of adult lifespan;GO:0043395#heparan sulfate proteoglycan binding;GO:0005576#extracellular region;GO:0005509#calcium ion binding;GO:0030513#positive regulation of BMP signaling pathway;GO:0030718#germ-line stem cell population maintenance;
Pharaoh_ant_06954	LOC108756072	NPi_Brain_up	160.939	3.59533	0.00158784	0.152113	18.64	46	0	20.55	38.21	17.56	10.62	1293.98	36.55	127.28	NA	NA	NA	NA	NA	PREDICTED: uncharacterized protein LOC108756072 [Trachymyrmex septentrionalis]	[Unip]GO:0000166#nucleotide binding;GO:0006260#DNA replication;GO:0071897#DNA biosynthetic process;GO:0003887#DNA-directed DNA polymerase activity;GO:0003677#DNA binding;
Pharaoh_ant_22117	LOC105829376	NPi_Brain_down	2151.33	-1.05384	0.00162007	0.153469	1481.89	3100.4	2671.93	3836.28	3425.14	2338.07	1289.86	532.82	1271.01	1565.93	ENSG00000282301	NA	CYP3A7-CYP3A51P	NA	Cytochrome P450 9e2 OS=Blattella germanica OX=6973 GN=CYP9E2 PE=2 SV=1	cytochrome P450 9e2-like [Monomorium pharaonis]	[Hsap]GO:0016705#oxidoreductase activity, acting on paired donors, with incorporation or reduction of molecular oxygen;GO:0020037#heme binding;GO:0005506#iron ion binding;GO:0004497#monooxygenase activity;GO:0016712#oxidoreductase activity, acting on paired donors, with incorporation or reduction of molecular oxygen, reduced flavin or flavoprotein as one donor, and incorporation of one atom of ox…
Pharaoh_ant_15910	LOC114254204	NPi_Brain_up	107.514	3.9863	0.00162504	0.153469	4.66	10.87	26.86	4.78	16.86	5.85	0	120.52	0.83	883.91	NA	NA	NA	NA	Cytochrome P450 4c21 OS=Blattella germanica OX=6973 GN=CYP4C21 PE=2 SV=1	cytochrome P450 4C1, partial [Monomorium pharaonis]	[Unip]GO:0016705#oxidoreductase activity, acting on paired donors, with incorporation or reduction of molecular oxygen;GO:0016491#oxidoreductase activity;GO:0020037#heme binding;GO:0055114#oxidation-reduction process;GO:0005506#iron ion binding;GO:0046872#metal ion binding;GO:0004497#monooxygenase activity;
Pharaoh_ant_18162	LOC105837880	NPi_Brain_down	4267.46	-0.700004	0.0016471	0.153864	4059.83	4334.03	5390.74	7158.25	5453.48	4166.98	4129.67	2858.18	2077.64	3045.85	FBgn0010247	Parp	Poly-(ADP-ribose) polymerase	Poly-(ADP-ribose) polymerase (Parp) encodes a nuclear enzyme associated with chromatin. It modifies acceptor proteins through assembly of poly(ADP-ribose) polymers. The poly(ADP-ribosyl)ating pathway regulates many nuclear functions, including DNA-repair, chromatin structure, and transcription initiation, as well as pre-mRNA fate via alternative splicing and translation.	Poly [ADP-ribose] polymerase OS=Sarcophaga peregrina OX=7386 PE=1 SV=1	poly [ADP-ribose] polymerase [Monomorium pharaonis]	[Dmel]GO:1990404#protein ADP-ribosylase activity;GO:0003950#NAD+ ADP-ribosyltransferase activity;GO:0006471#protein ADP-ribosylation;GO:0035080#heat shock-mediated polytene chromosome puffing;GO:0043484#regulation of RNA splicing;GO:0005703#polytene chromosome puff;GO:0051457#maintenance of protein location in nucleus;GO:0035363#histone locus body;GO:0061059#positive regulation of peptidoglycan r…
Pharaoh_ant_11807	LOC105840560	NPi_Brain_down	2056.56	-0.902426	0.00166112	0.153864	2273.17	1930.32	2363.29	4475.82	2344.67	2086.41	1693.27	814.45	1115.66	1468.5	FBgn0039877	Mccc1	Methylcrotonoyl-CoA carboxylase 1	Methylcrotonoyl-CoA carboxylase 1 (Mccc1) encodes the biotin-attachment subunit of the 3-methylcrotonyl-CoA carboxylase. It catalyzes the conversion of 3-methylcrotonyl-CoA to 3-methylglutaconyl-CoA, a critical step for leucine and isovaleric acid catabolism.	Methylcrotonoyl-CoA carboxylase subunit alpha, mitochondrial OS=Homo sapiens OX=9606 GN=MCCC1 PE=1 SV=3	methylcrotonoyl-CoA carboxylase subunit alpha, mitochondrial [Monomorium pharaonis] methylcrotonoyl-CoA carboxylase subunit alpha, mitochondrial [Monomorium pharaonis]	[Dmel]GO:0006551#leucine metabolic process;GO:0016421#CoA carboxylase activity;GO:0005739#mitochondrion;GO:0046872#metal ion binding;GO:0004485#methylcrotonoyl-CoA carboxylase activity;GO:0005524#ATP binding;GO:0005759#mitochondrial matrix;
Pharaoh_ant_12174	LOC105840036	NPi_Brain_down	22096	-0.670634	0.00166649	0.153864	27097.7	18781.3	26826.2	34366.4	28628.2	17613.1	19119.6	9613.54	17956.1	20957.5	FBgn0033906	ReepB	Receptor expression enhancing protein B	In progress.	Receptor expression-enhancing protein 5 OS=Homo sapiens OX=9606 GN=REEP5 PE=1 SV=3	receptor expression-enhancing protein 5 [Monomorium pharaonis]	[Dmel]GO:0012505#endomembrane system;GO:0005783#endoplasmic reticulum;GO:0003674#molecular_function;GO:0032386#regulation of intracellular transport;GO:0007029#endoplasmic reticulum organization;GO:0030424#axon;
Pharaoh_ant_09012	LOC105835245	NPi_Brain_up	265.065	1.59927	0.00168293	0.153864	115.57	258.44	71.63	62.14	151.7	307.26	286.64	909.59	207.68	280.01	FBgn0026411	Lim1	LIM homeobox 1	LIM homeobox 1 (Lim1) encodes a transcription factor protein involved in eye development and leg morphogenesis.	LIM/homeobox protein Lhx5 OS=Mus musculus OX=10090 GN=Lhx5 PE=2 SV=1	LIM/homeobox protein Lhx1 isoform X1 [Ceratina calcarata]	[Dmel]GO:0030182#neuron differentiation;GO:0045893#positive regulation of transcription, DNA-templated;GO:0007479#leg disc proximal/distal pattern formation;GO:0005634#nucleus;GO:0010468#regulation of gene expression;GO:0000981#DNA-binding transcription factor activity, RNA polymerase II-specific;GO:0045892#negative regulation of transcription, DNA-templated;GO:0045944#positive regulation of tran…
Pharaoh_ant_12334	LOC105828816	NPi_Brain_down	1891.42	-0.503555	0.0016917	0.153864	2208.4	2380.29	1922.97	1981.23	2607.62	1562.62	1411.94	1319.36	1908.17	1611.58	FBgn0039451	CG6420	-	Insufficient genetic data for FlyBase to solicit a summary.	WD repeat-containing protein 20 OS=Homo sapiens OX=9606 GN=WDR20 PE=1 SV=2	WD repeat-containing protein 20 [Monomorium pharaonis]	[Dmel]GO:0003674#molecular_function;GO:0005575#cellular_component;
Pharaoh_ant_14141	LOC105835770	NPi_Brain_up	4048.85	0.621746	0.00170442	0.153864	3754.6	3521.09	3078.02	3074.85	2519.97	4544.46	4968.34	6199.71	5738.64	3088.86	ENSG00000165973	NA	NELL1	NA	Protein kinase C-binding protein NELL1 OS=Homo sapiens OX=9606 GN=NELL1 PE=1 SV=4	protein kinase C-binding protein NELL1 isoform X2 [Monomorium pharaonis]	[Hsap]GO:0007399#nervous system development;GO:0010468#regulation of gene expression;GO:0005635#nuclear envelope;GO:0005737#cytoplasm;GO:0005515#protein binding;GO:1903363#negative regulation of cellular protein catabolic process;GO:0008201#heparin binding;GO:0005576#extracellular region;GO:0005634#nucleus;GO:0030154#cell differentiation;GO:0045669#positive regulation of osteoblast differentiatio…
Pharaoh_ant_05148	LOC105839525	NPi_Brain_down	43448	-0.69936	0.00171011	0.153864	42065.8	38645	41355.2	63884.1	82937.7	37713.5	31306.9	23984.4	35910.5	36677.4	FBgn0015623	Cpr	Cytochrome P450 reductase	In progress.	NADPH--cytochrome P450 reductase OS=Musca domestica OX=7370 PE=2 SV=1	NADPH--cytochrome P450 reductase [Monomorium pharaonis]	[Dmel]GO:0055114#oxidation-reduction process;GO:0012505#endomembrane system;GO:0016709#oxidoreductase activity, acting on paired donors, with incorporation or reduction of molecular oxygen, NAD(P)H as one donor, and incorporation of one atom of oxygen;GO:0003958#NADPH-hemoprotein reductase activity;GO:0005829#cytosol;GO:0009725#response to hormone;GO:0016491#oxidoreductase activity;GO:0050660#fla…
Pharaoh_ant_08184	LOC108756072	NPi_Brain_up	215.506	3.65309	0.00173308	0.154782	31.22	46.84	1.05	5.74	74.17	0	79.62	1715.16	26.58	174.68	NA	NA	NA	NA	NA	PREDICTED: uncharacterized protein LOC108756072 [Trachymyrmex septentrionalis]	[Unip]GO:0000166#nucleotide binding;GO:0006260#DNA replication;GO:0071897#DNA biosynthetic process;GO:0003887#DNA-directed DNA polymerase activity;GO:0003677#DNA binding;
Pharaoh_ant_09471	LOC105832856	NPi_Brain_down	5856.65	-0.63961	0.00174357	0.154782	7073.02	4079.78	7525.97	8021.96	8978.07	4471.31	3837.72	4207.99	4699.4	5671.24	FBgn0011742	Arp2	Actin-related protein 2	Actin-related protein 2 (Arp2) encodes one of the actin-related proteins within the Arp2/3 complex, which is the basic actin nucleator of eukaryotes.	Actin-related protein 2 OS=Drosophila melanogaster OX=7227 GN=Arp2 PE=2 SV=3	Actin-related protein 2 [Atta colombica]	[Dmel]GO:0000902#cell morphogenesis;GO:0005200#structural constituent of cytoskeleton;GO:0007015#actin filament organization;GO:0072553#terminal button organization;GO:0034314#Arp2/3 complex-mediated actin nucleation;GO:0005885#Arp2/3 protein complex;GO:0051015#actin filament binding;GO:0051489#regulation of filopodium assembly;GO:0045887#positive regulation of synaptic growth at neuromuscular ju…
Pharaoh_ant_09684	LOC105839424	NPi_Brain_down	4299.55	-0.409944	0.00175827	0.155053	5176.85	4021.23	4783.46	4740.62	5801.27	3897.76	3843.03	3427.79	3432.55	3870.94	FBgn0040079	pkaap	pkaap	Insufficient genetic data for FlyBase to solicit a summary.	A-kinase anchor protein 10, mitochondrial OS=Mus musculus OX=10090 GN=Akap10 PE=1 SV=3	A-kinase anchor protein 10, mitochondrial [Monomorium pharaonis]	[Dmel]GO:0005886#plasma membrane;GO:0005739#mitochondrion;GO:0008104#protein localization;GO:0051018#protein kinase A binding;
Pharaoh_ant_13871	LOC105835503	NPi_Brain_down	7456.87	-0.514183	0.00182672	0.159637	9809.4	6057.77	9642.76	9412.41	8923.57	5714.96	7362.27	5076.99	6188.06	6380.48	FBgn0036919	Grasp65	Grasp65	Grasp65 (Grasp65) encodes a myristoylated Golgi protein that binds the product of GM130 and has been shown to mediate the Golgi bypass of transmembrane proteins.	Golgi reassembly-stacking protein 2 OS=Homo sapiens OX=9606 GN=GORASP2 PE=1 SV=3	Golgi reassembly-stacking protein 2 isoform X1 [Monomorium pharaonis]	[Dmel]GO:0005783#endoplasmic reticulum;GO:0005794#Golgi apparatus;GO:0005798#Golgi-associated vesicle;GO:0005886#plasma membrane;GO:0045179#apical cortex;GO:0016333#morphogenesis of follicular epithelium;GO:0005795#Golgi stack;GO:0007472#wing disc morphogenesis;GO:0010884#positive regulation of lipid storage;GO:0050663#cytokine secretion;GO:0007030#Golgi organization;GO:0044719#regulation of imag…
Pharaoh_ant_15658	LOC105828889	NPi_Brain_up	183.825	2.1168	0.00184294	0.159637	108.11	93.67	27.39	24.86	91.02	73.16	254.79	894.37	114.64	156.24	FBgn0037416	Osi9	Osiris 9	In progress.	NA	uncharacterized protein LOC105828889 [Monomorium pharaonis]	[Dmel]GO:0003674#molecular_function;GO:0005887#integral component of plasma membrane;
Pharaoh_ant_04157	-	NPi_Brain_up	32.9944	5.46025	0.0018462	0.159637	2.33	0	0	0.48	4.49	0	0	275.29	0.83	46.52	NA	NA	NA	NA	NA	uncharacterized protein LOC112453945 [Temnothorax curvispinosus]	[Unip]GO:0000166#nucleotide binding;GO:0006508#proteolysis;GO:0006260#DNA replication;GO:0071897#DNA biosynthetic process;GO:0004190#aspartic-type endopeptidase activity;GO:0003677#DNA binding;GO:0003887#DNA-directed DNA polymerase activity;
Pharaoh_ant_14042	LOC105836798	NPi_Brain_up	3701.3	1.29109	0.0018639	0.159908	2585.39	2467.27	2007.24	1812.03	1868.21	4477.16	2531.94	14096.8	3279.7	1887.2	FBgn0262869	Gfrl	Glial cell line-derived neurotrophic family receptor-like	In progress.	GDNF family receptor alpha-1 OS=Rattus norvegicus OX=10116 GN=Gfra1 PE=1 SV=1	uncharacterized protein LOC105836798 isoform X1 [Monomorium pharaonis]	[Dmel]GO:0031362#anchored component of external side of plasma membrane;GO:0009897#external side of plasma membrane;GO:0050839#cell adhesion molecule binding;GO:0043235#receptor complex;GO:0007399#nervous system development;GO:0038023#signaling receptor activity;
Pharaoh_ant_13337	LOC105838782	NPi_Brain_down	4192.59	-0.715668	0.00187336	0.159908	3469.87	5067.52	6195.01	6604.74	4712.94	3970.92	3487.39	2450.96	3900.25	2066.26	FBgn0031973	Spn28Dc	Serpin 28Dc	Serpin 28Dc (Spn28Dc) encodes a hemolymphatic Serpin that negatively regulates an uncharacterized serine protease in the melanization cascade.	Leukocyte elastase inhibitor OS=Bos taurus OX=9913 GN=SERPINB1 PE=2 SV=2	serine protease inhibitor 28Dc [Monomorium pharaonis] serine protease inhibitor 28Dc [Monomorium pharaonis] serine protease inhibitor 28Dc [Monomorium pharaonis]	[Dmel]GO:0035009#negative regulation of melanization defense response;GO:0005615#extracellular space;GO:0004867#serine-type endopeptidase inhibitor activity;GO:0045861#negative regulation of proteolysis;GO:0010951#negative regulation of endopeptidase activity;GO:0009611#response to wounding;
Pharaoh_ant_13712	LOC105829724	NPi_Brain_up	167.168	2.72973	0.00191754	0.162637	51.73	85.31	32.13	7.65	43.26	11.7	21.23	697.74	584	136.93	NA	NA	NA	NA	(11Z)-hexadec-11-enoyl-CoA conjugase OS=Bombyx mori OX=7091 GN=desat1 PE=1 SV=1	(11Z)-hexadec-11-enoyl-CoA conjugase [Monomorium pharaonis] (11Z)-hexadec-11-enoyl-CoA conjugase [Monomorium pharaonis] (11Z)-hexadec-11-enoyl-CoA conjugase [Monomorium pharaonis] (11Z)-hexadec-11-enoyl-CoA conjugase [Monomorium pharaonis]	[Unip]GO:0016020#membrane;GO:0016491#oxidoreductase activity;GO:0055114#oxidation-reduction process;GO:0016021#integral component of membrane;GO:0006633#fatty acid biosynthetic process;GO:0016717#oxidoreductase activity, acting on paired donors, with oxidation of a pair of donors resulting in the reduction of molecular oxygen to two molecules of water;GO:0006629#lipid metabolic process;
Pharaoh_ant_14194	LOC105839830	NPi_Brain_down	460868	-1.00403	0.00194018	0.163515	390852	545606	356001	833686	949161	415504	435462	122391	251822	308199	NA	NA	NA	NA	Apolipoprotein D OS=Cavia porcellus OX=10141 GN=APOD PE=2 SV=1	apolipoprotein D [Monomorium pharaonis] apolipoprotein D [Monomorium pharaonis]	[Unip]GO:0031409#pigment binding;
Pharaoh_ant_17048	LOC105838502	NPi_Brain_up	9164.81	0.894556	0.00196799	0.164816	7110.3	7169.3	6560.01	5834.24	5382.68	10069.2	11093.8	23962.8	8119.49	6346.24	FBgn0003218	rdgB	retinal degeneration B	retinal degeneration B (rdgB) encodes a member of the Class IIA Phosphatidylinositol transfer protein (PITP) family. It supports multiple biochemical functions involving lipid transfer during G-protein coupled phospholipase C activation.	Protein retinal degeneration B OS=Drosophila melanogaster OX=7227 GN=rdgB PE=1 SV=2	protein retinal degeneration B isoform X1 [Monomorium pharaonis] protein retinal degeneration B isoform X1 [Monomorium pharaonis] protein retinal degeneration B isoform X1 [Monomorium pharaonis]	[Dmel]GO:0016059#deactivation of rhodopsin mediated signaling;GO:0016056#rhodopsin mediated signaling pathway;GO:1990050#phosphatidic acid transfer activity;GO:0035091#phosphatidylinositol binding;GO:0015914#phospholipid transport;GO:0070300#phosphatidic acid binding;GO:0007608#sensory perception of smell;GO:0005886#plasma membrane;GO:0031210#phosphatidylcholine binding;GO:0008525#phosphatidylcho…
Pharaoh_ant_16141	LOC105833236	NPi_Brain_up	10591.9	0.3595	0.0019839	0.16511	8940.3	10483	9245.63	9447.78	8282.48	10364.8	12341.2	12210.4	13393.8	11209.9	FBgn0030505	NFAT	NFAT nuclear factor	In progress.	Nuclear factor of activated T-cells 5 OS=Mus musculus OX=10090 GN=Nfat5 PE=1 SV=2	nuclear factor of activated T-cells 5 isoform X1 [Monomorium pharaonis]	[Dmel]GO:0000978#RNA polymerase II cis-regulatory region sequence-specific DNA binding;GO:0005634#nucleus;GO:0003700#DNA-binding transcription factor activity;GO:0045944#positive regulation of transcription by RNA polymerase II;GO:0009651#response to salt stress;GO:0005829#cytosol;GO:0005667#transcription regulator complex;GO:2000301#negative regulation of synaptic vesicle exocytosis;GO:0003682#c…
Pharaoh_ant_00745	LOC105840629	NPi_Brain_down	1195.72	-0.729187	0.00203399	0.167865	1264.27	1772.25	1700.7	1005.67	1701.89	866.17	1220.85	1032.65	733.53	659.2	FBgn0039084	CG10175	-	In progress.	Esterase FE4 OS=Myzus persicae OX=13164 PE=1 SV=1	esterase FE4 [Monomorium pharaonis]	[Dmel]GO:0005615#extracellular space;GO:0008150#biological_process;GO:0016787#hydrolase activity;
Pharaoh_ant_02779	LOC105832871	NPi_Brain_up	364.849	1.10613	0.00204221	0.167865	285.19	173.96	226.48	223.7	242.16	804.72	652.89	503.64	242.57	293.17	FBgn0038621	CG10864	-	Insufficient genetic data for FlyBase to solicit a summary.	TWiK family of potassium channels protein 18 OS=Caenorhabditis elegans OX=6239 GN=twk-18 PE=1 SV=2	TWiK family of potassium channels protein 18 [Monomorium pharaonis]	[Dmel]GO:0005267#potassium channel activity;GO:0071805#potassium ion transmembrane transport;GO:0022841#potassium ion leak channel activity;GO:0030322#stabilization of membrane potential;GO:0016021#integral component of membrane;GO:0005887#integral component of plasma membrane;
Pharaoh_ant_11776	LOC105832359	NPi_Brain_up	1387.88	0.787276	0.00208222	0.169259	1177.13	1259.56	898.54	829.3	920.9	2142.01	2107.3	2256.86	981.08	1306.11	FBgn0262139	trh	trachealess	trachealess (trh) encodes a bHLH-PAS nuclear transcription factor required for the formation of the tube of the salivary duct, trachea and filzkorper. It is also required for expression of all tracheal genes.	Protein trachealess OS=Drosophila melanogaster OX=7227 GN=trh PE=1 SV=4	protein trachealess isoform X1 [Monomorium pharaonis]	[Dmel]GO:0006357#regulation of transcription by RNA polymerase II;GO:0007431#salivary gland development;GO:0007425#epithelial cell fate determination, open tracheal system;GO:0005634#nucleus;GO:0048736#appendage development;GO:0003700#DNA-binding transcription factor activity;GO:0000981#DNA-binding transcription factor activity, RNA polymerase II-specific;GO:0007424#open tracheal system developme…
Pharaoh_ant_16551	LOC105836853	NPi_Brain_up	6996.69	0.613349	0.00208459	0.169259	4958.76	7251.26	6460.99	4436.62	4552.81	8527.09	7930.24	9021.1	10967.2	5860.84	FBgn0028979	tio	tiptop	tiptop (tio) encodes a DNA binding protein involved in the formation of embryonic thoracic segments, Malpighian tubules, and eye development.	Protein tiptop OS=Drosophila melanogaster OX=7227 GN=tio PE=2 SV=2	protein tiptop isoform X1 [Monomorium pharaonis] protein tiptop isoform X2 [Monomorium pharaonis]	[Dmel]GO:0007380#specification of segmental identity, head;GO:0006357#regulation of transcription by RNA polymerase II;GO:0005634#nucleus;GO:0003676#nucleic acid binding;GO:0048730#epidermis morphogenesis;GO:0061330#Malpighian tubule stellate cell differentiation;GO:0048749#compound eye development;GO:0000122#negative regulation of transcription by RNA polymerase II;GO:0003682#chromatin binding;
Pharaoh_ant_07935	LOC105829531	NPi_Brain_down	5077.08	-0.979716	0.00211609	0.169328	3328.67	5351.05	4973.6	12924.1	7103.12	4076.26	4288.91	2037.39	2650.84	4036.84	FBgn0034660	Loxl2	Lysyl oxidase-like 2	Insufficient genetic data for FlyBase to solicit a summary.	Lysyl oxidase homolog 3 OS=Mus musculus OX=10090 GN=Loxl3 PE=1 SV=2	lysyl oxidase homolog 3 [Monomorium pharaonis]	[Dmel]GO:0055114#oxidation-reduction process;GO:0005044#scavenger receptor activity;GO:0006464#cellular protein modification process;GO:0007155#cell adhesion;GO:0004720#protein-lysine 6-oxidase activity;GO:0016020#membrane;GO:0005507#copper ion binding;
Pharaoh_ant_07573	LOC105831505	NPi_Brain_down	22047.3	-0.862942	0.00211669	0.169328	15593.5	29503.5	18132.6	39327.8	39693.6	19559	17118.5	9458.77	12124.4	19961.3	WBGene00015633	NA	C09D4.2	NA	NA	uncharacterized protein LOC105831505 [Monomorium pharaonis]	NA
Pharaoh_ant_06530	LOC105839430	NPi_Brain_down	16540	-1.16489	0.00212894	0.169328	11626.4	20673.2	13445	49788.9	18845	18701.7	9952.6	6261.87	5254.33	10850.9	WBGene00011797	NA	T16G1.3	NA	NA	uncharacterized protein LOC105839430 [Monomorium pharaonis]	NA
Pharaoh_ant_09593	LOC105829601	NPi_Brain_down	4812.14	-0.455427	0.00213631	0.169328	4909.36	5452.25	5692.54	6293.1	5497.3	3400.3	3657.25	3661.21	4461.82	5096.31	FBgn0013746	alien	alien	alien (alien) encodes the subunit 2 of the COP9 signalosome, which plays a central role in the regulation of E3-cullin RING ubiquitin ligases.	COP9 signalosome complex subunit 2 OS=Homo sapiens OX=9606 GN=COPS2 PE=1 SV=1	COP9 signalosome complex subunit 2 [Solenopsis invicta] COP9 signalosome complex subunit 2 [Monomorium pharaonis]	[Dmel]GO:0003714#transcription corepressor activity;GO:0035257#nuclear hormone receptor binding;GO:0007275#multicellular organism development;GO:0008231#repressor ecdysone receptor complex;GO:0016922#nuclear receptor binding;GO:0050821#protein stabilization;GO:0007281#germ cell development;GO:0048142#germarium-derived cystoblast division;GO:0048140#male germ-line cyst encapsulation;GO:0042803#pro…
Pharaoh_ant_15815	LOC105840775	NPi_Brain_down	662.135	-0.940378	0.00221118	0.173455	626.31	707.56	546.18	1460.71	1010.8	450.64	467.11	555.65	305.71	490.67	NA	NA	NA	NA	NA	uncharacterized protein LOC105840775 [Monomorium pharaonis]	[Unip]GO:0016020#membrane;GO:0016021#integral component of membrane;
Pharaoh_ant_02256	LOC105840719	NPi_Brain_up	589.148	1.58428	0.00221443	0.173455	357.43	490.11	95.86	146.26	384.32	526.72	939.53	1895.31	232.6	823.34	FBgn0051025	Ppi1	Protein phosphatase 1c interacting protein 1	Insufficient genetic data for FlyBase to solicit a summary.	NA	uncharacterized protein LOC105840719 [Monomorium pharaonis]	[Dmel]GO:0008157#protein phosphatase 1 binding;
Pharaoh_ant_21007	LOC118644432	NPi_Brain_up	280.93	1.49463	0.00232332	0.18092	216.69	183.16	91.12	97.51	149.46	122.9	297.25	923.55	279.12	448.54	NA	NA	NA	NA	Putative 115 kDa protein in type-1 retrotransposable element R1DM OS=Drosophila melanogaster OX=7227 GN=R1A1-element\ORF2 PE=4 SV=1	PREDICTED: uncharacterized protein LOC108759263, partial [Trachymyrmex cornetzi]	[Unip]GO:0003676#nucleic acid binding;GO:0004523#RNA-DNA hybrid ribonuclease activity;GO:0090502#RNA phosphodiester bond hydrolysis, endonucleolytic;
Pharaoh_ant_10026	LOC105838813	NPi_Brain_down	865.848	-0.982374	0.00235136	0.181644	688.29	1790.65	1125.02	863.71	1287.24	582.32	398.1	988.25	525.85	409.04	NA	NA	NA	NA	Thrombospondin type-1 domain-containing protein 4 OS=Homo sapiens OX=9606 GN=THSD4 PE=2 SV=2	thrombospondin type-1 domain-containing protein 4 [Monomorium pharaonis] thrombospondin type-1 domain-containing protein 4 [Monomorium pharaonis]	[Unip]GO:0006508#proteolysis;GO:0008233#peptidase activity;
Pharaoh_ant_22034	LOC105832392	NPi_Brain_up	9941.47	0.625948	0.00235989	0.181644	8539.54	8010.68	8602.54	8607.96	5323.12	14329.8	13004.7	13728.9	12190.9	7076.54	NA	NA	NA	NA	Broad-complex core protein isoform 6 OS=Drosophila melanogaster OX=7227 GN=br PE=1 SV=2	broad-complex core protein isoform X1 [Monomorium pharaonis]	[Unip]GO:0003676#nucleic acid binding;
Pharaoh_ant_16605	LOC105833673	NPi_Brain_up	270.571	2.30745	0.00239436	0.183238	130.95	73.6	33.71	91.77	125.3	29.26	260.09	1537.56	70.61	352.86	NA	NA	NA	NA	NA	uncharacterized protein LOC105833673 [Monomorium pharaonis] uncharacterized protein LOC105833673 [Monomorium pharaonis] uncharacterized protein LOC105833673 [Monomorium pharaonis]	[Unip]GO:0016020#membrane;GO:0050909#sensory perception of taste;GO:0007165#signal transduction;GO:0005886#plasma membrane;GO:0016021#integral component of membrane;
Pharaoh_ant_01165	-	NPi_Brain_down	608.909	-1.37579	0.00241682	0.1839	480.92	809.6	526.7	1606.97	965.85	354.08	493.65	126.86	149.53	574.94	FBgn0036436	CG4914	-	In progress.	Serine proteinase stubble OS=Drosophila melanogaster OX=7227 GN=Sb PE=2 SV=2	transmembrane protease serine 9 [Monomorium pharaonis]	[Dmel]GO:0006508#proteolysis;GO:0005615#extracellular space;GO:0004252#serine-type endopeptidase activity;
Pharaoh_ant_13519	LOC105835742	NPi_Brain_down	3310.94	-2.23339	0.00245786	0.18596	3000.6	2640.4	1802.88	19174.2	685.48	1966.44	716.59	830.94	945.36	1346.49	NA	NA	NA	NA	Actin-5, muscle-specific OS=Bactrocera dorsalis OX=27457 PE=2 SV=1	actin-5, muscle-specific [Harpegnathos saltator] actin-5, muscle-specific [Harpegnathos saltator] actin-5, muscle-specific [Solenopsis invicta] actin-5, muscle-specific [Solenopsis invicta] actin-5, muscle-specific [Camponotus floridanus] actin-5, muscle-specific [Camponotus floridanus] actin-5, muscle-specific [Camponotus floridanus] actin-5, muscle-specific [Pogonomyrmex barbatus] actin-5, musc…	[Unip]GO:0005856#cytoskeleton;GO:0005737#cytoplasm;GO:0000166#nucleotide binding;GO:0005524#ATP binding;
Pharaoh_ant_07544	LOC105831718	NPi_Brain_up	1490.53	1.03992	0.00250388	0.188172	1318.33	991.93	1039.17	856.06	675.36	1779.16	1173.08	4143.29	1909.83	1019.09	FBgn0000036	nAChRalpha1	nicotinic Acetylcholine Receptor alpha1	nicotinic Acetylcholine Receptor alpha1 (nAChRalpha1) encodes a subunit of the nicotinic acetylcholine receptor, a pentameric neurotransmitter-gated ion channel.	Acetylcholine receptor subunit alpha-like 1 OS=Drosophila melanogaster OX=7227 GN=nAChRalpha1 PE=2 SV=2	acetylcholine receptor subunit alpha-like 1 [Monomorium pharaonis]	[Dmel]GO:0005892#acetylcholine-gated channel complex;GO:0098655#cation transmembrane transport;GO:0015464#acetylcholine receptor activity;GO:0007268#chemical synaptic transmission;GO:0007271#synaptic transmission, cholinergic;GO:0030594#neurotransmitter receptor activity;GO:0034220#ion transmembrane transport;GO:0045211#postsynaptic membrane;GO:0045202#synapse;GO:0043005#neuron projection;GO:0042…
Pharaoh_ant_12627	LOC118644432	NPi_Brain_up	803.997	1.77075	0.0025786	0.188172	443.17	561.2	299.16	136.7	384.32	456.49	297.25	4110.3	657.93	693.43	NA	NA	NA	NA	NA	PREDICTED: uncharacterized protein LOC105669871, partial [Linepithema humile]	[Unip]GO:0003676#nucleic acid binding;GO:0004523#RNA-DNA hybrid ribonuclease activity;GO:0090502#RNA phosphodiester bond hydrolysis, endonucleolytic;
Pharaoh_ant_13172	LOC105838553	NPi_Brain_down	9177.44	-0.433855	0.00259976	0.188172	11729.8	7962.17	11820.6	10152.8	11079.5	7538.01	7096.87	7935.17	9213.56	7245.95	NA	NA	NA	NA	Facilitated trehalose transporter Tret1 OS=Culex quinquefasciatus OX=7176 GN=Tret1 PE=3 SV=1	facilitated trehalose transporter Tret1 isoform X1 [Monomorium pharaonis]	[Unip]GO:0022857#transmembrane transporter activity;GO:0016020#membrane;GO:0055085#transmembrane transport;GO:0016021#integral component of membrane;
Pharaoh_ant_17231	LOC105829288	NPi_Brain_down	11503.4	-0.580263	0.00261204	0.188172	11231.6	11737.5	11195.5	18150.9	16632.4	9001.14	6624.45	8876.48	10831	10753.5	FBgn0250850	rig	rigor mortis	rigor mortis (rig) encodes a component of the cytoplasmic U snRNP body and a member of the SMN-Gemins complex. It is required in the motor system for viability and motor behaviour. It also works as a nuclear receptor interacting protein required for ecdysone signalling during larval development.	Gem-associated protein 5 OS=Mus musculus OX=10090 GN=Gemin5 PE=1 SV=2	gem-associated protein 5 [Temnothorax curvispinosus] gem-associated protein 5 [Temnothorax curvispinosus] gem-associated protein 5 [Temnothorax curvispinosus]	[Dmel]GO:0035075#response to ecdysone;GO:0005634#nucleus;GO:0032797#SMN complex;GO:0005737#cytoplasm;GO:0000387#spliceosomal snRNP assembly;GO:0007591#molting cycle, chitin-based cuticle;GO:0008344#adult locomotory behavior;GO:0007629#flight behavior;GO:0005515#protein binding;GO:0071254#cytoplasmic U snRNP body;
Pharaoh_ant_09516	LOC105830228	NPi_Brain_up	252.923	1.30816	0.00261735	0.188172	218.56	107.89	158.54	76	168.56	237.03	244.17	634.31	194.39	489.79	NA	NA	NA	NA	17-beta-hydroxysteroid dehydrogenase 13 OS=Homo sapiens OX=9606 GN=HSD17B13 PE=1 SV=1	17-beta-hydroxysteroid dehydrogenase 13 [Monomorium pharaonis] 17-beta-hydroxysteroid dehydrogenase 13 [Monomorium pharaonis] 17-beta-hydroxysteroid dehydrogenase 13 [Monomorium pharaonis] 17-beta-hydroxysteroid dehydrogenase 13 [Monomorium pharaonis] 17-beta-hydroxysteroid dehydrogenase 13 [Monomorium pharaonis]	NA
Pharaoh_ant_05061	LOC105835380	NPi_Brain_down	2087.96	-1.66521	0.00262756	0.188172	6157.79	1643.45	555.66	6868.59	650.64	1272.92	631.66	1442.41	1097.39	559.14	FBgn0264695	Mhc	Myosin heavy chain	Myosin heavy chain (Mhc) encodes the motor protein that provides the force for muscle contraction through its ATP-dependent interaction with actin filaments. It functions with essential and regulatory light chains.	Myosin heavy chain, muscle OS=Drosophila melanogaster OX=7227 GN=Mhc PE=1 SV=4	myosin heavy chain, muscle isoform X10 [Monomorium pharaonis]	[Dmel]GO:0042692#muscle cell differentiation;GO:0007298#border follicle cell migration;GO:0031033#myosin filament organization;GO:0005703#polytene chromosome puff;GO:0051015#actin filament binding;GO:0005863#striated muscle myosin thick filament;GO:0030898#actin-dependent ATPase activity;GO:0050821#protein stabilization;GO:0043520#regulation of myosin II filament assembly;GO:0060361#flight;GO:007…
Pharaoh_ant_11279	-	NPi_Brain_up	701.214	0.602165	0.00262807	0.188172	451.56	449.13	652.05	713.15	517.48	813.5	870.52	912.13	837.37	795.26	NA	NA	NA	NA	Ribosome biogenesis regulatory protein homolog OS=Bos taurus OX=9913 GN=RRS1 PE=2 SV=1	ribosome biogenesis regulatory protein homolog [Monomorium pharaonis]	[Unip]GO:0042254#ribosome biogenesis;GO:0005634#nucleus;
Pharaoh_ant_11104	LOC105832913	NPi_Brain_down	6478.74	-0.745476	0.00263948	0.188172	6305.04	5348.54	7424.32	11892.2	9612.41	4722.96	4872.8	3084	4539.07	6986.13	FBgn0031149	Stt3A	Catalytic subunit 3A of the oligosaccharyltransferase complex	In progress.	Dolichyl-diphosphooligosaccharide--protein glycosyltransferase subunit STT3A OS=Homo sapiens OX=9606 GN=STT3A PE=1 SV=2	dolichyl-diphosphooligosaccharide--protein glycosyltransferase subunit STT3A [Monomorium pharaonis]	[Dmel]GO:0004579#dolichyl-diphosphooligosaccharide-protein glycotransferase activity;GO:0012505#endomembrane system;GO:0008250#oligosaccharyltransferase complex;GO:0043687#post-translational protein modification;GO:0018279#protein N-linked glycosylation via asparagine;
Pharaoh_ant_03876	LOC118647902	NPi_Brain_up	937.832	0.649932	0.00265081	0.188172	733.96	966.83	519.32	606.56	831	1135.38	897.06	1344.73	1165.51	1177.96	NA	NA	NA	NA	NA	uncharacterized protein LOC112455498 [Temnothorax curvispinosus]	[Unip]GO:0003676#nucleic acid binding;GO:0015074#DNA integration;
Pharaoh_ant_04740	LOC105831683	NPi_Brain_up	1799.34	0.794926	0.00268089	0.188172	1177.59	1494.58	1506.88	1512.81	882.69	2180.05	2818.58	3054.82	2247.11	1118.27	FBgn0024897	b6	b6	In progress.	Neuronal pentraxin-2 OS=Mus musculus OX=10090 GN=Nptx2 PE=2 SV=1	uncharacterized protein LOC105831683 [Monomorium pharaonis] uncharacterized protein LOC105831683 [Monomorium pharaonis]	NA
Pharaoh_ant_15670	LOC105840906	NPi_Brain_up	1481.61	0.624234	0.00268186	0.188172	1138.45	1151.67	1444.73	895.26	1205.77	2065.93	1396.02	1304.13	2170.68	2043.44	FBgn0264005	Hmx	H6-like-homeobox	In progress.	Homeobox protein HMX3 OS=Danio rerio OX=7955 GN=hmx3 PE=2 SV=1	homeobox protein Hmx, partial [Monomorium pharaonis]	[Dmel]GO:0043565#sequence-specific DNA binding;GO:0045892#negative regulation of transcription, DNA-templated;GO:0003677#DNA binding;
Pharaoh_ant_15772	LOC105829522	NPi_Brain_down	2103.63	-2.18104	0.00269815	0.188172	1685.07	1865.09	677.33	11720.6	1291.73	716.93	180.47	1030.11	849	1019.96	FBgn0038774	CG5023	-	Insufficient genetic data for FlyBase to solicit a summary.	Muscle-specific protein 20 OS=Drosophila melanogaster OX=7227 GN=Mp20 PE=2 SV=2	muscle-specific protein 20 [Monomorium pharaonis]	[Dmel]GO:0031032#actomyosin structure organization;GO:0003779#actin binding;
Pharaoh_ant_09702	LOC105840687	NPi_Brain_up	579.043	1.12266	0.00271111	0.188172	402.63	463.34	220.16	412.02	328.13	819.35	350.33	1562.93	696.98	534.56	ENSG00000117724	NA	CENPF	NA	Major antigen OS=Onchocerca volvulus OX=6282 GN=OVT1 PE=2 SV=2	COP1-interactive protein 1 [Monomorium pharaonis]	[Hsap]GO:0070840#dynein complex binding;GO:0005737#cytoplasm;GO:0005515#protein binding;GO:0003682#chromatin binding;GO:0005623#obsolete cell;GO:0000940#condensed chromosome outer kinetochore;GO:0051310#metaphase plate congression;GO:0000777#condensed chromosome kinetochore;GO:0015031#protein transport;GO:0045892#negative regulation of transcription, DNA-templated;GO:0005856#cytoskeleton;GO:00424…
Pharaoh_ant_05110	LOC105837950	NPi_Brain_up	21775	0.665036	0.00276028	0.188172	18456.1	14933.2	21633	17756	11435.1	26631.8	28063.7	33759	30152	14929.9	FBgn0259927	CG42450	-	Insufficient genetic data for FlyBase to solicit a summary.	Regulator of G-protein signaling 7 OS=Rattus norvegicus OX=10116 GN=Rgs7 PE=1 SV=2	regulator of G-protein signaling 9 isoform X2 [Monomorium pharaonis]	[Dmel]GO:0035556#intracellular signal transduction;GO:0007186#G protein-coupled receptor signaling pathway;
Pharaoh_ant_12328	LOC105836230	NPi_Brain_down	1445.42	-1.2598	0.00278481	0.188172	3026.7	1552.29	919.09	3961.51	744.47	731.56	398.1	1205.18	976.93	938.33	FBgn0266448	CG45078	-	Insufficient genetic data for FlyBase to solicit a summary.	Reticulocyte-binding protein 2 homolog a OS=Plasmodium falciparum (isolate 3D7) OX=36329 GN=PF13_0198 PE=1 SV=1	centrosome-associated protein CEP250-like isoform X6 [Temnothorax curvispinosus]	[Dmel]GO:0003674#molecular_function;GO:0005575#cellular_component;GO:0008150#biological_process;
Pharaoh_ant_18822	LOC108729568	NPi_Brain_up	1810.39	0.582193	0.00279748	0.188172	1529.43	1803.2	1351.5	1488.43	1079.91	2083.49	2038.29	2953.33	1964.66	1811.71	NA	NA	NA	NA	Mannosyl-oligosaccharide 1,2-alpha-mannosidase IB OS=Homo sapiens OX=9606 GN=MAN1A2 PE=1 SV=1	mannosyl-oligosaccharide 1,2-alpha-mannosidase IB-like [Monomorium pharaonis]	[Unip]GO:0003824#catalytic activity;GO:0016020#membrane;GO:0016787#hydrolase activity;GO:0016798#hydrolase activity, acting on glycosyl bonds;GO:0008152#metabolic process;GO:0016021#integral component of membrane;GO:0005509#calcium ion binding;GO:0004571#mannosyl-oligosaccharide 1,2-alpha-mannosidase activity;
Pharaoh_ant_11238	LOC105840970	NPi_Brain_down	52608.3	-0.405003	0.00279918	0.188172	56266.8	54353.5	60734.4	66111.5	62271.7	43501.6	40580.1	36576.6	52164.5	53522.6	FBgn0032949	Lamp1	Lamp1	In progress.	Lysosome-associated membrane glycoprotein 1 OS=Gallus gallus OX=9031 GN=LAMP1 PE=2 SV=1	lysosome-associated membrane glycoprotein 1 [Monomorium pharaonis]	[Dmel]GO:0031902#late endosome membrane;GO:0005764#lysosome;GO:0005886#plasma membrane;GO:0072594#establishment of protein localization to organelle;GO:0005765#lysosomal membrane;
Pharaoh_ant_10093	LOC105831916	NPi_Brain_down	6554.25	-0.49684	0.00280015	0.188172	6568.8	6625.66	9787.6	8678.7	6697.45	5612.54	5493.84	4162.32	5954.63	5960.9	FBgn0035771	Sec63	Secretory 63	In progress.	Translocation protein SEC63 homolog OS=Mus musculus OX=10090 GN=Sec63 PE=1 SV=4	translocation protein SEC63 homolog [Monomorium pharaonis]	[Dmel]GO:0031204#posttranslational protein targeting to membrane, translocation;GO:0005783#endoplasmic reticulum;GO:0006620#posttranslational protein targeting to endoplasmic reticulum membrane;GO:0008320#protein transmembrane transporter activity;GO:0045169#fusome;GO:0003723#RNA binding;GO:0006614#SRP-dependent cotranslational protein targeting to membrane;GO:0031207#Sec62/Sec63 complex;
Pharaoh_ant_04825	LOC105829260	NPi_Brain_up	183.312	1.77202	0.00280459	0.188172	93.2	130.47	29.5	64.53	98.89	96.57	196.4	764.97	224.3	134.3	FBgn0002023	Lim3	Lim3	Lim3 (Lim3) encodes a transcription factor that regulates neuronal sub-type identity, including motor neuron identity.	LIM/homeobox protein Lhx3 OS=Danio rerio OX=7955 GN=lhx3 PE=2 SV=1	LIM/homeobox protein Lhx3 isoform X4 [Solenopsis invicta]	[Dmel]GO:0030182#neuron differentiation;GO:0005634#nucleus;GO:0008045#motor neuron axon guidance;GO:0000981#DNA-binding transcription factor activity, RNA polymerase II-specific;GO:0010628#positive regulation of gene expression;GO:0045944#positive regulation of transcription by RNA polymerase II;GO:0007399#nervous system development;GO:0000977#RNA polymerase II transcription regulatory region seq…
Pharaoh_ant_08953	-	NPi_Brain_up	23.6742	4.03287	0.00280519	0.188172	1.4	3.35	1.05	2.87	5.06	2.93	37.16	173.8	9.14	0	NA	NA	NA	NA	NA	uncharacterized protein LOC112552506 [Pogonomyrmex barbatus]	[Unip]GO:0000166#nucleotide binding;GO:0006260#DNA replication;GO:0071897#DNA biosynthetic process;GO:0003887#DNA-directed DNA polymerase activity;GO:0003677#DNA binding;
Pharaoh_ant_02534	LOC105833418	NPi_Brain_down	4049.62	-0.453535	0.00285435	0.188172	4361.34	3669.12	5838.43	4928.46	4612.36	3107.68	3301.61	3789.34	3130.17	3757.71	FBgn0030946	CG6659	-	In progress.	C-mannosyltransferase dpy-19 OS=Caenorhabditis elegans OX=6239 GN=dpy-19 PE=1 SV=2	probable C-mannosyltransferase DPY19L1 isoform X1 [Monomorium pharaonis]	[Dmel]GO:0018406#protein C-linked glycosylation via 2'-alpha-mannosyl-L-tryptophan;GO:0016021#integral component of membrane;GO:0000030#mannosyltransferase activity;GO:0005637#nuclear inner membrane;
Pharaoh_ant_02404	-	NPi_Brain_up	32.2683	3.56281	0.00286763	0.188172	1.86	1.67	0	0.96	20.79	26.34	31.85	163.65	14.12	61.44	NA	NA	NA	NA	NA	uncharacterized protein LOC113002978 [Solenopsis invicta]	[Unip]GO:0000166#nucleotide binding;GO:0006260#DNA replication;GO:0071897#DNA biosynthetic process;GO:0003887#DNA-directed DNA polymerase activity;GO:0003677#DNA binding;
Pharaoh_ant_13518	LOC105188751	NPi_Brain_down	2724.07	-2.26217	0.00287655	0.188172	3541.17	1691.12	1207.19	15575.5	529.84	924.69	371.56	1047.87	1282.64	1069.12	NA	NA	NA	NA	Actin-5, muscle-specific OS=Bactrocera dorsalis OX=27457 PE=2 SV=1	PREDICTED: actin, clone 205-like isoform X1 [Apis florea]	[Unip]GO:0005856#cytoskeleton;GO:0005737#cytoplasm;GO:0000166#nucleotide binding;GO:0005524#ATP binding;
Pharaoh_ant_11633	LOC105831474	NPi_Brain_up	198.187	1.3382	0.00287808	0.188172	127.22	158.91	81.11	63.09	132.6	128.75	286.64	555.65	228.45	219.44	NA	NA	NA	NA	DnaJ homolog subfamily B member 13 OS=Homo sapiens OX=9606 GN=DNAJB13 PE=1 SV=1	dnaJ homolog subfamily B member 13 [Solenopsis invicta]	[Unip]GO:0006457#protein folding;GO:0051082#unfolded protein binding;
Pharaoh_ant_15316	LOC105834865	NPi_Brain_down	2038.93	-0.607795	0.0028793	0.188172	2479.14	1830.8	2720.91	2835.86	2435.69	2106.9	1672.04	1098.62	1407.25	1802.05	FBgn0030434	Brms1	BRMS1 transcriptional repressor	BRMS1 (Brms1) encodes a protein involved in regulation of the ecdysone signaling and the Notch signaling pathway in the wing.	Breast cancer metastasis-suppressor 1-like protein OS=Bos taurus OX=9913 GN=BRMS1L PE=2 SV=1	breast cancer metastasis-suppressor 1-like protein [Monomorium pharaonis]	[Dmel]GO:0070822#Sin3-type complex;GO:0045944#positive regulation of transcription by RNA polymerase II;GO:0042826#histone deacetylase binding;GO:0004407#histone deacetylase activity;GO:0016575#histone deacetylation;GO:0000122#negative regulation of transcription by RNA polymerase II;
Pharaoh_ant_03190	LOC105839382	NPi_Brain_up	1440.8	0.708002	0.00289928	0.188172	1206.95	1059.67	1381.53	1058.25	766.95	2060.08	1396.02	2478.87	1202.89	1796.79	FBgn0039396	CCAP-R	Crustacean cardioactive peptide receptor	In progress.	Cardioacceleratory peptide receptor OS=Drosophila melanogaster OX=7227 GN=CCAP-R PE=2 SV=4	cardioacceleratory peptide receptor isoform X1 [Monomorium pharaonis]	[Dmel]GO:0008188#neuropeptide receptor activity;GO:0005000#vasopressin receptor activity;GO:0007218#neuropeptide signaling pathway;GO:0007186#G protein-coupled receptor signaling pathway;GO:0016021#integral component of membrane;GO:0018990#ecdysis, chitin-based cuticle;GO:0005887#integral component of plasma membrane;
Pharaoh_ant_08871	LOC112467653	NPi_Brain_down	193.351	-1.05267	0.00292042	0.188172	168.69	276	275.99	324.07	251.72	131.68	180.47	154.77	80.58	89.53	NA	NA	NA	NA	NA	uncharacterized protein LOC112467653 [Temnothorax curvispinosus]	NA
Pharaoh_ant_02766	LOC105836378	NPi_Brain_down	38418.9	-0.945138	0.00293102	0.188172	33804.9	56050.5	37751.5	75425.4	49817.9	40440.8	30712.4	8568.21	22942.1	28674.8	FBgn0026562	SPARC	Secreted protein, acidic, cysteine-rich	Secreted protein, acidic, cysteine-rich (SPARC) encodes a small calcium and growth factor-binding secreted glycoprotein that is enriched in basement membranes. During cell competition, it is expressed in "loser" cells so they can avoid apoptosis mediated by the products of fwe and azot.	SPARC OS=Caenorhabditis elegans OX=6239 GN=ost-1 PE=1 SV=1	SPARC [Monomorium pharaonis]	[Dmel]GO:0061327#anterior Malpighian tubule development;GO:0007504#larval fat body development;GO:0007155#cell adhesion;GO:0062023#collagen-containing extracellular matrix;GO:0005615#extracellular space;GO:0031012#extracellular matrix;GO:0070278#extracellular matrix constituent secretion;GO:0005509#calcium ion binding;GO:0030536#larval feeding behavior;GO:0060438#trachea development;GO:0007443#Ma…
Pharaoh_ant_05794	LOC105831436	NPi_Brain_down	5110.1	-1.26828	0.00293111	0.188172	3122.23	5946.54	3885.97	14883.4	8260	4573.73	4888.72	910.86	2399.13	2230.4	FBgn0000566	Eip55E	Ecdysone-induced protein 55E	Ecdysone-induced protein 55E (Eip55E) encodes a protein involved in glutathione biosynthesis.	Cystathionine gamma-lyase OS=Mus musculus OX=10090 GN=Cth PE=1 SV=1	putative cystathionine gamma-lyase 2 [Monomorium pharaonis]	[Dmel]GO:0006750#glutathione biosynthetic process;GO:0016846#carbon-sulfur lyase activity;GO:0004123#cystathionine gamma-lyase activity;GO:0005737#cytoplasm;GO:0019343#cysteine biosynthetic process via cystathionine;GO:0000096#sulfur amino acid metabolic process;GO:0030170#pyridoxal phosphate binding;GO:0019346#transsulfuration;
Pharaoh_ant_12371	LOC105833431	NPi_Brain_up	1248.34	0.720943	0.00293924	0.188172	952.98	910.8	995.98	986.08	873.14	1255.36	1231.47	2684.38	1296.76	1296.46	NA	NA	NA	NA	NA	uncharacterized protein LOC105833431 isoform X1 [Monomorium pharaonis]	[Unip]GO:0005929#cilium;GO:0003341#cilium movement;GO:0070286#axonemal dynein complex assembly;
Pharaoh_ant_00343	LOC118646914	NPi_Brain_up	116.334	3.5431	0.0029708	0.188172	20.5	37.64	0	0.96	33.15	5.85	122.09	848.7	21.6	72.85	NA	NA	NA	NA	NA	uncharacterized protein LOC115244764 [Formica exsecta]	NA
Pharaoh_ant_03020	-	NPi_Brain_up	395.887	2.44384	0.00297652	0.188172	98.79	302.76	13.17	61.66	139.34	70.23	329.1	2494.09	103.01	346.72	NA	NA	NA	NA	NA	hypothetical protein ALC56_11650 [Trachymyrmex septentrionalis]	[Unip]GO:0006644#phospholipid metabolic process;GO:0050482#arachidonic acid secretion;GO:0004623#phospholipase A2 activity;
Pharaoh_ant_16810	LOC105836084	NPi_Brain_up	1282.44	0.641777	0.00298706	0.188172	969.29	1160.87	1184.01	702.63	985.51	1752.82	1836.59	1764.64	1059.17	1408.81	FBgn0265189	sud1	sudestada1	sudestada1 (sud1) encodes a prolyl hydroxylase that modifies a specific prolyl residue of the small ribosomal subunit protein encoded by RpS23. Lack of sud1 affects growth, triggers the unfolded protein response, as well as apoptosis and autophagy.	Prolyl 3-hydroxylase OGFOD1 OS=Pongo abelii OX=9601 GN=OGFOD1 PE=2 SV=1	prolyl 3-hydroxylase OGFOD1 [Monomorium pharaonis]	[Dmel]GO:0055114#oxidation-reduction process;GO:0006449#regulation of translational termination;GO:0005634#nucleus;GO:0031543#peptidyl-proline dioxygenase activity;GO:0019511#peptidyl-proline hydroxylation;GO:0005737#cytoplasm;GO:0005506#iron ion binding;GO:0031418#L-ascorbic acid binding;GO:0006417#regulation of translation;GO:0018126#protein hydroxylation;
Pharaoh_ant_13630	LOC105831673	NPi_Brain_up	11863.3	0.635091	0.00299246	0.188172	9381.61	12353.9	8559.87	7347.53	8823.55	14698.5	14713.9	21241.6	12146.8	9365.76	FBgn0015772	Nak	Numb-associated kinase	Numb-associated kinase (Nak) encodes an Ark family member that regulates the product of numb function. It contributes to dendrite development by regulating clathrin localization.	AP2-associated protein kinase 1 OS=Sus scrofa OX=9823 GN=AAK1 PE=2 SV=2	uncharacterized protein LOC105831673 isoform X1 [Monomorium pharaonis]	[Dmel]GO:0051425#PTB domain binding;GO:0008356#asymmetric cell division;GO:0006468#protein phosphorylation;GO:0030425#dendrite;GO:0005737#cytoplasm;GO:0045747#positive regulation of Notch signaling pathway;GO:2000369#regulation of clathrin-dependent endocytosis;GO:0048813#dendrite morphogenesis;GO:0043025#neuronal cell body;GO:0030424#axon;GO:0005515#protein binding;GO:0035612#AP-2 adaptor comple…
Pharaoh_ant_06430	LOC105835488	NPi_Brain_down	3305.55	-2.02883	0.00299452	0.188172	6511.02	3459.2	1446.31	13829	1309.71	760.82	281.33	2239.1	1544.32	1674.78	FBgn0002773	Mlc2	Myosin light chain 2	Myosin light chain 2 (Mlc2) encodes a subunit of the myosin complex involved in myofibril assembly. It contributes to different flight-related processes including wing beat frequency, and indirect flight muscle contraction.	Myosin regulatory light chain 2 OS=Bombyx mori OX=7091 PE=1 SV=1	myosin regulatory light chain 2 [Monomorium pharaonis]	[Dmel]GO:0003012#muscle system process;GO:0005509#calcium ion binding;GO:0030239#myofibril assembly;GO:0030016#myofibril;GO:0060361#flight;
Pharaoh_ant_20319	LOC105829348	NPi_Brain_up	246.071	2.74491	0.00300575	0.188172	67.1	95.35	23.17	7.17	127.54	29.26	37.16	652.07	48.18	1373.7	NA	NA	NA	NA	NA	uncharacterized protein LOC105829348 [Monomorium pharaonis]	NA
Pharaoh_ant_08162	LOC105837019	NPi_Brain_down	11696.6	-0.680109	0.00301171	0.188172	12043.9	12859.9	15553.4	14995.2	16560.5	11307	9432.42	4149.63	9826.63	10237.4	FBgn0033483	egr	eiger	eiger (egr) encodes the TNF superfamily ligand that activates the intracellular JNK pathway through its receptor encoded by grnd or wgn. Its roles include cell death, tumor suppression, tumor promotion, growth regulation, host defense, pain sensitization, and nutrient response.	Protein eiger OS=Drosophila melanogaster OX=7227 GN=egr PE=1 SV=1	uncharacterized protein LOC105837019 [Monomorium pharaonis] uncharacterized protein LOC105837019 [Monomorium pharaonis] uncharacterized protein LOC105837019 [Monomorium pharaonis] uncharacterized protein LOC105837019 [Monomorium pharaonis] uncharacterized protein LOC105837019 [Monomorium pharaonis]	[Dmel]GO:1904058#positive regulation of sensory perception of pain;GO:0044214#spanning component of plasma membrane;GO:0050829#defense response to Gram-negative bacterium;GO:0006955#immune response;GO:0006915#apoptotic process;GO:0002347#response to tumor cell;GO:0005615#extracellular space;GO:0035006#melanization defense response;GO:0014009#glial cell proliferation;GO:1900074#negative regulation…
Pharaoh_ant_13701	LOC105831751	NPi_Brain_down	3727.95	-0.799304	0.00303168	0.188172	3355.7	3800.43	3409.31	7335.1	5768.68	2106.9	3588.25	1678.37	2956.55	3280.21	FBgn0010406	RNaseX25	Ribonuclease X25	Insufficient genetic data for FlyBase to solicit a summary.	Ribonuclease Oy OS=Crassostrea gigas OX=29159 PE=1 SV=1	ribonuclease Oy [Monomorium pharaonis]	[Dmel]GO:0006401#RNA catabolic process;GO:0005576#extracellular region;GO:0032504#multicellular organism reproduction;GO:0003723#RNA binding;GO:0033897#ribonuclease T2 activity;GO:0005615#extracellular space;GO:0004521#endoribonuclease activity;
Pharaoh_ant_17445	LOC105839614	NPi_Brain_down	1506.46	-0.730262	0.00305479	0.188172	1666.43	2123.52	2068.86	2266.11	1283.87	1082.71	801.52	1707.55	1217.84	846.17	FBgn0031245	CG3625	-	In progress.	Androgen-induced gene 1 protein OS=Mus musculus OX=10090 GN=Aig1 PE=2 SV=1	androgen-induced gene 1 protein isoform X1 [Monomorium pharaonis] androgen-induced gene 1 protein isoform X1 [Monomorium pharaonis] androgen-induced gene 1 protein isoform X1 [Monomorium pharaonis] androgen-induced gene 1 protein isoform X1 [Monomorium pharaonis]	[Dmel]GO:0016021#integral component of membrane;
Pharaoh_ant_04309	-	NPi_Brain_up	103.602	2.58831	0.00305538	0.188172	28.89	51.02	4.21	33.46	30.9	43.89	53.08	593.71	181.93	14.92	NA	NA	NA	NA	NA	uncharacterized protein LOC105835717 [Monomorium pharaonis]	[Unip]GO:0000166#nucleotide binding;GO:0006260#DNA replication;GO:0071897#DNA biosynthetic process;GO:0003887#DNA-directed DNA polymerase activity;GO:0003677#DNA binding;
Pharaoh_ant_14971	LOC114254644	NPi_Brain_up	1113.97	0.647973	0.00307992	0.188172	922.69	1119.05	778.46	762.38	760.77	1059.3	1316.4	1954.93	1347.43	1118.27	ENSG00000140057	NA	AK7	NA	Adenylate kinase 7 OS=Mus musculus OX=10090 GN=Ak7 PE=1 SV=1	PREDICTED: adenylate kinase 7-like [Wasmannia auropunctata] PREDICTED: adenylate kinase 7-like [Wasmannia auropunctata]	[Hsap]GO:0005929#cilium;GO:0042995#cell projection;GO:0016310#phosphorylation;GO:0005524#ATP binding;GO:0006165#nucleoside diphosphate phosphorylation;GO:0015949#nucleobase-containing small molecule interconversion;GO:0046940#nucleoside monophosphate phosphorylation;GO:0004550#nucleoside diphosphate kinase activity;GO:0005737#cytoplasm;GO:0004017#adenylate kinase activity;GO:0009142#nucleoside tr…
Pharaoh_ant_17187	LOC105838476	NPi_Brain_up	22691.3	0.796172	0.00308062	0.188172	11612.4	27515.5	14811.2	14967.5	14007.9	28806	42846.6	16776.1	21648.7	33921.2	FBgn0017579	RpL14	Ribosomal protein L14	Ribosomal protein L14 (RpL14) encodes a component of the large subunit of cytoplasmic ribosomes, which translate mRNAs encoded by the nuclear genome. RpL14 is haploinsufficient - heterozygous mutants display the 'Minute' phenotype, characterized by a slower developmental rate and small adult bristles.	60S ribosomal protein L14 OS=Drosophila virilis OX=7244 GN=RpL14 PE=3 SV=1	60S ribosomal protein L14 isoform X1 [Monomorium pharaonis]	[Dmel]GO:0022625#cytosolic large ribosomal subunit;GO:0003735#structural constituent of ribosome;GO:0003723#RNA binding;GO:0043524#negative regulation of neuron apoptotic process;GO:0042273#ribosomal large subunit biogenesis;GO:0006412#translation;GO:0002181#cytoplasmic translation;GO:0022626#cytosolic ribosome;
Pharaoh_ant_07788	LOC105830985	NPi_Brain_down	6046.27	-0.389531	0.0031307	0.190358	6542.24	6769.52	6873.92	7728	6378.31	5393.07	5026.73	4568.27	4730.14	6452.45	FBgn0263863	mRpL45	mitochondrial ribosomal protein L45	In progress.	Probable 39S ribosomal protein L45, mitochondrial OS=Drosophila melanogaster OX=7227 GN=mRpL45 PE=2 SV=1	probable 39S ribosomal protein L45, mitochondrial isoform X1 [Monomorium pharaonis]	[Dmel]GO:0032543#mitochondrial translation;GO:0005739#mitochondrion;GO:0003735#structural constituent of ribosome;GO:0005762#mitochondrial large ribosomal subunit;
Pharaoh_ant_06337	LOC105835663	NPi_Brain_down	7568.93	-0.75084	0.00319032	0.19084	6604.22	7856.79	8164.33	13932.7	10918.2	8872.38	4246.44	3970.76	4827.34	6296.21	FBgn0265767	zyd	zydeco	zydeco (zyd) encodes a potassium-dependent sodium/calcium exchanger found in cortex glia. It is thought to serve as a key calcium export pathway to control calcium oscillations that occur in membrane microdomains of the glial cell.	Probable sodium/potassium/calcium exchanger CG1090 OS=Drosophila melanogaster OX=7227 GN=CG1090 PE=2 SV=4	sodium/potassium/calcium exchanger 4 isoform X2 [Monomorium pharaonis]	[Dmel]GO:0070588#calcium ion transmembrane transport;GO:0019722#calcium-mediated signaling;GO:0005886#plasma membrane;GO:0006874#cellular calcium ion homeostasis;GO:0005262#calcium channel activity;GO:0008273#calcium, potassium:sodium antiporter activity;GO:0005887#integral component of plasma membrane;
Pharaoh_ant_06552	LOC105836563	NPi_Brain_down	13382.2	-1.17226	0.00320538	0.19084	13049.5	32753.6	11015.9	27440.4	8445.98	6780.12	2611.56	6874.61	11805.4	13045.4	NA	NA	NA	NA	NA	nuclear pore complex protein DDB_G0274915 isoform X1 [Monomorium pharaonis]	NA
Pharaoh_ant_02556	LOC105829069	NPi_Brain_down	13182	-0.687754	0.00321368	0.19084	15680.6	10755.6	12227.3	24830.6	17825.2	12026.9	11762.6	7149.9	11366.8	8194.82	FBgn0032779	Alp12	Alkaline phosphatase 12	In progress.	Alkaline phosphatase, tissue-nonspecific isozyme OS=Gallus gallus OX=9031 GN=ALPL PE=2 SV=1	alkaline phosphatase [Monomorium pharaonis]	[Dmel]GO:0016311#dephosphorylation;GO:0009986#cell surface;GO:0004035#alkaline phosphatase activity;
Pharaoh_ant_11750	LOC118644038	NPi_Brain_down	8551.47	-0.716359	0.00321994	0.19084	10680.8	5540.9	13947.5	10810.5	12189.7	5867.13	5170.05	4979.3	6994.69	9334.16	ENSG00000166479	NA	TMX3	NA	Protein disulfide-isomerase TMX3 OS=Xenopus laevis OX=8355 GN=tmx3 PE=2 SV=1	protein disulfide-isomerase TMX3 isoform X1 [Monomorium pharaonis]	[Hsap]GO:0016020#membrane;GO:0005783#endoplasmic reticulum;GO:0016853#isomerase activity;GO:0016972#thiol oxidase activity;GO:0045454#cell redox homeostasis;GO:0018171#peptidyl-cysteine oxidation;GO:0002576#platelet degranulation;GO:0009986#cell surface;GO:0005515#protein binding;GO:0005623#obsolete cell;GO:0016021#integral component of membrane;GO:0003756#protein disulfide isomerase activity;GO:…
Pharaoh_ant_05111	LOC105837955	NPi_Brain_down	2495.58	-1.13387	0.00324286	0.19084	1276.85	4996.43	1484.23	5951.34	3430.76	2364.41	1571.18	1636.51	1355.74	888.3	FBgn0261803	CG42749	-	Insufficient genetic data for FlyBase to solicit a summary.	NA	uncharacterized protein LOC105837955 [Monomorium pharaonis] uncharacterized protein LOC105837955 [Monomorium pharaonis] uncharacterized protein LOC105837955 [Monomorium pharaonis]	NA
Pharaoh_ant_05234	LOC105829473	NPi_Brain_down	1250.36	-0.579075	0.00324454	0.19084	1178.99	1533.89	1308.31	1860.78	1618.74	1179.28	721.9	942.58	1134.77	1024.35	FBgn0025832	Fen1	Flap endonuclease 1	In progress.	Flap endonuclease 1 OS=Aedes aegypti OX=7159 GN=Fen1 PE=3 SV=1	flap endonuclease 1 [Monomorium pharaonis]	[Dmel]GO:0048256#flap endonuclease activity;GO:0004519#endonuclease activity;GO:0030145#manganese ion binding;GO:0005634#nucleus;GO:0006281#DNA repair;GO:0003677#DNA binding;GO:0004523#RNA-DNA hybrid ribonuclease activity;GO:0008409#5'-3' exonuclease activity;GO:0000287#magnesium ion binding;GO:0017108#5'-flap endonuclease activity;
Pharaoh_ant_00193	LOC105562887	NPi_Brain_up	352.018	1.98794	0.00326169	0.19084	129.08	70.25	241.23	124.28	144.4	166.8	376.87	1939.71	74.77	252.8	NA	NA	NA	NA	NA	PREDICTED: uncharacterized protein LOC105556546 [Vollenhovia emeryi]	[Unip]GO:0003676#nucleic acid binding;GO:0015074#DNA integration;
Pharaoh_ant_03173	LOC105837206	NPi_Brain_up	8981.15	0.879854	0.00326234	0.19084	6607.95	6632.35	6961.88	7542.07	3878.57	9170.86	10812.5	22718.3	9615.63	5871.37	FBgn0033192	Corin	Corin	Insufficient genetic data for FlyBase to solicit a summary.	Atrial natriuretic peptide-converting enzyme OS=Mus musculus OX=10090 GN=Corin PE=2 SV=2	uncharacterized protein LOC105837206 isoform X1 [Monomorium pharaonis] uncharacterized protein LOC105837206 isoform X1 [Monomorium pharaonis]	[Dmel]GO:0006508#proteolysis;GO:0005044#scavenger receptor activity;GO:0016020#membrane;GO:0004252#serine-type endopeptidase activity;
Pharaoh_ant_20002	-	NPi_Brain_up	263.29	1.88665	0.00326762	0.19084	148.66	106.22	22.65	101.81	181.48	96.57	414.03	1139.21	153.68	268.6	NA	NA	NA	NA	Mariner Mos1 transposase OS=Drosophila mauritiana OX=7226 GN=mariner\T PE=1 SV=1	Mariner Mos1 transposase, partial [Acromyrmex echinatior]	NA
Pharaoh_ant_02900	LOC105830366	NPi_Brain_up	3093.14	0.587451	0.00335734	0.193665	2615.22	2625.34	3016.39	2210.66	1887.31	3707.56	4145.59	4631.7	3706.69	2384.89	FBgn0027339	jim	jim	jim (jim) encodes a zinc finger C2H2 transcription factor involved in dendrite morphogenesis and regulation of chromatin silencing.	Zinc finger protein 90 OS=Mus musculus OX=10090 GN=Zfp90 PE=1 SV=1	myeloid zinc finger 1-like isoform X2 [Temnothorax curvispinosus]	[Dmel]GO:0006355#regulation of transcription, DNA-templated;GO:0031935#regulation of chromatin silencing;GO:0000978#RNA polymerase II cis-regulatory region sequence-specific DNA binding;GO:0048813#dendrite morphogenesis;GO:0005634#nucleus;
Pharaoh_ant_12243	LOC105834251	NPi_Brain_up	644.529	1.14273	0.00335985	0.193665	332.26	480.07	443.48	454.56	303.41	708.15	355.64	1855.98	1003.51	508.23	FBgn0285912	mah	mahogany	Insufficient genetic data for FlyBase to solicit a summary.	Amino acid transporter AVT1C OS=Arabidopsis thaliana OX=3702 GN=AVT1C PE=1 SV=1	amino acid transporter AVT1C [Monomorium pharaonis]	[Dmel]GO:0015171#amino acid transmembrane transporter activity;GO:0005886#plasma membrane;GO:0003333#amino acid transmembrane transport;
Pharaoh_ant_08340	LOC105839295	NPi_Brain_down	2652.56	-0.699901	0.00337323	0.193665	2550.44	2555.92	3165.97	5322.32	2818.88	1925.47	2335.54	1441.14	1891.56	2518.31	FBgn0030683	Mvd	Mevalonate diphosphate decarboxylase	Insufficient genetic data for FlyBase to solicit a summary.	Diphosphomevalonate decarboxylase OS=Mus musculus OX=10090 GN=Mvd PE=1 SV=2	diphosphomevalonate decarboxylase [Monomorium pharaonis]	[Dmel]GO:0005829#cytosol;GO:0008299#isoprenoid biosynthetic process;GO:0019287#isopentenyl diphosphate biosynthetic process, mevalonate pathway;GO:0004163#diphosphomevalonate decarboxylase activity;GO:0005524#ATP binding;
Pharaoh_ant_02986	-	NPi_Brain_up	15.5809	5.27056	0.00337415	0.193665	1.86	0	1.05	0.96	0	0	0	131.94	3.32	16.68	NA	NA	NA	NA	NA	uncharacterized protein LOC105185957 isoform X4 [Harpegnathos saltator]	NA
Pharaoh_ant_18776	LOC105836681	NPi_Brain_up	649.098	0.846591	0.00341423	0.195124	500.49	464.18	406.61	318.34	635.47	708.15	562.65	1305.4	944.53	645.16	FBgn0044028	Notum	Notum	Notum (Notum) encodes an enzyme that cleaves glycophosphatidylinositol anchors. It acts via the product of dlp to influence the range and activity of secreted signaling proteins that interact with proteoglycans in the imaginal discs.	Palmitoleoyl-protein carboxylesterase NOTUM OS=Drosophila melanogaster OX=7227 GN=Notum PE=1 SV=3	palmitoleoyl-protein carboxylesterase NOTUM [Monomorium pharaonis]	[Dmel]GO:0035220#wing disc development;GO:0052689#carboxylic ester hydrolase activity;GO:0007419#ventral cord development;GO:0045880#positive regulation of smoothened signaling pathway;GO:0005615#extracellular space;GO:0048076#regulation of compound eye pigmentation;GO:0004620#phospholipase activity;GO:0048546#digestive tract morphogenesis;GO:1990699#palmitoleyl hydrolase activity;GO:0006507#GPI …
Pharaoh_ant_00532	LOC118646236	NPi_Brain_up	138.326	2.91332	0.00343504	0.195475	59.18	21.75	17.38	15.3	48.88	8.78	15.92	1037.72	24.92	133.42	NA	NA	NA	NA	Probable DNA polymerase OS=Claviceps purpurea OX=5111 PE=3 SV=1	PREDICTED: LOW QUALITY PROTEIN: uncharacterized protein LOC108749595 [Trachymyrmex septentrionalis]	[Unip]GO:0000166#nucleotide binding;GO:0006260#DNA replication;GO:0071897#DNA biosynthetic process;GO:0003887#DNA-directed DNA polymerase activity;GO:0003677#DNA binding;
Pharaoh_ant_16754	LOC105838945	NPi_Brain_down	1919.2	-0.617774	0.00345782	0.195933	2129.18	2077.52	2376.46	2863.11	2186.78	1103.2	1284.55	1439.87	1442.97	2288.33	FBgn0035711	CG8519	-	Insufficient genetic data for FlyBase to solicit a summary.	Ras-related and estrogen-regulated growth inhibitor OS=Bos taurus OX=9913 GN=RERG PE=2 SV=1	Tyrosine 3-monooxygenase [Atta colombica]	[Dmel]GO:0016020#membrane;GO:0008150#biological_process;GO:0005525#GTP binding;GO:0003924#GTPase activity;GO:0005575#cellular_component;GO:0007165#signal transduction;
Pharaoh_ant_15309	LOC105833642	NPi_Brain_down	3359.72	-0.44266	0.00348171	0.196451	3743.88	2898.83	4442.16	3954.34	4305.58	2630.7	3269.76	2774.45	2601.83	2975.62	FBgn0037327	PEK	pancreatic eIF-2alpha kinase	pancreatic eIF-2alpha kinase (PEK) encodes an endoplasmic reticulum (ER) transmembrane kinase and a component of the integrated stress response. During ER stress the product of PEK phosphorylates the translation initiation factor encoded by eIF2alpha resulting in the inhibition of most cap-dependent translation. This is especially important during the development of secretory tissues and the resp…	Eukaryotic translation initiation factor 2-alpha kinase 3 OS=Homo sapiens OX=9606 GN=EIF2AK3 PE=1 SV=3	eukaryotic translation initiation factor 2-alpha kinase [Monomorium pharaonis]	[Dmel]GO:0004672#protein kinase activity;GO:0010389#regulation of G2/M transition of mitotic cell cycle;GO:0036499#PERK-mediated unfolded protein response;GO:0046330#positive regulation of JNK cascade;GO:0004694#eukaryotic translation initiation factor 2alpha kinase activity;GO:0010508#positive regulation of autophagy;GO:0004686#elongation factor-2 kinase activity;GO:0005524#ATP binding;GO:002262…
Pharaoh_ant_06925	LOC105833427	NPi_Brain_up	5561.05	0.508543	0.00355953	0.197123	4838.99	6512.75	4269.93	3797.08	3542.01	6610.39	5982.18	6458.5	7171.64	6427	FBgn0032629	beat-IIIc	beaten path IIIc	In progress.	NA	uncharacterized protein LOC105833427 isoform X2 [Monomorium pharaonis]	[Dmel]GO:0008045#motor neuron axon guidance;GO:0007157#heterophilic cell-cell adhesion via plasma membrane cell adhesion molecules;GO:0003674#molecular_function;GO:0016201#synaptic target inhibition;
Pharaoh_ant_14144	LOC105829981	NPi_Brain_up	39269	1.03473	0.00356058	0.197123	35744.9	20098.6	47019.8	15487.5	10448.5	57869.5	78134.6	25353.2	58237.9	44295.6	NA	NA	NA	NA	CAPA peptides OS=Camponotus floridanus OX=104421 GN=EAG_11747 PE=1 SV=2	CAPA peptides isoform X6 [Monomorium pharaonis]	NA
Pharaoh_ant_10689	LOC105834606	NPi_Brain_up	772.914	1.32796	0.00356385	0.197123	495.36	822.98	309.7	126.67	447.81	716.93	1194.31	2268.28	671.22	675.88	FBgn0265011	Np	Notopleural	In progress.	Serine proteinase stubble OS=Drosophila melanogaster OX=7227 GN=Sb PE=2 SV=2	serine proteinase stubble [Monomorium pharaonis]	[Dmel]GO:0008236#serine-type peptidase activity;GO:0004252#serine-type endopeptidase activity;GO:0006508#proteolysis;GO:0005615#extracellular space;GO:0016324#apical plasma membrane;GO:0035002#liquid clearance, open tracheal system;
Pharaoh_ant_14361	LOC105556641	NPi_Brain_up	828.93	0.622989	0.00357713	0.197123	710.66	557.02	715.78	676.82	601.76	883.73	1077.54	1162.05	1238.61	665.35	NA	NA	NA	NA	NA	PREDICTED: uncharacterized protein LOC108759293 [Trachymyrmex cornetzi]	[Unip]GO:0006310#DNA recombination;GO:0015074#DNA integration;GO:0003677#DNA binding;
Pharaoh_ant_06227	-	NPi_Brain_up	102.058	2.94063	0.00357926	0.197123	23.77	29.27	0	10.04	55.06	26.34	31.85	587.37	113.81	143.08	NA	NA	NA	NA	NA	hypothetical protein ALC56_14986, partial [Trachymyrmex septentrionalis]	NA
Pharaoh_ant_00145	LOC105834000	NPi_Brain_up	232.55	1.50037	0.00359367	0.197123	89.47	185.67	124.3	95.12	112.94	365.78	323.79	700.27	265.83	62.32	NA	NA	NA	NA	Tropomyosin-2 OS=Drosophila melanogaster OX=7227 GN=Tm2 PE=2 SV=1	tropomyosin-2 [Monomorium pharaonis]	NA
Pharaoh_ant_05844	LOC105835258	NPi_Brain_up	5497.56	0.59749	0.00359886	0.197123	5231.37	4814.1	5032.59	4132.15	2661	8339.81	6794.31	5807.71	7125.12	5037.49	FBgn0036369	CG10089	-	Insufficient genetic data for FlyBase to solicit a summary.	Dual specificity protein phosphatase 22 OS=Homo sapiens OX=9606 GN=DUSP22 PE=1 SV=1	dual specificity protein phosphatase 15 [Monomorium pharaonis] dual specificity protein phosphatase 15 [Monomorium pharaonis] dual specificity protein phosphatase 15 [Monomorium pharaonis]	[Dmel]GO:0008138#protein tyrosine/serine/threonine phosphatase activity;GO:0005829#cytosol;GO:0006470#protein dephosphorylation;
Pharaoh_ant_17439	LOC105836403	NPi_Brain_up	3100.76	0.599421	0.00361205	0.197123	2878.98	3147.23	2400.16	1654.29	2258.7	3461.75	2760.19	4158.51	4714.36	3573.38	FBgn0037802	Sirt6	Sirtuin 6	Sirtuin 6 (Sirt6) encodes an NAD-dependent histone deacetylase in the class IV of the Sirtuin family. It is involved in chromatin silencing and determination of adult lifespan.	NAD-dependent protein deacetylase Sirt6 OS=Drosophila melanogaster OX=7227 GN=Sirt6 PE=2 SV=1	NAD-dependent protein deacetylase Sirt6 [Monomorium pharaonis]	[Dmel]GO:0008340#determination of adult lifespan;GO:0070932#histone H3 deacetylation;GO:0003714#transcription corepressor activity;GO:0005634#nucleus;GO:0031937#positive regulation of chromatin silencing;GO:0070403#NAD+ binding;GO:0019213#deacetylase activity;GO:0004407#histone deacetylase activity;GO:0016575#histone deacetylation;GO:0003956#NAD(P)+-protein-arginine ADP-ribosyltransferase activit…
Pharaoh_ant_13670	LOC105832504	NPi_Brain_up	18383.9	0.877822	0.00363882	0.197774	14353.9	16644.5	12583.8	9967.82	11243	19790.2	13981.4	49555.8	21289.8	14428.7	FBgn0011826	Pp2B-14D	Protein phosphatase 2B at 14D	In progress.	Serine/threonine-protein phosphatase 2B catalytic subunit 2 OS=Drosophila melanogaster OX=7227 GN=Pp2B-14D PE=1 SV=2	serine/threonine-protein phosphatase 2B catalytic subunit alpha isoform isoform X8 [Solenopsis invicta]	[Dmel]GO:0005516#calmodulin binding;GO:0035220#wing disc development;GO:0045995#regulation of embryonic development;GO:0030431#sleep;GO:0004722#protein serine/threonine phosphatase activity;GO:0033192#calmodulin-dependent protein phosphatase activity;GO:0005955#calcineurin complex;GO:0004723#calcium-dependent protein serine/threonine phosphatase activity;GO:0097720#calcineurin-mediated signaling;…
Pharaoh_ant_07574	LOC105831513	NPi_Brain_down	17965.5	-0.91832	0.00365958	0.198094	12438.1	24042.1	14721.7	33615.5	32663.5	16808.4	14926.2	5924.42	8734.23	15780.5	NA	NA	NA	NA	Annexin B9 OS=Drosophila melanogaster OX=7227 GN=AnxB9 PE=2 SV=2	annexin B9-like isoform X3 [Monomorium pharaonis] annexin B9-like isoform X3 [Monomorium pharaonis]	[Unip]GO:0005544#calcium-dependent phospholipid binding;GO:0005509#calcium ion binding;
Pharaoh_ant_21010	LOC105834482	NPi_Brain_up	3058.84	0.579997	0.0037182	0.200451	2742.9	1983.85	2340.11	2671.44	2505.93	4196.24	4957.72	3814.72	2804.52	2570.97	NA	NA	NA	NA	Disks large 1 tumor suppressor protein OS=Drosophila melanogaster OX=7227 GN=dlg1 PE=1 SV=2	disks large 1 tumor suppressor protein isoform X10 [Monomorium pharaonis]	[Unip]GO:0016740#transferase activity;GO:0016020#membrane;GO:0102337#3-oxo-cerotoyl-CoA synthase activity;GO:0102756#very-long-chain 3-ketoacyl-CoA synthase activity;GO:0102336#3-oxo-arachidoyl-CoA synthase activity;GO:0016021#integral component of membrane;GO:0006633#fatty acid biosynthetic process;GO:0006631#fatty acid metabolic process;GO:0102338#3-oxo-lignoceronyl-CoA synthase activity;GO:000…
Pharaoh_ant_06607	-	NPi_Brain_up	62.1691	3.21932	0.00375991	0.20148	3.26	11.71	16.85	15.3	13.48	0	10.62	469.39	40.71	40.38	NA	NA	NA	NA	Uncharacterized protein F54H12.2 OS=Caenorhabditis elegans OX=6239 GN=F54H12.2 PE=4 SV=1	uncharacterized protein F54H12.2-like [Temnothorax curvispinosus]	[Unip]GO:0009263#deoxyribonucleotide biosynthetic process;
Pharaoh_ant_14149	LOC105837634	NPi_Brain_down	2200.85	-0.466707	0.003795	0.20148	2372.9	2749.96	2948.45	2090.69	2590.21	2095.19	2128.53	1877.55	1497.8	1657.22	FBgn0029992	Upf2	Upf2	Upf2 (Upf2) encodes a protein required for nonsense-mediated mRNA decay (NMD). It interacts directly with the product of Upf1 to identify and degrade NMD-substrate mRNAs, including mRNAs containing premature termination codons and a number of normal endogenous mRNAs.	Regulator of nonsense transcripts 2 OS=Mus musculus OX=10090 GN=Upf2 PE=1 SV=1	regulator of nonsense transcripts 2 [Solenopsis invicta]	[Dmel]GO:0000184#nuclear-transcribed mRNA catabolic process, nonsense-mediated decay;GO:0003723#RNA binding;GO:0035145#exon-exon junction complex;GO:0016246#RNA interference;GO:0005844#polysome;GO:0007274#neuromuscular synaptic transmission;GO:0005737#cytoplasm;GO:0050808#synapse organization;GO:0035195#gene silencing by miRNA;
Pharaoh_ant_05030	LOC105835700	NPi_Brain_up	1565.38	1.18347	0.00379701	0.20148	772.64	1252.03	659.42	880.44	1224.31	1240.73	1300.47	5470.26	1877.44	976.07	FBgn0261401	Ir75c	Ionotropic receptor 75c	Insufficient genetic data for FlyBase to solicit a summary.	Ionotropic receptor 75a OS=Drosophila sechellia OX=7238 GN=IR75a PE=1 SV=1	Uncharacterized protein DBV15_01780 [Temnothorax longispinosus]	[Dmel]GO:0004972#NMDA glutamate receptor activity;GO:0007268#chemical synaptic transmission;GO:0015276#ligand-gated ion channel activity;GO:0005886#plasma membrane;GO:0045202#synapse;GO:0050907#detection of chemical stimulus involved in sensory perception;GO:0043005#neuron projection;GO:0042391#regulation of membrane potential;GO:0035235#ionotropic glutamate receptor signaling pathway;GO:0017146#…
Pharaoh_ant_02506	-	NPi_Brain_up	255.58	0.970321	0.00379781	0.20148	156.11	255.93	88.49	211.27	152.27	368.71	339.72	275.29	408.72	299.32	NA	NA	NA	NA	Putative gustatory receptor 28b OS=Drosophila melanogaster OX=7227 GN=Gr28b PE=2 SV=2	putative gustatory receptor 28a [Monomorium pharaonis]	[Unip]GO:0016020#membrane;GO:0050909#sensory perception of taste;GO:0016021#integral component of membrane;
Pharaoh_ant_11280	-	NPi_Brain_up	424.218	0.794374	0.00383164	0.202079	307.56	236.69	371.32	359.44	277.56	661.33	408.72	700.27	569.05	350.23	NA	NA	NA	NA	Ribosome biogenesis regulatory protein homolog OS=Rattus norvegicus OX=10116 GN=Rrs1 PE=2 SV=1	ribosome biogenesis regulatory protein homolog [Monomorium pharaonis]	[Unip]GO:0042254#ribosome biogenesis;GO:0005634#nucleus;
Pharaoh_ant_01676	LOC105831106	NPi_Brain_down	7423.15	-0.364965	0.00383944	0.202079	7710.98	6938.46	9557.44	8622.78	8957.84	7163.45	5976.87	6861.92	6071.76	6369.94	FBgn0031495	GABPI	beta4GalNAcTB pilot	beta4GalNAcTB pilot (GABPI) encodes a Golgi multitransmembrane protein of the DHHC family. In contrast to other members of the DHHC family, it lacks palmitoylation activity. It is required for Golgi localization and for the activity of the glycosphingolipid specific glycosyltransferase encoded by beta4GalNAcTB.	Palmitoyltransferase ZDHHC23 OS=Mus musculus OX=10090 GN=Zdhhc23 PE=2 SV=1	palmitoyltransferase ZDHHC23 isoform X1 [Monomorium pharaonis]	[Dmel]GO:0016188#synaptic vesicle maturation;GO:0005783#endoplasmic reticulum;GO:0005794#Golgi apparatus;GO:0006612#protein targeting to membrane;GO:0006888#endoplasmic reticulum to Golgi vesicle-mediated transport;GO:0018230#peptidyl-L-cysteine S-palmitoylation;GO:0019706#protein-cysteine S-palmitoyltransferase activity;GO:0018345#protein palmitoylation;
Pharaoh_ant_22163	LOC118647871	NPi_Brain_down	73184.6	-1.21786	0.00386155	0.202443	25136.8	153771	42296.4	147477	143120	77566.1	54513.7	29292.3	34944.4	23728.6	WBGene00008810	NA	cyp-13A12	NA	Cytochrome P450 6a2 OS=Drosophila melanogaster OX=7227 GN=Cyp6a2 PE=2 SV=2	probable cytochrome P450 6a13 [Solenopsis invicta]	[Cele]GO:0016705#oxidoreductase activity, acting on paired donors, with incorporation or reduction of molecular oxygen;GO:0020037#heme binding;GO:0046872#metal ion binding;GO:0005506#iron ion binding;GO:0004497#monooxygenase activity;GO:0055114#oxidation-reduction process;GO:0016491#oxidoreductase activity;
Pharaoh_ant_08311	LOC105838580	NPi_Brain_down	2866.02	-0.593727	0.00390992	0.204174	3292.79	2959.89	3603.66	3231.15	4168.49	2060.08	1618.96	1777.33	2959.04	2988.79	FBgn0033265	coil	coilin	coilin (coil) encodes a protein required for Cajal body formation.	Coilin OS=Drosophila melanogaster OX=7227 GN=coil PE=1 SV=1	uncharacterized protein LOC105838580 isoform X1 [Monomorium pharaonis]	[Dmel]GO:0016604#nuclear body;GO:0030576#Cajal body organization;GO:0035363#histone locus body;GO:0015030#Cajal body;GO:0005654#nucleoplasm;
Pharaoh_ant_10082	LOC105828850	NPi_Brain_down	4201	-0.486031	0.00394699	0.205305	4724.36	3415.7	5488.71	5516.86	5376.5	3192.54	2983.13	3873.07	3377.72	4061.42	FBgn0267977	mh	maternal haploid	maternal haploid (mh) encodes a conserved protease that is essential for the integrity of paternal chromosomes during the first zygotic mitosis.	SprT-like domain-containing protein Spartan OS=Mus musculus OX=10090 GN=Sprtn PE=2 SV=1	sprT-like domain-containing protein Spartan [Monomorium pharaonis] sprT-like domain-containing protein Spartan [Monomorium pharaonis]	[Dmel]GO:0000278#mitotic cell cycle;GO:0001940#male pronucleus;GO:0005634#nucleus;GO:0042585#germinal vesicle;GO:0006281#DNA repair;GO:0031593#polyubiquitin modification-dependent protein binding;GO:0003677#DNA binding;GO:0006974#cellular response to DNA damage stimulus;GO:0009650#UV protection;
Pharaoh_ant_03491	LOC105828774	NPi_Brain_down	4659.59	-0.490712	0.00404254	0.207162	6135.88	5050.79	6058.07	4210.54	5765.88	4348.4	3805.88	2902.58	4725.16	3592.69	ENSG00000173451	NA	THAP2	NA	THAP domain-containing protein 2 OS=Homo sapiens OX=9606 GN=THAP2 PE=1 SV=1	uncharacterized protein LOC105828774 [Monomorium pharaonis]	[Hsap]GO:0000981#DNA-binding transcription factor activity, RNA polymerase II-specific;GO:0006357#regulation of transcription by RNA polymerase II;GO:0003677#DNA binding;GO:0046872#metal ion binding;GO:0005730#nucleolus;GO:0000790#nuclear chromatin;GO:0003676#nucleic acid binding;
Pharaoh_ant_08154	LOC105836597	NPi_Brain_down	91.2279	-2.75758	0.00404753	0.207162	420.8	23.42	162.75	140.05	48.32	11.7	21.23	53.28	0	30.72	NA	NA	NA	NA	Probable cytochrome P450 6a14 OS=Drosophila melanogaster OX=7227 GN=Cyp6a14 PE=3 SV=3	probable cytochrome P450 6a14 [Monomorium pharaonis] probable cytochrome P450 6a14 [Monomorium pharaonis] probable cytochrome P450 6a14 [Monomorium pharaonis] probable cytochrome P450 6a14 [Monomorium pharaonis] probable cytochrome P450 6a14 [Monomorium pharaonis]	[Unip]GO:0016020#membrane;GO:0016705#oxidoreductase activity, acting on paired donors, with incorporation or reduction of molecular oxygen;GO:0016491#oxidoreductase activity;GO:0020037#heme binding;GO:0055114#oxidation-reduction process;GO:0005506#iron ion binding;GO:0016021#integral component of membrane;GO:0046872#metal ion binding;GO:0004497#monooxygenase activity;
Pharaoh_ant_07195	LOC105833238	NPi_Brain_down	6165.36	-0.605128	0.00405344	0.207162	4654.45	9692.6	6849.69	7682.59	8312.82	5884.68	5302.75	3307.27	5027.54	4939.19	FBgn0039774	CDase	Ceramidase	Ceramidase (CDase) encodes a protein that has a cell non-autonomous function in maintaining membrane homeostasis. CDase targeted over-expression suppresses retinal degeneration in certain photoreceptor degeneration mutants.	Neutral ceramidase OS=Drosophila pseudoobscura pseudoobscura OX=46245 GN=CDase PE=3 SV=1	neutral ceramidase [Monomorium pharaonis]	[Dmel]GO:0035187#hatching behavior;GO:0031629#synaptic vesicle fusion to presynaptic active zone membrane;GO:0005576#extracellular region;GO:0042759#long-chain fatty acid biosynthetic process;GO:0045494#photoreceptor cell maintenance;GO:0007268#chemical synaptic transmission;GO:0017040#N-acylsphingosine amidohydrolase activity;GO:0016079#synaptic vesicle exocytosis;GO:0046514#ceramide catabolic p…
Pharaoh_ant_07371	LOC105835207	NPi_Brain_up	10986.2	0.439172	0.00405924	0.207162	10309.9	9031.88	10536	9032.41	7721.17	15014.6	11815.7	14510.4	12166	9723.88	NA	NA	NA	NA	Neuropilin and tolloid-like protein 1 OS=Homo sapiens OX=9606 GN=NETO1 PE=2 SV=2	uncharacterized protein LOC105196718 [Solenopsis invicta] uncharacterized protein LOC105196718 [Solenopsis invicta] uncharacterized protein LOC105196718 [Solenopsis invicta] uncharacterized protein LOC105196718 [Solenopsis invicta]	NA
Pharaoh_ant_16239	LOC105838926	NPi_Brain_up	1426.76	1.05944	0.00406048	0.207162	813.18	1340.69	602.54	557.8	1313.64	1030.04	1963.98	3800.76	1733.72	1111.25	FBgn0032414	CG17211	-	Insufficient genetic data for FlyBase to solicit a summary.	NA	uncharacterized protein LOC105838926 [Monomorium pharaonis]	[Dmel]GO:0005178#integrin binding;GO:0031012#extracellular matrix;GO:0060562#epithelial tube morphogenesis;
Pharaoh_ant_17464	LOC105840946	NPi_Brain_up	124.914	1.77069	0.0041136	0.209072	43.34	58.55	67.94	66.92	47.76	76.08	95.55	508.71	234.26	50.03	NA	NA	NA	NA	Chymotrypsin-2 OS=Vespa crabro OX=7445 PE=1 SV=1	chymotrypsin-2-like [Monomorium pharaonis]	[Unip]GO:0016787#hydrolase activity;GO:0008236#serine-type peptidase activity;GO:0006508#proteolysis;GO:0008233#peptidase activity;GO:0005509#calcium ion binding;GO:0007596#blood coagulation;GO:0004252#serine-type endopeptidase activity;
Pharaoh_ant_05046	LOC105836473	NPi_Brain_up	60.8933	3.2901	0.00413145	0.20918	16.78	8.36	2.11	2.87	26.41	260.44	0	265.14	6.65	20.19	NA	NA	NA	NA	Protein obstructor-E OS=Drosophila melanogaster OX=7227 GN=obst-E PE=2 SV=2	protein obstructor-E isoform X1 [Monomorium pharaonis]	[Unip]GO:0005576#extracellular region;GO:0008061#chitin binding;
Pharaoh_ant_22040	LOC118645074	NPi_Brain_down	19863.8	-0.639231	0.00420738	0.210169	20465.5	24216.9	28454.3	30685.4	17149.9	16618.2	14629	8715.37	18030	19673.3	NA	NA	NA	NA	Esterase FE4 OS=Myzus persicae OX=13164 PE=1 SV=1	uncharacterized protein LOC105202852 isoform X1 [Solenopsis invicta] uncharacterized protein LOC105202852 isoform X2 [Solenopsis invicta]	[Unip]GO:0016787#hydrolase activity;
Pharaoh_ant_11258	LOC105834859	NPi_Brain_down	689.985	-1.62989	0.00422074	0.210169	1449.27	914.14	382.91	2127.97	347.8	90.71	138.01	587.37	656.27	205.4	NA	NA	NA	NA	NA	uncharacterized protein LOC105834859 [Monomorium pharaonis] uncharacterized protein LOC105834859 [Monomorium pharaonis]	NA
Pharaoh_ant_13343	LOC105834140	NPi_Brain_down	12814	-0.475159	0.00422258	0.210169	14711.8	12492.8	15282.6	15952.6	16102.5	11102.2	8551.28	8079.79	12421	13443.9	NA	NA	NA	NA	Lipid storage droplets surface-binding protein 2 OS=Drosophila melanogaster OX=7227 GN=Lsd-2 PE=1 SV=1	lipid storage droplets surface-binding protein 2 [Monomorium pharaonis] lipid storage droplets surface-binding protein 2 [Monomorium pharaonis] lipid storage droplets surface-binding protein 2 [Monomorium pharaonis] lipid storage droplets surface-binding protein 2 [Monomorium pharaonis] lipid storage droplets surface-binding protein 2 [Monomorium pharaonis]	NA
Pharaoh_ant_06585	LOC105828314	NPi_Brain_down	247721	-0.906288	0.00422792	0.210169	233726	216144	306179	445523	413747	240833	248937	64979.6	112340	194795	FBgn0000042	Act5C	Actin 5C	In progress.	Actin-5C OS=Drosophila melanogaster OX=7227 GN=Act5C PE=1 SV=4	beta-actin, partial [Cotesia chilonis]	[Dmel]GO:0000281#mitotic cytokinesis;GO:0035148#tube formation;GO:0035060#brahma complex;GO:0006338#chromatin remodeling;GO:0032507#maintenance of protein location in cell;GO:0007291#sperm individualization;GO:0031011#Ino80 complex;
Pharaoh_ant_14893	LOC105834657	NPi_Brain_down	1034.83	-1.28559	0.00425297	0.210169	585.3	1584.91	1341.5	2047.19	1762.58	754.97	1337.63	450.36	244.23	239.63	FBgn0036937	Ir76b	Ionotropic receptor 76b	Ionotropic receptor 76b (Ir76b) encodes a member of the Ionotropic Receptor (IR) family of variant ionotropic glutamate receptors. It functions in chemosensory detection of various amines and salt, as a probable co-receptor subunit.	Glutamate receptor OS=Lymnaea stagnalis OX=6523 PE=2 SV=1	glutamate receptor ionotropic, delta-1 [Monomorium pharaonis]	[Dmel]GO:0050911#detection of chemical stimulus involved in sensory perception of smell;GO:0033039#salty taste receptor activity;GO:0071230#cellular response to amino acid stimulus;GO:1902075#cellular response to salt;GO:0009593#detection of chemical stimulus;GO:0043200#response to amino acid;GO:0005272#sodium channel activity;GO:0035199#salt aversion;GO:0005886#plasma membrane;GO:0015276#ligand-…
Pharaoh_ant_07971	LOC105839278	NPi_Brain_up	14643.9	0.365772	0.00427855	0.210169	13289.5	14237.4	12557.5	11406.1	12511.1	17408.2	13970.8	14714.6	19691.5	16652.1	FBgn0020269	mspo	M-spondin	In progress.	Spondin-2 OS=Mus musculus OX=10090 GN=Spon2 PE=2 SV=2	uncharacterized protein LOC105839278 [Monomorium pharaonis]	[Dmel]GO:0062023#collagen-containing extracellular matrix;GO:0007155#cell adhesion;GO:0031012#extracellular matrix;GO:1901739#regulation of myoblast fusion;
Pharaoh_ant_09774	LOC105831551	NPi_Brain_down	13511.2	-0.660809	0.0042825	0.210169	16488.2	11178.8	17162.9	18305.2	19617.6	11321.6	12882.6	5186.09	11184	11784.9	FBgn0022160	Gpo1	Glycerophosphate oxidase 1	Glycerophosphate oxidase 1 (Gpo1) encodes a mitochondrial inner membrane protein with glycerol-3-phosphate dehydrogenase activity.	Glycerol-3-phosphate dehydrogenase, mitochondrial OS=Bos taurus OX=9913 GN=GPD2 PE=2 SV=1	Glycerol-3-phosphate dehydrogenase, mitochondrial [Trachymyrmex cornetzi]	[Dmel]GO:0005743#mitochondrial inner membrane;GO:0009331#glycerol-3-phosphate dehydrogenase complex;GO:0006127#glycerophosphate shuttle;GO:0005509#calcium ion binding;GO:0005739#mitochondrion;GO:0004368#glycerol-3-phosphate dehydrogenase (quinone) activity;GO:0006071#glycerol metabolic process;GO:0007629#flight behavior;GO:0006072#glycerol-3-phosphate metabolic process;
Pharaoh_ant_09594	LOC105831519	NPi_Brain_up	7347.97	0.771974	0.00428595	0.210169	5820.86	6501.05	5311.74	5477.19	4012.85	11330.4	15940.1	6840.36	7187.42	5057.68	FBgn0085420	DIP-delta	Dpr-interacting protein delta	Insufficient genetic data for FlyBase to solicit a summary.	Lachesin OS=Schistocerca americana OX=7009 GN=LAC PE=1 SV=1	lachesin isoform X1 [Monomorium pharaonis]	[Dmel]GO:0050808#synapse organization;GO:0043005#neuron projection;GO:0005887#integral component of plasma membrane;
Pharaoh_ant_14637	LOC118644432	NPi_Brain_up	367.896	1.11894	0.00429302	0.210169	273.08	340.4	210.15	137.18	200.02	397.97	477.73	1003.47	326.47	312.48	NA	NA	NA	NA	NA	uncharacterized protein LOC105202159, partial [Solenopsis invicta]	[Unip]GO:0003676#nucleic acid binding;GO:0004523#RNA-DNA hybrid ribonuclease activity;GO:0090502#RNA phosphodiester bond hydrolysis, endonucleolytic;
Pharaoh_ant_08370	LOC105836020	NPi_Brain_up	24573.6	0.339702	0.00432023	0.210211	21594.7	24824.1	22378.3	19541.8	20143.5	27193.6	24979.7	25835.3	32602.6	26642.8	FBgn0264707	RhoGEF3	Rho guanine nucleotide exchange factor 3	Insufficient genetic data for FlyBase to solicit a summary.	Spermatogenesis-associated protein 13 OS=Mus musculus OX=10090 GN=Spata13 PE=1 SV=2	uncharacterized protein LOC105194829 isoform X3 [Solenopsis invicta]	[Dmel]GO:0042060#wound healing;GO:0031532#actin cytoskeleton reorganization;GO:0005089#Rho guanyl-nucleotide exchange factor activity;GO:0035023#regulation of Rho protein signal transduction;GO:0009611#response to wounding;GO:0005575#cellular_component;GO:0035011#melanotic encapsulation of foreign target;
Pharaoh_ant_05062	LOC105835382	NPi_Brain_down	1200.05	-1.32662	0.00434024	0.210211	2532.27	819.64	1365.72	3223.98	647.27	362.85	313.18	555.65	1418.88	761.02	FBgn0032603	CG17928	-	Insufficient genetic data for FlyBase to solicit a summary.	Cytochrome b5-related protein OS=Drosophila melanogaster OX=7227 GN=Cyt-b5-r PE=2 SV=2	cytochrome b5-related protein isoform X1 [Monomorium pharaonis] cytochrome b5-related protein isoform X1 [Monomorium pharaonis]	[Dmel]GO:0006629#lipid metabolic process;GO:0016021#integral component of membrane;GO:0005739#mitochondrion;GO:0016491#oxidoreductase activity;
Pharaoh_ant_15153	LOC105830648	NPi_Brain_up	639.684	0.948274	0.00434997	0.210211	597.42	533.6	371.32	264.32	419.71	740.34	631.66	1562.93	586.49	689.05	NA	NA	NA	NA	ATPase family AAA domain-containing protein 2B OS=Homo sapiens OX=9606 GN=ATAD2B PE=1 SV=3	ATPase family AAA domain-containing protein 2 isoform X1 [Monomorium pharaonis]	[Unip]GO:0000166#nucleotide binding;GO:0005524#ATP binding;
Pharaoh_ant_22157	LOC105830916	NPi_Brain_up	6251.84	0.954788	0.00436639	0.210211	4606.46	6180.72	3792.22	3792.3	2908.22	5349.18	7091.56	18068.8	6371.65	4357.23	FBgn0263219	Dscam4	Down syndrome cell adhesion molecule 4	Down syndrome cell adhesion molecule 4 (Dscam4) one of four Dscam paralogs in the D. melanogaster genome. It encodes a homophilic cell adhesion molecule that regulates interactions between dendrites and axons in the visual system.	Down syndrome cell adhesion molecule-like protein Dscam2 OS=Drosophila melanogaster OX=7227 GN=Dscam2 PE=2 SV=3	Down syndrome cell adhesion molecule-like protein Dscam2 isoform X5 [Monomorium pharaonis]	[Dmel]GO:0007156#homophilic cell adhesion via plasma membrane adhesion molecules;GO:0007155#cell adhesion;GO:0005886#plasma membrane;GO:0098632#cell-cell adhesion mediator activity;GO:0070593#dendrite self-avoidance;GO:0042802#identical protein binding;GO:0007411#axon guidance;GO:0030424#axon;GO:0005887#integral component of plasma membrane;
Pharaoh_ant_21012	LOC105833803	NPi_Brain_down	2042.59	-0.557415	0.00437512	0.210211	2117.06	1947.05	2189.48	3059.56	2855.97	1275.84	1576.49	1836.95	1482.84	2084.69	FBgn0260744	Tango9	Transport and Golgi organization 9	In progress.	Solute carrier family 35 member F6 OS=Homo sapiens OX=9606 GN=SLC35F6 PE=1 SV=1	solute carrier family 35 member F6 isoform X1 [Monomorium pharaonis]	[Dmel]GO:0005794#Golgi apparatus;GO:0016020#membrane;GO:0009306#protein secretion;GO:0005739#mitochondrion;GO:0043231#intracellular membrane-bounded organelle;GO:1901029#negative regulation of mitochondrial outer membrane permeabilization involved in apoptotic signaling pathway;GO:0016021#integral component of membrane;GO:0008284#positive regulation of cell population proliferation;
Pharaoh_ant_10325	LOC105837685	NPi_Brain_up	1427.24	1.18602	0.00438861	0.210211	759.59	1693.63	516.69	438.79	951.24	1761.6	1507.49	4322.16	1015.14	1306.11	FBgn0001325	Kr	Kruppel	In progress.	Protein krueppel OS=Drosophila melanogaster OX=7227 GN=Kr PE=1 SV=2	protein krueppel [Monomorium pharaonis]	[Dmel]GO:0007400#neuroblast fate determination;GO:2000177#regulation of neural precursor cell proliferation;GO:0005634#nucleus;GO:0003700#DNA-binding transcription factor activity;GO:0006342#chromatin silencing;GO:0000981#DNA-binding transcription factor activity, RNA polymerase II-specific;GO:0050767#regulation of neurogenesis;GO:0045892#negative regulation of transcription, DNA-templated;GO:004…
Pharaoh_ant_00873	LOC105830393	NPi_Brain_up	807.25	0.881671	0.00442117	0.211012	566.66	790.36	385.02	426.84	677.05	784.23	684.74	1823	991.88	942.72	NA	NA	NA	NA	NA	uncharacterized protein LOC105830393 isoform X1 [Monomorium pharaonis]	NA
Pharaoh_ant_00215	LOC118647020	NPi_Brain_up	109.391	2.69354	0.00448432	0.213262	17.24	62.73	1.05	4.3	61.81	70.23	100.85	605.13	134.58	35.99	NA	NA	NA	NA	NA	PREDICTED: uncharacterized protein LOC108775160 [Cyphomyrmex costatus] PREDICTED: uncharacterized protein LOC108779151 [Cyphomyrmex costatus] hypothetical protein ALC62_12630 [Cyphomyrmex costatus] hypothetical protein ALC62_07843 [Cyphomyrmex costatus]	NA
Pharaoh_ant_16525	LOC105829103	NPi_Brain_up	2656.37	0.811769	0.00457553	0.216025	2395.26	2500.72	1821.84	1616.05	1307.46	2402.45	3667.87	5115.04	4046.46	1690.58	NA	NA	NA	NA	Protein bric-a-brac 2 OS=Drosophila melanogaster OX=7227 GN=bab2 PE=1 SV=2	longitudinals lacking protein, isoforms H/M/V [Monomorium pharaonis]	[Unip]GO:0003676#nucleic acid binding;
Pharaoh_ant_15791	LOC105838618	NPi_Brain_up	1337.11	0.624133	0.0045871	0.216025	1141.71	1221.93	840.08	910.55	1145.65	1384.12	1804.74	2204.85	1644	1073.51	NA	NA	NA	NA	Tenascin OS=Homo sapiens OX=9606 GN=TNC PE=1 SV=3	uncharacterized protein LOC105828375, partial [Monomorium pharaonis]	[Unip]GO:0016020#membrane;GO:0016021#integral component of membrane;
Pharaoh_ant_17184	LOC105836721	NPi_Brain_down	17853.7	-0.590076	0.0045911	0.216025	20424.5	16537.4	21294.3	16628	32396.7	13531	12744.6	12734.3	12524.8	19721.6	FBgn0015379	dod	dodo	Insufficient genetic data for FlyBase to solicit a summary.	Peptidyl-prolyl cis-trans isomerase NIMA-interacting 1 OS=Bos taurus OX=9913 GN=PIN1 PE=2 SV=1	putative peptidyl-prolyl cis-trans isomerase dodo [Monomorium pharaonis]	[Dmel]GO:0031398#positive regulation of protein ubiquitination;GO:0005634#nucleus;GO:0005829#cytosol;GO:1904059#regulation of locomotor rhythm;GO:0003755#peptidyl-prolyl cis-trans isomerase activity;GO:0008134#transcription factor binding;
Pharaoh_ant_15029	LOC105836571	NPi_Brain_down	560.229	-1.73343	0.00463814	0.216115	2235.89	271.82	874.32	570.71	360.16	310.18	21.23	254.99	234.26	468.73	FBgn0020642	Lcp65Ac	Lcp65Ac	Insufficient genetic data for FlyBase to solicit a summary.	Flexible cuticle protein 12 OS=Hyalophora cecropia OX=7123 GN=CP12 PE=2 SV=1	flexible cuticle protein 12 [Monomorium pharaonis]	[Dmel]GO:0040003#chitin-based cuticle development;GO:0062129#chitin-based extracellular matrix;GO:0042302#structural constituent of cuticle;GO:0008010#structural constituent of chitin-based larval cuticle;
Pharaoh_ant_17420	LOC105834392	NPi_Brain_down	7727.8	-0.4026	0.00464984	0.216115	7258.02	9408.24	7597.6	9301.04	10442.9	6352.88	6045.88	6610.74	6391.59	7869.17	FBgn0035772	Sh3beta	Sh3beta	Insufficient genetic data for FlyBase to solicit a summary.	SH3 domain-binding glutamic acid-rich protein homolog OS=Drosophila melanogaster OX=7227 GN=Sh3beta PE=1 SV=2	SH3 domain-binding glutamic acid-rich protein homolog [Monomorium pharaonis]	[Dmel]GO:0003674#molecular_function;GO:0008150#biological_process;
Pharaoh_ant_04042	LOC105836223	NPi_Brain_down	14048.7	-0.382231	0.00466706	0.216115	13316.5	17531.8	14363.5	15755.2	18509.6	13566.1	13662.9	11683.9	11440.7	10657	FBgn0266758	Esyt2	Extended synaptotagmin-like protein 2	Extended synaptotagmin-like protein 2 (Esyt2) encodes a member of the Synaptotagmin family that localizes to the endoplasmic reticculum (ER). In axonal ER of motorneurons, it may be involved in coordinating intracellular calcium dynamics and constitutive membrane trafficking.	Extended synaptotagmin-2 OS=Homo sapiens OX=9606 GN=ESYT2 PE=1 SV=1	extended synaptotagmin-2 isoform X2 [Monomorium pharaonis]	[Dmel]GO:0008021#synaptic vesicle;GO:0035091#phosphatidylinositol binding;GO:0031227#intrinsic component of endoplasmic reticulum membrane;GO:0061817#endoplasmic reticulum-plasma membrane tethering;GO:0031210#phosphatidylcholine binding;GO:0016079#synaptic vesicle exocytosis;GO:0005509#calcium ion binding;GO:0031234#extrinsic component of cytoplasmic side of plasma membrane;GO:0005544#calcium-dep…
Pharaoh_ant_12190	LOC105838136	NPi_Brain_down	5046.15	-0.765375	0.00467742	0.216115	3866.91	7895.26	3961.29	7489.49	8562.85	3722.19	3306.92	2471.26	3573.77	5611.55	FBgn0040805	CG12355	-	Insufficient genetic data for FlyBase to solicit a summary.	Mpv17-like protein 2 OS=Danio rerio OX=7955 GN=mpv17l2 PE=2 SV=1	N-acetyltransferase 9-like protein [Trachymyrmex zeteki]	[Dmel]GO:0016021#integral component of membrane;GO:0005737#cytoplasm;GO:0003674#molecular_function;GO:0005777#peroxisome;GO:0008150#biological_process;
Pharaoh_ant_07830	LOC105839200	NPi_Brain_down	4370.51	-0.940571	0.00471453	0.216115	5087.37	6185.74	3829.08	9679.6	3963.97	2118.6	1900.28	1670.76	4269.09	5000.63	FBgn0032213	CG5390	-	In progress.	Phenoloxidase-activating factor 2 OS=Holotrichia diomphalia OX=33394 GN=PPAF2 PE=1 SV=1	phenoloxidase-activating factor 2 isoform X1 [Monomorium pharaonis]	[Dmel]GO:0005615#extracellular space;GO:0006508#proteolysis;GO:0005576#extracellular region;GO:0004252#serine-type endopeptidase activity;
Pharaoh_ant_11595	LOC105831174	NPi_Brain_up	208.968	0.858435	0.00472687	0.216115	141.2	182.33	150.11	93.68	179.8	266.29	191.09	298.12	297.4	289.66	FBgn0035583	CG13704	-	Insufficient genetic data for FlyBase to solicit a summary.	NA	uncharacterized protein LOC105831174 [Monomorium pharaonis]	NA
Pharaoh_ant_18088	LOC105839370	NPi_Brain_up	2964.48	0.73663	0.00473106	0.216115	2511.77	2033.2	2803.08	1749.89	2019.91	3201.32	3752.8	6434.4	2836.92	2301.5	ENSG00000168843	NA	FSTL5	NA	Follistatin-related protein 5 OS=Homo sapiens OX=9606 GN=FSTL5 PE=2 SV=2	follistatin-related protein 5 isoform X2 [Monomorium pharaonis] follistatin-related protein 5 isoform X2 [Monomorium pharaonis]	[Hsap]GO:0046872#metal ion binding;GO:0030154#cell differentiation;GO:0005515#protein binding;GO:0007275#multicellular organism development;GO:0005509#calcium ion binding;GO:0005576#extracellular region;
Pharaoh_ant_06537	LOC105837436	NPi_Brain_up	64.9356	3.2177	0.00473675	0.216115	16.31	4.18	19.49	5.26	17.98	0	10.62	502.37	25.75	47.4	NA	NA	NA	NA	Glyceraldehyde-3-phosphate dehydrogenase OS=Glossina morsitans morsitans OX=37546 GN=Gapdh PE=2 SV=1	glyceraldehyde-3-phosphate dehydrogenase [Monomorium pharaonis]	[Unip]GO:0000166#nucleotide binding;GO:0055114#oxidation-reduction process;GO:0050661#NADP binding;GO:0016620#oxidoreductase activity, acting on the aldehyde or oxo group of donors, NAD or NADP as acceptor;GO:0006006#glucose metabolic process;GO:0051287#NAD binding;
Pharaoh_ant_10375	LOC105828563	NPi_Brain_down	719.222	-0.803649	0.00473907	0.216115	689.22	757.74	863.26	1427.73	827.07	567.69	658.2	357.75	373.83	669.73	FBgn0032727	CG10623	-	Insufficient genetic data for FlyBase to solicit a summary.	Homocysteine S-methyltransferase 2 OS=Arabidopsis thaliana OX=3702 GN=HMT-2 PE=1 SV=1	homocysteine S-methyltransferase 2 [Monomorium pharaonis]	[Dmel]GO:0008898#S-adenosylmethionine-homocysteine S-methyltransferase activity;GO:0008270#zinc ion binding;GO:0047150#betaine-homocysteine S-methyltransferase activity;GO:0033528#S-methylmethionine cycle;GO:0009086#methionine biosynthetic process;
Pharaoh_ant_01175	LOC105841116	NPi_Brain_down	669.745	-1.42297	0.00483305	0.219038	860.71	387.24	694.71	2307.69	636.59	266.29	100.85	257.53	667.07	518.76	NA	NA	NA	NA	Cytochrome P450 4C1 OS=Blaberus discoidalis OX=6981 GN=CYP4C1 PE=2 SV=1	cytochrome P450 4C1-like [Temnothorax curvispinosus]	[Unip]GO:0055114#oxidation-reduction process;GO:0005506#iron ion binding;GO:0016705#oxidoreductase activity, acting on paired donors, with incorporation or reduction of molecular oxygen;GO:0020037#heme binding;
Pharaoh_ant_17008	LOC105837788	NPi_Brain_up	3771.27	0.999548	0.00485043	0.219038	4755.11	2136.07	2171.57	2096.9	1409.72	2551.69	7951.47	6485.15	5570	2585.02	FBgn0051324	CG31324	-	Insufficient genetic data for FlyBase to solicit a summary.	NA	uncharacterized protein LOC105837788 [Monomorium pharaonis]	NA
Pharaoh_ant_10823	LOC105830237	NPi_Brain_down	3317.57	-1.35978	0.00485252	0.219038	2204.2	5246.5	1470.01	10641.8	4318.51	1205.61	711.28	4400.82	1418.05	1558.91	FBgn0003067	Pepck1	Phosphoenolpyruvate carboxykinase 1	Phosphoenolpyruvate carboxykinase 1 (Pepck1) encodes an enzyme that converts oxaloacetate into phosphoenolpyruvate. It catalyzes the first committed step in gluconeogenesis and thus plays an essential role in glucose metabolism.	Phosphoenolpyruvate carboxykinase [GTP] OS=Drosophila melanogaster OX=7227 GN=Pepck PE=2 SV=2	phosphoenolpyruvate carboxykinase [GTP] [Monomorium pharaonis]	[Dmel]GO:0019543#propionate catabolic process;GO:0042594#response to starvation;GO:0030145#manganese ion binding;GO:0006090#pyruvate metabolic process;GO:0071333#cellular response to glucose stimulus;GO:0005739#mitochondrion;GO:0005525#GTP binding;GO:0005829#cytosol;GO:0006094#gluconeogenesis;GO:0046327#glycerol biosynthetic process from pyruvate;GO:0033993#response to lipid;GO:0004613#phosphoeno…
Pharaoh_ant_06589	LOC120359361	NPi_Brain_up	296.669	1.49564	0.00489175	0.220063	173.35	357.96	120.09	46.84	80.91	213.62	297.25	833.48	471.02	372.17	NA	NA	NA	NA	Craniofacial development protein 2 OS=Bos taurus OX=9913 GN=CFDP2 PE=1 SV=2	endonuclease-reverse transcriptase [Lasius niger]	[Unip]GO:0004519#endonuclease activity;GO:0090305#nucleic acid phosphodiester bond hydrolysis;GO:0003964#RNA-directed DNA polymerase activity;GO:0006278#RNA-dependent DNA biosynthetic process;
Pharaoh_ant_03925	LOC105831734	NPi_Brain_down	1982.88	-0.517228	0.00491624	0.22042	2138.96	2644.58	1831.85	3049.52	2019.35	1381.19	1438.48	1792.55	1685.54	1846.82	FBgn0034380	Vps51	Vacuolar protein sorting 51	Insufficient genetic data for FlyBase to solicit a summary.	Vacuolar protein sorting-associated protein 51 homolog OS=Drosophila melanogaster OX=7227 GN=Vps51 PE=2 SV=1	vacuolar protein sorting-associated protein 51 homolog [Monomorium pharaonis]	[Dmel]GO:0042147#retrograde transport, endosome to Golgi;GO:1990745#EARP complex;GO:0003674#molecular_function;GO:0016020#membrane;GO:0048193#Golgi vesicle transport;GO:0032456#endocytic recycling;GO:0000938#GARP complex;GO:0007030#Golgi organization;GO:0007041#lysosomal transport;
Pharaoh_ant_18469	LOC105836325	NPi_Brain_up	297.459	1.90753	0.00494781	0.221091	101.59	102.04	176.44	126.67	120.8	108.27	79.62	1660.61	155.35	343.21	NA	NA	NA	NA	Putative fatty acyl-CoA reductase CG5065 OS=Drosophila melanogaster OX=7227 GN=CG5065 PE=3 SV=1	fatty acyl-CoA reductase wat [Solenopsis invicta]	[Unip]GO:0016020#membrane;GO:0016491#oxidoreductase activity;GO:0055114#oxidation-reduction process;GO:0080019#fatty-acyl-CoA reductase (alcohol-forming) activity;GO:0016021#integral component of membrane;GO:0102965#alcohol-forming fatty acyl-CoA reductase activity;GO:0006629#lipid metabolic process;
Pharaoh_ant_12691	LOC118646363	NPi_Brain_up	113.617	3.33227	0.0049917	0.221579	28.89	40.98	5.27	0.96	26.97	8.78	0	896.91	90.55	36.87	NA	NA	NA	NA	NA	uncharacterized protein PF11_0207-like [Solenopsis invicta]	NA
Pharaoh_ant_01195	LOC105830302	NPi_Brain_up	312.344	1.26565	0.00499813	0.221579	138.4	286.87	228.59	164.9	100.01	409.67	345.02	922.28	353.89	173.8	FBgn0039704	neo	neyo	In progress.	NA	uncharacterized protein LOC105830302 [Monomorium pharaonis]	[Dmel]GO:0016021#integral component of membrane;GO:0016476#regulation of embryonic cell shape;GO:0003383#apical constriction;
Pharaoh_ant_02271	LOC105833412	NPi_Brain_up	13536.3	0.729623	0.00501051	0.221579	9233.88	16659.5	9145.56	8366.58	7523.96	17847.2	11720.2	23582.2	20570.4	10714	NA	NA	NA	NA	G/T mismatch-specific thymine DNA glycosylase OS=Homo sapiens OX=9606 GN=TDG PE=1 SV=2	atrophin-1 [Monomorium pharaonis]	[Unip]GO:0019104#DNA N-glycosylase activity;GO:0006281#DNA repair;GO:0003677#DNA binding;
Pharaoh_ant_03681	-	NPi_Brain_up	168.886	2.59634	0.00502531	0.221579	48.93	93.67	8.43	18.64	70.8	17.56	74.31	1179.81	134.58	42.13	NA	NA	NA	NA	NA	uncharacterized protein LOC112453945 [Temnothorax curvispinosus]	NA
Pharaoh_ant_13511	LOC105834260	NPi_Brain_down	2167.87	-0.696618	0.00504538	0.22173	2155.27	1618.36	2778.32	4032.73	2822.26	1436.79	1756.97	1170.93	2028.63	1878.42	FBgn0027090	GlnRS	Glutaminyl-tRNA synthetase	In progress.	Probable glutamine--tRNA ligase OS=Drosophila melanogaster OX=7227 GN=GlnRS PE=2 SV=1	probable glutamine--tRNA ligase [Monomorium pharaonis]	[Dmel]GO:0004819#glutamine-tRNA ligase activity;GO:0005829#cytosol;GO:0005737#cytoplasm;GO:0048813#dendrite morphogenesis;GO:0006425#glutaminyl-tRNA aminoacylation;GO:0017101#aminoacyl-tRNA synthetase multienzyme complex;GO:0005524#ATP binding;
Pharaoh_ant_18798	LOC105835928	NPi_Brain_down	2168.02	-0.642352	0.00511791	0.223794	1702.32	2193.78	2620.32	3841.06	2855.41	2013.26	1629.57	1235.63	1943.89	1644.93	FBgn0030876	CG6762	-	Insufficient genetic data for FlyBase to solicit a summary.	Sulfiredoxin-1 OS=Homo sapiens OX=9606 GN=SRXN1 PE=1 SV=2	sulfiredoxin-1 [Monomorium pharaonis]	[Dmel]GO:0034599#cellular response to oxidative stress;GO:0055114#oxidation-reduction process;GO:0005737#cytoplasm;GO:0032542#sulfiredoxin activity;
Pharaoh_ant_16500	-	NPi_Brain_up	96.2705	2.40249	0.00512595	0.223794	27.03	19.24	25.81	27.72	53.94	2.93	63.7	498.56	50.67	193.11	NA	NA	NA	NA	Copia protein OS=Drosophila melanogaster OX=7227 GN=GIP PE=1 SV=3	hypothetical protein AMK59_6683 [Oryctes borbonicus]	[Unip]GO:0003676#nucleic acid binding;GO:0015074#DNA integration;
Pharaoh_ant_01147	LOC105828547	NPi_Brain_up	903.091	0.679695	0.00514902	0.224067	735.82	629.78	590.95	778.63	733.8	857.39	1258.01	1712.63	924.6	809.3	FBgn0035431	CG14968	-	Insufficient genetic data for FlyBase to solicit a summary.	NA	uncharacterized protein LOC105828547 isoform X1 [Monomorium pharaonis] uncharacterized protein LOC105828547 isoform X1 [Monomorium pharaonis] uncharacterized protein LOC105828547 isoform X1 [Monomorium pharaonis] uncharacterized protein LOC105828547 isoform X1 [Monomorium pharaonis] uncharacterized protein LOC105828547 isoform X1 [Monomorium pharaonis] uncharacterized protein LOC105828547 isoform…	NA
Pharaoh_ant_09357	LOC105830392	NPi_Brain_down	3033.64	-0.565893	0.00519003	0.225116	3309.1	3541.99	3112.78	3389.84	4765.75	2870.65	1618.96	2174.4	2368.39	3184.53	FBgn0019830	colt	congested-like trachea	In progress.	Congested-like trachea protein OS=Drosophila melanogaster OX=7227 GN=colt PE=2 SV=1	congested-like trachea protein [Monomorium pharaonis]	[Dmel]GO:0005743#mitochondrial inner membrane;GO:0005476#carnitine:acyl carnitine antiporter activity;GO:0006839#mitochondrial transport;GO:0035002#liquid clearance, open tracheal system;GO:0006844#acyl carnitine transport;GO:0016021#integral component of membrane;GO:0015879#carnitine transport;GO:0003382#epithelial cell morphogenesis;
Pharaoh_ant_04779	LOC105834432	NPi_Brain_up	7954.41	0.483114	0.00522163	0.225751	6885.22	6705.12	7945.75	5058.95	6582.83	10253.6	8312.42	8512.39	12032.2	7255.61	WBGene00020390	NA	T10B5.4	NA	NA	uncharacterized protein LOC105834432 isoform X1 [Monomorium pharaonis]	[Cele]GO:0008080#N-acetyltransferase activity;GO:0016740#transferase activity;GO:0005737#cytoplasm;
Pharaoh_ant_05309	LOC105833698	NPi_Brain_down	2369.63	-0.776243	0.0052624	0.226777	2104.48	3122.14	2686.15	4260.25	2793.6	1111.97	1778.2	1022.5	2281.17	2535.86	NA	NA	NA	NA	NA	uncharacterized protein LOC105833698 [Monomorium pharaonis]	NA
Pharaoh_ant_04140	LOC115239590	NPi_Brain_down	43.4284	-1.76753	0.005308	0.228004	34.95	115.42	41.61	76.48	67.42	26.34	15.92	19.03	26.58	10.53	NA	NA	NA	NA	NA	uncharacterized protein LOC115239590 [Formica exsecta]	[Unip]GO:0016740#transferase activity;GO:0008108#UDP-glucose:hexose-1-phosphate uridylyltransferase activity;GO:0016779#nucleotidyltransferase activity;GO:0008270#zinc ion binding;GO:0006508#proteolysis;GO:0015074#DNA integration;GO:0046872#metal ion binding;GO:0003676#nucleic acid binding;GO:0004190#aspartic-type endopeptidase activity;GO:0033499#galactose catabolic process via UDP-galactose;GO:…
Pharaoh_ant_10256	-	NPi_Brain_up	47.5196	3.96511	0.00533293	0.228339	5.59	10.87	0	0	12.36	0	31.85	356.48	29.08	28.97	NA	NA	NA	NA	NA	krab-a domain-containing protein [Lasius niger]	NA
Pharaoh_ant_11010	LOC105830263	NPi_Brain_down	10000.6	-0.512515	0.00539873	0.228613	9752.55	10399.3	9620.11	13948.9	15054.1	9522.01	10064.1	6369.7	7214.01	8061.4	FBgn0086357	Sec61alpha	Sec61 alpha subunit	Sec61 alpha subunit (Sec61alpha) encodes a subunit of the the translocon, a protein-conducting channel that mediates the co-translational transport of nascent polypeptides into the endoplasmic reticulum. It is a subunit of the Sec61 heterotrimer that forms the core of translocon channel.	Protein transport protein Sec61 subunit alpha isoform 2 OS=Bos taurus OX=9913 GN=SEC61A2 PE=2 SV=3	protein transport protein Sec61 subunit alpha [Monomorium pharaonis]	[Dmel]GO:0043022#ribosome binding;GO:0008258#head involution;GO:0007391#dorsal closure;GO:0012505#endomembrane system;GO:0010507#negative regulation of autophagy;GO:0046598#positive regulation of viral entry into host cell;GO:0098586#cellular response to virus;GO:0005783#endoplasmic reticulum;GO:0045169#fusome;GO:0008320#protein transmembrane transporter activity;GO:0031204#posttranslational prot…
Pharaoh_ant_13684	LOC105840272	NPi_Brain_up	753.353	0.92518	0.00540769	0.228613	672.44	677.45	292.84	301.13	650.08	1030.04	1422.56	1064.37	872.26	550.36	FBgn0004859	ci	cubitus interruptus	cubitus interruptus (ci) encodes a Zn-finger family of transcription factor. It contributes to Hedgehog (Hh) signaling pathway that is involved in pattern formation and growth control. The product of ci undergoes limited proteolysis to be converted into a truncated form that function as a transcription repressor in the absence of the ligand encoded by hh but is converted into a full-length transc…	Transcriptional activator cubitus interruptus OS=Drosophila melanogaster OX=7227 GN=ci PE=1 SV=2	transcriptional activator cubitus interruptus [Monomorium pharaonis]	[Dmel]GO:0006355#regulation of transcription, DNA-templated;GO:0048813#dendrite morphogenesis;GO:0008140#cAMP response element binding protein binding;GO:0002385#mucosal immune response;GO:1900087#positive regulation of G1/S transition of mitotic cell cycle;GO:0035277#spiracle morphogenesis, open tracheal system;GO:2000495#regulation of cell proliferation involved in compound eye morphogenesis;GO…
Pharaoh_ant_22042	LOC105449537	NPi_Brain_up	2539.65	0.728008	0.0054173	0.228613	1404.07	2151.12	2921.06	1888.03	1196.78	4567.87	2500.09	3080.19	2352.61	3334.63	NA	NA	NA	NA	Synaptic vesicle glycoprotein 2B OS=Mus musculus OX=10090 GN=Sv2b PE=1 SV=1	uncharacterized protein LOC105834103 [Monomorium pharaonis]	[Unip]GO:0022857#transmembrane transporter activity;GO:0016020#membrane;GO:0055085#transmembrane transport;GO:0016021#integral component of membrane;
Pharaoh_ant_14632	-	NPi_Brain_up	2167.51	0.573468	0.0054242	0.228613	1825.81	2419.6	1428.93	1513.29	1521.53	2589.73	2813.27	3308.54	2373.38	1881.05	NA	NA	NA	NA	NA	hypothetical protein RF55_12625 [Lasius niger]	[Unip]GO:0003676#nucleic acid binding;GO:0008270#zinc ion binding;
Pharaoh_ant_02128	LOC105838420	NPi_Brain_down	29753.6	-0.515826	0.00542518	0.228613	39043.7	21174.2	38003.3	32844	44014.9	24624.4	25542.4	21665.4	21993.4	28630.1	ENSG00000185262	NA	UBALD2	NA	UBA-like domain-containing protein 2 OS=Homo sapiens OX=9606 GN=UBALD2 PE=1 SV=1	UBA-like domain-containing protein 2 isoform X1 [Monomorium pharaonis]	[Hsap]GO:0005515#protein binding;
Pharaoh_ant_13280	LOC120358636	NPi_Brain_up	546.478	1.96433	0.00545983	0.229347	171.96	291.05	84.27	112.33	456.8	357	69	3070.04	433.64	418.69	NA	NA	NA	NA	NA	uncharacterized protein LOC115238183 [Formica exsecta] uncharacterized protein LOC115238183 [Formica exsecta]	NA
Pharaoh_ant_00126	LOC105833189	NPi_Brain_up	930.275	0.932923	0.00551625	0.229959	701.34	388.91	508.26	774.33	824.26	889.58	1279.24	2303.8	706.12	926.92	FBgn0031053	CG14223	-	Insufficient genetic data for FlyBase to solicit a summary.	NA	uncharacterized protein LOC105833189 [Monomorium pharaonis] uncharacterized protein LOC114254539 [Monomorium pharaonis]	NA
Pharaoh_ant_18342	LOC105829258	NPi_Brain_down	851.768	-1.19736	0.00551943	0.229959	429.19	1105.67	596.75	2891.79	911.35	459.42	403.41	565.8	727.71	426.59	FBgn0022702	Cht2	Chitinase 2	In progress.	Probable chitinase 2 OS=Drosophila melanogaster OX=7227 GN=Cht2 PE=1 SV=1	probable chitinase 2 [Monomorium pharaonis] probable chitinase 2 [Monomorium pharaonis] probable chitinase 2 [Monomorium pharaonis] probable chitinase 2 [Monomorium pharaonis]	[Dmel]GO:0008362#chitin-based embryonic cuticle biosynthetic process;GO:0005576#extracellular region;GO:0042060#wound healing;GO:0005615#extracellular space;GO:0040003#chitin-based cuticle development;GO:0008061#chitin binding;GO:0006032#chitin catabolic process;GO:0005975#carbohydrate metabolic process;GO:0008363#larval chitin-based cuticle development;GO:0004568#chitinase activity;GO:0018990#ec…
Pharaoh_ant_20028	LOC114255728	NPi_Brain_up	37921.9	0.754833	0.00553135	0.229959	16804.1	46934.2	20249.4	29995.2	27120.7	42515.5	65952.6	39205.2	30451.8	59990	FBgn0023170	RpL39	Ribosomal protein L39	Insufficient genetic data for FlyBase to solicit a summary.	60S ribosomal protein L39 OS=Plutella xylostella OX=51655 GN=RpL39 PE=3 SV=1	hypothetical protein TSAR_009165 [Trichomalopsis sarcophagae]	[Dmel]GO:0006412#translation;GO:0003735#structural constituent of ribosome;GO:0022625#cytosolic large ribosomal subunit;GO:0002181#cytoplasmic translation;
Pharaoh_ant_15214	LOC118645095	NPi_Brain_down	206.214	-2.33671	0.00555363	0.229959	1185.52	72.76	342.88	77.91	44.39	40.97	31.85	202.98	36.55	26.33	FBgn0038595	CG7142	-	Insufficient genetic data for FlyBase to solicit a summary.	Coagulation factor IX OS=Canis lupus familiaris OX=9615 GN=F9 PE=1 SV=1	LOW QUALITY PROTEIN: chymotrypsin-1 [Monomorium pharaonis]	[Dmel]GO:0006508#proteolysis;GO:0005615#extracellular space;GO:0004252#serine-type endopeptidase activity;
Pharaoh_ant_20312	LOC114255367	NPi_Brain_up	11.7723	3.20291	0.00556037	NA	1.86	2.51	2.63	1.91	2.81	5.85	10.62	65.97	2.49	21.07	NA	NA	NA	NA	NA	venom peptide HsVx1-like [Monomorium pharaonis]	NA
Pharaoh_ant_13506	LOC105840136	NPi_Brain_down	4470.47	-0.672956	0.00556146	0.229959	5760.28	2825.23	7130.95	5578.04	6168.73	3921.17	4145.59	2244.17	3136.81	3793.7	FBgn0285911	Vps16A	Vacuolar protein sorting 16A	Vacuolar protein sorting 16A (Vps16A) encodes a subunit of a heterohexameric tethering complex known as homotypic fusion and protein sorting (HOPS). HOPS roles include promoting the fusion of late endosomes, autophagosomes, biosynthetic vesicles, and lysosomes, and the biogenesis of lysosome-related eye pigment granules. The product of Vps16A is also part of miniCORVET (class C core vacuole/endos…	Vacuolar protein sorting-associated protein 16 homolog OS=Bos taurus OX=9913 GN=VPS16 PE=2 SV=1	vacuolar protein sorting-associated protein 16 homolog [Monomorium pharaonis]	[Dmel]GO:0007041#lysosomal transport;GO:0003779#actin binding;GO:0005764#lysosome;GO:0008057#eye pigment granule organization;GO:0033263#CORVET complex;GO:0005829#cytosol;GO:0016197#endosomal transport;GO:0008333#endosome to lysosome transport;GO:0005768#endosome;GO:0005776#autophagosome;GO:0009267#cellular response to starvation;GO:0035542#regulation of SNARE complex assembly;GO:0034058#endosoma…
Pharaoh_ant_18448	LOC105829038	NPi_Brain_down	6643.63	-0.716396	0.005578	0.229959	7971.01	5497.41	7780.36	11558.5	8478.01	5612.54	7102.18	2501.7	4339.7	5594.88	FBgn0052528	parvin	parvin	parvin (parvin) encodes a Calponin-homology protein that, together with the products of Ilk and stck, reinforces integrin-matrix adhesion at muscle attachment sites in the developing embryo. The product of parvin contributes to cell adhesion and actin cytoskeleton organisation in muscles, wing and eye epithelial cells.	Beta-parvin OS=Homo sapiens OX=9606 GN=PARVB PE=1 SV=1	beta-parvin isoform X1 [Camponotus floridanus]	[Dmel]GO:0005925#focal adhesion;GO:0016203#muscle attachment;GO:0034446#substrate adhesion-dependent cell spreading;GO:0015629#actin cytoskeleton;GO:0030031#cell projection assembly;GO:0005737#cytoplasm;GO:0031532#actin cytoskeleton reorganization;GO:0007163#establishment or maintenance of cell polarity;GO:0007475#apposition of dorsal and ventral imaginal disc-derived wing surfaces;GO:0003779#act…
Pharaoh_ant_11476	LOC105828380	NPi_Brain_up	2850.56	0.360197	0.00562806	0.230919	2432.08	2539.2	2847.32	2402.33	2250.28	3701.7	3407.77	2868.33	3115.21	2941.39	FBgn0037492	CG10050	-	Insufficient genetic data for FlyBase to solicit a summary.	DTW domain-containing protein 2 OS=Mus musculus OX=10090 GN=Dtwd2 PE=2 SV=1	DTW domain-containing protein 2 [Monomorium pharaonis]	[Dmel]GO:0003674#molecular_function;GO:0005575#cellular_component;GO:0008150#biological_process;
Pharaoh_ant_18470	LOC105834909	NPi_Brain_up	8039.16	0.578918	0.00564879	0.230919	7011.51	8791.01	6147.08	5589.03	4696.08	9601.02	10584.3	11959.2	9917.18	6095.2	FBgn0053653	Cadps	Calcium-dependent secretion activator	In progress.	Calcium-dependent secretion activator OS=Drosophila melanogaster OX=7227 GN=Cadps PE=1 SV=3	PREDICTED: calcium-dependent secretion activator [Cyphomyrmex costatus]	[Dmel]GO:0008021#synaptic vesicle;GO:0035249#synaptic transmission, glutamatergic;GO:0045202#synapse;GO:0016079#synaptic vesicle exocytosis;GO:1990504#dense core granule exocytosis;GO:0005509#calcium ion binding;GO:0016192#vesicle-mediated transport;GO:0045956#positive regulation of calcium ion-dependent exocytosis;GO:0007269#neurotransmitter secretion;GO:0006887#exocytosis;
Pharaoh_ant_16702	LOC105841136	NPi_Brain_down	469.457	-0.764055	0.00565708	0.230919	577.38	459.16	465.6	922.98	528.15	248.73	414.03	314.62	382.96	380.95	FBgn0030099	CG12056	-	Insufficient genetic data for FlyBase to solicit a summary.	Neuferricin OS=Danio rerio OX=7955 GN=cyb5d2 PE=3 SV=1	neuferricin [Monomorium pharaonis]	[Dmel]GO:0012505#endomembrane system;GO:0016020#membrane;
Pharaoh_ant_08000	LOC105835506	NPi_Brain_up	50.5059	3.54516	0.00567067	0.230919	6.99	13.38	0	0	19.67	17.56	84.93	329.84	11.63	21.07	NA	NA	NA	NA	NA	uncharacterized protein LOC105835506 [Monomorium pharaonis]	NA
MPWPB.7194.2	LOC105836094	NPi_Brain_down	33664.2	-0.764415	0.00570231	0.2315	22206	60760.1	27738	59860	41323.6	31814.2	32135	18729.8	18087.3	23988.5	FBgn0039321	CG10550	-	In progress.	NA	uncharacterized protein LOC105836094 [Monomorium pharaonis]	[Dmel]GO:0003674#molecular_function;GO:0005575#cellular_component;
Pharaoh_ant_00386	LOC105839469	NPi_Brain_down	45678.7	-0.936391	0.00574415	0.23249	38177	61218.4	41999.8	82056.9	76557.1	41892.2	39677.7	8074.72	30245.8	36887.2	WBGene00020509	NA	hex-1	NA	Beta-hexosaminidase subunit beta OS=Homo sapiens OX=9606 GN=HEXB PE=1 SV=3	beta-hexosaminidase subunit beta [Monomorium pharaonis]	[Cele]GO:0005575#cellular_component;GO:0008152#metabolic process;GO:0005764#lysosome;GO:0016798#hydrolase activity, acting on glycosyl bonds;GO:0102148#N-acetyl-beta-D-galactosaminidase activity;GO:0004553#hydrolase activity, hydrolyzing O-glycosyl compounds;GO:0004563#beta-N-acetylhexosaminidase activity;GO:0016787#hydrolase activity;GO:0005975#carbohydrate metabolic process;GO:0015929#hexosamin…
Pharaoh_ant_14644	-	NPi_Brain_up	182.327	1.70601	0.00577504	0.232782	169.63	69.42	100.07	13.38	76.41	149.24	143.32	636.84	299.06	165.9	NA	NA	NA	NA	NA	uncharacterized protein LOC112468697 [Temnothorax curvispinosus]	[Unip]GO:0006508#proteolysis;GO:0004190#aspartic-type endopeptidase activity;
Pharaoh_ant_02778	LOC105835641	NPi_Brain_up	15005.4	0.656667	0.00578634	0.232782	14219.7	13048.1	11960.2	9172.46	9824.8	22769.1	28371.6	12388	15999.7	12300.1	FBgn0266347	nAChRalpha4	nicotinic Acetylcholine Receptor alpha4	nicotinic Acetylcholine Receptor alpha4 (nAChRalpha4) encodes a four-pass transmembrane channel that is part of a nicotinic acetycholine receptor complex. It promotes sleep and its expression level peaks when sleep need is high. Its activity is inhibited by the product of qvr.	Acetylcholine receptor subunit alpha-like OS=Manduca sexta OX=7130 GN=ARA1 PE=2 SV=1	PREDICTED: acetylcholine receptor subunit alpha-like isoform X1 [Vollenhovia emeryi]	[Dmel]GO:0030431#sleep;GO:0005892#acetylcholine-gated channel complex;GO:0015464#acetylcholine receptor activity;GO:0030594#neurotransmitter receptor activity;GO:0007268#chemical synaptic transmission;GO:0034220#ion transmembrane transport;GO:0045211#postsynaptic membrane;GO:0045202#synapse;GO:0043005#neuron projection;GO:0042391#regulation of membrane potential;GO:0050877#nervous system process;…
Pharaoh_ant_07649	LOC105833261	NPi_Brain_up	3732.5	0.488193	0.00583791	0.233044	3412.55	3702.58	2975.31	2517.05	2926.76	3853.87	4575.54	5897.78	3845.42	3618.15	FBgn0259677	CG42346	-	Insufficient genetic data for FlyBase to solicit a summary.	Chaoptin OS=Drosophila melanogaster OX=7227 GN=chp PE=1 SV=2	protein artichoke [Monomorium pharaonis]	[Dmel]GO:0003674#molecular_function;GO:0005575#cellular_component;GO:0008150#biological_process;
Pharaoh_ant_16448	LOC118645803	NPi_Brain_up	358.265	1.78599	0.00584837	0.233044	180.81	284.36	35.82	50.19	255.09	228.25	477.73	1568	180.27	322.14	NA	NA	NA	NA	NA	PREDICTED: uncharacterized protein LOC105571037 [Vollenhovia emeryi]	[Unip]GO:0003676#nucleic acid binding;GO:0015074#DNA integration;
Pharaoh_ant_09390	LOC105834066	NPi_Brain_down	15458.3	-0.536459	0.00585952	0.233044	15375.8	14769.3	16332.9	26162.3	18859	16884.5	10483.4	10927.8	11217.3	13571.1	NA	NA	NA	NA	Patched domain-containing protein 3 OS=Mus musculus OX=10090 GN=Ptchd3 PE=1 SV=1	patched domain-containing protein 3 isoform X1 [Monomorium pharaonis]	[Unip]GO:0016020#membrane;GO:0016021#integral component of membrane;
Pharaoh_ant_02864	LOC105838110	NPi_Brain_down	7333.41	-0.697816	0.00586286	0.233044	10517.7	5372.79	7494.89	10409	11572.8	7959.39	4267.68	4374.17	4070.55	7295.11	FBgn0036697	rogdi	rogdi	rogdi (rogdi) encodes a protein that plays a role in promoting sleep by controlling GABA transmission in GABA neurons.	Protein rogdi OS=Drosophila melanogaster OX=7227 GN=rogdi PE=2 SV=2	PREDICTED: protein rogdi [Trachymyrmex cornetzi]	[Dmel]GO:0007035#vacuolar acidification;GO:0005634#nucleus;GO:0003674#molecular_function;GO:0043291#RAVE complex;GO:0048149#behavioral response to ethanol;GO:0032502#developmental process;
Pharaoh_ant_17417	LOC105829432	NPi_Brain_up	3913.05	0.510717	0.00591646	0.234475	2990.35	3865.67	2875.76	3019.89	3399.29	4199.17	3333.46	6529.55	4524.12	4393.22	FBgn0263108	BtbVII	BTB-protein-VII	In progress.	Longitudinals lacking protein, isoforms F/I/K/T OS=Drosophila melanogaster OX=7227 GN=lola PE=1 SV=1	Longitudinals lacking protein [Temnothorax longispinosus]	[Dmel]GO:0005634#nucleus;GO:0006357#regulation of transcription by RNA polymerase II;GO:0003677#DNA binding;
Pharaoh_ant_01647	LOC105837489	NPi_Brain_down	5086.97	-0.679955	0.00600925	0.237009	4206.16	6386.46	4354.2	8919.61	7454.28	5592.06	3110.52	3361.82	2993.93	4490.65	NA	NA	NA	NA	Transient receptor potential cation channel protein painless OS=Drosophila melanogaster OX=7227 GN=pain PE=1 SV=1	transient receptor potential cation channel protein painless [Monomorium pharaonis] transient receptor potential cation channel protein painless [Monomorium pharaonis]	[Unip]GO:0016020#membrane;GO:0055085#transmembrane transport;GO:0034220#ion transmembrane transport;GO:0016021#integral component of membrane;GO:0005216#ion channel activity;GO:0006811#ion transport;
Pharaoh_ant_14876	LOC105830127	NPi_Brain_up	277.35	1.31896	0.00602288	0.237009	170.09	153.89	185.92	121.41	161.82	134.61	514.88	861.39	157.01	312.48	NA	NA	NA	NA	NA	uncharacterized protein LOC105830127 [Monomorium pharaonis]	NA
Pharaoh_ant_15627	LOC105837798	NPi_Brain_up	3355.28	1.26805	0.0060338	0.237009	2138.03	1968.8	3399.3	721.75	1620.99	1904.99	1411.94	9664.29	7488.14	3234.56	NA	NA	NA	NA	NA	uncharacterized protein LOC105837798 [Monomorium pharaonis]	NA
Pharaoh_ant_18066	LOC105831328	NPi_Brain_down	11909.6	-0.481565	0.00605229	0.237036	13612	10057.3	13842.6	12700.9	19189.4	10323.8	8694.6	9364.9	9311.58	11999	FBgn0053108	CG33108	-	Insufficient genetic data for FlyBase to solicit a summary.	UPF0692 protein CG33108 OS=Drosophila melanogaster OX=7227 GN=CG33108 PE=3 SV=2	UPF0692 protein CG33108 [Monomorium pharaonis] UPF0692 protein CG33108 [Monomorium pharaonis] UPF0692 protein CG33108 [Monomorium pharaonis]	[Dmel]GO:0003674#molecular_function;GO:0005575#cellular_component;GO:0008150#biological_process;
Pharaoh_ant_18538	-	NPi_Brain_up	666.665	1.03023	0.00612482	0.238737	271.21	888.22	306.54	310.21	420.28	520.87	631.66	1330.77	1091.57	895.32	NA	NA	NA	NA	Midasin OS=Homo sapiens OX=9606 GN=MDN1 PE=1 SV=2	PREDICTED: uncharacterized protein LOC105672077 [Linepithema humile]	[Unip]GO:0000166#nucleotide binding;GO:0006260#DNA replication;GO:0071897#DNA biosynthetic process;GO:0003887#DNA-directed DNA polymerase activity;GO:0003677#DNA binding;
Pharaoh_ant_15509	LOC118645333	NPi_Brain_up	1023.88	1.21148	0.00613157	0.238737	675.24	983.56	415.56	512.87	502.31	1138.31	1077.54	3665.02	620.55	647.79	NA	NA	NA	NA	Matrix metalloproteinase-16 OS=Rattus norvegicus OX=10116 GN=Mmp16 PE=2 SV=1	72 kDa type IV collagenase-like, partial [Monomorium pharaonis]	[Unip]GO:0016787#hydrolase activity;GO:0008270#zinc ion binding;GO:0006508#proteolysis;GO:0008237#metallopeptidase activity;GO:0008233#peptidase activity;GO:0046872#metal ion binding;GO:0004222#metalloendopeptidase activity;GO:0031012#extracellular matrix;
Pharaoh_ant_01595	LOC118644114	NPi_Brain_up	347.059	1.75698	0.00618418	0.240083	173.35	247.56	85.32	45.41	242.16	310.18	244.17	1726.58	171.13	224.71	FBgn0036995	atk	artichoke	artichoke (atk) encodes a leucine-rich-repeat extracellular matrix protein secreted by accessory cells in ciliated sensory organs. It surrounds the tip of the cilium, and contributes to its assembly. Its roles include cilium integrity, chemosensation and proprioception.	Protein artichoke OS=Drosophila melanogaster OX=7227 GN=atk PE=1 SV=2	protein artichoke [Monomorium pharaonis]	[Dmel]GO:0040011#locomotion;GO:0005737#cytoplasm;GO:0031012#extracellular matrix;GO:0007423#sensory organ development;GO:0060271#cilium assembly;
Pharaoh_ant_09379	LOC105831058	NPi_Brain_down	2841.6	-1.02997	0.00636926	0.245529	3276.48	2207.16	2896.83	8788.64	1904.73	3154.5	1358.86	1455.1	1883.25	1490.45	FBgn0037146	CG7470	-	Insufficient genetic data for FlyBase to solicit a summary.	Delta-1-pyrroline-5-carboxylate synthase OS=Pongo abelii OX=9601 GN=ALDH18A1 PE=2 SV=1	delta-1-pyrroline-5-carboxylate synthase isoform X1 [Monomorium pharaonis]	[Dmel]GO:0005743#mitochondrial inner membrane;GO:0055114#oxidation-reduction process;GO:0004350#glutamate-5-semialdehyde dehydrogenase activity;GO:0005739#mitochondrion;GO:0017084#delta1-pyrroline-5-carboxylate synthetase activity;GO:0006561#proline biosynthetic process;GO:0004349#glutamate 5-kinase activity;
Pharaoh_ant_09719	LOC105833289	NPi_Brain_up	9358.06	0.456611	0.00637376	0.245529	8290.22	8193.84	9101.32	7756.2	6109.74	11974.2	9453.65	11044.5	13504.2	8152.68	NA	NA	NA	NA	Zinc finger protein 182 OS=Homo sapiens OX=9606 GN=ZNF182 PE=2 SV=2	zinc finger protein 85 isoform X1 [Monomorium pharaonis] zinc finger protein 85 isoform X1 [Monomorium pharaonis] zinc finger protein 85 isoform X1 [Monomorium pharaonis]	[Unip]GO:0008270#zinc ion binding;GO:0003676#nucleic acid binding;GO:0005634#nucleus;
Pharaoh_ant_15311	LOC105833641	NPi_Brain_down	81096.4	-0.559969	0.00637978	0.245529	92227.4	59381.7	100007	112350	119235	58571.8	68320	46802.9	67948.2	86119.3	ENSG00000104904	NA	OAZ1	NA	Ornithine decarboxylase antizyme 1 OS=Rattus norvegicus OX=10116 GN=Oaz1 PE=1 SV=3	Ornithine decarboxylase antizyme 1, partial [Atta colombica]	[Hsap]GO:0006595#polyamine metabolic process;GO:0005634#nucleus;GO:0008073#ornithine decarboxylase inhibitor activity;GO:0090316#positive regulation of intracellular protein transport;GO:0006521#regulation of cellular amino acid metabolic process;GO:1902268#negative regulation of polyamine transmembrane transport;GO:0005737#cytoplasm;GO:0006596#polyamine biosynthetic process;GO:0005515#protein bi…
Pharaoh_ant_22086	LOC105831981	NPi_Brain_down	2168	-1.03986	0.00641798	0.246287	2453.51	2938.98	1866.09	6181.73	1144.52	1887.43	1332.32	712.96	1258.55	1903.87	NA	NA	NA	NA	Serine protease grass OS=Drosophila melanogaster OX=7227 GN=grass PE=1 SV=1	serine protease grass [Monomorium pharaonis]	[Unip]GO:0016787#hydrolase activity;GO:0008236#serine-type peptidase activity;GO:0006508#proteolysis;GO:0008233#peptidase activity;GO:0004252#serine-type endopeptidase activity;GO:0005576#extracellular region;
Pharaoh_ant_10952	LOC105836517	NPi_Brain_down	13076.3	-0.804858	0.00649051	0.247951	16351.6	9502.75	17662.2	24513.3	15119.3	8161.31	14257.4	5033.85	6473	13687.9	NA	NA	NA	NA	Cytochrome P450 6j1 OS=Blattella germanica OX=6973 GN=CYP6J1 PE=2 SV=1	cytochrome P450 6j1-like [Monomorium pharaonis]	[Unip]GO:0016020#membrane;GO:0016705#oxidoreductase activity, acting on paired donors, with incorporation or reduction of molecular oxygen;GO:0016491#oxidoreductase activity;GO:0020037#heme binding;GO:0055114#oxidation-reduction process;GO:0005506#iron ion binding;GO:0016021#integral component of membrane;GO:0046872#metal ion binding;GO:0004497#monooxygenase activity;
Pharaoh_ant_13061	LOC105837181	NPi_Brain_down	2104	-0.6393	0.00651449	0.247951	3127.82	1679.42	3164.92	2659.97	2187.91	1913.77	1263.32	1126.53	1957.19	1959.17	FBgn0053057	CG33057	-	In progress.	tRNA 2'-phosphotransferase 1 OS=Danio rerio OX=7955 GN=trpt1 PE=2 SV=2	tRNA 2'-phosphotransferase 1 [Monomorium pharaonis]	[Dmel]GO:0000215#tRNA 2'-phosphotransferase activity;GO:0006388#tRNA splicing, via endonucleolytic cleavage and ligation;GO:0008033#tRNA processing;
Pharaoh_ant_06504	LOC118646583	NPi_Brain_up	630.576	1.41736	0.00651718	0.247951	440.37	409.82	189.61	257.15	423.65	237.03	403.41	2577.82	833.22	533.68	NA	NA	NA	NA	Longitudinals lacking protein, isoform G OS=Drosophila melanogaster OX=7227 GN=lola PE=1 SV=2	PREDICTED: longitudinals lacking protein isoform X4 [Trachymyrmex septentrionalis]	[Unip]GO:0003676#nucleic acid binding;
Pharaoh_ant_04762	LOC105829361	NPi_Brain_down	632.565	-1.22826	0.00663869	0.251717	229.27	1390.87	603.07	1198.78	1015.85	348.22	270.71	314.62	741.84	212.42	FBgn0036157	CG7560	-	Insufficient genetic data for FlyBase to solicit a summary.	Methylenetetrahydrofolate reductase OS=Bos taurus OX=9913 GN=MTHFR PE=2 SV=1	methylenetetrahydrofolate reductase isoform X1 [Monomorium pharaonis]	[Dmel]GO:0055114#oxidation-reduction process;GO:0004489#methylenetetrahydrofolate reductase (NAD(P)H) activity;GO:0071949#FAD binding;GO:0009086#methionine biosynthetic process;GO:0005829#cytosol;GO:0006730#one-carbon metabolic process;GO:0035999#tetrahydrofolate interconversion;
MPGPB.6452.1	LOC105832315	NPi_Brain_up	10493	0.555429	0.00668141	0.251717	9522.81	11424.7	7596.02	5901.63	8056.04	10885.6	9416.49	11343.9	16544.7	14238.2	NA	NA	NA	NA	NA	uncharacterized protein LOC105832315 [Monomorium pharaonis]	NA
Pharaoh_ant_07741	LOC105830015	NPi_Brain_down	603.671	-0.68716	0.00668945	0.251717	685.49	990.25	721.05	817.35	507.37	667.18	408.72	393.27	405.39	440.64	FBgn0031485	CG9643	-	In progress.	EEF1A lysine methyltransferase 2 OS=Danio rerio OX=7955 GN=eef1akmt2 PE=2 SV=1	EEF1A lysine methyltransferase 2 [Monomorium pharaonis]	[Dmel]GO:0018026#peptidyl-lysine monomethylation;GO:0005737#cytoplasm;GO:0016279#protein-lysine N-methyltransferase activity;GO:0018027#peptidyl-lysine dimethylation;
Pharaoh_ant_00635	LOC105838098	NPi_Brain_down	368134	-0.947971	0.00669179	0.251717	221511	593776	217491	601657	790102	248831	416677	127541	236541	227213	NA	NA	NA	NA	NA	uncharacterized protein LOC105838098 [Monomorium pharaonis]	NA
Pharaoh_ant_18152	LOC105827873	NPi_Brain_down	239352	-0.76714	0.00673855	0.252762	244823	213140	224190	359040	466440	228002	265971	89059.1	155370	147483	FBgn0030251	CG2145	-	Insufficient genetic data for FlyBase to solicit a summary.	Poly(U)-specific endoribonuclease homolog OS=Drosophila melanogaster OX=7227 GN=CG2145 PE=2 SV=1	poly(U)-specific endoribonuclease homolog isoform X1 [Monomorium pharaonis]	[Dmel]GO:0003723#RNA binding;GO:0005575#cellular_component;GO:0004521#endoribonuclease activity;GO:0090502#RNA phosphodiester bond hydrolysis, endonucleolytic;
Pharaoh_ant_00870	LOC113005448	NPi_Brain_down	2657.1	-0.487816	0.00680005	0.254058	3107.79	3073.63	3174.4	3083.46	3094.2	1547.99	1698.58	2556.25	2593.52	2641.2	NA	NA	NA	NA	NA	uncharacterized protein LOC114253772 [Monomorium pharaonis] uncharacterized protein LOC114253772 [Monomorium pharaonis] uncharacterized protein LOC114253772 [Monomorium pharaonis]	NA
Pharaoh_ant_08503	LOC118644385	NPi_Brain_down	202.865	-2.22791	0.00681874	0.254058	703.2	39.31	124.83	694.03	114.62	26.34	10.62	175.07	120.45	20.19	NA	NA	NA	NA	Cytochrome P450 4C1 OS=Blaberus discoidalis OX=6981 GN=CYP4C1 PE=2 SV=1	PREDICTED: cytochrome P450 4C1-like [Trachymyrmex septentrionalis]	[Unip]GO:0016705#oxidoreductase activity, acting on paired donors, with incorporation or reduction of molecular oxygen;GO:0016491#oxidoreductase activity;GO:0020037#heme binding;GO:0055114#oxidation-reduction process;GO:0005506#iron ion binding;GO:0046872#metal ion binding;GO:0004497#monooxygenase activity;
Pharaoh_ant_08037	LOC105835050	NPi_Brain_up	771.915	0.838837	0.00683035	0.254058	699.94	673.27	410.82	414.41	575.35	1003.7	530.81	1595.91	687.01	1127.93	FBgn0036208	CG10361	-	In progress.	2-amino-3-ketobutyrate coenzyme A ligase, mitochondrial OS=Homo sapiens OX=9606 GN=GCAT PE=1 SV=1	2-amino-3-ketobutyrate coenzyme A ligase, mitochondrial [Monomorium pharaonis]	[Dmel]GO:0009058#biosynthetic process;GO:0006567#threonine catabolic process;GO:0008890#glycine C-acetyltransferase activity;GO:0005739#mitochondrion;GO:0006520#cellular amino acid metabolic process;GO:0030170#pyridoxal phosphate binding;
Pharaoh_ant_15918	LOC105837655	NPi_Brain_up	208.412	1.37989	0.00685876	0.254118	121.16	173.96	61.62	66.92	156.76	277.99	159.24	676.17	129.59	260.7	FBgn0052238	TTLL1B	Tubulin tyrosine ligase-like 1B	Insufficient genetic data for FlyBase to solicit a summary.	Probable tubulin polyglutamylase TTLL1 OS=Bos taurus OX=9913 GN=TTLL1 PE=2 SV=1	probable tubulin polyglutamylase TTLL1 [Monomorium pharaonis]	[Dmel]GO:0018094#protein polyglycylation;GO:0000226#microtubule cytoskeleton organization;GO:0070735#protein-glycine ligase activity;GO:0005929#cilium;GO:0018095#protein polyglutamylation;GO:0015631#tubulin binding;GO:0070740#tubulin-glutamic acid ligase activity;GO:0005524#ATP binding;
Pharaoh_ant_03964	LOC118646028	NPi_Brain_up	776.41	1.26562	0.00687011	0.254118	345.78	436.58	708.41	362.31	431.51	1334.37	169.86	549.31	1719.6	1706.38	FBgn0051720	mthl15	methuselah-like 15	Insufficient genetic data for FlyBase to solicit a summary.	G-protein coupled receptor Mth2 OS=Drosophila yakuba OX=7245 GN=mth2 PE=3 SV=1	G-protein coupled receptor Mth2 [Solenopsis invicta]	[Dmel]GO:0005887#integral component of plasma membrane;GO:0004930#G protein-coupled receptor activity;GO:0007166#cell surface receptor signaling pathway;GO:0007186#G protein-coupled receptor signaling pathway;
Pharaoh_ant_04851	LOC105829954	NPi_Brain_down	2443.92	-0.474088	0.00693511	0.255789	2089.56	3573.78	3221.28	2884.62	2441.87	2326.37	1879.05	2188.36	1996.23	1838.04	ENSG00000102931	NA	ARL2BP	NA	ADP-ribosylation factor-like protein 2-binding protein OS=Xenopus tropicalis OX=8364 GN=arl2bp PE=2 SV=1	ADP-ribosylation factor-like protein 2-binding protein [Monomorium pharaonis]	[Hsap]GO:0005759#mitochondrial matrix;GO:0005929#cilium;GO:0042995#cell projection;GO:0005737#cytoplasm;GO:0050796#regulation of insulin secretion;GO:0030695#GTPase regulator activity;GO:0030496#midbody;GO:0042531#positive regulation of tyrosine phosphorylation of STAT protein;GO:0005515#protein binding;GO:0005829#cytosol;GO:0005819#spindle;GO:0005739#mitochondrion;GO:0051457#maintenance of prote…
Pharaoh_ant_05377	LOC118644442	NPi_Brain_up	215.322	1.75051	0.0069555	0.255789	93.2	195.71	36.34	23.42	146.09	114.12	233.55	876.61	176.11	258.06	NA	NA	NA	NA	NA	PREDICTED: uncharacterized protein LOC105571249 [Vollenhovia emeryi]	[Unip]GO:0003676#nucleic acid binding;GO:0015074#DNA integration;
Pharaoh_ant_11791	LOC105836415	NPi_Brain_down	102569	-0.714895	0.00699013	0.255789	93939.1	113596	112301	181361	136156	116073	104234	39764.7	67403.3	60859.8	FBgn0003884	alphaTub84B	alpha-Tubulin at 84B	In progress.	Tubulin alpha-1 chain OS=Drosophila melanogaster OX=7227 GN=alphaTub84B PE=1 SV=1	PREDICTED: tubulin alpha-1 chain-like [Atta colombica]	[Dmel]GO:0032418#lysosome localization;GO:0000278#mitotic cell cycle;GO:0005634#nucleus;GO:0005200#structural constituent of cytoskeleton;GO:0048471#perinuclear region of cytoplasm;GO:0005874#microtubule;GO:0000235#astral microtubule;GO:0000226#microtubule cytoskeleton organization;GO:0005525#GTP binding;GO:0005737#cytoplasm;GO:0003924#GTPase activity;GO:0005813#centrosome;GO:0005819#spindle;GO:0…
Pharaoh_ant_22118	LOC105832921	NPi_Brain_up	440.587	1.74662	0.00699213	0.255789	146.33	282.69	139.57	195.02	250.59	131.68	58.39	1112.57	372.99	1716.03	WBGene00011676	NA	cyp-13A2	NA	Cytochrome P450 9e2 OS=Blattella germanica OX=6973 GN=CYP9E2 PE=2 SV=1	cytochrome P450 9e2-like [Monomorium pharaonis]	[Cele]GO:0016705#oxidoreductase activity, acting on paired donors, with incorporation or reduction of molecular oxygen;GO:0020037#heme binding;GO:0046872#metal ion binding;GO:0005506#iron ion binding;GO:0004497#monooxygenase activity;GO:0055114#oxidation-reduction process;GO:0016491#oxidoreductase activity;
Pharaoh_ant_04827	LOC105830036	NPi_Brain_down	6476.51	-0.720367	0.00702776	0.255807	7525.04	4549.81	8882.74	9452.08	9909.64	3836.31	2861.04	4659.61	5215.28	7873.55	FBgn0024432	Dlc90F	Dynein light chain 90F	Dynein light chain 90F (Dlc90F) encodes a light chain subunit of the cytoplasmic dynein complex. The product of Dlc90F forms a dimer that assembles into the cytoplasmic dynein complex and is thought to link dynein to cargos and to adapter proteins that regulate dynein motor function. It contributes to male fertility.	Dynein light chain Tctex-type 1 OS=Bos taurus OX=9913 GN=DYNLT1 PE=1 SV=1	Dynein light chain Tctex-type [Acromyrmex echinatior]	[Dmel]GO:0000278#mitotic cell cycle;GO:0008340#determination of adult lifespan;GO:0005868#cytoplasmic dynein complex;GO:0030286#dynein complex;GO:0051959#dynein light intermediate chain binding;GO:0042803#protein homodimerization activity;GO:0008090#retrograde axonal transport;GO:0045505#dynein intermediate chain binding;GO:0007286#spermatid development;
Pharaoh_ant_01837	LOC105837366	NPi_Brain_down	11569.7	-0.352279	0.00703105	0.255807	13909.8	11653.9	13191.1	12570.4	13553.4	10285.8	9926.06	9359.82	8575.56	12671.4	FBgn0015477	Rme-8	Receptor mediated endocytosis 8	Receptor mediated endocytosis 8 (Rme-8) encodes a protein involved in the regulation of border follicle cell migration and the endocytosis of the receptor encoded by N.	DnaJ homolog subfamily C member 13 OS=Homo sapiens OX=9606 GN=DNAJC13 PE=1 SV=5	dnaJ homolog subfamily C member 13 isoform X2 [Monomorium pharaonis]	[Dmel]GO:1903688#positive regulation of border follicle cell migration;GO:0006898#receptor-mediated endocytosis;GO:0010008#endosome membrane;
MPQPB.8880.1	LOC114253988	NPi_Brain_up	717.853	1.35806	0.0070559	0.256012	274.94	818.8	297.58	184.02	441.63	433.08	748.44	2721.17	539.97	718.89	NA	NA	NA	NA	NA	uncharacterized protein LOC114253988 [Monomorium pharaonis]	[Unip]GO:0016020#membrane;GO:0016021#integral component of membrane;
Pharaoh_ant_21044	LOC105834378	NPi_Brain_down	2570.21	-0.393144	0.00710069	0.256214	2843.09	2875.41	2941.07	2900.39	3020.6	2136.16	2558.48	1791.28	1965.49	2670.16	FBgn0028426	RNaseZ	Ribonuclease Z	Ribonuclease Z (RNaseZ) is a highly conserved gene that encodes the endoribonuclease RNase Z, which cleaves pre-tRNA molecules directly 3' to the discriminator. It has at least two biological roles - nuclear pre-tRNA processing and mitochondrial primary transcript processing.	Ribonuclease Z, mitochondrial OS=Drosophila melanogaster OX=7227 GN=RNaseZ PE=2 SV=2	ribonuclease Z, mitochondrial [Monomorium pharaonis]	[Dmel]GO:0045727#positive regulation of translation;GO:0006388#tRNA splicing, via endonucleolytic cleavage and ligation;GO:1902375#nuclear tRNA 3'-trailer cleavage, endonucleolytic;GO:0072684#mitochondrial tRNA 3'-trailer cleavage, endonucleolytic;GO:0007419#ventral cord development;GO:0005634#nucleus;GO:0030307#positive regulation of cell growth;GO:0016891#endoribonuclease activity, producing 5'…
Pharaoh_ant_03194	LOC105839378	NPi_Brain_down	4391.75	-0.382033	0.00711547	0.256214	5148.42	5099.3	5628.81	3939.04	5029.83	3912.39	3996.97	3073.85	4102.94	3985.93	FBgn0027375	RecQ5	RecQ5 helicase	RecQ5 helicase (RecQ5) encodes a DNA helicase that maintains genome stability via participation in many nuclear DNA metabolic processes including DNA repair, DNA resolution, and RNA transcription.	ATP-dependent DNA helicase Q5 OS=Mus musculus OX=10090 GN=Recql5 PE=1 SV=1	ATP-dependent DNA helicase Q5 isoform X1 [Monomorium pharaonis]	[Dmel]GO:0017116#single-stranded DNA helicase activity;GO:0003676#nucleic acid binding;GO:0005525#GTP binding;GO:0010165#response to X-ray;GO:0005737#cytoplasm;GO:0009378#four-way junction helicase activity;GO:0043138#3'-5' DNA helicase activity;GO:0006281#DNA repair;GO:0000070#mitotic sister chromatid segregation;GO:0005694#chromosome;GO:0045930#negative regulation of mitotic cell cycle;GO:00036…
Pharaoh_ant_05841	LOC105836243	NPi_Brain_down	26361.4	-1.62389	0.00711919	0.256214	10059.6	37833.7	10153.7	73388.8	67594.2	22927.2	17755.5	7720.77	8445.14	7735.75	FBgn0000565	Eip71CD	Ecdysone-induced protein 28/29kD	Ecdysone-induced protein 28/29kD (Eip71CD) encodes a methionine-S-sulfoxide reductase involved in the response to oxidative stress. It contributes to determination of adult lifespan and neuron projection.	Peptide methionine sulfoxide reductase OS=Drosophila melanogaster OX=7227 GN=Eip71CD PE=1 SV=2	peptide methionine sulfoxide reductase [Monomorium pharaonis]	[Dmel]GO:0008340#determination of adult lifespan;GO:0055114#oxidation-reduction process;GO:0006979#response to oxidative stress;GO:0005737#cytoplasm;GO:0008113#peptide-methionine (S)-S-oxide reductase activity;GO:0034599#cellular response to oxidative stress;GO:0036456#L-methionine-(S)-S-oxide reductase activity;GO:0000096#sulfur amino acid metabolic process;
Pharaoh_ant_12182	LOC105829542	NPi_Brain_down	1291.03	-0.969396	0.00718395	0.25718	2593.78	1396.73	903.28	2980.69	670.31	714	992.61	752.29	927.92	978.71	FBgn0037548	CG7900	-	Insufficient genetic data for FlyBase to solicit a summary.	Fatty-acid amide hydrolase 2 OS=Homo sapiens OX=9606 GN=FAAH2 PE=2 SV=1	fatty-acid amide hydrolase 2-A [Monomorium pharaonis]	[Dmel]GO:0103073#anandamide amidohydrolase activity;GO:0047372#acylglycerol lipase activity;
Pharaoh_ant_20278	LOC114254284	NPi_Brain_up	184.58	1.86268	0.00719708	0.25718	98.33	76.11	19.49	62.62	142.15	43.89	249.48	797.96	88.06	267.72	NA	NA	NA	NA	NA	uncharacterized protein LOC114254284 [Monomorium pharaonis]	NA
Pharaoh_ant_06523	LOC105836310	NPi_Brain_up	7845.59	0.444079	0.00721541	0.25718	8630.87	7196.06	6311.41	6332.29	4770.25	8755.33	8545.97	10572.6	9222.7	8118.45	FBgn0034371	Ntan1	N-terminal amidohydrolase 1	In progress.	Protein N-terminal asparagine amidohydrolase OS=Sus scrofa OX=9823 GN=NTAN1 PE=1 SV=4	protein N-terminal asparagine amidohydrolase [Monomorium pharaonis]	[Dmel]GO:0032877#positive regulation of DNA endoreduplication;GO:0008418#protein-N-terminal asparagine amidohydrolase activity;GO:0005634#nucleus;GO:0071596#ubiquitin-dependent protein catabolic process via the N-end rule pathway;GO:0006511#ubiquitin-dependent protein catabolic process;GO:0060253#negative regulation of glial cell proliferation;
Pharaoh_ant_12342	LOC105835091	NPi_Brain_up	17858.2	0.563225	0.00722328	0.25718	15876.8	16933.8	16080.6	13557.9	9641.07	16384.1	16593	27011.3	28368.4	18134.6	FBgn0038704	CG5316	-	In progress.	Aprataxin OS=Xenopus tropicalis OX=8364 GN=aptx PE=2 SV=1	aprataxin [Monomorium pharaonis]	[Dmel]GO:0006302#double-strand break repair;GO:0003725#double-stranded RNA binding;GO:0000012#single strand break repair;GO:0030983#mismatched DNA binding;GO:0005634#nucleus;GO:0003684#damaged DNA binding;GO:0000398#mRNA splicing, via spliceosome;GO:0003697#single-stranded DNA binding;GO:0071011#precatalytic spliceosome;GO:1990165#single-strand break-containing DNA binding;GO:0033699#DNA 5'-adeno…
Pharaoh_ant_17193	LOC105834787	NPi_Brain_up	4513.7	0.582547	0.00725411	0.257589	4511.39	3937.59	3588.38	2633.68	3408.28	4260.62	4702.94	7539.36	6656.59	3898.16	NA	NA	NA	NA	Golgi-associated plant pathogenesis-related protein 1 OS=Homo sapiens OX=9606 GN=GLIPR2 PE=1 SV=3	uncharacterized protein LOC105834787 [Monomorium pharaonis]	[Unip]GO:0005576#extracellular region;
Pharaoh_ant_21057	-	NPi_Brain_down	2189.08	-0.575997	0.00728131	0.257867	2118.46	2075.02	2917.9	3461.06	2528.4	2010.33	1714.5	1127.8	1835.07	2102.25	NA	NA	NA	NA	Protein phosphatase 1J OS=Homo sapiens OX=9606 GN=PPM1J PE=1 SV=1	PREDICTED: protein phosphatase 1H isoform X1 [Trachymyrmex cornetzi]	[Unip]GO:0003824#catalytic activity;GO:0016787#hydrolase activity;GO:0006470#protein dephosphorylation;GO:0004722#protein serine/threonine phosphatase activity;GO:0043169#cation binding;GO:0046872#metal ion binding;GO:0004721#phosphoprotein phosphatase activity;
Pharaoh_ant_11291	-	NPi_Brain_up	140.948	2.12135	0.00737241	0.260401	12.58	39.31	76.9	14.34	121.36	67.3	42.46	709.15	178.61	147.46	NA	NA	NA	NA	Foot protein 1 variant 1 OS=Perna viridis OX=73031 GN=fp-1 PE=1 SV=1	proline-rich extensin-like protein EPR1 [Monomorium pharaonis]	NA
Pharaoh_ant_13632	LOC105831675	NPi_Brain_down	9686.92	-0.512926	0.00751045	0.264575	10760.5	7815.81	11373.5	12029.8	14976	8363.22	7770.99	6246.65	7079.43	10453.3	WBGene00019657	NA	K11G12.6	NA	Lipase maturation factor 2 OS=Xenopus laevis OX=8355 GN=lmf2 PE=2 SV=1	lipase maturation factor 2 [Monomorium pharaonis]	[Cele]GO:0016020#membrane;GO:0005783#endoplasmic reticulum;GO:0051604#protein maturation;GO:0016021#integral component of membrane;GO:0005789#endoplasmic reticulum membrane;
Pharaoh_ant_13929	LOC118644159	NPi_Brain_down	3595.03	-0.806309	0.0075391	0.264868	2739.64	4753.88	2611.36	7168.76	5592.26	1919.62	3551.09	2090.67	1874.11	3648.87	FBgn0013772	Cyp6a8	Cytochrome P450-6a8	Insufficient genetic data for FlyBase to solicit a summary.	Cytochrome P450 6A1 OS=Musca domestica OX=7370 GN=CYP6A1 PE=2 SV=1	uncharacterized protein LOC105832463 [Monomorium pharaonis]	[Dmel]GO:0055114#oxidation-reduction process;GO:0012505#endomembrane system;GO:0017143#insecticide metabolic process;GO:0048252#lauric acid metabolic process;GO:0009055#electron transfer activity;GO:0020037#heme binding;GO:0005506#iron ion binding;GO:0031000#response to caffeine;GO:0018685#alkane 1-monooxygenase activity;
Pharaoh_ant_04819	LOC105840760	NPi_Brain_down	3581.7	-0.486822	0.00758524	0.264868	3338.46	3066.1	4907.76	4116.37	5479.32	2595.58	2829.19	3080.19	3133.49	3270.55	FBgn0043010	Fsn	F-box synaptic protein	F-box synaptic protein (Fsn) encodes an F-box protein that forms a ubiquitin ligase complex with the E3 ligase and the Skp protein encoded by hiw and SkpA, respectively. Its key substrates are the products of wnd and Nmnat.	F-box/SPRY domain-containing protein 1 OS=Drosophila erecta OX=7220 GN=Fsn PE=3 SV=1	Amine oxidase [Temnothorax longispinosus]	[Dmel]GO:0019005#SCF ubiquitin ligase complex;GO:0031594#neuromuscular junction;GO:0045495#pole plasm;GO:0005634#nucleus;GO:0060386#synapse assembly involved in innervation;GO:0045202#synapse;GO:0007274#neuromuscular synaptic transmission;GO:0031146#SCF-dependent proteasomal ubiquitin-dependent protein catabolic process;GO:0045886#negative regulation of synaptic growth at neuromuscular junction;G…
Pharaoh_ant_22083	LOC105833999	NPi_Brain_up	3093.24	0.618403	0.00761114	0.264868	2614.75	3609.74	2254.26	1749.89	1971.59	4023.59	3843.03	5028.78	3214.9	2621.88	NA	NA	NA	NA	Down syndrome cell adhesion molecule-like protein Dscam2 OS=Drosophila melanogaster OX=7227 GN=Dscam2 PE=2 SV=3	Down syndrome cell adhesion molecule-like protein Dscam2 isoform X4 [Monomorium pharaonis]	[Unip]GO:0016020#membrane;GO:0007155#cell adhesion;GO:0005886#plasma membrane;GO:0016021#integral component of membrane;GO:0007411#axon guidance;
Pharaoh_ant_16231	LOC105832120	NPi_Brain_down	7417.82	-0.440362	0.00762262	0.264868	7302.29	8669.73	6895.51	10876	8980.88	6051.48	4920.57	6203.51	7385.13	6893.09	ENSG00000135108	NA	FBXO21	NA	F-box only protein 21 OS=Mus musculus OX=10090 GN=Fbxo21 PE=1 SV=1	F-box only protein 21-like [Monomorium pharaonis]	[Hsap]GO:0043687#post-translational protein modification;GO:0003677#DNA binding;GO:0004842#ubiquitin-protein transferase activity;GO:0005515#protein binding;GO:0006511#ubiquitin-dependent protein catabolic process;GO:0005829#cytosol;GO:0000151#ubiquitin ligase complex;GO:0000209#protein polyubiquitination;
Pharaoh_ant_12373	LOC105833439	NPi_Brain_up	234.238	0.81729	0.00763509	0.264868	134.68	223.31	185.92	161.56	145.52	260.44	265.4	305.74	438.62	221.2	NA	NA	NA	NA	NA	uncharacterized protein LOC105833439 [Monomorium pharaonis]	NA
Pharaoh_ant_03146	LOC105835667	NPi_Brain_up	22937.6	0.83893	0.00763812	0.264868	16218.4	18224.3	17003.9	17875.1	12932.5	21598.6	23817.2	65789	20495.6	15421.5	FBgn0011739	wts	warts	warts (wts) encodes a tumor suppressor kinase in the Hippo pathway involved in the control of tissue growth. It also plays a post-mitotic role in R8 photoreceptor cells where it antagonizes the product of melt to control the bistable choice of Rhodospin expression.	Serine/threonine-protein kinase LATS1 OS=Homo sapiens OX=9606 GN=LATS1 PE=1 SV=1	serine/threonine-protein kinase Warts [Monomorium pharaonis]	[Dmel]GO:0000082#G1/S transition of mitotic cell cycle;GO:0007298#border follicle cell migration;GO:0007406#negative regulation of neuroblast proliferation;GO:0060253#negative regulation of glial cell proliferation;GO:0090090#negative regulation of canonical Wnt signaling pathway;GO:0008285#negative regulation of cell population proliferation;GO:0035329#hippo signaling;GO:0007424#open tracheal sy…
Pharaoh_ant_17074	LOC105840710	NPi_Brain_down	9349.24	-0.528243	0.00773994	0.267693	8904.42	9893.33	12070.8	13938.9	10414.2	6396.78	6714.69	5930.76	7964.98	11263.5	FBgn0029914	CG4558	-	Insufficient genetic data for FlyBase to solicit a summary.	NA	uncharacterized protein LOC105840710 [Monomorium pharaonis]	NA
Pharaoh_ant_15732	LOC105832264	NPi_Brain_up	760.108	1.21877	0.0077598	0.267693	409.62	868.98	283.89	195.97	527.03	687.67	1077.54	2150.3	355.55	1044.54	FBgn0262717	Skeletor	Skeletor	Skeletor (Skeletor) encodes a protein that localizes to chromosomes at interphase and interacts directly with the product of Chro to mark regions of open chromatin. It forms part of a matrix embedding the microtubule spindle apparatus, which is important for normal cell cycle progression and functions as a spatial regulator of cell cycle factors.	Protein Skeletor, isoforms D/E OS=Drosophila melanogaster OX=7227 GN=Skeletor PE=1 SV=3	protein Skeletor, isoforms B/C isoform X1 [Monomorium pharaonis]	[Dmel]GO:0004500#dopamine beta-monooxygenase activity;GO:0005700#polytene chromosome;GO:0005634#nucleus;GO:0006997#nucleus organization;GO:0051225#spindle assembly;GO:0005198#structural molecule activity;GO:0006584#catecholamine metabolic process;
Pharaoh_ant_07960	LOC105828574	NPi_Brain_down	499.1	-1.55791	0.00780888	0.268316	1543.41	561.2	428.2	879.96	320.83	175.57	15.92	351.41	232.6	481.89	NA	NA	NA	NA	Retinol-binding protein pinta OS=Drosophila melanogaster OX=7227 GN=pinta PE=2 SV=1	retinol-binding protein pinta isoform X1 [Monomorium pharaonis]	NA
Pharaoh_ant_01521	LOC105827856	NPi_Brain_up	1073.27	1.17337	0.00786677	0.268316	699.94	819.64	525.64	498.53	755.71	649.63	1051	4034.19	1040.07	658.32	WBGene00006619	NA	try-1	NA	Prostasin OS=Homo sapiens OX=9606 GN=PRSS8 PE=1 SV=1	uncharacterized protein LOC105827856 [Monomorium pharaonis]	[Cele]GO:0004252#serine-type endopeptidase activity;GO:0008233#peptidase activity;GO:0006508#proteolysis;GO:0016787#hydrolase activity;GO:0008236#serine-type peptidase activity;
Pharaoh_ant_12843	LOC105834614	NPi_Brain_down	2024.14	-0.580255	0.00786895	0.268316	2445.13	1952.07	2371.19	2702.51	2677.86	1237.8	1077.54	1575.62	1894.05	2307.64	NA	NA	NA	NA	NA	uncharacterized protein LOC105834614 [Monomorium pharaonis]	NA
Pharaoh_ant_10014	LOC105830209	NPi_Brain_up	19578.8	0.479036	0.00787725	0.268316	19492.5	18752.1	17334.1	14460.8	11747.5	26391.8	22208.9	25001.8	24365.1	16033.3	FBgn0037766	Teh1	tipE homolog 1	tipE homolog 1 (Teh1) encodes a protein involved in regulation of sodium transport.	Protein tipE OS=Drosophila melanogaster OX=7227 GN=tipE PE=2 SV=1	uncharacterized protein LOC105830209 [Monomorium pharaonis]	[Dmel]GO:0016021#integral component of membrane;GO:0017080#sodium channel regulator activity;GO:0002028#regulation of sodium ion transport;GO:0005887#integral component of plasma membrane;
Pharaoh_ant_17172	LOC105832000	NPi_Brain_up	7688.66	0.655477	0.0078786	0.268316	7053.45	7704.57	6080.71	4566.15	4442.68	10203.8	13530.2	6052.55	11052.8	6199.66	FBgn0020257	Ppa	Partner of paired	Partner of paired (Ppa) encodes a protein involved in response to oxidative stress.	F-box/LRR-repeat protein 14 OS=Homo sapiens OX=9606 GN=FBXL14 PE=1 SV=1	F-box/LRR-repeat protein 14 [Pogonomyrmex barbatus]	[Dmel]GO:0019005#SCF ubiquitin ligase complex;GO:0006511#ubiquitin-dependent protein catabolic process;GO:0031146#SCF-dependent proteasomal ubiquitin-dependent protein catabolic process;
Pharaoh_ant_06418	LOC105837592	NPi_Brain_up	3055.3	0.442715	0.00791324	0.268796	2615.22	2029.85	2749.88	3151.33	2407.6	4169.9	2983.13	2945.72	3862.03	3638.34	NA	NA	NA	NA	Glutathione hydrolase 1 proenzyme OS=Rattus norvegicus OX=10116 GN=Ggt1 PE=1 SV=4	glutathione hydrolase 7-like isoform X1 [Monomorium pharaonis]	[Unip]GO:0016020#membrane;GO:0006751#glutathione catabolic process;GO:0006508#proteolysis;GO:0016021#integral component of membrane;GO:0036374#glutathione hydrolase activity;
Pharaoh_ant_20112	-	NPi_Brain_up	520.01	1.16148	0.00793309	0.268796	283.8	412.33	306.01	272.45	333.75	915.92	355.64	1627.63	294.08	398.51	NA	NA	NA	NA	NA	uncharacterized protein LOC105828164, partial [Monomorium pharaonis]	NA
Pharaoh_ant_16949	LOC105835361	NPi_Brain_down	6049.66	-0.478734	0.0079933	0.269426	6223.49	6568.79	5347.55	9047.23	8034.13	4635.18	5106.35	6599.32	4452.68	4481.87	FBgn0000721	for	foraging	foraging (for) encodes a serine/threonine kinase and a member of the protein kinase G family. For roles include feeding, locomotion, metabolism, development, olfactory habituation, learning and memory, stress, social behavior, as well as Malpighian tubule, heart, muscle and synaptic function.	cGMP-dependent protein kinase, isozyme 2 forms cD4/T1/T3A/T3B OS=Drosophila melanogaster OX=7227 GN=for PE=1 SV=3	cGMP-dependent protein kinase, isozyme 2 forms cD4/T1/T3A/T3B [Monomorium pharaonis]	[Dmel]GO:0032095#regulation of response to food;GO:0004692#cGMP-dependent protein kinase activity;GO:0007614#short-term memory;GO:0008345#larval locomotory behavior;GO:0005886#plasma membrane;GO:0046959#habituation;GO:0007631#feeding behavior;GO:0008045#motor neuron axon guidance;GO:0006468#protein phosphorylation;GO:0005829#cytosol;GO:0030536#larval feeding behavior;GO:0005737#cytoplasm;GO:00076…
Pharaoh_ant_06246	-	NPi_Brain_up	1456.67	0.570214	0.00803742	0.269426	1388.23	1405.93	1216.14	852.72	988.89	1512.87	2489.48	1542.63	1499.46	1670.39	NA	NA	NA	NA	Histone-lysine N-methyltransferase SETMAR OS=Homo sapiens OX=9606 GN=SETMAR PE=1 SV=2	histone-lysine N-methyltransferase SETMAR-like [Tupaia chinensis]	[Unip]GO:0016740#transferase activity;GO:0008168#methyltransferase activity;GO:0032259#methylation;
Pharaoh_ant_09561	LOC105838576	NPi_Brain_up	136.837	2.88828	0.00804361	0.269426	42.87	24.25	57.94	0.48	37.65	0	42.46	865.19	124.61	172.92	FBgn0034262	swi2	swi2	Insufficient genetic data for FlyBase to solicit a summary.	Protein singed wings 2 OS=Drosophila melanogaster OX=7227 GN=swi2 PE=2 SV=1	protein singed wings 2 [Monomorium pharaonis]	[Dmel]GO:0035073#pupariation;GO:0035556#intracellular signal transduction;GO:0035075#response to ecdysone;
Pharaoh_ant_06886	-	NPi_Brain_up	212.064	2.08781	0.0080535	0.269426	90.87	90.33	1.58	62.62	159.01	49.75	291.94	833.48	225.96	315.12	NA	NA	NA	NA	NA	hypothetical protein ALC56_09490 [Trachymyrmex septentrionalis]	NA
Pharaoh_ant_05887	LOC105833047	NPi_Brain_down	5371.04	-0.727422	0.00806025	0.269426	6693.69	3742.72	6552.11	8295.36	8188.08	4333.77	5785.78	2524.54	2465.59	5128.78	FBgn0034142	CG8306	-	Insufficient genetic data for FlyBase to solicit a summary.	Putative fatty acyl-CoA reductase CG8306 OS=Drosophila melanogaster OX=7227 GN=CG8306 PE=2 SV=1	putative fatty acyl-CoA reductase CG8306 [Monomorium pharaonis]	[Dmel]GO:0012505#endomembrane system;GO:0080019#fatty-acyl-CoA reductase (alcohol-forming) activity;GO:0035336#long-chain fatty-acyl-CoA metabolic process;GO:0005777#peroxisome;GO:0043231#intracellular membrane-bounded organelle;GO:0010025#wax biosynthetic process;
Pharaoh_ant_15307	LOC105829146	NPi_Brain_up	91.7286	1.33561	0.00809796	0.269426	63.84	24.25	84.27	46.36	41.58	196.06	90.24	79.92	104.67	186.09	NA	NA	NA	NA	Histone H2A OS=Drosophila erecta OX=7220 GN=His2A PE=3 SV=2	histone H2A-like [Nylanderia fulva]	[Unip]GO:0005634#nucleus;GO:0000786#nucleosome;GO:0005694#chromosome;GO:0003677#DNA binding;GO:0046982#protein heterodimerization activity;
Pharaoh_ant_02403	-	NPi_Brain_up	62.5577	3.35623	0.00810467	0.269426	0.93	17.56	0	0.96	36.52	29.26	37.16	444.01	9.14	50.03	NA	NA	NA	NA	NA	hypothetical protein ALC57_11814, partial [Trachymyrmex cornetzi]	NA
Pharaoh_ant_11652	LOC105835982	NPi_Brain_down	5470.49	-0.843469	0.00811353	0.269426	5241.15	5616.17	4993.08	10274.7	8990.99	6256.32	5010.8	1576.88	2944.09	3800.72	FBgn0034997	CG3376	-	In progress.	Sphingomyelin phosphodiesterase OS=Mus musculus OX=10090 GN=Smpd1 PE=1 SV=2	sphingomyelin phosphodiesterase [Monomorium pharaonis] sphingomyelin phosphodiesterase [Monomorium pharaonis]	[Dmel]GO:0061750#acid sphingomyelin phosphodiesterase activity;GO:0005764#lysosome;GO:0005615#extracellular space;GO:0046513#ceramide biosynthetic process;GO:0008081#phosphoric diester hydrolase activity;GO:0006685#sphingomyelin catabolic process;GO:0004767#sphingomyelin phosphodiesterase activity;
Pharaoh_ant_22104	LOC105831432	NPi_Brain_down	3632.46	-0.730871	0.00817081	0.269847	4241.57	2194.62	4182.5	6448.92	5596.19	2967.22	2887.58	2088.14	1859.16	3858.66	FBgn0024912	agt	O-6-alkylguanine-DNA alkyltransferase	O-6-alkylguanine-DNA alkyltransferase (agt) encodes a methylated-DNA-cysteine S-methyltransferase involved in DNA repair.	Bifunctional transcriptional activator/DNA repair enzyme Ada OS=Escherichia coli (strain K12) OX=83333 GN=ada PE=1 SV=2	uncharacterized protein LOC105831432 [Monomorium pharaonis] uncharacterized protein LOC105831432 [Monomorium pharaonis] uncharacterized protein LOC105831432 [Monomorium pharaonis] uncharacterized protein LOC105831432 [Monomorium pharaonis] uncharacterized protein LOC105831432 [Monomorium pharaonis]	[Dmel]GO:0006307#DNA dealkylation involved in DNA repair;GO:0003908#methylated-DNA-[protein]-cysteine S-methyltransferase activity;
Pharaoh_ant_10672	LOC105832726	NPi_Brain_down	87.8915	-1.99592	0.00817646	0.269847	48.46	197.38	288.63	111.37	55.62	105.34	10.62	27.91	11.63	21.94	NA	NA	NA	NA	(11Z)-hexadec-11-enoyl-CoA conjugase OS=Bombyx mori OX=7091 GN=desat1 PE=1 SV=1	(11Z)-hexadec-11-enoyl-CoA conjugase isoform X2 [Monomorium pharaonis]	[Unip]GO:0016020#membrane;GO:0016491#oxidoreductase activity;GO:0055114#oxidation-reduction process;GO:0016021#integral component of membrane;GO:0006633#fatty acid biosynthetic process;GO:0016717#oxidoreductase activity, acting on paired donors, with oxidation of a pair of donors resulting in the reduction of molecular oxygen to two molecules of water;GO:0006629#lipid metabolic process;
Pharaoh_ant_16909	LOC105834947	NPi_Brain_up	1038.21	0.601507	0.00820116	0.269847	676.17	954.29	1078.67	725.58	695.03	1126.61	1035.07	1812.85	1161.35	1116.52	FBgn0051547	NKCC	sodium potassium chloride cotransporter	Insufficient genetic data for FlyBase to solicit a summary.	Bumetanide-sensitive sodium-(potassium)-chloride cotransporter OS=Manduca sexta OX=7130 PE=2 SV=1	bumetanide-sensitive sodium-(potassium)-chloride cotransporter isoform X1 [Monomorium pharaonis]	[Dmel]GO:0015171#amino acid transmembrane transporter activity;GO:0055075#potassium ion homeostasis;GO:1990573#potassium ion import across plasma membrane;GO:0003333#amino acid transmembrane transport;GO:0035725#sodium ion transmembrane transport;GO:0055078#sodium ion homeostasis;GO:1902476#chloride transmembrane transport;GO:0055064#chloride ion homeostasis;GO:0008511#sodium:potassium:chloride s…
Pharaoh_ant_04037	LOC105829515	NPi_Brain_down	746.368	-1.18872	0.0082244	0.269847	803.39	425.71	719.47	1712.61	1523.78	131.68	690.05	603.86	279.95	573.18	NA	NA	NA	NA	Arylsulfatase B OS=Mus musculus OX=10090 GN=Arsb PE=1 SV=3	arylsulfatase B [Monomorium pharaonis]	[Unip]GO:0003824#catalytic activity;GO:0008484#sulfuric ester hydrolase activity;GO:0016020#membrane;GO:0016021#integral component of membrane;
Pharaoh_ant_13839	LOC105830083	NPi_Brain_down	1933.45	-0.668508	0.00822754	0.269847	1577.43	1983.02	1849.76	2860.72	3597.07	1384.12	1560.57	1164.59	1305.07	2052.22	FBgn0263987	spoon	spoonbill	In progress.	KH domain-containing protein akap-1 OS=Caenorhabditis elegans OX=6239 GN=akap-1 PE=3 SV=2	A-kinase anchor protein 1, mitochondrial [Monomorium pharaonis] A-kinase anchor protein 1, mitochondrial [Monomorium pharaonis] A-kinase anchor protein 1, mitochondrial [Monomorium pharaonis]	[Dmel]GO:0051276#chromosome organization;GO:0005794#Golgi apparatus;GO:0007298#border follicle cell migration;GO:0034237#protein kinase A regulatory subunit binding;GO:0046843#dorsal appendage formation;GO:0003723#RNA binding;GO:0010738#regulation of protein kinase A signaling;GO:0060269#centripetally migrating follicle cell migration;GO:0008298#intracellular mRNA localization;GO:0008070#maternal…
Pharaoh_ant_05334	LOC108756072	NPi_Brain_up	82.8247	2.37316	0.00825599	0.270115	23.77	56.04	15.27	14.82	24.72	20.48	100.85	521.4	15.78	35.11	NA	NA	NA	NA	NA	PREDICTED: uncharacterized protein LOC108756072 [Trachymyrmex septentrionalis]	[Unip]GO:0000166#nucleotide binding;GO:0006260#DNA replication;GO:0071897#DNA biosynthetic process;GO:0003887#DNA-directed DNA polymerase activity;GO:0003677#DNA binding;
Pharaoh_ant_09415	LOC105835110	NPi_Brain_up	21085.2	0.71581	0.00828555	0.270418	17511.5	16245.5	18321.7	16609.8	11109.2	25072.1	21343.7	48842.8	21621.2	14174.1	FBgn0261885	osa	osa	osa (osa) encodes a subunit of the BAP chromatin remodeling complex. It antagonizes Wnt target gene expression and limits the self-renewal of neural and intestinal stem cells.	Trithorax group protein osa OS=Drosophila melanogaster OX=7227 GN=osa PE=1 SV=1	trithorax group protein osa isoform X2 [Monomorium pharaonis]	[Dmel]GO:0016055#Wnt signaling pathway;GO:0045893#positive regulation of transcription, DNA-templated;GO:0006355#regulation of transcription, DNA-templated;GO:0007406#negative regulation of neuroblast proliferation;GO:0008587#imaginal disc-derived wing margin morphogenesis;GO:0014017#neuroblast fate commitment;GO:0005700#polytene chromosome;GO:0008586#imaginal disc-derived wing vein morphogenesis…
Pharaoh_ant_00946	LOC105834015	NPi_Brain_down	1252.03	-0.812954	0.00832971	0.271194	1575.1	1666.03	746.86	2217.35	1782.24	1076.86	472.42	1092.28	736.02	1155.14	NA	NA	NA	NA	Estradiol 17-beta-dehydrogenase 11 OS=Mus musculus OX=10090 GN=Hsd17b11 PE=1 SV=1	estradiol 17-beta-dehydrogenase 11 [Monomorium pharaonis]	[Unip]GO:0016020#membrane;GO:0016021#integral component of membrane;
Pharaoh_ant_12916	LOC105832126	NPi_Brain_up	17569.4	0.643929	0.00841026	0.272504	17482.2	15333.9	14641.6	10342.6	10759.8	25511	21800.2	14424.1	32070.9	13328	ENSG00000261678	NA	SCRT1	NA	Transcriptional repressor scratch 1 OS=Mus musculus OX=10090 GN=Scrt1 PE=1 SV=1	fez family zinc finger protein erm isoform X1 [Solenopsis invicta]	[Hsap]GO:0003677#DNA binding;GO:0005634#nucleus;GO:0006355#regulation of transcription, DNA-templated;GO:0001227#DNA-binding transcription repressor activity, RNA polymerase II-specific;GO:0003676#nucleic acid binding;GO:0000122#negative regulation of transcription by RNA polymerase II;GO:0046872#metal ion binding;GO:2001222#regulation of neuron migration;GO:0000977#RNA polymerase II transcriptio…
Pharaoh_ant_11774	LOC105832357	NPi_Brain_down	2567.13	-0.477244	0.00842732	0.272504	3032.76	2456.4	2748.83	3805.21	2904.85	1823.05	1963.98	2306.34	1820.12	2809.73	FBgn0037998	Cog1	Component of oligomeric golgi complex 1	Insufficient genetic data for FlyBase to solicit a summary.	Conserved oligomeric Golgi complex subunit 1 OS=Mus musculus OX=10090 GN=Cog1 PE=1 SV=3	conserved oligomeric Golgi complex subunit 1 isoform X1 [Monomorium pharaonis]	[Dmel]GO:0006891#intra-Golgi vesicle-mediated transport;GO:0007030#Golgi organization;GO:0003674#molecular_function;GO:0005794#Golgi apparatus;GO:0017119#Golgi transport complex;
Pharaoh_ant_18187	LOC105834741	NPi_Brain_down	4752.97	-0.331696	0.00843132	0.272504	5165.2	4652.68	5924.28	5495.35	5224.24	4532.76	4830.33	3874.34	3689.24	4141.3	FBgn0005674	GluProRS	Glutamyl-prolyl-tRNA synthetase	Insufficient genetic data for FlyBase to solicit a summary.	Bifunctional glutamate/proline--tRNA ligase OS=Drosophila melanogaster OX=7227 GN=GluProRS PE=1 SV=2	bifunctional glutamate/proline--tRNA ligase [Monomorium pharaonis]	[Dmel]GO:0004818#glutamate-tRNA ligase activity;GO:0006424#glutamyl-tRNA aminoacylation;GO:0006433#prolyl-tRNA aminoacylation;GO:0005737#cytoplasm;GO:0017101#aminoacyl-tRNA synthetase multienzyme complex;GO:0005524#ATP binding;GO:0004827#proline-tRNA ligase activity;
Pharaoh_ant_11073	LOC105837293	NPi_Brain_down	2633.13	-0.501674	0.00853542	0.2752	2542.06	2637.05	2617.68	4097.25	3535.26	2528.28	2144.45	1677.11	2075.15	2477.05	FBgn0015546	spel1	spellchecker1	Insufficient genetic data for FlyBase to solicit a summary.	DNA mismatch repair protein Msh2 OS=Chlorocebus aethiops OX=9534 GN=MSH2 PE=2 SV=1	DNA mismatch repair protein Msh2 [Monomorium pharaonis]	[Dmel]GO:0006298#mismatch repair;GO:0043570#maintenance of DNA repeat elements;GO:0030983#mismatched DNA binding;GO:0032181#dinucleotide repeat insertion binding;GO:0036297#interstrand cross-link repair;GO:0032357#oxidized purine DNA binding;GO:0032302#MutSbeta complex;GO:0032142#single guanine insertion binding;GO:0045910#negative regulation of DNA recombination;GO:0032300#mismatch repair comple…
Pharaoh_ant_04342	LOC118646076	NPi_Brain_up	9.82068	5.53639	0.00864718	NA	0.93	0	0	0	1.12	0	0	53.28	2.49	40.38	NA	NA	NA	NA	NA	uncharacterized protein LOC113006288 [Solenopsis invicta]	NA
Pharaoh_ant_17067	LOC105835406	NPi_Brain_down	5321.13	-0.63271	0.00866529	0.277573	4719.23	7106.57	5213.77	8397.17	6910.96	5574.5	3736.87	2315.22	3916.86	5320.14	FBgn0000083	AnxB9	Annexin B9	In progress.	Annexin B9 OS=Drosophila melanogaster OX=7227 GN=AnxB9 PE=2 SV=2	annexin B9 [Monomorium pharaonis] annexin B9 [Monomorium pharaonis]	[Dmel]GO:0012505#endomembrane system;GO:0032509#endosome transport via multivesicular body sorting pathway;GO:0030507#spectrin binding;GO:0005509#calcium ion binding;GO:0005737#cytoplasm;GO:0005938#cell cortex;GO:0005544#calcium-dependent phospholipid binding;GO:0030011#maintenance of cell polarity;GO:0048190#wing disc dorsal/ventral pattern formation;GO:0005515#protein binding;
Pharaoh_ant_18287	LOC105833714	NPi_Brain_down	1441.74	-0.536544	0.00866773	0.277573	1528.5	1478.69	1420.5	1891.37	2228.92	924.69	934.22	1434.8	1358.23	1217.46	FBgn0037513	pyd3	pyd3	pyd3 (pyd3) encodes a beta-alanine synthase involved in pyrimidine catabolism, beta-alanine biosynthesis and cuticle pigmentation.	Beta-ureidopropionase OS=Homo sapiens OX=9606 GN=UPB1 PE=1 SV=1	beta-ureidopropionase isoform X1 [Monomorium pharaonis]	[Dmel]GO:0033396#beta-alanine biosynthetic process via 3-ureidopropionate;GO:0003837#beta-ureidopropionase activity;GO:0006208#pyrimidine nucleobase catabolic process;GO:0019482#beta-alanine metabolic process;GO:0006207#'de novo' pyrimidine nucleobase biosynthetic process;GO:0005737#cytoplasm;GO:0016811#hydrolase activity, acting on carbon-nitrogen (but not peptide) bonds, in linear amides;
Pharaoh_ant_02933	LOC105835181	NPi_Brain_down	7496.15	-0.61498	0.00867292	0.277573	6323.68	11822	5624.07	10424.8	11159.2	4237.21	6247.58	6930.43	7138.41	5054.17	FBgn0035049	Mmp1	Matrix metalloproteinase 1	Matrix metalloproteinase 1 (Mmp1) encodes a proteinase that cleaves proteins in the extracellular matrix. It is involved in tissue histolysis and remodeling during metamorphosis, tracheal remodeling, wound healing, wing regeneration, neoplastic growth, and circadian behavior. It has been used as a reporter for JNK signaling since it is upregulated by the pathway.	Matrix metalloproteinase-14 OS=Rattus norvegicus OX=10116 GN=Mmp14 PE=2 SV=2	matrix metalloproteinase-14 [Monomorium pharaonis]	[Dmel]GO:0097156#fasciculation of motor neuron axon;GO:0030198#extracellular matrix organization;GO:0007155#cell adhesion;GO:0062023#collagen-containing extracellular matrix;GO:0002168#instar larval development;GO:0030425#dendrite;GO:0045216#cell-cell junction organization;GO:0042246#tissue regeneration;GO:0007591#molting cycle, chitin-based cuticle;GO:0035001#dorsal trunk growth, open tracheal s…
Pharaoh_ant_07634	LOC105837363	NPi_Brain_up	7903.04	0.410959	0.00870473	0.277573	7008.24	6439.15	8195.4	6835.61	5450.67	8974.8	8142.56	11667.4	8436	7880.58	FBgn0033117	CG3358	-	Insufficient genetic data for FlyBase to solicit a summary.	Putative deoxyribonuclease TATDN1 OS=Homo sapiens OX=9606 GN=TATDN1 PE=1 SV=2	putative deoxyribonuclease TATDN1 [Monomorium pharaonis]	[Dmel]GO:0008296#3'-5'-exodeoxyribonuclease activity;GO:0016888#endodeoxyribonuclease activity, producing 5'-phosphomonoesters;
Pharaoh_ant_16995	LOC105838280	NPi_Brain_down	8817.24	-0.409238	0.00871906	0.277573	9928.7	8205.55	9586.41	11010.3	11570.5	7856.98	7176.49	5741.74	7805.48	9290.27	FBgn0016762	angel	angel	Insufficient genetic data for FlyBase to solicit a summary.	Protein angel homolog 2 OS=Homo sapiens OX=9606 GN=ANGEL2 PE=2 SV=1	protein angel homolog 2 isoform X1 [Monomorium pharaonis]	[Dmel]GO:0000175#3'-5'-exoribonuclease activity;GO:0005575#cellular_component;GO:0008150#biological_process;
Pharaoh_ant_18112	LOC105834548	NPi_Brain_up	1950.62	0.735896	0.00875395	0.277573	1673.42	2067.49	1391.01	770.03	1412.53	1735.27	3349.38	3219.74	2174.83	1712.52	FBgn0259231	CCKLR-17D1	Cholecystokinin-like receptor at 17D1	Cholecystokinin-like receptor at 17D1 (CCKLR-17D1) encodes a neuropeptide receptor involved in locomotion and neuromuscular junction growth.	Cholecystokinin receptor type A OS=Cavia porcellus OX=10141 GN=CCKAR PE=2 SV=1	cholecystokinin receptor isoform X2 [Monomorium pharaonis]	[Dmel]GO:0015054#gastrin receptor activity;GO:0004930#G protein-coupled receptor activity;GO:0043195#terminal bouton;GO:0008345#larval locomotory behavior;GO:0008188#neuropeptide receptor activity;GO:0007218#neuropeptide signaling pathway;GO:0004951#cholecystokinin receptor activity;GO:0007204#positive regulation of cytosolic calcium ion concentration;GO:0033555#multicellular organismal response …
Pharaoh_ant_09097	LOC105830491	NPi_Brain_up	22734.5	0.529083	0.00875492	0.277573	20706	17948.3	20687.1	20108.7	13594.4	33438.2	34900.5	19800.5	27354.1	18807	FBgn0038980	Octbeta1R	Octopamine beta1 receptor	In progress.	Octopamine receptor beta-1R OS=Drosophila melanogaster OX=7227 GN=Octbeta1R PE=2 SV=1	octopamine receptor beta-1R isoform X2 [Ooceraea biroi] hypothetical protein DMN91_005094 [Ooceraea biroi]	[Dmel]GO:0008227#G protein-coupled amine receptor activity;GO:0004930#G protein-coupled receptor activity;GO:0004935#adrenergic receptor activity;GO:0007189#adenylate cyclase-activating G protein-coupled receptor signaling pathway;GO:0051482#positive regulation of cytosolic calcium ion concentration involved in phospholipase C-activating G protein-coupled signaling pathway;GO:0045886#negative reg…
Pharaoh_ant_00696	LOC105835225	NPi_Brain_down	11232	-0.592211	0.00884471	0.279572	16472.3	13920.4	10509.2	17508.9	9103.36	10373.5	11242.5	5486.75	8451.78	9250.77	FBgn0038349	AOX3	Aldehyde oxidase 3	Aldehyde oxidase 3 (AOX3) encodes a pyridoxal oxidase involved in pyridoxal metabolism.	Xanthine dehydrogenase OS=Drosophila pseudoobscura pseudoobscura OX=46245 GN=ry PE=3 SV=2	xanthine dehydrogenase [Monomorium pharaonis]	[Dmel]GO:0006117#acetaldehyde metabolic process;GO:0055114#oxidation-reduction process;GO:0071949#FAD binding;GO:0051537#2 iron, 2 sulfur cluster binding;GO:0009055#electron transfer activity;GO:0005506#iron ion binding;GO:0004031#aldehyde oxidase activity;
Pharaoh_ant_10870	LOC105838336	NPi_Brain_down	1988.33	-0.433847	0.00885996	0.279572	2443.26	1992.22	2338.53	2529.48	2136.78	1881.58	1210.24	1953.66	1570.07	1827.51	ENSG00000139372	NA	TDG	NA	G/T mismatch-specific thymine DNA glycosylase OS=Homo sapiens OX=9606 GN=TDG PE=1 SV=2	uncharacterized protein LOC105838336 isoform X1 [Monomorium pharaonis]	[Hsap]GO:0004844#uracil DNA N-glycosylase activity;GO:0080111#DNA demethylation;GO:0043621#protein self-association;GO:0031402#sodium ion binding;GO:0003690#double-stranded DNA binding;GO:0006285#base-excision repair, AP site formation;GO:0005515#protein binding;GO:0016787#hydrolase activity;GO:0032091#negative regulation of protein binding;GO:0045008#depyrimidination;GO:0032183#SUMO binding;GO:0…
Pharaoh_ant_09914	LOC105832697	NPi_Brain_down	5275.66	-0.559025	0.00889599	0.279976	6799.47	4041.3	7072.48	7764.33	5743.4	4959.99	4315.45	3944.12	2816.15	5299.95	FBgn0266064	GlyS	Glycogen synthase	Glycogen synthase (GlyS) encodes a glycosyltransferase that catalyzes linkage of glucose monomers into glycogen. Regulation of the product of GlyS activity by glucose 6-phosphate and phosphorylation helps control cellular glycogen levels.	Glycogen [starch] synthase OS=Drosophila melanogaster OX=7227 GN=GlyS PE=1 SV=2	glycogen [starch] synthase [Monomorium pharaonis] glycogen [starch] synthase [Monomorium pharaonis] glycogen [starch] synthase [Monomorium pharaonis]	[Dmel]GO:0004373#glycogen (starch) synthase activity;GO:0005977#glycogen metabolic process;GO:0045819#positive regulation of glycogen catabolic process;GO:0071329#cellular response to sucrose stimulus;GO:0005978#glycogen biosynthetic process;GO:0061723#glycophagy;GO:0005737#cytoplasm;GO:0009267#cellular response to starvation;GO:0009744#response to sucrose;
Pharaoh_ant_13500	LOC105832850	NPi_Brain_up	399.04	0.834306	0.00893512	0.279976	371.87	130.47	289.16	361.35	275.31	550.13	684.74	479.54	466.87	380.95	FBgn0038727	CG7432	-	In progress.	Proclotting enzyme OS=Tachypleus tridentatus OX=6853 PE=1 SV=1	proclotting enzyme [Monomorium pharaonis]	[Dmel]GO:0006508#proteolysis;GO:0004252#serine-type endopeptidase activity;
Pharaoh_ant_18699	LOC105832421	NPi_Brain_up	183.764	2.59833	0.00893637	0.279976	27.03	108.73	2.63	23.42	99.45	35.11	47.77	1293.98	26.58	172.92	NA	NA	NA	NA	NA	PREDICTED: uncharacterized protein LOC108780338 [Cyphomyrmex costatus] hypothetical protein ALC62_13980 [Cyphomyrmex costatus]	NA
Pharaoh_ant_09047	LOC105835758	NPi_Brain_up	34.3482	4.50508	0.00898895	0.279976	6.06	0	0	0	8.43	0	10.62	149.7	167.81	0.88	ENSG00000169840	NA	GSX1	NA	GS homeobox 1 OS=Mus musculus OX=10090 GN=Gsx1 PE=2 SV=2	GS homeobox 1 [Monomorium pharaonis]	[Hsap]GO:0021984#adenohypophysis development;GO:0001228#DNA-binding transcription activator activity, RNA polymerase II-specific;GO:0000981#DNA-binding transcription factor activity, RNA polymerase II-specific;GO:0003677#DNA binding;GO:0006355#regulation of transcription, DNA-templated;GO:0021854#hypothalamus development;GO:0001162#RNA polymerase II intronic transcription regulatory region sequen…
Pharaoh_ant_14083	LOC105839760	NPi_Brain_down	4346.37	-0.478993	0.00899242	0.279976	5508.64	3123.81	5352.29	5332.84	5993.99	3350.55	3418.39	3493.76	3533.07	4356.35	NA	NA	NA	NA	NA	rho GTPase-activating protein gacHH [Monomorium pharaonis]	NA
Pharaoh_ant_17119	LOC105836357	NPi_Brain_up	639.848	2.0956	0.00899893	0.279976	149.59	588.8	32.13	45.41	398.93	137.53	169.86	3677.71	582.34	616.19	NA	NA	NA	NA	Dynein heavy chain 7, axonemal OS=Homo sapiens OX=9606 GN=DNAH7 PE=1 SV=2	dynein heavy chain 7, axonemal-like [Monomorium pharaonis]	[Unip]GO:0003777#microtubule motor activity;GO:0007018#microtubule-based movement;GO:0030286#dynein complex;GO:0005524#ATP binding;
Pharaoh_ant_09391	LOC105834069	NPi_Brain_down	14363	-0.519639	0.00905046	0.280286	13784	13619.3	15194.7	24635.2	17382.5	15357	9087.39	10282.1	11504.7	12783.8	FBgn0039404	CG14543	-	Insufficient genetic data for FlyBase to solicit a summary.	NA	pre-rRNA-processing protein TSR2 homolog [Monomorium pharaonis]	[Dmel]GO:0000462#maturation of SSU-rRNA from tricistronic rRNA transcript (SSU-rRNA, 5.8S rRNA, LSU-rRNA);
Pharaoh_ant_10750	LOC105830720	NPi_Brain_down	1502.23	-0.56206	0.00905099	0.280286	1607.25	1445.23	1622.75	2370.79	1921.58	1483.61	759.05	1219.14	1225.32	1367.56	FBgn0035640	mad2	mad2	mad2 (mad2) encodes a conserved component of the spindle checkpoint. During mitosis, it is recruited to unattached kinetochores, where it binds the products of Mad1 and fzy, promoting the assembly of the mitotic checkpoint complex. During interphase, the product of mad2 is intranuclear, bound to the product of Mad1, and associated primarily with the nuclear pore complex.	Mitotic spindle assembly checkpoint protein MAD2A OS=Mus musculus OX=10090 GN=Mad2l1 PE=1 SV=2	mitotic spindle assembly checkpoint protein MAD2A [Monomorium pharaonis]	[Dmel]GO:0072686#mitotic spindle;GO:0051276#chromosome organization;GO:1990047#spindle matrix;GO:0005634#nucleus;GO:0007094#mitotic spindle assembly checkpoint;GO:0005828#kinetochore microtubule;GO:0048133#male germ-line stem cell asymmetric division;GO:1901673#regulation of mitotic spindle assembly;GO:0005654#nucleoplasm;GO:0005635#nuclear envelope;GO:0005737#cytoplasm;GO:0007346#regulation of m…
Pharaoh_ant_09100	LOC105837884	NPi_Brain_down	2719.8	-0.69388	0.00917121	0.282672	2811.87	2192.94	3337.68	4472.47	3995.43	1749.9	2086.07	1310.48	1829.25	3411.87	NA	NA	NA	NA	Equilibrative nucleoside transporter 3 OS=Bos taurus OX=9913 GN=SLC29A3 PE=2 SV=1	equilibrative nucleoside transporter 1 [Monomorium pharaonis] equilibrative nucleoside transporter 1-like [Monomorium pharaonis]	[Unip]GO:0005337#nucleoside transmembrane transporter activity;GO:1901642#nucleoside transmembrane transport;GO:0016020#membrane;GO:0016021#integral component of membrane;
Pharaoh_ant_05203	LOC105839857	NPi_Brain_up	372.745	1.01666	0.0091977	0.282672	244.65	305.27	129.04	195.02	356.79	904.21	472.42	451.63	426.16	242.26	NA	NA	NA	NA	NA	uncharacterized protein LOC105839857 [Monomorium pharaonis]	NA
Pharaoh_ant_20107	LOC114255171	NPi_Brain_up	362.31	1.35199	0.00919778	0.282672	164.97	280.18	235.96	130.97	207.89	479.9	514.88	1035.19	62.3	510.86	NA	NA	NA	NA	NA	uncharacterized protein LOC114255171 [Monomorium pharaonis]	NA
Pharaoh_ant_11235	LOC105836829	NPi_Brain_up	5249.07	0.629409	0.00921295	0.282672	4604.59	5863.74	3724.8	2770.86	3645.95	6756.71	6067.11	9523.47	5285.06	4248.38	FBgn0031895	CG4497	-	Insufficient genetic data for FlyBase to solicit a summary.	Protein FAM122A OS=Homo sapiens OX=9606 GN=FAM122A PE=1 SV=1	protein FAM122A [Monomorium pharaonis] protein FAM122A [Monomorium pharaonis]	NA
Pharaoh_ant_14228	LOC105832862	NPi_Brain_down	9826.08	-0.606801	0.009275	0.283384	11562.5	7124.97	14396.2	14959.9	11254.2	8746.55	10366.6	4668.49	7619.4	7561.95	FBgn0027496	epsilonCOP	Coat Protein (coatomer) epsilon	Insufficient genetic data for FlyBase to solicit a summary.	Coatomer subunit epsilon OS=Bos taurus OX=9913 GN=COPE PE=1 SV=3	coatomer subunit epsilon [Monomorium pharaonis]	[Dmel]GO:0006891#intra-Golgi vesicle-mediated transport;GO:0005198#structural molecule activity;GO:0030126#COPI vesicle coat;GO:0006890#retrograde vesicle-mediated transport, Golgi to endoplasmic reticulum;GO:0006888#endoplasmic reticulum to Golgi vesicle-mediated transport;
Pharaoh_ant_12276	LOC105828923	NPi_Brain_down	9751.9	-0.588554	0.00928892	0.283384	10419.9	8352.75	14225	14843.2	10717	10961.7	8577.82	5050.35	8362.9	6008.3	FBgn0035402	Usp5	Ubiquitin specific protease 5	Ubiquitin specific protease 5 (Usp5) encodes an essential enzyme that cleaves unanchored lysine48-linked polyubiquitin chains. It is involved in photoreceptor differentiation, neuron pathfinding and apoptosis.	Ubiquitin carboxyl-terminal hydrolase 5 OS=Mus musculus OX=10090 GN=Usp5 PE=1 SV=1	ubiquitin carboxyl-terminal hydrolase 5 isoform X1 [Monomorium pharaonis]	[Dmel]GO:0004843#thiol-dependent ubiquitin-specific protease activity;GO:0071108#protein K48-linked deubiquitination;GO:0016579#protein deubiquitination;GO:0010995#free ubiquitin chain depolymerization;GO:0005634#nucleus;GO:0008270#zinc ion binding;GO:0004197#cysteine-type endopeptidase activity;GO:0005829#cytosol;GO:0005737#cytoplasm;GO:1990380#Lys48-specific deubiquitinase activity;GO:0090364#r…
Pharaoh_ant_14283	-	NPi_Brain_up	78.3123	3.10357	0.00930601	0.283384	3.73	25.09	0.53	16.73	35.96	0	15.92	560.73	65.63	58.81	NA	NA	NA	NA	NA	uncharacterized protein LOC105828465 [Monomorium pharaonis]	[Unip]GO:0006644#phospholipid metabolic process;GO:0050482#arachidonic acid secretion;GO:0004623#phospholipase A2 activity;
Pharaoh_ant_15267	LOC105835783	NPi_Brain_down	7583.9	-0.443791	0.00935658	0.283384	6882.89	7091.52	8485.61	11607.3	9624.78	6657.21	7595.83	5583.16	6447.25	5863.47	ENSG00000163412	NA	EIF4E3	NA	Eukaryotic translation initiation factor 4E type 3 OS=Homo sapiens OX=9606 GN=EIF4E3 PE=2 SV=4	eukaryotic translation initiation factor 4E type 3 [Monomorium pharaonis]	[Hsap]GO:0003723#RNA binding;GO:0000340#RNA 7-methylguanosine cap binding;GO:0006417#regulation of translation;GO:0006413#translational initiation;GO:0003743#translation initiation factor activity;GO:0005845#mRNA cap binding complex;GO:0005829#cytosol;GO:0006412#translation;GO:0016281#eukaryotic translation initiation factor 4F complex;
Pharaoh_ant_08781	LOC105833842	NPi_Brain_up	4050.18	0.391162	0.00939792	0.283384	3623.65	3516.9	3081.18	3230.67	4056.12	4202.09	5653.08	5156.91	4052.27	3928.88	NA	NA	NA	NA	NA	uncharacterized protein LOC105833842 isoform X1 [Monomorium pharaonis]	[Unip]GO:0045736#negative regulation of cyclin-dependent protein serine/threonine kinase activity;GO:0005634#nucleus;GO:0004861#cyclin-dependent protein serine/threonine kinase inhibitor activity;GO:0007050#cell cycle arrest;
Pharaoh_ant_10937	LOC105838493	NPi_Brain_up	4157.47	0.550059	0.0093981	0.283384	3724.31	3368.03	3434.06	3863.04	2465.47	5158.98	7351.66	4626.63	4194.32	3388.17	FBgn0030018	slpr	slipper	In progress.	Mitogen-activated protein kinase kinase kinase 9 OS=Mus musculus OX=10090 GN=Map3k9 PE=2 SV=2	mitogen-activated protein kinase kinase kinase 11 isoform X2 [Monomorium pharaonis]	[Dmel]GO:0007391#dorsal closure;GO:0046777#protein autophosphorylation;GO:0007257#activation of JUN kinase activity;GO:0048804#imaginal disc-derived female genitalia morphogenesis;GO:0046843#dorsal appendage formation;GO:0042803#protein homodimerization activity;GO:0007394#dorsal closure, elongation of leading edge cells;GO:0007254#JNK cascade;GO:0006468#protein phosphorylation;GO:0004672#protein…
Pharaoh_ant_03666	LOC105840313	NPi_Brain_up	75.231	1.82998	0.00939829	0.283384	15.38	70.25	21.59	10.99	47.2	187.28	95.55	214.4	44.03	45.64	NA	NA	NA	NA	KH domain-containing protein 3 OS=Rattus norvegicus OX=10116 GN=Khdc3 PE=3 SV=1	KH domain-containing protein 3-like, partial [Monomorium pharaonis]	[Unip]GO:0046872#metal ion binding;GO:0008270#zinc ion binding;GO:1903507#negative regulation of nucleic acid-templated transcription;GO:0003714#transcription corepressor activity;
Pharaoh_ant_10444	LOC105835892	NPi_Brain_down	4244.55	-0.523499	0.00940641	0.283384	4309.61	5932.32	4727.63	4836.69	5230.98	2414.15	3524.55	4841.02	4005.75	2622.76	FBgn0034985	CG3328	-	In progress.	Myelin regulatory factor OS=Mus musculus OX=10090 GN=Myrf PE=1 SV=2	myelin regulatory factor-like protein isoform X1 [Monomorium pharaonis]	[Dmel]GO:0005789#endoplasmic reticulum membrane;GO:0045893#positive regulation of transcription, DNA-templated;GO:0005634#nucleus;GO:0003700#DNA-binding transcription factor activity;GO:0016540#protein autoprocessing;GO:0043565#sequence-specific DNA binding;
Pharaoh_ant_11586	LOC105828648	NPi_Brain_up	555.553	1.21688	0.00945651	0.28425	343.45	635.64	139.05	236.6	319.14	380.41	567.96	1726.58	809.96	396.75	FBgn0032685	CG10211	-	Insufficient genetic data for FlyBase to solicit a summary.	Peroxidasin OS=Xenopus tropicalis OX=8364 GN=pxdn PE=2 SV=1	uncharacterized protein LOC105828648 [Monomorium pharaonis]	[Dmel]GO:0055114#oxidation-reduction process;GO:0020037#heme binding;GO:0004601#peroxidase activity;GO:0006979#response to oxidative stress;
Pharaoh_ant_13351	LOC105836267	NPi_Brain_down	7919.78	-0.719394	0.00954521	0.285292	9161.65	6062.79	9424.71	12794.1	11818.3	5972.47	8248.72	3302.2	3838.77	8574.01	FBgn0040340	TRAM	TRAM	Insufficient genetic data for FlyBase to solicit a summary.	Translocating chain-associated membrane protein 1-like 1 OS=Xenopus laevis OX=8355 GN=tram1l1 PE=2 SV=1	translocating chain-associated membrane protein 1 [Monomorium pharaonis]	[Dmel]GO:0016021#integral component of membrane;GO:0006616#SRP-dependent cotranslational protein targeting to membrane, translocation;GO:0005791#rough endoplasmic reticulum;
Pharaoh_ant_04685	LOC105840172	NPi_Brain_up	5056.64	0.841372	0.00960817	0.285292	3598.02	3378.07	4832.97	3501.21	2805.96	3777.79	5143.51	14510.4	4536.58	4481.87	ENSG00000114520	NA	SNX4	NA	Sorting nexin-4 OS=Mus musculus OX=10090 GN=Snx4 PE=1 SV=1	sorting nexin-4 [Monomorium pharaonis]	[Hsap]GO:0016020#membrane;GO:1903595#positive regulation of histamine secretion by mast cell;GO:0005737#cytoplasm;GO:0032991#protein-containing complex;GO:0005515#protein binding;GO:0005868#cytoplasmic dynein complex;GO:1990460#leptin receptor binding;GO:0015031#protein transport;GO:0005886#plasma membrane;GO:0005769#early endosome;GO:0005158#insulin receptor binding;GO:0005154#epidermal growth f…
Pharaoh_ant_01104	LOC105838047	NPi_Brain_down	8184.19	-0.392502	0.00961003	0.285292	8124.33	9803	7825.13	9452.08	11228.3	6938.13	8896.3	6020.83	6940.7	6613.08	FBgn0038053	CG18549	-	Insufficient genetic data for FlyBase to solicit a summary.	UNC93-like protein MFSD11 OS=Macaca fascicularis OX=9541 GN=MFSD11 PE=2 SV=1	UNC93-like protein MFSD11 [Monomorium pharaonis]	NA
Pharaoh_ant_14545	LOC105836753	NPi_Brain_down	4672	-0.502965	0.00961484	0.285292	4434.97	4027.09	5616.69	7348	5956.35	4222.58	4278.29	2990.12	3356.12	4489.77	NA	NA	NA	NA	Cytochrome P450 9e2 OS=Blattella germanica OX=6973 GN=CYP9E2 PE=2 SV=1	cytochrome P450 9e2 isoform X1 [Monomorium pharaonis]	[Unip]GO:0016705#oxidoreductase activity, acting on paired donors, with incorporation or reduction of molecular oxygen;GO:0016491#oxidoreductase activity;GO:0020037#heme binding;GO:0055114#oxidation-reduction process;GO:0005506#iron ion binding;GO:0046872#metal ion binding;GO:0004497#monooxygenase activity;
Pharaoh_ant_02644	-	NPi_Brain_up	68.0958	2.25821	0.00962904	0.285292	20.04	35.13	5.79	7.17	50.57	49.75	15.92	356.48	98.86	41.25	NA	NA	NA	NA	NA	uncharacterized protein LOC113005329 [Solenopsis invicta]	[Unip]GO:0003676#nucleic acid binding;GO:0008270#zinc ion binding;
Pharaoh_ant_00406	LOC105840623	NPi_Brain_up	186.075	1.14518	0.00963674	0.285292	95.53	117.09	153.27	76	141.59	140.46	111.47	441.48	353.89	229.97	NA	NA	NA	NA	Neuronal acetylcholine receptor subunit alpha-10 OS=Homo sapiens OX=9606 GN=CHRNA10 PE=1 SV=1	neuronal acetylcholine receptor subunit alpha-5 isoform X1 [Monomorium pharaonis]	[Unip]GO:0004888#transmembrane signaling receptor activity;GO:0016020#membrane;GO:0005230#extracellular ligand-gated ion channel activity;GO:0034220#ion transmembrane transport;GO:0016021#integral component of membrane;GO:0005216#ion channel activity;GO:0006811#ion transport;
Pharaoh_ant_13568	LOC105834205	NPi_Brain_down	24681.1	-0.781746	0.00964115	0.285292	37656.4	12045.3	36794	30071.7	39477.3	17428.7	19252.3	10030.9	15463.9	28590.6	FBgn0283509	Phm	Peptidylglycine-alpha-hydroxylating monooxygenase	Peptidylglycine-alpha-hydroxylating monooxygenase (Phm) encodes a hydroxylating monooxygenase, dedicated to the regulated secretory pathway and critical for proper neuropeptide biosynthesis. It promotes the potency and stability of secreted neuropeptides via C-terminal amidation.	Peptidylglycine alpha-hydroxylating monooxygenase OS=Drosophila melanogaster OX=7227 GN=Phm PE=1 SV=2	peptidylglycine alpha-hydroxylating monooxygenase [Monomorium pharaonis]	[Dmel]GO:0055114#oxidation-reduction process;GO:0005576#extracellular region;GO:0009620#response to fungus;GO:0032504#multicellular organism reproduction;GO:0007613#memory;GO:0005615#extracellular space;GO:0016020#membrane;GO:0016715#oxidoreductase activity, acting on paired donors, with incorporation or reduction of molecular oxygen, reduced ascorbate as one donor, and incorporation of one atom …
Pharaoh_ant_13673	-	NPi_Brain_down	259346	-0.540907	0.00970599	0.286135	275015	343479	213432	318050	387017	205955	306901	142602	192312	208698	NA	NA	NA	NA	Vitellogenin-1 OS=Solenopsis invicta OX=13686 PE=2 SV=1	vitellogenin-1 [Monomorium pharaonis]	[Unip]GO:0008150#biological_process;GO:0006869#lipid transport;GO:0045735#nutrient reservoir activity;GO:0005319#lipid transporter activity;GO:0003674#molecular_function;GO:0005576#extracellular region;
Pharaoh_ant_02268	LOC105834754	NPi_Brain_down	5857.66	-0.535173	0.009748	0.286135	7624.77	4043.81	8112.71	7227.08	7640.26	5357.96	5541.61	3392.27	4524.95	5111.23	FBgn0031664	CG8892	-	Insufficient genetic data for FlyBase to solicit a summary.	UBX domain-containing protein 7 OS=Homo sapiens OX=9606 GN=UBXN7 PE=1 SV=2	UBX domain-containing protein 7 [Monomorium pharaonis]	NA
Pharaoh_ant_02545	LOC105830710	NPi_Brain_up	5996.57	0.499848	0.0097578	0.286135	5028.19	7124.97	4192.51	4414.63	4090.95	6464.08	5753.93	6203.51	9074.83	7618.12	NA	NA	NA	NA	NA	uncharacterized protein LOC105830710 [Monomorium pharaonis]	NA
Pharaoh_ant_18266	LOC105837012	NPi_Brain_up	8112.68	0.549608	0.00977774	0.286135	4826.88	10209.5	5391.27	6595.66	5908.59	9498.6	9655.35	7307.21	9512.62	12221.1	FBgn0010412	RpS19a	Ribosomal protein S19a	Ribosomal protein S19a (RpS19a) encodes a structural constituent of ribosomes.	40S ribosomal protein S19a OS=Drosophila melanogaster OX=7227 GN=RpS19a PE=1 SV=3	40S ribosomal protein S19a [Monomorium pharaonis]	[Dmel]GO:0003735#structural constituent of ribosome;GO:0003723#RNA binding;GO:0006412#translation;GO:0022627#cytosolic small ribosomal subunit;GO:0002181#cytoplasmic translation;GO:0000028#ribosomal small subunit assembly;GO:0022626#cytosolic ribosome;
Pharaoh_ant_00192	LOC105832124	NPi_Brain_down	3273.08	-0.400018	0.00981378	0.286135	3776.5	3881.56	3984.46	3963.9	3027.9	2528.28	2516.02	2478.87	3584.57	2988.79	FBgn0261983	l(2)gd1	lethal (2) giant discs 1	lethal (2) giant discs 1 (l(2)gd1) encodes a cytosolic protein conserved in Metazoa. It is involved in the transport of proteins such as signaling receptors through the endosomal pathway. It interacts with the ESCRT-III core component encoded by shrb and is probably required for its full activity.	Coiled-coil and C2 domain-containing protein 1-like OS=Drosophila melanogaster OX=7227 GN=l(2)gd1 PE=1 SV=1	coiled-coil and C2 domain-containing protein 1-like isoform X2 [Monomorium pharaonis]	[Dmel]GO:0001227#DNA-binding transcription repressor activity, RNA polymerase II-specific;GO:0000281#mitotic cytokinesis;GO:0005543#phospholipid binding;GO:0008586#imaginal disc-derived wing vein morphogenesis;GO:0005634#nucleus;GO:0000981#DNA-binding transcription factor activity, RNA polymerase II-specific;GO:0007423#sensory organ development;GO:0098592#cytoplasmic side of apical plasma membran…
Pharaoh_ant_11131	LOC105834560	NPi_Brain_down	1405.66	-0.963668	0.00981876	0.286135	2158.53	1026.22	1886.63	2725.93	1491.76	667.18	1141.23	1906.72	451.08	601.27	FBgn0027348	bgm	bubblegum	In progress.	Very long-chain-fatty-acid--CoA ligase bubblegum OS=Drosophila melanogaster OX=7227 GN=bgm PE=1 SV=1	very long-chain-fatty-acid--CoA ligase bubblegum [Monomorium pharaonis]	[Dmel]GO:0006631#fatty acid metabolic process;GO:0042759#long-chain fatty acid biosynthetic process;GO:0070050#neuron cellular homeostasis;GO:0005737#cytoplasm;GO:0001676#long-chain fatty acid metabolic process;GO:0045938#positive regulation of circadian sleep/wake cycle, sleep;GO:0015645#fatty acid ligase activity;GO:0034976#response to endoplasmic reticulum stress;GO:0006633#fatty acid biosynth…
Pharaoh_ant_05154	LOC105840385	NPi_Brain_up	2758.69	0.578792	0.00983648	0.286135	2142.22	2115.16	2432.29	2914.25	1447.37	3277.4	4687.01	2447.15	2730.59	3393.44	FBgn0040634	CG4186	-	Insufficient genetic data for FlyBase to solicit a summary.	Coiled-coil-helix-coiled-coil-helix domain-containing protein 7 OS=Xenopus laevis OX=8355 GN=chchd7 PE=3 SV=1	coiled-coil-helix-coiled-coil-helix domain-containing protein 7 [Monomorium pharaonis]	NA
Pharaoh_ant_17360	LOC105832753	NPi_Brain_up	2157.71	0.969067	0.00984496	0.286135	1432.03	2249.81	1169.27	1128.51	1318.14	1764.53	2505.4	6735.06	1809.32	1464.99	FBgn0024189	sns	sticks and stones	sticks and stones (sns) encodes a single-pass transmembrane protein of the immunoglobulin superfamily, which mediates cell-cell recognition and adhesion. The product of sns marks the fusion competent population of myoblasts. It also contributes to formation and function of the nephrocyte diaphragm and cell sorting within the developing ommatidia.	Nephrin OS=Homo sapiens OX=9606 GN=NPHS1 PE=1 SV=1	nephrin isoform X1 [Monomorium pharaonis]	[Dmel]GO:0001745#compound eye morphogenesis;GO:0007156#homophilic cell adhesion via plasma membrane adhesion molecules;GO:0005886#plasma membrane;GO:0061321#garland nephrocyte differentiation;GO:0005917#nephrocyte diaphragm;GO:0007523#larval visceral muscle development;GO:0007157#heterophilic cell-cell adhesion via plasma membrane cell adhesion molecules;GO:0036059#nephrocyte diaphragm assembly;G…
Pharaoh_ant_22162	LOC118647896	NPi_Brain_down	75743.9	-0.567769	0.00986301	0.286135	77971.4	99521.3	91108	87191.9	96490.5	80088.5	70422	29889.8	54320.2	70435.4	NA	NA	NA	NA	Cytochrome P450 6a2 OS=Drosophila melanogaster OX=7227 GN=Cyp6a2 PE=2 SV=2	probable cytochrome P450 6a13 [Monomorium pharaonis] probable cytochrome P450 6a13 [Monomorium pharaonis]	[Unip]GO:0016705#oxidoreductase activity, acting on paired donors, with incorporation or reduction of molecular oxygen;GO:0016491#oxidoreductase activity;GO:0020037#heme binding;GO:0055114#oxidation-reduction process;GO:0005506#iron ion binding;GO:0046872#metal ion binding;GO:0004497#monooxygenase activity;
Pharaoh_ant_06857	LOC105837612	NPi_Brain_down	6219.24	-0.510043	0.0099545	0.287957	5716.01	8200.53	5422.87	9357.44	7832.42	5126.79	5992.8	3502.64	5464.5	5576.44	NA	NA	NA	NA	Major facilitator superfamily domain-containing protein 12 OS=Homo sapiens OX=9606 GN=MFSD12 PE=1 SV=2	major facilitator superfamily domain-containing protein 12 [Monomorium pharaonis] major facilitator superfamily domain-containing protein 12 [Monomorium pharaonis] major facilitator superfamily domain-containing protein 12 [Monomorium pharaonis]	[Unip]GO:0008643#carbohydrate transport;GO:0016020#membrane;GO:0055085#transmembrane transport;GO:0015293#symporter activity;GO:0016021#integral component of membrane;
Pharaoh_ant_08033	LOC105828284	NPi_Brain_down	4194.58	-0.575647	0.00996908	0.287957	3396.71	4191.85	4629.66	7418.27	5471.46	2630.7	3275.07	3162.65	3156.75	4612.66	FBgn0034094	Tsf3	Transferrin 3	Insufficient genetic data for FlyBase to solicit a summary.	Transferrin OS=Blaberus discoidalis OX=6981 PE=1 SV=1	transferrin [Monomorium pharaonis] transferrin [Monomorium pharaonis] transferrin [Monomorium pharaonis]	[Dmel]GO:0005615#extracellular space;
Pharaoh_ant_16476	LOC118646730	NPi_Brain_up	552.126	1.65443	0.0100264	0.288115	242.79	594.65	97.97	96.07	301.16	90.71	684.74	2352.01	512.56	548.6	NA	NA	NA	NA	NA	PREDICTED: uncharacterized protein LOC105571037 [Vollenhovia emeryi]	[Unip]GO:0003676#nucleic acid binding;GO:0015074#DNA integration;
Pharaoh_ant_20123	LOC105831743	NPi_Brain_up	224.538	1.11188	0.0100462	0.288115	219.49	135.49	169.07	54.97	129.79	474.05	307.87	218.2	369.67	166.78	NA	NA	NA	NA	Mariner Mos1 transposase OS=Drosophila mauritiana OX=7226 GN=mariner\T PE=1 SV=1	Mariner Mos1 transposase [Acromyrmex echinatior]	NA
Pharaoh_ant_03154	-	NPi_Brain_up	1490.5	0.861694	0.0100472	0.288115	663.12	1773.09	700.51	1455.45	701.77	1785.01	1491.56	3290.78	1541.82	1501.86	NA	NA	NA	NA	NA	uncharacterized protein LOC114882379, partial [Osmia bicornis bicornis]	[Unip]GO:0003676#nucleic acid binding;GO:0008270#zinc ion binding;
Pharaoh_ant_00680	LOC105829002	NPi_Brain_down	7594.99	-0.426781	0.0100735	0.288115	7719.83	8387.88	9014.94	8430.63	9987.18	6499.2	7569.29	4501.04	5948.81	7891.11	WBGene00010075	NA	F55A11.1	NA	Multiple coagulation factor deficiency protein 2 OS=Homo sapiens OX=9606 GN=MCFD2 PE=1 SV=1	multiple coagulation factor deficiency protein 2 [Monomorium pharaonis]	[Cele]GO:0005509#calcium ion binding;
Pharaoh_ant_07397	LOC105838723	NPi_Brain_down	6962.1	-0.586757	0.0101005	0.288115	7854.51	5626.21	7572.84	10969.7	9761.31	6107.08	6566.07	3488.68	4504.18	7170.46	FBgn0004003	wbl	windbeutel	windbeutel (wbl) encodes a Toll signaling pathway member protein residing in the endoplasmic reticulum. It is required for the transport of the product of pip to the Golgi in ovarian follicle cells.	Endoplasmic reticulum resident protein 29 OS=Homo sapiens OX=9606 GN=ERP29 PE=1 SV=4	endoplasmic reticulum resident protein 29 [Monomorium pharaonis]	[Dmel]GO:0005783#endoplasmic reticulum;GO:0009950#dorsal/ventral axis specification;GO:0034975#protein folding in endoplasmic reticulum;GO:0007313#maternal specification of dorsal/ventral axis, oocyte, soma encoded;GO:0012505#endomembrane system;GO:0009792#embryo development ending in birth or egg hatching;GO:0042803#protein homodimerization activity;GO:0009306#protein secretion;GO:0005788#endopl…
Pharaoh_ant_05851	LOC114255181	NPi_Brain_up	3781.29	0.647837	0.0101059	0.288115	2680.46	4134.98	2757.78	1992.7	3176.79	3874.35	2845.12	5378.92	6949	4022.8	FBgn0032652	CG6870	-	Insufficient genetic data for FlyBase to solicit a summary.	Cytochrome b5 OS=Drosophila melanogaster OX=7227 GN=Cyt-b5 PE=2 SV=1	cytochrome b5 [Monomorium pharaonis] cytochrome b5 [Monomorium pharaonis]	[Dmel]GO:0016020#membrane;GO:0020037#heme binding;GO:0043231#intracellular membrane-bounded organelle;GO:0009055#electron transfer activity;
Pharaoh_ant_00638	LOC105835336	NPi_Brain_up	5815.65	0.497784	0.0101282	0.288115	5154.94	5822.76	4561.19	4513.1	4053.31	8287.13	7234.88	6402.69	7964.98	4161.49	ENSG00000135365	NA	PHF21A	NA	PHD finger protein 21A OS=Homo sapiens OX=9606 GN=PHF21A PE=1 SV=1	uncharacterized protein LOC105835336 [Monomorium pharaonis]	[Hsap]GO:0005654#nucleoplasm;GO:0003677#DNA binding;GO:0005634#nucleus;GO:0007596#blood coagulation;GO:0000122#negative regulation of transcription by RNA polymerase II;GO:1990391#DNA repair complex;GO:0046872#metal ion binding;GO:0005515#protein binding;GO:0006325#chromatin organization;GO:0003682#chromatin binding;GO:0000118#histone deacetylase complex;
Pharaoh_ant_09410	LOC105833330	NPi_Brain_up	517.368	1.75569	0.0101612	0.288115	188.27	540.29	101.65	21.03	332.63	283.85	382.18	2307.61	671.22	344.96	FBgn0029167	Hml	Hemolectin	Hemolectin (Hml) encodes a large multidomain protein produced by hemocytes and involved in the clotting reaction.	SCO-spondin OS=Gallus gallus OX=9031 GN=SSPO PE=2 SV=1	mucin-5AC, partial [Monomorium pharaonis]	[Dmel]GO:0005576#extracellular region;GO:0042060#wound healing;GO:0035006#melanization defense response;GO:0042803#protein homodimerization activity;GO:0006030#chitin metabolic process;GO:0007599#hemostasis;GO:0042381#hemolymph coagulation;GO:0008061#chitin binding;
Pharaoh_ant_10851	LOC105834351	NPi_Brain_down	14642.6	-0.295126	0.010187	0.288115	16300.4	15946.1	17820.8	15990.4	14623.1	14192.3	12394.3	11042	14038.4	14078.5	FBgn0025608	Faf2	Fas-associated factor 2	Fas-associated factor 2 (Faf2) encodes a putative ubiquitin ligase with a proteosome dependent function.	FAS-associated factor 2-B OS=Xenopus laevis OX=8355 GN=faf2-b PE=2 SV=1	FAS-associated factor 2 [Monomorium pharaonis]	[Dmel]GO:0003674#molecular_function;GO:0005575#cellular_component;GO:0008150#biological_process;
Pharaoh_ant_13777	LOC105839224	NPi_Brain_up	749.513	1.19407	0.0101909	0.288115	509.81	804.58	440.85	262.41	264.08	874.95	668.82	2586.7	670.39	412.55	FBgn0004865	Eip78C	Ecdysone-induced protein 78C	In progress.	Ecdysone-induced protein 78C OS=Drosophila melanogaster OX=7227 GN=Eip78C PE=2 SV=4	PREDICTED: ecdysone-induced protein 78C [Atta cephalotes]	[Dmel]GO:0003700#DNA-binding transcription factor activity;GO:0005634#nucleus;GO:0008270#zinc ion binding;GO:0045892#negative regulation of transcription, DNA-templated;GO:0003707#steroid hormone receptor activity;GO:0043565#sequence-specific DNA binding;
Pharaoh_ant_17130	LOC105839245	NPi_Brain_down	6526.89	-0.490981	0.0102675	0.289288	6592.57	5995.88	8358.68	8574.5	8619.03	5750.08	4777.25	4010.08	4972.71	7618.12	FBgn0031256	shv	shriveled	shriveled (shv) encodes a secreted protein that activates integrin signaling. It is involved in synapse maturation regulation and stem cell maintenance.	DnaJ homolog shv OS=Drosophila melanogaster OX=7227 GN=shv PE=1 SV=1	dnaJ homolog shv [Monomorium pharaonis]	[Dmel]GO:0031594#neuromuscular junction;GO:0006457#protein folding;GO:0005178#integrin binding;GO:0005615#extracellular space;GO:0051082#unfolded protein binding;GO:2001046#positive regulation of integrin-mediated signaling pathway;GO:0090129#positive regulation of synapse maturation;GO:0060250#germ-line stem-cell niche homeostasis;GO:0036098#male germ-line stem cell population maintenance;
Pharaoh_ant_02742	LOC105839052	NPi_Brain_down	2404.67	-0.490195	0.0102759	0.289288	2227.5	2438.83	2849.43	3519.38	3005.42	1474.83	2457.63	1873.74	1831.75	2368.21	FBgn0035851	MED24	Mediator complex subunit 24	In progress.	Mediator of RNA polymerase II transcription subunit 24 OS=Aedes aegypti OX=7159 GN=MED24 PE=3 SV=1	mediator of RNA polymerase II transcription subunit 24 [Monomorium pharaonis] mediator of RNA polymerase II transcription subunit 24 [Monomorium pharaonis]	[Dmel]GO:0006357#regulation of transcription by RNA polymerase II;GO:0043068#positive regulation of programmed cell death;GO:0016592#mediator complex;GO:0003712#transcription coregulator activity;GO:0035209#pupal development;GO:0005634#nucleus;GO:0035072#ecdysone-mediated induction of salivary gland cell autophagic cell death;GO:0043067#regulation of programmed cell death;GO:0035070#salivary glan…
Pharaoh_ant_00554	LOC105832061	NPi_Brain_up	13509.1	0.631844	0.0103119	0.289691	6955.59	16141	9151.35	11761.2	8974.13	15412.5	20505	10321.4	14111.5	21757.2	FBgn0002579	RpL36	Ribosomal protein L36	In progress.	60S ribosomal protein L36 OS=Drosophila melanogaster OX=7227 GN=RpL36 PE=1 SV=1	PREDICTED: 60S ribosomal protein L36 isoform X1 [Wasmannia auropunctata]	[Dmel]GO:0022625#cytosolic large ribosomal subunit;GO:0003735#structural constituent of ribosome;GO:0000228#nuclear chromosome;GO:0005730#nucleolus;GO:0005737#cytoplasm;GO:0002181#cytoplasmic translation;GO:0022626#cytosolic ribosome;
Pharaoh_ant_14417	-	NPi_Brain_up	21.2907	3.97961	0.0103491	0.290124	0.47	2.51	0	5.26	4.49	5.85	31.85	159.85	0	2.63	NA	NA	NA	NA	Protein ALP1-like OS=Arabidopsis thaliana OX=3702 GN=At3g55350 PE=2 SV=1	protein ALP1-like [Temnothorax curvispinosus]	NA
Pharaoh_ant_01358	LOC105829375	NPi_Brain_up	13.4885	3.92376	0.01041	0.291135	3.26	0	0	0	5.06	17.56	10.62	72.31	19.94	6.14	NA	NA	NA	NA	Insulin-like growth factor 2 mRNA-binding protein 2 OS=Mus musculus OX=10090 GN=Igf2bp2 PE=1 SV=1	Insulin-like growth factor 2 mRNA-binding protein 3-A [Ooceraea biroi]	[Unip]GO:0003676#nucleic acid binding;GO:0003723#RNA binding;
Pharaoh_ant_02585	LOC105831066	NPi_Brain_up	22024.7	0.338228	0.0104289	0.291135	19160.2	22311.6	20115.6	17263.7	18419.7	21291.4	26752.6	29402.6	24028.7	21500.9	FBgn0003353	sei	seizure	seizure (sei) encodes a protein involved in sound perception.	Potassium voltage-gated channel subfamily H member 6 OS=Gallus gallus OX=9031 GN=KCNH6 PE=2 SV=2	Potassium voltage-gated channel subfamily H member 7 [Trachymyrmex cornetzi]	[Dmel]GO:0007605#sensory perception of sound;GO:0005249#voltage-gated potassium channel activity;GO:0071805#potassium ion transmembrane transport;GO:0022843#voltage-gated cation channel activity;GO:0008076#voltage-gated potassium channel complex;GO:0042391#regulation of membrane potential;GO:0006813#potassium ion transport;GO:0005887#integral component of plasma membrane;
Pharaoh_ant_16753	LOC105838943	NPi_Brain_down	2252.98	-0.5671	0.0104897	0.291195	2521.09	2185.42	2957.93	3469.19	2318.82	1407.53	1963.98	1329.51	1724.58	2651.73	FBgn0015829	TfIIEbeta	Transcription factor IIEbeta	In progress.	General transcription factor IIE subunit 2 OS=Bos taurus OX=9913 GN=GTF2E2 PE=2 SV=1	transcription initiation factor IIE subunit beta [Monomorium pharaonis] transcription initiation factor IIE subunit beta [Monomorium pharaonis]	[Dmel]GO:0006367#transcription initiation from RNA polymerase II promoter;GO:0042789#mRNA transcription by RNA polymerase II;GO:0005673#transcription factor TFIIE complex;GO:0005634#nucleus;
Pharaoh_ant_02866	LOC105838105	NPi_Brain_up	298.293	1.59771	0.0105007	0.291195	109.05	97.85	191.72	158.21	184.85	210.69	265.4	1505.84	132.92	126.4	NA	NA	NA	NA	NA	uncharacterized protein LOC105838105 [Monomorium pharaonis]	NA
Pharaoh_ant_12282	LOC105830428	NPi_Brain_up	1165	0.613103	0.0105157	0.291195	781.96	1288	701.56	971.26	859.09	1518.72	1592.42	1812.85	1194.58	929.55	NA	NA	NA	NA	Solute carrier family 35 member G1 OS=Homo sapiens OX=9606 GN=SLC35G1 PE=1 SV=1	solute carrier family 35 member G1 [Monomorium pharaonis]	[Unip]GO:0016020#membrane;GO:0016021#integral component of membrane;
Pharaoh_ant_02252	LOC105832645	NPi_Brain_down	7146.03	-0.549017	0.0105185	0.291195	8841.51	6248.46	8892.75	8911	9554.54	6873.76	5408.91	3212.13	6082.56	7434.67	FBgn0263025	HSPBAP1	HSPB1 associated protein 1	Insufficient genetic data for FlyBase to solicit a summary.	HSPB1-associated protein 1 OS=Bos taurus OX=9913 GN=HSPBAP1 PE=2 SV=1	HSPB1-associated protein 1 [Monomorium pharaonis]	[Dmel]GO:0005737#cytoplasm;GO:0016706#2-oxoglutarate-dependent dioxygenase activity;GO:0008150#biological_process;
Pharaoh_ant_07521	LOC105837354	NPi_Brain_down	2171.55	-1.3484	0.0105544	0.291364	2796.49	2318.4	1178.22	8361.32	942.25	1580.17	345.02	2273.35	1276.82	643.4	FBgn0038294	Mf	Myofilin	Myofilin (Mf) encodes a structural protein of muscular thick filaments, which may be needed for filament assembly. Alternative splicing of the gene, controlled by the product of salm, produces isoforms of varying size in thoracic muscles.	NA	uncharacterized protein LOC105837354 isoform X1 [Monomorium pharaonis]	[Dmel]GO:0005863#striated muscle myosin thick filament;GO:0031672#A band;
Pharaoh_ant_12506	LOC118645345	NPi_Brain_up	243.552	2.41388	0.0105945	0.291364	34.95	196.55	3.16	48.75	102.26	11.7	222.94	1521.07	91.38	202.76	NA	NA	NA	NA	NA	PREDICTED: uncharacterized protein LOC108765191 [Trachymyrmex cornetzi]	[Unip]GO:0003676#nucleic acid binding;GO:0015074#DNA integration;GO:0008270#zinc ion binding;
Pharaoh_ant_00952	LOC105834130	NPi_Brain_down	3298.82	-0.729448	0.0106056	0.291364	3867.84	5091.77	3366.12	5485.31	2780.12	2106.9	1449.1	2316.49	2059.36	4465.19	NA	NA	NA	NA	NA	glycine-rich cell wall structural protein 1.8 isoform X1 [Monomorium pharaonis]	NA
Pharaoh_ant_16534	LOC105833755	NPi_Brain_up	759.149	0.755066	0.0106176	0.291364	597.42	572.07	397.66	460.77	800.1	883.73	711.28	1636.51	708.61	823.34	FBgn0026392	Or33a	Odorant receptor 33a	Odorant receptor 33a (Or33a) encodes a multi-transmembrane chemoreceptor that mediates response to volatile chemicals.	Odorant receptor 13a OS=Drosophila melanogaster OX=7227 GN=Or13a PE=2 SV=2	odorant receptor Or2, partial [Monomorium pharaonis]	[Dmel]GO:0050911#detection of chemical stimulus involved in sensory perception of smell;GO:0004888#transmembrane signaling receptor activity;GO:0007608#sensory perception of smell;GO:0005886#plasma membrane;GO:0032590#dendrite membrane;GO:0005549#odorant binding;GO:0004984#olfactory receptor activity;GO:0016021#integral component of membrane;
Pharaoh_ant_18778	LOC118647744	NPi_Brain_up	1021.11	1.2369	0.0106577	0.291364	640.29	695.85	604.12	852.24	252.28	298.48	854.6	3540.7	1148.89	1323.67	NA	NA	NA	NA	NA	PREDICTED: uncharacterized protein LOC108720937 [Trachymyrmex zeteki]	[Unip]GO:0003676#nucleic acid binding;GO:0015074#DNA integration;
Pharaoh_ant_09054	LOC105836387	NPi_Brain_down	19055.6	-0.405912	0.0106595	0.291364	21284.8	17374.6	21358.6	24725.5	23865.3	14555.2	14390.1	13631.2	18546.7	20824.1	NA	NA	NA	NA	NA	uncharacterized protein LOC105836387 [Monomorium pharaonis]	NA
Pharaoh_ant_03754	LOC105837770	NPi_Brain_up	2651.85	0.508095	0.0107084	0.291364	2276.43	2817.71	2126.8	1961.63	1757.52	4047	3513.93	2246.71	3187.49	2583.26	ENSG00000110200	NA	ANAPC15	NA	Anaphase-promoting complex subunit 15 OS=Danio rerio OX=7955 GN=anapc15 PE=2 SV=1	anaphase-promoting complex subunit 15 [Solenopsis invicta] PREDICTED: anaphase-promoting complex subunit 15-like [Vollenhovia emeryi] anaphase-promoting complex subunit 15 [Monomorium pharaonis] anaphase-promoting complex subunit 15-like isoform X1 [Temnothorax curvispinosus]	[Hsap]GO:0090266#regulation of mitotic cell cycle spindle assembly checkpoint;GO:0005654#nucleoplasm;GO:0005622#intracellular;GO:0005680#anaphase-promoting complex;GO:1901990#regulation of mitotic cell cycle phase transition;GO:0006511#ubiquitin-dependent protein catabolic process;GO:0051301#cell division;GO:0005829#cytosol;GO:0031145#anaphase-promoting complex-dependent catabolic process;GO:0007…
Pharaoh_ant_14908	LOC105839167	NPi_Brain_up	6871.61	0.392384	0.0107184	0.291364	5389.81	6140.57	6722.76	6629.6	4818.57	7801.38	9469.57	6174.34	7322	8247.48	FBgn0027334	l(1)G0004	lethal (1) G0004	In progress.	RNA-binding protein pno1 OS=Drosophila pseudoobscura pseudoobscura OX=46245 GN=l(1)G0004 PE=3 SV=1	RNA-binding protein pno1 [Monomorium pharaonis]	[Dmel]GO:0003723#RNA binding;GO:0005730#nucleolus;
Pharaoh_ant_16145	LOC105837947	NPi_Brain_down	14939.2	-0.676678	0.0107304	0.291364	17337.7	10585	18854.7	24137.6	20969.4	15277.9	15266	6048.74	8693.52	12221.1	FBgn0028479	Mtpalpha	Mitochondrial trifunctional protein alpha subunit	Mitochondrial trifunctional protein alpha subunit (Mtpalpha) encodes a subunit of the mitochondrial trifunctional protein. It possesses 3-enoyl-CoA hydratase and 3-hydroxyacyl-CoA dehydrogenase activities, which catalyze the second and third steps,respectively, of the beta-oxidation of long-chain fatty acids.	Trifunctional enzyme subunit alpha, mitochondrial OS=Homo sapiens OX=9606 GN=HADHA PE=1 SV=2	trifunctional enzyme subunit alpha, mitochondrial [Monomorium pharaonis]	[Dmel]GO:0008340#determination of adult lifespan;GO:0042594#response to starvation;GO:0006635#fatty acid beta-oxidation;GO:0042060#wound healing;GO:0005777#peroxisome;GO:0016509#long-chain-3-hydroxyacyl-CoA dehydrogenase activity;GO:0005739#mitochondrion;GO:0016507#mitochondrial fatty acid beta-oxidation multienzyme complex;GO:0004300#enoyl-CoA hydratase activity;
Pharaoh_ant_08905	-	NPi_Brain_down	4025.63	-0.39203	0.0107526	0.291364	4340.83	5053.3	4490.62	4589.58	4396.04	3698.78	2431.09	3360.55	3813.85	4081.61	NA	NA	NA	NA	NA	uncharacterized protein LOC105841150 [Monomorium pharaonis]	NA
Pharaoh_ant_05678	LOC105839812	NPi_Brain_up	1301.35	0.788395	0.0107884	0.291364	1031.73	1247.85	635.2	629.02	1231.05	1428.01	1348.25	2979.97	1361.56	1120.91	FBgn0002573	sens	senseless	senseless (sens) encodes a transcription factor that stimulates expression of proneural gene expression. It regulates differentiation of the peripheral nervous system and the R8 photoreceptor.	Zinc finger protein sens OS=Drosophila melanogaster OX=7227 GN=sens PE=1 SV=1	zinc finger protein 628 [Monomorium pharaonis]	[Dmel]GO:0005700#polytene chromosome;GO:0005634#nucleus;GO:0000981#DNA-binding transcription factor activity, RNA polymerase II-specific;GO:0045872#positive regulation of rhodopsin gene expression;GO:0016360#sensory organ precursor cell fate determination;GO:0007423#sensory organ development;GO:0008594#photoreceptor cell morphogenesis;GO:0046530#photoreceptor cell differentiation;GO:0043425#bHLH …
Pharaoh_ant_02906	LOC105838868	NPi_Brain_down	36115.9	-0.455049	0.0108102	0.291364	40387.7	42568.3	42378.5	40005.1	43482.3	32024.9	32129.7	17873.5	31744.5	38564.6	FBgn0019643	AANAT1	Arylalkylamine N-acetyltransferase 1	In progress.	Dopamine N-acetyltransferase OS=Drosophila melanogaster OX=7227 GN=AANAT1 PE=1 SV=1	dopamine N-acetyltransferase isoform X1 [Solenopsis invicta]	[Dmel]GO:0008080#N-acetyltransferase activity;GO:0030431#sleep;GO:0046334#octopamine catabolic process;GO:0004059#aralkylamine N-acetyltransferase activity;GO:0042429#serotonin catabolic process;GO:0042420#dopamine catabolic process;GO:0048066#developmental pigmentation;GO:0005737#cytoplasm;GO:0045187#regulation of circadian sleep/wake cycle, sleep;GO:0004060#arylamine N-acetyltransferase activit…
Pharaoh_ant_03952	LOC105832517	NPi_Brain_up	670.526	1.02435	0.0108334	0.291364	434.32	656.54	263.88	413.93	443.31	831.05	652.89	1998.06	603.11	408.16	FBgn0038598	CG7131	-	In progress.	Stabilizer of axonemal microtubules 2 OS=Mus musculus OX=10090 GN=Saxo2 PE=2 SV=2	stabilizer of axonemal microtubules 1 [Monomorium pharaonis]	[Dmel]GO:0005856#cytoskeleton;GO:0034453#microtubule anchoring;GO:0008017#microtubule binding;GO:0005814#centriole;GO:0036126#sperm flagellum;GO:0031514#motile cilium;GO:0005879#axonemal microtubule;GO:0036064#ciliary basal body;
Pharaoh_ant_02100	LOC105836930	NPi_Brain_up	163.153	1.46703	0.0108353	0.291364	70.83	47.67	66.89	123.8	125.86	114.12	100.85	660.95	152.02	168.53	NA	NA	NA	NA	Major royal jelly protein 1 OS=Apis mellifera OX=7460 GN=MRJP1 PE=1 SV=1	protein yellow [Monomorium pharaonis]	NA
Pharaoh_ant_08053	LOC105837171	NPi_Brain_up	7833.58	0.601135	0.0108529	0.291364	6008.66	7518.06	6360.39	4966.7	6278.86	7502.9	6863.32	15581.1	10713.8	6541.98	FBgn0261649	tinc	tincar	tincar (tinc) encodes a transmembrane protein involved in the regulation of the development of ommatidial cells. tinc mRNA expression is negatively regulated by the product of svp in a cardioblast subpopulation.	Protein tincar OS=Drosophila melanogaster OX=7227 GN=tinc PE=2 SV=1	protein tincar isoform X1 [Monomorium pharaonis]	[Dmel]GO:0003674#molecular_function;GO:0042478#regulation of eye photoreceptor cell development;
Pharaoh_ant_13647	LOC105829426	NPi_Brain_up	2858.17	1.68852	0.010927	0.292199	572.25	1448.58	1222.46	1479.83	2044.63	11116.8	1634.88	488.42	3692.57	4881.25	FBgn0038714	Cpr92A	Cuticular protein 92A	Insufficient genetic data for FlyBase to solicit a summary.	Cuticle protein OS=Anopheles gambiae OX=7165 GN=Ccp84Ab PE=2 SV=3	uncharacterized protein LOC114253731 [Monomorium pharaonis]	[Dmel]GO:0040003#chitin-based cuticle development;GO:0062129#chitin-based extracellular matrix;GO:0042302#structural constituent of cuticle;GO:0008010#structural constituent of chitin-based larval cuticle;GO:0031012#extracellular matrix;
Pharaoh_ant_15460	LOC105837488	NPi_Brain_down	2560.5	-0.504882	0.010945	0.292199	2883.64	2312.54	3297.65	3848.7	2668.3	2838.46	2112.61	2065.3	1549.3	2028.52	FBgn0000376	crm	cramped	In progress.	Protein cramped-like OS=Homo sapiens OX=9606 GN=CRAMP1 PE=1 SV=3	protein cramped isoform X1 [Monomorium pharaonis] protein cramped isoform X1 [Monomorium pharaonis]	[Dmel]GO:0006355#regulation of transcription, DNA-templated;GO:0005634#nucleus;GO:0007379#segment specification;GO:0003682#chromatin binding;GO:0003677#DNA binding;
Pharaoh_ant_13651	LOC105829423	NPi_Brain_up	26738.6	0.808606	0.0109498	0.292199	17664.4	33399.3	19359.3	13157.4	13601.7	28071.5	25648.5	66430.9	30862.2	19190.6	FBgn0262476	CG43066	-	Insufficient genetic data for FlyBase to solicit a summary.	Sodium-dependent neutral amino acid transporter SLC6A17 OS=Mus musculus OX=10090 GN=Slc6a17 PE=1 SV=1	sodium- and chloride-dependent transporter XTRP3 [Monomorium pharaonis]	[Dmel]GO:0006836#neurotransmitter transport;GO:0005886#plasma membrane;GO:0035725#sodium ion transmembrane transport;GO:0005326#neurotransmitter transmembrane transporter activity;GO:0016021#integral component of membrane;GO:0005328#neurotransmitter:sodium symporter activity;
Pharaoh_ant_18446	LOC105833866	NPi_Brain_down	3056.45	-0.666522	0.0109904	0.292696	3925.16	3122.14	4315.23	3754.54	3624.04	2320.51	3179.53	1210.26	1624.9	3488.24	WBGene00001366	NA	exc-5	NA	FYVE, RhoGEF and PH domain-containing protein 4 OS=Homo sapiens OX=9606 GN=FGD4 PE=1 SV=2	FYVE, RhoGEF and PH domain-containing protein 4 isoform X1 [Monomorium pharaonis]	[Cele]GO:0000902#cell morphogenesis;GO:0045179#apical cortex;GO:0042995#cell projection;GO:0002064#epithelial cell development;GO:0005085#guanyl-nucleotide exchange factor activity;GO:0046872#metal ion binding;GO:0044297#cell body;GO:0015629#actin cytoskeleton;GO:1904531#positive regulation of actin filament binding;GO:0035150#regulation of tube size;GO:0045177#apical part of cell;
Pharaoh_ant_16161	LOC105829923	NPi_Brain_down	173.514	-2.02355	0.0110541	0.29284	718.58	16.73	65.84	523.87	69.11	29.26	63.7	54.55	101.35	92.17	NA	NA	NA	NA	NA	uncharacterized protein LOC105829923 [Monomorium pharaonis]	[Unip]GO:0016020#membrane;GO:0050909#sensory perception of taste;GO:0007165#signal transduction;GO:0005886#plasma membrane;GO:0016021#integral component of membrane;
Pharaoh_ant_09405	LOC105840251	NPi_Brain_up	1030.92	1.16321	0.0110626	0.29284	767.04	709.24	277.57	677.3	756.27	576.47	382.18	2697.07	2282	1184.11	NA	NA	NA	NA	Sialidase OS=Trypanosoma cruzi OX=5693 GN=TCNA PE=2 SV=1	hemocytin, partial [Monomorium pharaonis]	NA
Pharaoh_ant_05855	LOC105835482	NPi_Brain_up	38.7056	2.38792	0.0110818	0.29284	25.16	15.89	5.79	2.39	13.48	29.26	10.62	200.44	66.46	17.56	FBgn0002716	mei-W68	meiotic W68	meiotic W68 (mei-W68) encodes a protein thought to form a dimer with the TopoVIA subunit encoded by mei-P22 and is required for the formation of double strand breaks during meiosis.	Meiotic recombination protein SPO11 OS=Mus musculus OX=10090 GN=Spo11 PE=1 SV=2	meiotic recombination protein W68 [Monomorium pharaonis]	[Dmel]GO:0042140#late meiotic recombination nodule assembly;GO:0000228#nuclear chromosome;GO:0003918#DNA topoisomerase type II (double strand cut, ATP-hydrolyzing) activity;GO:0000706#meiotic DNA double-strand break processing;GO:0003677#DNA binding;GO:0042138#meiotic DNA double-strand break formation;GO:0048477#oogenesis;GO:0030717#oocyte karyosome formation;GO:0016889#endodeoxyribonuclease acti…
Pharaoh_ant_02669	LOC105829049	NPi_Brain_up	807.062	0.811736	0.0110838	0.29284	628.64	497.64	815.33	636.19	349.48	1468.98	992.61	452.89	1189.6	1039.27	FBgn0010323	Gsc	Goosecoid	Goosecoid (Gsc) encodes a homeoprotein that shares DNA binding sequence specificity with the products of bcd and oc. It regulates cell fate in the brain and stomatogastric nervous system.	Homeobox protein goosecoid OS=Drosophila melanogaster OX=7227 GN=Gsc PE=2 SV=2	homeobox protein goosecoid [Monomorium pharaonis]	[Dmel]GO:0001227#DNA-binding transcription repressor activity, RNA polymerase II-specific;GO:0005634#nucleus;GO:0006355#regulation of transcription, DNA-templated;GO:0000981#DNA-binding transcription factor activity, RNA polymerase II-specific;GO:0042803#protein homodimerization activity;GO:0045892#negative regulation of transcription, DNA-templated;GO:0000977#RNA polymerase II transcription regu…
Pharaoh_ant_05289	LOC105835529	NPi_Brain_down	12011.4	-0.793476	0.0111148	0.293078	9390.46	8633.77	15446.4	26111.2	16585.2	5293.58	10908	6039.86	7926.77	13778.3	FBgn0022359	Sodh-2	Sorbitol dehydrogenase-2	In progress.	Sorbitol dehydrogenase OS=Mus musculus OX=10090 GN=Sord PE=1 SV=3	sorbitol dehydrogenase [Monomorium pharaonis]	[Dmel]GO:0055114#oxidation-reduction process;GO:0008270#zinc ion binding;GO:0003939#L-iditol 2-dehydrogenase activity;GO:0006062#sorbitol catabolic process;
Pharaoh_ant_11243	LOC105840303	NPi_Brain_down	29926.9	-0.577317	0.0111441	0.29327	30603	29852.3	29644.1	50109.2	38964.9	25625.2	28079.6	13087	22432	30871.9	NA	NA	NA	NA	CD63 antigen OS=Felis catus OX=9685 GN=CD63 PE=2 SV=3	23 kDa integral membrane protein [Monomorium pharaonis]	[Unip]GO:0016020#membrane;GO:0016021#integral component of membrane;
Pharaoh_ant_02816	LOC105839105	NPi_Brain_up	1095.85	0.584272	0.0112922	0.29591	898.46	1032.91	722.63	800.62	930.45	1542.13	1220.85	1293.98	1737.87	778.58	FBgn0265416	Neto	Neuropilin and tolloid-like	Neuropilin and tolloid-like (Neto) encodes a transmembrane protein with no catalytic activities. It associates with several inotropic glutamate receptors (iGluRs) and modulates their sub-cellular distribution and function. At the neuromuscular junction, it enables iGluR clustering at the onset of synaptogenesis, and triggers postsynaptic differentiation.	Neuropilin and tolloid-like protein 2 OS=Homo sapiens OX=9606 GN=NETO2 PE=1 SV=1	uncharacterized protein LOC105839105 [Monomorium pharaonis] uncharacterized protein LOC105839105 [Monomorium pharaonis] uncharacterized protein LOC105839105 [Monomorium pharaonis] uncharacterized protein LOC105839105 [Monomorium pharaonis]	[Dmel]GO:0035187#hatching behavior;GO:0031594#neuromuscular junction;GO:0001941#postsynaptic membrane organization;GO:0003674#molecular_function;GO:0007274#neuromuscular synaptic transmission;GO:0008328#ionotropic glutamate receptor complex;GO:0007528#neuromuscular junction development;GO:0097482#muscle cell postsynaptic specialization;GO:0060361#flight;GO:0040011#locomotion;GO:0043113#receptor c…
Pharaoh_ant_15544	-	NPi_Brain_up	446.858	1.66854	0.0113244	0.29591	228.81	124.62	163.8	336.02	216.88	307.26	339.72	2392.6	79.75	279.13	NA	NA	NA	NA	NA	PREDICTED: uncharacterized protein LOC105557752 [Vollenhovia emeryi]	[Unip]GO:0003676#nucleic acid binding;GO:0015074#DNA integration;
Pharaoh_ant_07265	LOC105828330	NPi_Brain_down	11010.2	-0.511043	0.0113321	0.29591	13496	9007.62	13119	13425.5	15657	8787.52	8535.35	6181.95	9048.24	12843.5	FBgn0086370	sra	sarah	In progress.	Protein sarah OS=Drosophila melanogaster OX=7227 GN=sra PE=1 SV=1	protein sarah [Monomorium pharaonis]	[Dmel]GO:0007343#egg activation;GO:0030431#sleep;GO:0008355#olfactory learning;GO:0005634#nucleus;GO:0007005#mitochondrion organization;GO:0035039#male pronucleus assembly;GO:0003676#nucleic acid binding;GO:0005737#cytoplasm;GO:0007616#long-term memory;GO:0046008#regulation of female receptivity, post-mating;GO:0008597#calcium-dependent protein serine/threonine phosphatase regulator activity;GO:0…
Pharaoh_ant_03138	LOC118644523	NPi_Brain_up	97.2977	3.1738	0.0113757	0.29591	7.92	49.35	1.05	10.52	28.66	0	74.31	775.12	4.98	21.07	NA	NA	NA	NA	NA	hypothetical protein RF55_20902 [Lasius niger]	NA
Pharaoh_ant_13716	LOC105836055	NPi_Brain_up	6643.09	0.492335	0.0114326	0.29591	6058.53	5721.56	7032.98	4088.65	4689.9	8342.73	9740.28	6189.56	8676.91	5889.8	FBgn0031275	GABA-B-R3	metabotropic GABA-B receptor subtype 3	metabotropic GABA-B receptor subtype 3 (GABA-B-R3) encodes a G-protein coupled receptor for the GABA neurotransmitter that is coupled to the Go G protein and activation of phospholipase C. Activation of the product of GABA-B-R3 can inhibit neuronal activity. It functions in the olfactory system and in the regulation of sleep and circadian rhythms.	Gamma-aminobutyric acid type B receptor subunit 2 OS=Homo sapiens OX=9606 GN=GABBR2 PE=1 SV=1	uncharacterized protein LOC105836055 isoform X1 [Monomorium pharaonis]	[Dmel]GO:0030431#sleep;GO:0007214#gamma-aminobutyric acid signaling pathway;GO:0004888#transmembrane signaling receptor activity;GO:0004965#G protein-coupled GABA receptor activity;GO:0007186#G protein-coupled receptor signaling pathway;GO:0016021#integral component of membrane;GO:0038039#G protein-coupled receptor heterodimeric complex;
Pharaoh_ant_18016	LOC105832512	NPi_Brain_down	5796.53	-1.73845	0.0114346	0.29591	2015.94	6933.44	2064.12	29303.1	4283.67	4082.12	1613.65	1938.44	2048.56	3682.23	FBgn0002564	Lsp1gamma	Larval serum protein 1 gamma	In progress.	Arylphorin subunit alpha OS=Manduca sexta OX=7130 PE=2 SV=1	hexamerin-like [Monomorium pharaonis]	[Dmel]GO:0005616#larval serum protein complex;
Pharaoh_ant_02770	LOC105835868	NPi_Brain_up	12690.9	0.437097	0.0114349	0.29591	11462.8	11493.3	11323.5	10396.6	9235.4	11719.6	16555.8	19270.2	14827.6	10624.5	NA	NA	NA	NA	NA	uncharacterized protein LOC105835868 isoform X1 [Monomorium pharaonis]	[Unip]GO:0016020#membrane;GO:0016021#integral component of membrane;
Pharaoh_ant_06667	LOC109863039	NPi_Brain_up	310.721	1.11624	0.011435	0.29591	133.74	320.33	139.05	155.34	234.3	359.93	318.48	938.77	265	242.26	NA	NA	NA	NA	Uncharacterized protein K02A2.6 OS=Caenorhabditis elegans OX=6239 GN=K02A2.6 PE=4 SV=1	uncharacterized protein K02A2.6-like, partial [Monomorium pharaonis]	NA
Pharaoh_ant_09714	LOC105831994	NPi_Brain_down	4909.71	-0.409258	0.0114474	0.29591	5035.65	5615.34	4957.8	7202.7	5211.87	3956.29	3508.62	3815.99	4595.56	5197.25	FBgn0020385	pug	pugilist	pugilist (pug) encodes the trifunctional enzyme methylenetetrahydrofolate dehydrogenase involved in the pigmentation of pteridines and ommochromes.	C-1-tetrahydrofolate synthase, cytoplasmic OS=Spodoptera frugiperda OX=7108 PE=2 SV=3	C-1-tetrahydrofolate synthase, cytoplasmic isoform X1 [Monomorium pharaonis]	[Dmel]GO:0055114#oxidation-reduction process;GO:0008652#cellular amino acid biosynthetic process;GO:0004477#methenyltetrahydrofolate cyclohydrolase activity;GO:0005829#cytosol;GO:0004488#methylenetetrahydrofolate dehydrogenase (NADP+) activity;GO:0005737#cytoplasm;GO:0006730#one-carbon metabolic process;GO:0035999#tetrahydrofolate interconversion;GO:0004329#formate-tetrahydrofolate ligase activit…
Pharaoh_ant_12917	LOC114253710	NPi_Brain_up	491.428	0.895426	0.0114868	0.29591	321.08	434.91	284.94	318.34	361.84	626.22	419.34	1306.67	402.07	438.88	FBgn0036770	Prestin	Prestin	Insufficient genetic data for FlyBase to solicit a summary.	Prestin OS=Homo sapiens OX=9606 GN=SLC26A5 PE=2 SV=1	solute carrier family 26 member 10-like [Monomorium pharaonis]	[Dmel]GO:0015116#sulfate transmembrane transporter activity;GO:0070588#calcium ion transmembrane transport;GO:0015499#formate transmembrane transporter activity;GO:0005887#integral component of plasma membrane;GO:0019531#oxalate transmembrane transporter activity;GO:0015108#chloride transmembrane transporter activity;GO:0019532#oxalate transport;GO:0008272#sulfate transport;GO:0015301#anion:anion…
Pharaoh_ant_18091	LOC105839487	NPi_Brain_up	160.309	1.15091	0.0115034	0.29591	84.35	130.47	86.38	94.64	104.51	122.9	148.63	460.51	118.79	251.92	NA	NA	NA	NA	Acyl-CoA Delta(11) desaturase OS=Trichoplusia ni OX=7111 GN=D11DS PE=1 SV=2	(11Z)-hexadec-11-enoyl-CoA conjugase [Monomorium pharaonis]	[Unip]GO:0016020#membrane;GO:0016491#oxidoreductase activity;GO:0055114#oxidation-reduction process;GO:0016021#integral component of membrane;GO:0006633#fatty acid biosynthetic process;GO:0016717#oxidoreductase activity, acting on paired donors, with oxidation of a pair of donors resulting in the reduction of molecular oxygen to two molecules of water;GO:0006629#lipid metabolic process;
Pharaoh_ant_11563	LOC105839270	NPi_Brain_down	8913.47	-0.347302	0.0115111	0.29591	9465.49	8643.81	10947.9	10392.7	10467	6844.49	7521.52	7106.77	7827.08	9917.87	WBGene00006996	NA	zyg-11	NA	Protein zyg-11 homolog B OS=Mus musculus OX=10090 GN=Zyg11b PE=1 SV=2	protein zyg-11 homolog B isoform X1 [Monomorium pharaonis] protein zyg-11 homolog B isoform X1 [Monomorium pharaonis] protein zyg-11 homolog B isoform X1 [Monomorium pharaonis]	[Cele]GO:0051759#sister chromosome movement towards spindle pole involved in meiotic sister chromatid segregation;GO:0032436#positive regulation of proteasomal ubiquitin-dependent protein catabolic process;GO:1902104#positive regulation of metaphase/anaphase transition of meiotic cell cycle;GO:0009792#embryo development ending in birth or egg hatching;GO:0031462#Cul2-RING ubiquitin ligase complex…
Pharaoh_ant_16978	LOC105828635	NPi_Brain_up	2520.11	0.411083	0.0115479	0.296285	2347.73	2214.69	2372.24	2177.2	1689.53	2864.8	3705.02	2499.17	2805.35	2525.33	FBgn0052683	CG32683	-	Insufficient genetic data for FlyBase to solicit a summary.	Arrestin homolog OS=Heliothis virescens OX=7102 PE=3 SV=1	arrestin homolog isoform X2 [Monomorium pharaonis]	[Dmel]GO:0005886#plasma membrane;GO:0001664#G protein-coupled receptor binding;GO:0005737#cytoplasm;GO:0002031#G protein-coupled receptor internalization;
Pharaoh_ant_03867	-	NPi_Brain_up	31.3015	2.89925	0.011614	0.296528	14.91	8.36	1.58	9.08	3.37	0	10.62	189.02	20.77	55.3	NA	NA	NA	NA	NA	uncharacterized protein LOC112467653 [Temnothorax curvispinosus]	NA
Pharaoh_ant_22013	LOC105834317	NPi_Brain_down	13550.7	-0.622212	0.0116202	0.296528	11521.5	13189.4	12495.9	29621	15322.7	9975.58	8259.33	10579	13007.5	11534.7	NA	NA	NA	NA	15-hydroxyprostaglandin dehydrogenase [NAD(+)] OS=Mus musculus OX=10090 GN=Hpgd PE=1 SV=1	peroxisomal hydratase-dehydrogenase-epimerase [Monomorium pharaonis]	NA
Pharaoh_ant_08300	LOC105832590	NPi_Brain_down	11129	-0.564602	0.0116394	0.296528	14624.6	6858.17	17373.1	14833.7	12709.4	9483.97	8280.57	6709.69	9944.59	10472.6	FBgn0032242	CG5355	-	Insufficient genetic data for FlyBase to solicit a summary.	Prolyl endopeptidase OS=Rattus norvegicus OX=10116 GN=Prep PE=1 SV=1	prolyl endopeptidase [Monomorium pharaonis]	[Dmel]GO:0052689#carboxylic ester hydrolase activity;GO:0004252#serine-type endopeptidase activity;GO:0006508#proteolysis;GO:0070012#oligopeptidase activity;GO:0070008#serine-type exopeptidase activity;GO:0005737#cytoplasm;GO:0005829#cytosol;GO:0004175#endopeptidase activity;
Pharaoh_ant_20205	LOC114255530	NPi_Brain_up	346.941	0.887883	0.0116465	0.296528	174.75	373.02	222.79	243.77	205.64	436.01	329.1	808.11	304.04	372.17	NA	NA	NA	NA	NA	uncharacterized protein LOC114255530 [Monomorium pharaonis]	NA
Pharaoh_ant_12911	LOC105832024	NPi_Brain_up	337.895	1.07962	0.0116859	0.29677	252.57	271.82	136.94	203.14	221.38	313.11	445.88	1032.65	243.4	258.06	FBgn0038531	CG14325	-	Insufficient genetic data for FlyBase to solicit a summary.	Dynein regulatory complex subunit 5 OS=Mus musculus OX=10090 GN=Tcte1 PE=1 SV=1	PREDICTED: T-complex-associated testis-expressed protein 1 [Cyphomyrmex costatus]	[Dmel]GO:0003674#molecular_function;GO:0005575#cellular_component;GO:0008150#biological_process;
Pharaoh_ant_02246	LOC105838176	NPi_Brain_down	15807	-0.567208	0.0117237	0.29677	15047.8	18960.3	16415.6	22569.8	21384.6	13056.9	12139.5	7099.15	12185.1	19211.7	FBgn0028327	l(1)G0320	lethal (1) G0320	In progress.	Translocon-associated protein subunit alpha OS=Homo sapiens OX=9606 GN=SSR1 PE=1 SV=3	translocon-associated protein subunit alpha [Monomorium pharaonis]	[Dmel]GO:0045169#fusome;GO:0005783#endoplasmic reticulum;GO:0012505#endomembrane system;GO:0005789#endoplasmic reticulum membrane;
Pharaoh_ant_15057	LOC105837575	NPi_Brain_down	2745.29	-1.19806	0.0117281	0.29677	3796.54	609.71	4522.74	8803.94	1390.62	1486.53	1120	1512.19	2370.89	1839.8	NA	NA	NA	NA	Juvenile hormone acid O-methyltransferase OS=Drosophila melanogaster OX=7227 GN=jhamt PE=1 SV=2	juvenile hormone acid O-methyltransferase [Monomorium pharaonis]	[Unip]GO:0016740#transferase activity;GO:0008168#methyltransferase activity;GO:0032259#methylation;
Pharaoh_ant_10834	LOC105830557	NPi_Brain_down	68461.6	-0.513501	0.0117452	0.29677	65391.6	88171.8	81308.8	87108.7	80611	67991.4	54200.6	30837.4	72738.2	56256.8	NA	NA	NA	NA	Calreticulin OS=Drosophila melanogaster OX=7227 GN=Calr PE=1 SV=2	calreticulin [Monomorium pharaonis]	[Unip]GO:0051082#unfolded protein binding;GO:0005783#endoplasmic reticulum;GO:0006457#protein folding;GO:0005509#calcium ion binding;
Pharaoh_ant_13723	LOC118644161	NPi_Brain_down	9213.67	-0.669211	0.0117828	0.29677	11949.3	6067.81	9706.49	15053.1	13770.8	9279.13	10127.8	5149.3	4874.69	6158.4	NA	NA	NA	NA	Protein peste OS=Drosophila melanogaster OX=7227 GN=pes PE=2 SV=1	protein peste isoform X1 [Monomorium pharaonis]	[Unip]GO:0016020#membrane;GO:0016021#integral component of membrane;
Pharaoh_ant_18082	LOC105836842	NPi_Brain_down	727.252	-0.897437	0.0117897	0.29677	668.25	836.36	989.66	1376.59	860.22	149.24	695.36	615.28	477.67	603.9	ENSG00000116213	NA	WRAP73	NA	WD repeat-containing protein WRAP73 OS=Mus musculus OX=10090 GN=Wrap73 PE=1 SV=2	WD repeat-containing protein WRAP73 [Monomorium pharaonis]	[Hsap]GO:0005856#cytoskeleton;GO:0005815#microtubule organizing center;GO:0005813#centrosome;GO:0030030#cell projection organization;GO:0005737#cytoplasm;GO:0036064#ciliary basal body;GO:0005814#centriole;GO:1902857#positive regulation of non-motile cilium assembly;GO:0090307#mitotic spindle assembly;GO:0005515#protein binding;
Pharaoh_ant_09762	LOC105836397	NPi_Brain_up	6186.42	0.438162	0.0118475	0.297664	6380.07	4446.1	6620.58	3956.25	4867.45	7596.54	6704.07	8204.11	6002.81	7086.2	NA	NA	NA	NA	Protein CEPU-1 OS=Gallus gallus OX=9031 PE=1 SV=1	neurotrimin isoform X1 [Monomorium pharaonis]	NA
Pharaoh_ant_17654	LOC118644653	NPi_Brain_up	81.9762	2.2561	0.0118873	0.2981	19.57	49.35	7.9	21.51	44.39	14.63	58.39	490.95	18.28	94.8	NA	NA	NA	NA	Probable DNA polymerase OS=Claviceps purpurea OX=5111 PE=3 SV=1	PREDICTED: LOW QUALITY PROTEIN: uncharacterized protein LOC108749595 [Trachymyrmex septentrionalis]	[Unip]GO:0000166#nucleotide binding;GO:0006260#DNA replication;GO:0071897#DNA biosynthetic process;GO:0003887#DNA-directed DNA polymerase activity;GO:0003677#DNA binding;
Pharaoh_ant_07777	LOC105835869	NPi_Brain_down	5556.09	-2.10576	0.0119449	0.298338	10556.4	14138.7	7717.16	10910.4	1768.19	1504.09	185.78	608.93	1470.38	6700.86	NA	NA	NA	NA	Pheromone-binding protein Gp-9 OS=Solenopsis daguerrei OX=310437 GN=Gp-9 PE=3 SV=1	pheromone-binding protein Gp-9 [Monomorium pharaonis]	[Unip]GO:0005549#odorant binding;
Pharaoh_ant_05171	LOC105837368	NPi_Brain_down	42982.3	-0.752945	0.0119461	0.298338	52183.2	34535.1	57052.8	69320.2	56659.2	57284.2	25314.1	12835.8	30761.7	33876.5	FBgn0016031	lama	lamina ancestor	In progress.	Putative phospholipase B-like lamina ancestor OS=Drosophila melanogaster OX=7227 GN=lama PE=2 SV=3	putative phospholipase B-like lamina ancestor [Solenopsis invicta]	[Dmel]GO:0003674#molecular_function;GO:0007444#imaginal disc development;GO:0005576#extracellular region;GO:0046843#dorsal appendage formation;
Pharaoh_ant_12359	LOC105828684	NPi_Brain_up	1047.89	0.548663	0.0119695	0.298338	899.39	888.22	773.19	999.94	696.71	1354.85	1082.84	1358.68	1614.93	810.18	NA	NA	NA	NA	T-box protein H15 OS=Drosophila melanogaster OX=7227 GN=H15 PE=2 SV=2	T-box transcription factor TBX20 [Monomorium pharaonis]	[Unip]GO:0005634#nucleus;GO:0006355#regulation of transcription, DNA-templated;GO:0003677#DNA binding;GO:0003700#DNA-binding transcription factor activity;
Pharaoh_ant_17143	LOC105837112	NPi_Brain_down	5695.02	-0.721934	0.0119864	0.298338	7531.1	3624.79	7002.96	7030.15	10260.2	4933.65	4936.49	2218.8	3306.28	6105.74	FBgn0086676	spin	spinster	spinster (spin) encodes a conserved transmembrane protein and a putative late-endosomal/lysosomal efflux permease. It is essential for mTOR reactivation and lysosome reformation following prolonged starvation and for regulation of TGF-beta/BMP pathways in motoneuron and eye development.	Protein spinster OS=Drosophila melanogaster OX=7227 GN=spin PE=1 SV=1	protein spinster isoform X1 [Monomorium pharaonis] protein spinster isoform X1 [Monomorium pharaonis] protein spinster isoform X1 [Monomorium pharaonis]	[Dmel]GO:0008347#glial cell migration;GO:0008333#endosome to lysosome transport;GO:0009267#cellular response to starvation;GO:0045476#nurse cell apoptotic process;GO:0010001#glial cell differentiation;GO:0016021#integral component of membrane;GO:0043067#regulation of programmed cell death;GO:0051124#synaptic growth at neuromuscular junction;GO:0031902#late endosome membrane;GO:0045477#regulation …
Pharaoh_ant_15171	LOC105836453	NPi_Brain_up	3692.98	0.662753	0.0120277	0.298808	3603.15	4055.52	2422.8	2504.62	1710.32	4474.23	4580.85	6736.33	4003.26	2838.69	FBgn0262477	FoxP	Forkhead box P	Forkhead box P (FoxP) encodes a transcription factor expressed in the nervous system. It is involved in locomotion, operant self-learning and courtship behavior.	Forkhead box protein P1 OS=Homo sapiens OX=9606 GN=FOXP1 PE=1 SV=1	forkhead box protein P1 isoform X1 [Monomorium pharaonis]	[Dmel]GO:0003700#DNA-binding transcription factor activity;GO:0006355#regulation of transcription, DNA-templated;GO:0042803#protein homodimerization activity;GO:0045433#male courtship behavior, veined wing generated song production;GO:0040011#locomotion;GO:0035106#operant conditioning;GO:0043565#sequence-specific DNA binding;
Pharaoh_ant_12015	LOC118645726	NPi_Brain_up	33250.2	0.958402	0.0120675	0.299237	21117.5	29567.9	17088.7	21857.6	23345.6	27240.4	33531	114474	26358.9	17919.6	FBgn0087035	AGO2	Argonaute 2	Argonaute 2 (AGO2) encodes an Argonaute/Piwi family protein, which interacts with small interfering RNAs (siRNAs) to form RNA-induced silencing complexes (RISCs). RISCs are guided to target and cleave transcripts (mostly from transposons and viruses).	Protein argonaute-2 OS=Drosophila melanogaster OX=7227 GN=AGO2 PE=1 SV=3	protein argonaute-2 [Solenopsis invicta]	[Dmel]GO:0035190#syncytial nuclear migration;GO:0009047#dosage compensation by hyperactivation of X chromosome;GO:1990124#messenger ribonucleoprotein complex;GO:0051607#defense response to virus;GO:0045071#negative regulation of viral genome replication;GO:0005737#cytoplasm;GO:0035197#siRNA binding;GO:0071598#neuronal ribonucleoprotein granule;GO:0035195#gene silencing by miRNA;GO:0016246#RNA int…
Pharaoh_ant_14302	-	NPi_Brain_up	467.731	0.666941	0.012104	0.299292	288.92	325.34	565.67	267.67	362.97	588.18	477.73	542.97	696.98	560.89	NA	NA	NA	NA	NA	hypothetical protein B5V51_12609 [Heliothis virescens] hypothetical protein B5V51_12610 [Heliothis virescens]	NA
Pharaoh_ant_14873	LOC105828263	NPi_Brain_down	15686.6	-0.5191	0.0121203	0.299292	18660.2	13202	18628.7	22667.3	19247.9	11386	10361.3	10471.1	12300.5	19941.1	FBgn0250848	26-29-p	26-29kD-proteinase	In progress.	Counting factor associated protein D OS=Dictyostelium discoideum OX=44689 GN=cfaD PE=1 SV=1	digestive cysteine proteinase 1 [Monomorium pharaonis]	[Dmel]GO:0008234#cysteine-type peptidase activity;GO:0051603#proteolysis involved in cellular protein catabolic process;GO:0005615#extracellular space;GO:0005764#lysosome;GO:0004197#cysteine-type endopeptidase activity;
Pharaoh_ant_17549	LOC112468317	NPi_Brain_up	39.88	2.27417	0.0121371	0.299292	16.31	22.58	4.74	1.43	24.16	17.56	31.85	30.45	162.82	86.9	NA	NA	NA	NA	Uncharacterized protein K02A2.6 OS=Caenorhabditis elegans OX=6239 GN=K02A2.6 PE=4 SV=1	PREDICTED: uncharacterized protein K02A2.6-like [Cyphomyrmex costatus]	[Unip]GO:0015074#DNA integration;GO:0006508#proteolysis;GO:0003676#nucleic acid binding;GO:0004190#aspartic-type endopeptidase activity;
Pharaoh_ant_05138	LOC105834304	NPi_Brain_up	308.261	1.15106	0.0121801	0.299678	201.31	96.18	342.88	165.86	151.14	462.35	313.18	830.94	356.38	162.39	NA	NA	NA	NA	NA	cilia- and flagella-associated protein 251 [Monomorium pharaonis]	NA
Pharaoh_ant_02047	LOC118645930	NPi_Brain_down	5007.52	-0.801931	0.012234	0.299689	5115.8	4439.41	5112.64	9870.79	7287.41	3739.74	3131.75	1869.93	2514.6	6993.16	NA	NA	NA	NA	Retinol dehydrogenase 12 OS=Mus musculus OX=10090 GN=Rdh12 PE=2 SV=1	Retinol dehydrogenase 12 [Temnothorax longispinosus]	NA
Pharaoh_ant_08802	LOC114255348	NPi_Brain_up	155.167	2.28278	0.0122639	0.299689	20.04	125.45	19.49	45.41	55.06	17.56	111.47	1012.35	123.78	21.07	NA	NA	NA	NA	NA	uncharacterized protein LOC105201042 [Solenopsis invicta]	NA
Pharaoh_ant_13198	LOC105836165	NPi_Brain_down	8573.49	-0.571347	0.0123051	0.299689	10152.4	7938.75	12813	11145.1	9180.9	7543.87	9522.65	3633.31	7495.62	6309.38	FBgn0013799	Deaf1	Deformed epidermal autoregulatory factor-1	In progress.	Deformed epidermal autoregulatory factor 1 OS=Drosophila melanogaster OX=7227 GN=Deaf1 PE=1 SV=1	deformed epidermal autoregulatory factor 1 homolog [Monomorium pharaonis]	[Dmel]GO:0006357#regulation of transcription by RNA polymerase II;GO:0005700#polytene chromosome;GO:0045893#positive regulation of transcription, DNA-templated;GO:0005634#nucleus;GO:0003700#DNA-binding transcription factor activity;GO:0009792#embryo development ending in birth or egg hatching;GO:0043565#sequence-specific DNA binding;GO:0050776#regulation of immune response;
Pharaoh_ant_11364	-	NPi_Brain_up	457.12	1.41158	0.0123282	0.299689	268.88	552.84	89.54	97.03	242.16	237.03	610.43	1480.47	246.72	746.1	NA	NA	NA	NA	NA	uncharacterized protein LOC105275094 [Ooceraea biroi]	[Unip]GO:0015074#DNA integration;GO:0006508#proteolysis;GO:0003676#nucleic acid binding;GO:0004190#aspartic-type endopeptidase activity;
Pharaoh_ant_20169	LOC105839189	NPi_Brain_up	834.381	0.648133	0.0123285	0.299689	529.85	648.18	820.59	477.5	770.32	1114.9	1135.92	1346	612.24	888.3	FBgn0038405	CG8927	-	In progress.	NA	proline-rich extensin-like protein EPR1 [Monomorium pharaonis]	[Dmel]GO:0042302#structural constituent of cuticle;
Pharaoh_ant_05535	LOC105840310	NPi_Brain_up	1549.49	1.01279	0.012346	0.299689	1044.78	1347.38	644.15	1001.37	1099.01	1088.56	1714.5	5255.86	1092.4	1206.93	FBgn0030590	CG9518	-	Insufficient genetic data for FlyBase to solicit a summary.	Glucose dehydrogenase [FAD, quinone] OS=Drosophila melanogaster OX=7227 GN=Gld PE=3 SV=3	uncharacterized protein LOC105255567 [Camponotus floridanus]	[Dmel]GO:0055114#oxidation-reduction process;GO:0016614#oxidoreductase activity, acting on CH-OH group of donors;GO:0016491#oxidoreductase activity;GO:0045455#ecdysteroid metabolic process;GO:0050660#flavin adenine dinucleotide binding;GO:0034976#response to endoplasmic reticulum stress;
Pharaoh_ant_05774	LOC105841121	NPi_Brain_up	148.614	1.88522	0.0123762	0.299689	43.34	107.89	51.62	21.99	92.71	14.63	185.78	715.5	110.49	142.2	WBGene00014092	NA	ZK822.5	NA	Sodium-coupled monocarboxylate transporter 1 OS=Danio rerio OX=7955 GN=slc5a8 PE=1 SV=1	sodium-coupled monocarboxylate transporter 1 [Monomorium pharaonis]	[Cele]GO:0016020#membrane;GO:0055085#transmembrane transport;GO:0016021#integral component of membrane;GO:0022857#transmembrane transporter activity;
Pharaoh_ant_04736	LOC105840650	NPi_Brain_down	2360.57	-0.457685	0.0124004	0.299689	2557.9	2101.78	2660.34	3222.55	3131.84	1969.36	1470.33	2164.25	1860.82	2466.52	FBgn0030877	Arp8	Actin-related protein 8	Insufficient genetic data for FlyBase to solicit a summary.	Actin-related protein 8 OS=Aedes aegypti OX=7159 GN=Arp8 PE=3 SV=1	actin-related protein 8 isoform X1 [Monomorium pharaonis]	[Dmel]GO:0043138#3'-5' DNA helicase activity;GO:0006302#double-strand break repair;GO:0043044#ATP-dependent chromatin remodeling;GO:0005634#nucleus;GO:0006355#regulation of transcription, DNA-templated;GO:0006338#chromatin remodeling;GO:0031011#Ino80 complex;
Pharaoh_ant_06531	LOC105837431	NPi_Brain_up	20261.8	0.496202	0.0124008	0.299689	17022.2	18574.8	19845.9	12875.9	15741.8	26751.8	20080.4	26125.8	30741.8	14857.9	FBgn0037487	thw	thawb	Insufficient genetic data for FlyBase to solicit a summary.	U-scoloptoxin(01)-Cw1a OS=Cormocephalus westwoodi OX=1096223 PE=3 SV=1	mucin-5AC, partial [Monomorium pharaonis]	[Dmel]GO:0008061#chitin binding;GO:0005576#extracellular region;GO:0006030#chitin metabolic process;
Pharaoh_ant_10065	LOC105831950	NPi_Brain_down	3048.4	-0.543238	0.0124444	0.300199	3641.83	2733.23	3545.72	4295.14	3869.01	1837.68	2415.17	2072.91	2200.59	3872.7	FBgn0286783	Etf-QO	Electron transfer flavoprotein-ubiquinone oxidoreductase	Electron transfer flavoprotein-ubiquinone oxidoreductase (Etf-QO) encodes a mitochondrial membrane bound protein that acts as a hub with the product of wal and fuels electrons from fatty acid oxidation by matrix dehydrogenases into the respiratory chain.	Electron transfer flavoprotein-ubiquinone oxidoreductase, mitochondrial OS=Mus musculus OX=10090 GN=Etfdh PE=1 SV=1	electron transfer flavoprotein-ubiquinone oxidoreductase, mitochondrial [Monomorium pharaonis]	[Dmel]GO:0005743#mitochondrial inner membrane;GO:0004174#electron-transferring-flavoprotein dehydrogenase activity;GO:0048039#ubiquinone binding;GO:0006635#fatty acid beta-oxidation;GO:0031305#integral component of mitochondrial inner membrane;GO:0005739#mitochondrion;GO:0009055#electron transfer activity;GO:0043783#oxidoreductase activity, oxidizing metal ions with flavin as acceptor;GO:0006119#…
Pharaoh_ant_16993	LOC105838269	NPi_Brain_down	1661.23	-0.72341	0.0125061	0.301142	1364	1513.82	1664.36	3935.7	1871.58	1448.49	955.45	1533.75	1226.15	1098.96	FBgn0040383	CG5254	-	Insufficient genetic data for FlyBase to solicit a summary.	Mitochondrial 2-oxodicarboxylate carrier OS=Mus musculus OX=10090 GN=Slc25a21 PE=1 SV=1	mitochondrial 2-oxodicarboxylate carrier [Monomorium pharaonis] mitochondrial 2-oxodicarboxylate carrier [Monomorium pharaonis] mitochondrial 2-oxodicarboxylate carrier [Monomorium pharaonis] mitochondrial 2-oxodicarboxylate carrier [Monomorium pharaonis] mitochondrial 2-oxodicarboxylate carrier [Monomorium pharaonis]	NA
MPGPB.4972.1	LOC105840244	NPi_Brain_down	3573.81	-0.299642	0.0125838	0.302466	3711.73	3610.58	4641.78	3878.34	3886.99	3110.6	2967.2	3188.02	3552.18	3190.68	FBgn0011762	DNApol-alpha50	DNA polymerase alpha 50kD subunit	DNA polymerase alpha 50kD subunit (DNApol-alpha50) encodes a subunit of the DNA-polymerase alpha complex that, together with the subunit encoded by DNApol-alpha60, is responsible for primase activity (synthesis of short RNA primers). This activity is required during DNA replication to prime DNA synthesis at origins, and also on the lagging strand during Okazaki fragment synthesis.	DNA primase small subunit OS=Drosophila melanogaster OX=7227 GN=DNApol-alpha50 PE=1 SV=2	DNA primase small subunit [Monomorium pharaonis]	[Dmel]GO:0006269#DNA replication, synthesis of RNA primer;GO:0005658#alpha DNA polymerase:primase complex;GO:0006261#DNA-dependent DNA replication;GO:0003896#DNA primase activity;
Pharaoh_ant_16900	LOC105832322	NPi_Brain_down	3317.19	-1.13346	0.0126164	0.302702	3650.21	2669.67	1675.42	13211.4	1578.85	1899.13	2139.15	1944.78	1698	2705.27	FBgn0014863	Mlp84B	Muscle LIM protein at 84B	Muscle LIM protein at 84B (Mlp84B) encodes a muscle cytoskeletal protein found primarily at the Z-line boundary. It maintains muscle structural integrity and regulates actin bundling.	Muscle LIM protein Mlp84B OS=Drosophila melanogaster OX=7227 GN=Mlp84B PE=1 SV=1	muscle LIM protein Mlp84B isoform X1 [Monomorium pharaonis]	[Dmel]GO:0005634#nucleus;GO:0045214#sarcomere organization;GO:0060537#muscle tissue development;GO:0030018#Z disc;GO:0015629#actin cytoskeleton;GO:0005737#cytoplasm;GO:0008307#structural constituent of muscle;GO:0030036#actin cytoskeleton organization;
Pharaoh_ant_18080	LOC105836851	NPi_Brain_down	5740.53	-0.725068	0.012706	0.304101	5198.75	7362.5	4473.76	10995.5	7733.53	7245.39	3620.09	2747.81	3038.79	4989.22	NA	NA	NA	NA	Leucine-rich repeats and immunoglobulin-like domains protein 3 OS=Homo sapiens OX=9606 GN=LRIG3 PE=2 SV=1	toll-like receptor 6 [Monomorium pharaonis] toll-like receptor 6 [Monomorium pharaonis]	NA
Pharaoh_ant_14902	LOC105836286	NPi_Brain_down	530.902	-1.07706	0.0127294	0.304101	466.47	1232.8	556.19	741.83	607.38	201.91	307.87	662.22	116.3	416.06	FBgn0086693	iav	inactive	inactive (iav) encodes a protein involved in the response to different stimuli such as startle, heat or sound.	Transient receptor potential cation channel subfamily V member 6 OS=Homo sapiens OX=9606 GN=TRPV6 PE=1 SV=3	uncharacterized protein LOC105836286 [Monomorium pharaonis]	[Dmel]GO:0005887#integral component of plasma membrane;GO:0005261#cation channel activity;GO:0007608#sensory perception of smell;GO:0006816#calcium ion transport;GO:0007605#sensory perception of sound;GO:0048060#negative gravitaxis;GO:0040040#thermosensory behavior;GO:0098703#calcium ion import across plasma membrane;GO:0043052#thermotaxis;GO:0050884#neuromuscular process controlling posture;GO:0…
Pharaoh_ant_14273	LOC109504313	NPi_Brain_up	125.964	1.46705	0.0127432	0.304101	84.81	66.91	81.11	63.57	40.45	96.57	53.08	357.75	73.93	341.45	NA	NA	NA	NA	Zinc finger BED domain-containing protein 4 OS=Mus musculus OX=10090 GN=Zbed4 PE=2 SV=1	zinc finger BED domain-containing protein 1-like isoform X1 [Temnothorax curvispinosus] zinc finger BED domain-containing protein 1-like isoform X1 [Temnothorax curvispinosus] zinc finger BED domain-containing protein 1-like isoform X1 [Temnothorax curvispinosus] zinc finger BED domain-containing protein 1-like isoform X1 [Temnothorax curvispinosus] zinc finger BED domain-containing protein 1-lik…	[Unip]GO:0046983#protein dimerization activity;
Pharaoh_ant_04970	LOC113562545	NPi_Brain_up	51.8257	3.27881	0.0128013	0.304941	3.73	30.11	1.05	0	14.05	2.93	10.62	394.54	19.11	42.13	NA	NA	NA	NA	ATP-dependent DNA helicase PIF1 OS=Emericella nidulans (strain FGSC A4 / ATCC 38163 / CBS 112.46 / NRRL 194 / M139) OX=227321 GN=pif1 PE=3 SV=2	LOW QUALITY PROTEIN: ATP-dependent DNA helicase PIF1-like [Ooceraea biroi]	[Unip]GO:0000723#telomere maintenance;GO:0004386#helicase activity;GO:0006974#cellular response to DNA damage stimulus;GO:0003678#DNA helicase activity;GO:0000166#nucleotide binding;GO:0006281#DNA repair;GO:0005524#ATP binding;GO:0016787#hydrolase activity;GO:0006508#proteolysis;GO:0006310#DNA recombination;GO:0008234#cysteine-type peptidase activity;GO:0036459#thiol-dependent ubiquitin-specific …
Pharaoh_ant_10981	LOC105839330	NPi_Brain_down	3340.83	-0.688027	0.0128502	0.305561	2604.97	4524.72	2468.1	7115.71	3895.98	2124.46	3057.44	3185.49	2409.93	2021.49	FBgn0031089	CG9572	-	Insufficient genetic data for FlyBase to solicit a summary.	NA	neurogenic locus notch homolog protein 1 [Monomorium pharaonis]	NA
Pharaoh_ant_00621	LOC105828500	NPi_Brain_up	496.906	1.4118	0.0129296	0.306222	486.97	113.75	478.77	85.08	192.16	1621.14	345.02	980.64	275.8	389.73	WBGene00013076	NA	Y51A2D.8	NA	Cathepsin O OS=Mus musculus OX=10090 GN=Ctso PE=2 SV=1	cathepsin O isoform X1 [Monomorium pharaonis]	[Cele]GO:0005615#extracellular space;GO:0051603#proteolysis involved in cellular protein catabolic process;GO:0008234#cysteine-type peptidase activity;GO:0006508#proteolysis;GO:0004197#cysteine-type endopeptidase activity;GO:0005764#lysosome;
Pharaoh_ant_04497	-	NPi_Brain_up	777.633	0.779055	0.0129436	0.306222	612.8	603.85	361.31	843.16	443.87	781.31	865.21	1731.66	795.83	737.32	NA	NA	NA	NA	Cellular nucleic acid-binding protein OS=Gallus gallus OX=9031 GN=CNBP PE=2 SV=1	uncharacterized protein K02A2.6-like, partial [Temnothorax curvispinosus]	[Unip]GO:0003676#nucleic acid binding;GO:0008270#zinc ion binding;
Pharaoh_ant_08570	-	NPi_Brain_up	68.4806	2.41161	0.0129471	0.306222	40.54	18.4	20.54	1.91	27.53	14.63	15.92	435.13	38.21	71.98	NA	NA	NA	NA	NA	uncharacterized protein LOC112467653 [Temnothorax curvispinosus]	NA
Pharaoh_ant_07231	LOC105833883	NPi_Brain_up	4144.69	0.662089	0.012973	0.306292	2593.78	4286.36	3339.78	3789.43	2044.07	5094.6	4028.81	8632.91	3988.31	3648.87	ENSG00000162650	NA	ATXN7L2	NA	Ataxin-7-like protein 2 OS=Homo sapiens OX=9606 GN=ATXN7L2 PE=1 SV=1	ataxin-7-like protein 1 isoform X1 [Monomorium pharaonis]	NA
Pharaoh_ant_02279	LOC118644578	NPi_Brain_up	124.082	2.17804	0.0130361	0.307043	61.05	69.42	13.17	9.56	72.48	26.34	21.23	702.81	176.11	88.65	NA	NA	NA	NA	NA	PREDICTED: LOW QUALITY PROTEIN: uncharacterized protein LOC108758163 [Trachymyrmex cornetzi]	[Unip]GO:0000166#nucleotide binding;GO:0006260#DNA replication;GO:0071897#DNA biosynthetic process;GO:0003887#DNA-directed DNA polymerase activity;GO:0003677#DNA binding;
Pharaoh_ant_03920	LOC105838173	NPi_Brain_up	724.69	1.11047	0.0130724	0.307043	375.13	948.44	349.73	314.51	309.59	643.77	610.43	2278.43	927.09	489.79	WBGene00044187	NA	ttll-9	NA	Probable tubulin polyglutamylase TTLL9 OS=Rattus norvegicus OX=10116 GN=Ttll9 PE=2 SV=1	probable tubulin polyglutamylase TTLL9 [Monomorium pharaonis]	[Cele]GO:0006464#cellular protein modification process;GO:0005524#ATP binding;GO:0000166#nucleotide binding;GO:0016874#ligase activity;
Pharaoh_ant_10048	LOC105831256	NPi_Brain_up	94.9324	3.03035	0.0130826	0.307043	47.53	26.76	4.74	0	24.72	0	79.62	625.43	107.16	33.36	NA	NA	NA	NA	Odorant receptor Or2 OS=Anopheles gambiae OX=7165 GN=OR2 PE=2 SV=1	odorant receptor 67c-like [Pogonomyrmex barbatus]	[Unip]GO:0016020#membrane;GO:0004984#olfactory receptor activity;GO:0005549#odorant binding;GO:0007165#signal transduction;GO:0005886#plasma membrane;GO:0050896#response to stimulus;GO:0050911#detection of chemical stimulus involved in sensory perception of smell;GO:0016021#integral component of membrane;GO:0007608#sensory perception of smell;
Pharaoh_ant_20318	LOC114255382	NPi_Brain_up	44.8667	2.24594	0.0130971	0.307043	14.91	5.02	10.01	8.13	40.45	52.67	21.23	216.93	9.97	69.34	NA	NA	NA	NA	NA	uncharacterized protein LOC114255382 [Monomorium pharaonis]	NA
Pharaoh_ant_16062	LOC105838642	NPi_Brain_up	13289.3	0.396464	0.0131536	0.307321	10793.6	13460.4	10172.6	13515.4	9443.85	13849.9	12755.3	16903	18535.1	13464	FBgn0019932	SamDC	S-adenosylmethionine decarboxylase	S-adenosylmethionine decarboxylase (SamDC) encodes a protein involved in defense response to Gram-negative bacterium.	S-adenosylmethionine decarboxylase proenzyme OS=Drosophila melanogaster OX=7227 GN=SamDC PE=2 SV=1	S-adenosylmethionine decarboxylase proenzyme [Monomorium pharaonis]	[Dmel]GO:0005829#cytosol;GO:0006597#spermine biosynthetic process;GO:0004014#adenosylmethionine decarboxylase activity;GO:0050829#defense response to Gram-negative bacterium;GO:0008295#spermidine biosynthetic process;
Pharaoh_ant_05876	LOC105833035	NPi_Brain_up	234.002	1.84667	0.0131551	0.307321	83.41	158.91	90.07	29.16	148.89	105.34	127.39	1245.78	310.69	40.38	FBgn0259791	bora	aurora borealis	aurora borealis (bora) encodes a binding partner of the product of aurA. It is required for spindle orientation and asymmetric cell division.	Protein aurora borealis OS=Drosophila pseudoobscura pseudoobscura OX=46245 GN=bora PE=3 SV=2	protein aurora borealis [Monomorium pharaonis]	[Dmel]GO:0007088#regulation of mitotic nuclear division;GO:0019901#protein kinase binding;GO:0005634#nucleus;GO:0005737#cytoplasm;GO:0060236#regulation of mitotic spindle organization;GO:0032147#activation of protein kinase activity;GO:0045167#asymmetric protein localization involved in cell fate determination;GO:0005515#protein binding;GO:0072687#meiotic spindle;
Pharaoh_ant_18585	LOC112458652	NPi_Brain_up	27.9931	2.81417	0.0131984	0.307335	5.59	4.18	7.9	0	17.42	11.7	21.23	157.31	12.46	42.13	NA	NA	NA	NA	NA	uncharacterized protein LOC112452326 [Temnothorax curvispinosus]	NA
Pharaoh_ant_11335	LOC118647894	NPi_Brain_up	87.7099	1.99104	0.0132018	0.307335	46.13	66.07	17.38	18.16	29.78	55.6	26.54	489.68	38.21	89.53	NA	NA	NA	NA	NA	uncharacterized protein LOC105827835 [Monomorium pharaonis]	[Unip]GO:0006508#proteolysis;GO:0004190#aspartic-type endopeptidase activity;
Pharaoh_ant_01272	LOC105830752	NPi_Brain_down	2250.99	-0.544596	0.0132386	0.307654	2325.36	1783.96	3150.7	3296.64	2791.35	1878.65	2101.99	1181.08	1857.5	2142.62	FBgn0029892	CG3184	-	In progress.	Diphthine methyltransferase OS=Mus musculus OX=10090 GN=Dph7 PE=2 SV=1	diphthine methyltransferase [Monomorium pharaonis]	[Dmel]GO:0032451#demethylase activity;GO:0017183#peptidyl-diphthamide biosynthetic process from peptidyl-histidine;GO:0005737#cytoplasm;
Pharaoh_ant_13554	LOC105836194	NPi_Brain_up	22.9555	3.37265	0.0133634	0.308998	0.93	4.18	2.63	4.78	7.87	26.34	0	177.61	0.83	4.39	FBgn0036078	Or67c	Odorant receptor 67c	Odorant receptor 67c (Or67c) encodes a multi-transmembrane chemoreceptor that mediates response to volatile chemicals.	Odorant receptor 83a OS=Drosophila melanogaster OX=7227 GN=Or83a PE=3 SV=2	odorant receptor 4 [Monomorium pharaonis]	[Dmel]GO:0050911#detection of chemical stimulus involved in sensory perception of smell;GO:0005886#plasma membrane;GO:0032590#dendrite membrane;GO:0005549#odorant binding;GO:0004984#olfactory receptor activity;GO:0016021#integral component of membrane;
Pharaoh_ant_04243	LOC105204486	NPi_Brain_up	44.8902	2.85577	0.0133847	0.308998	6.99	0	1.05	16.25	30.34	5.85	31.85	228.35	29.91	98.31	NA	NA	NA	NA	RNA-directed DNA polymerase from mobile element jockey OS=Drosophila melanogaster OX=7227 GN=pol PE=1 SV=1	uncharacterized protein LOC114943619 [Nylanderia fulva]	[Unip]GO:0003676#nucleic acid binding;GO:0004523#RNA-DNA hybrid ribonuclease activity;GO:0090502#RNA phosphodiester bond hydrolysis, endonucleolytic;
Pharaoh_ant_11600	LOC105835543	NPi_Brain_up	1916.4	0.781785	0.0133893	0.308998	1502.87	1129.93	1859.24	1447.33	1105.19	2177.13	2892.89	3653.6	2577.74	818.08	FBgn0011589	Elk	Eag-like K[+] channel	Insufficient genetic data for FlyBase to solicit a summary.	Potassium voltage-gated channel subfamily H member 8 OS=Homo sapiens OX=9606 GN=KCNH8 PE=2 SV=2	potassium voltage-gated channel subfamily H member 8 isoform X1 [Monomorium pharaonis] potassium voltage-gated channel subfamily H member 8 isoform X1 [Monomorium pharaonis]	[Dmel]GO:0005249#voltage-gated potassium channel activity;GO:0071805#potassium ion transmembrane transport;GO:0022843#voltage-gated cation channel activity;GO:0008076#voltage-gated potassium channel complex;GO:0042391#regulation of membrane potential;GO:0006813#potassium ion transport;GO:0005887#integral component of plasma membrane;
Pharaoh_ant_22159	LOC105838335	NPi_Brain_down	4260.39	-0.471421	0.0134435	0.309712	4995.57	3801.27	5714.13	6159.27	4072.41	3055	4352.61	3127.13	2963.19	4363.37	FBgn0265187	Fatp2	Fatty acid transport protein 2	In progress.	Long-chain fatty acid transport protein 4 OS=Macaca fascicularis OX=9541 GN=SLC27A4 PE=2 SV=2	long-chain fatty acid transport protein 4 [Monomorium pharaonis]	[Dmel]GO:0005783#endoplasmic reticulum;GO:0031957#very long-chain fatty acid-CoA ligase activity;GO:0015908#fatty acid transport;GO:0070328#triglyceride homeostasis;GO:0015245#fatty acid transmembrane transporter activity;GO:0005324#long-chain fatty acid transporter activity;GO:0006633#fatty acid biosynthetic process;GO:0016021#integral component of membrane;GO:0004467#long-chain fatty acid-CoA l…
Pharaoh_ant_21072	LOC105834043	NPi_Brain_up	24556	0.616093	0.0135111	0.310732	12835.6	32644.9	16598.3	19874	14997.9	30078.9	37819.9	23152.2	21554.8	36003.3	FBgn0040007	RpL38	Ribosomal protein L38	Ribosomal protein L38 (RpL38) encodes a component of the large subunit of cytoplasmic ribosomes, which translate mRNAs encoded by the nuclear genome. RpL38 is haploinsufficient - heterozygous mutants display the 'Minute' phenotype, characterized by a slower developmental rate and small adult bristles.	60S ribosomal protein L38 OS=Lysiphlebus testaceipes OX=77504 GN=RpL38 PE=3 SV=1	60S ribosomal protein L38 [Camponotus floridanus]	[Dmel]GO:0022625#cytosolic large ribosomal subunit;GO:0003735#structural constituent of ribosome;GO:0022618#ribonucleoprotein complex assembly;GO:0006412#translation;GO:0002181#cytoplasmic translation;GO:0022626#cytosolic ribosome;
Pharaoh_ant_00725	LOC105830527	NPi_Brain_down	3344.58	-0.514629	0.013552	0.310862	3147.86	4793.19	3926	4524.09	3274.56	3455.9	3020.28	1824.26	2251.26	3228.42	FBgn0039664	CG2006	-	Insufficient genetic data for FlyBase to solicit a summary.	DTW domain-containing protein 1 OS=Mus musculus OX=10090 GN=Dtwd1 PE=2 SV=1	DTW domain-containing protein 1 isoform X2 [Monomorium pharaonis]	NA
Pharaoh_ant_16024	LOC105839339	NPi_Brain_up	1744.89	0.494792	0.0135635	0.310862	1549.93	1706.18	1042.33	1226.98	1714.26	2338.07	2123.22	1944.78	1491.15	2312.03	ENSG00000100532	NA	CGRRF1	NA	Cell growth regulator with RING finger domain protein 1 OS=Mus musculus OX=10090 GN=Cgrrf1 PE=2 SV=1	PREDICTED: cell growth regulator with RING finger domain protein 1-like [Cyphomyrmex costatus] Cell growth regulator with RING finger domain protein 1 [Cyphomyrmex costatus]	[Hsap]GO:0043231#intracellular membrane-bounded organelle;GO:0016020#membrane;GO:0005783#endoplasmic reticulum;GO:0005654#nucleoplasm;GO:0005634#nucleus;GO:0007050#cell cycle arrest;GO:0046872#metal ion binding;GO:0016021#integral component of membrane;GO:0007049#cell cycle;GO:0008285#negative regulation of cell population proliferation;
Pharaoh_ant_05533	LOC105833990	NPi_Brain_down	7989.84	-0.329017	0.0135973	0.311102	8292.09	8277.48	10354.9	8321.17	9243.83	6598.69	7134.03	5859.72	8307.24	7509.28	FBgn0033380	Phax	Phosphorylated adaptor for RNA export	Insufficient genetic data for FlyBase to solicit a summary.	Phosphorylated adapter RNA export protein OS=Homo sapiens OX=9606 GN=PHAX PE=1 SV=1	phosphorylated adapter RNA export protein isoform X1 [Monomorium pharaonis]	[Dmel]GO:0003723#RNA binding;GO:0006408#snRNA export from nucleus;GO:0005737#cytoplasm;GO:0005634#nucleus;
MPMPB.11867.1	LOC114254963	NPi_Brain_up	644.896	1.20897	0.0136681	0.312185	387.25	707.56	288.63	151.52	415.22	523.8	514.88	2325.37	437.79	696.95	FBgn0034099	CG15708	-	Insufficient genetic data for FlyBase to solicit a summary.	NA	PREDICTED: uncharacterized protein LOC105448911 isoform X2 [Wasmannia auropunctata] PREDICTED: uncharacterized protein LOC105448911 isoform X2 [Wasmannia auropunctata]	[Dmel]GO:0003677#DNA binding;
Pharaoh_ant_18083	LOC105836841	NPi_Brain_down	4388.38	-0.648297	0.0137395	0.312768	4800.78	4645.16	5716.77	6515.84	5092.2	3499.79	5621.23	1568	3013.87	3410.12	FBgn0033540	Elp2	Elongator complex protein 2	In progress.	Probable elongator complex protein 2 OS=Drosophila melanogaster OX=7227 GN=Elp2 PE=1 SV=1	probable elongator complex protein 2 [Monomorium pharaonis]	[Dmel]GO:0008023#transcription elongation factor complex;GO:0002098#tRNA wobble uridine modification;GO:0033588#Elongator holoenzyme complex;
Pharaoh_ant_02499	-	NPi_Brain_up	176.804	0.94175	0.0137405	0.312768	88.07	132.98	93.23	165.38	127.54	119.98	222.94	366.63	199.37	251.92	NA	NA	NA	NA	Putative gustatory receptor 28b OS=Drosophila melanogaster OX=7227 GN=Gr28b PE=2 SV=2	Putative gustatory receptor 28b [Trachymyrmex zeteki]	[Unip]GO:0016020#membrane;GO:0050909#sensory perception of taste;GO:0016021#integral component of membrane;
Pharaoh_ant_14524	LOC105839127	NPi_Brain_up	23933.5	0.591484	0.0138095	0.313344	20617.9	27876	21320.2	15131.5	10529.9	35211.5	25701.6	33539.6	29602	19805	FBgn0004875	enc	encore	encore (enc) encodes a protein involved in the regulation of germline mitoses. It promotes the upregulation of grk mRNA translation in the dorsal anterior corner of the oocyte, allowing normal dorso-ventral pattern formation.	R3H domain-containing protein 1 OS=Homo sapiens OX=9606 GN=R3HDM1 PE=1 SV=3	cAMP-regulated phosphoprotein 21 isoform X1 [Monomorium pharaonis] cAMP-regulated phosphoprotein 21 isoform X1 [Monomorium pharaonis] cAMP-regulated phosphoprotein 21 isoform X1 [Monomorium pharaonis] cAMP-regulated phosphoprotein 21 isoform X1 [Monomorium pharaonis] cAMP-regulated phosphoprotein 21 isoform X1 [Monomorium pharaonis]	[Dmel]GO:0007293#germarium-derived egg chamber formation;GO:0007317#regulation of pole plasm oskar mRNA localization;GO:0007282#cystoblast division;GO:0003676#nucleic acid binding;GO:0048477#oogenesis;GO:0005737#cytoplasm;GO:0048134#germ-line cyst formation;GO:0030717#oocyte karyosome formation;GO:0007310#oocyte dorsal/ventral axis specification;GO:0007294#germarium-derived oocyte fate determinat…
Pharaoh_ant_12187	LOC105833473	NPi_Brain_up	1103.87	0.515844	0.0138274	0.313344	1070.88	1108.18	914.87	616.6	828.75	1366.56	1443.79	1309.21	1405.58	974.32	NA	NA	NA	NA	Procollagen C-endopeptidase enhancer 2 OS=Mus musculus OX=10090 GN=Pcolce2 PE=2 SV=2	uncharacterized protein LOC105833473 [Monomorium pharaonis]	[Unip]GO:0016020#membrane;GO:0016021#integral component of membrane;
Pharaoh_ant_14538	LOC105828721	NPi_Brain_up	14613.8	0.432375	0.0138635	0.313344	12838.9	13994.9	12311.5	12689.4	10351.3	17943.8	21333.1	17185.9	16761.5	10728	FBgn0029105	alpha-Catr	alpha-catenin related	In progress.	Alpha-catulin OS=Mus musculus OX=10090 GN=Ctnnal1 PE=1 SV=1	alpha-catulin isoform X2 [Monomorium pharaonis]	[Dmel]GO:0007155#cell adhesion;GO:0007266#Rho protein signal transduction;GO:0051015#actin filament binding;
Pharaoh_ant_03189	LOC105839376	NPi_Brain_up	146.006	1.60073	0.0139104	0.313344	45.2	92	63.73	48.28	114.62	40.97	100.85	627.96	218.48	107.97	NA	NA	NA	NA	NA	uncharacterized protein LOC105839376 [Monomorium pharaonis]	NA
Pharaoh_ant_07211	LOC105840252	NPi_Brain_up	270.489	1.05748	0.0139109	0.313344	190.13	208.25	89.54	234.21	157.88	421.38	191.09	622.89	161.16	428.35	NA	NA	NA	NA	NA	uncharacterized protein LOC105840252 [Monomorium pharaonis]	NA
Pharaoh_ant_01944	LOC105840269	NPi_Brain_down	5004.68	-0.4631	0.0139214	0.313344	6098.14	3828.03	6184.47	6380.57	6518.78	4289.88	3880.19	3082.73	4875.52	4908.46	NA	NA	NA	NA	NA	uncharacterized protein LOC105840269 [Monomorium pharaonis] uncharacterized protein LOC105840269 [Monomorium pharaonis]	[Unip]GO:0003676#nucleic acid binding;GO:0003723#RNA binding;
Pharaoh_ant_16304	LOC118646976	NPi_Brain_up	253.25	2.3428	0.0139306	0.313344	70.37	188.18	0.53	88.43	70.23	52.67	217.63	1633.97	80.58	129.91	NA	NA	NA	NA	NA	PREDICTED: uncharacterized protein LOC105563185 [Vollenhovia emeryi]	[Unip]GO:0003676#nucleic acid binding;GO:0008270#zinc ion binding;
Pharaoh_ant_07223	LOC105837907	NPi_Brain_up	17952.3	0.415226	0.0139973	0.313447	11907.8	19201.2	14344.1	17550.5	13927	17744.8	22681.3	25249.2	16919.3	19998.1	FBgn0029095	aru	arouser	arouser (aru) encodes an SH3 adaptor protein that interacts with Egfr and PI3K pathways. Its roles include regulation of synapse number, memory formation and ethanol sedation sensitivity.	Epidermal growth factor receptor kinase substrate 8 OS=Rattus norvegicus OX=10116 GN=Eps8 PE=1 SV=2	epidermal growth factor receptor kinase substrate 8 [Monomorium pharaonis]	[Dmel]GO:0045471#response to ethanol;GO:0050803#regulation of synapse structure or activity;GO:0007613#memory;GO:0005886#plasma membrane;GO:0045202#synapse;GO:0035023#regulation of Rho protein signal transduction;GO:0007266#Rho protein signal transduction;GO:0030676#Rac guanyl-nucleotide exchange factor activity;GO:0003779#actin binding;GO:0042048#olfactory behavior;
Pharaoh_ant_17342	LOC105836647	NPi_Brain_up	2128.57	0.351397	0.0140012	0.313447	1966.54	1922.8	1968.27	1636.61	1867.08	2285.4	2181.61	2468.72	2923.32	2065.38	FBgn0037130	Syn1	Syntrophin-like 1	Syntrophin-like 1 (Syn1) encodes an adaptor protein associated with the Dystrophin glycoprotein complex that recruits different signaling components, including the product of Nos in neurons. Dystrophin-Syn1-neuronal Nos signaling via histone modifications regulates gene expression, including expression of miRNAs, and adapts cellular homeostasis, which is compromised under stress and dystrophic co…	Beta-1-syntrophin OS=Homo sapiens OX=9606 GN=SNTB1 PE=1 SV=3	Beta-1-syntrophin [Trachymyrmex zeteki]	[Dmel]GO:0040011#locomotion;GO:0008307#structural constituent of muscle;GO:0016010#dystrophin-associated glycoprotein complex;GO:0016013#syntrophin complex;GO:0008582#regulation of synaptic growth at neuromuscular junction;
Pharaoh_ant_14894	LOC105834653	NPi_Brain_down	1564.15	-0.695105	0.0140058	0.313447	2238.69	1068.87	2706.17	1447.81	2210.95	1448.49	950.14	761.17	1217.84	1591.39	FBgn0052495	Gss2	Glutathione synthetase 2	In progress.	Glutathione synthetase OS=Xenopus laevis OX=8355 GN=gss PE=2 SV=1	glutathione synthetase isoform X1 [Monomorium pharaonis]	[Dmel]GO:0006750#glutathione biosynthetic process;GO:0071722#detoxification of arsenic-containing substance;GO:0005524#ATP binding;GO:0004363#glutathione synthase activity;
Pharaoh_ant_20291	LOC118645592	NPi_Brain_down	3036.3	-0.611598	0.0140431	0.313755	3728.04	3056.9	4660.21	3195.78	3724.61	2253.21	1624.27	1503.31	2881.78	3734.89	NA	NA	NA	NA	NA	PREDICTED: uncharacterized protein LOC108781905 [Cyphomyrmex costatus]	NA
Pharaoh_ant_13544	LOC105835672	NPi_Brain_up	34260	0.607853	0.0140893	0.314123	20396.6	42561.7	24002.6	25024.2	23743.4	38316.3	62444	26932.6	31452.9	47725.8	FBgn0261596	RpS24	Ribosomal protein S24	Ribosomal protein S24 (RpS24) encodes an essential component of the small ribosomal subunit that functions in protein synthesis. It is classified as a 'Minute' gene as heterozygous mutants exhibit a slower developmental rate and small adult bristles.	40S ribosomal protein S24 OS=Spodoptera frugiperda OX=7108 GN=RpS24 PE=2 SV=1	40S ribosomal protein S24 isoform X1 [Pogonomyrmex barbatus]	[Dmel]GO:0003735#structural constituent of ribosome;GO:0005840#ribosome;GO:0006412#translation;GO:0022627#cytosolic small ribosomal subunit;GO:0002181#cytoplasmic translation;GO:0022626#cytosolic ribosome;
Pharaoh_ant_11974	LOC105834212	NPi_Brain_down	952.623	-0.627245	0.0141443	0.314123	1233.51	876.51	1112.91	1247.05	1311.4	646.7	780.28	1084.66	419.52	813.69	ENSG00000070950	NA	RAD18	NA	E3 ubiquitin-protein ligase RAD18 OS=Mus musculus OX=10090 GN=Rad18 PE=1 SV=2	E3 ubiquitin-protein ligase RAD18 [Monomorium pharaonis] E3 ubiquitin-protein ligase RAD18 [Monomorium pharaonis]	[Hsap]GO:0031625#ubiquitin protein ligase binding;GO:0005737#cytoplasm;GO:0003697#single-stranded DNA binding;GO:0005515#protein binding;GO:0016604#nuclear body;GO:0051865#protein autoubiquitination;GO:0042769#DNA damage response, detection of DNA damage;GO:0006301#postreplication repair;GO:0005856#cytoskeleton;GO:0005815#microtubule organizing center;GO:0061630#ubiquitin protein ligase activity;…
Pharaoh_ant_05422	LOC118648220	NPi_Brain_up	34.5963	3.18434	0.0141819	0.314123	4.19	16.73	5.27	0	8.43	5.85	42.46	238.5	0.83	23.7	NA	NA	NA	NA	NA	uncharacterized protein LOC105835717 [Monomorium pharaonis]	NA
Pharaoh_ant_05869	LOC105840025	NPi_Brain_down	6360.92	-0.419271	0.0142024	0.314123	7109.83	5933.16	7063.53	8854.6	7452.6	4316.22	4384.45	5484.21	6163.14	6847.45	WBGene00006477	NA	chup-1	NA	SID1 transmembrane family member 1 OS=Homo sapiens OX=9606 GN=SIDT1 PE=2 SV=2	SID1 transmembrane family member 1 [Solenopsis invicta]	[Cele]GO:0050658#RNA transport;GO:0016020#membrane;GO:0015485#cholesterol binding;GO:0031410#cytoplasmic vesicle;GO:0005764#lysosome;GO:0003725#double-stranded RNA binding;GO:0051033#RNA transmembrane transporter activity;GO:0033227#dsRNA transport;GO:0005768#endosome;GO:0005794#Golgi apparatus;GO:0070508#cholesterol import;GO:0016021#integral component of membrane;GO:0005886#plasma membrane;
Pharaoh_ant_14885	LOC105832891	NPi_Brain_up	26381.4	0.406692	0.0142089	0.314123	24220.6	26414.8	20484.8	18842	23465.2	37312.6	32607.4	25558.7	32787	22120.6	FBgn0264542	hwt	heavyweight	Insufficient genetic data for FlyBase to solicit a summary.	SH2 domain-containing adapter protein F OS=Homo sapiens OX=9606 GN=SHF PE=1 SV=2	uncharacterized protein LOC105832891 isoform X1 [Monomorium pharaonis]	[Dmel]GO:0005575#cellular_component;GO:0001784#phosphotyrosine residue binding;
Pharaoh_ant_09606	LOC105832254	NPi_Brain_down	3505.93	-0.874158	0.0142764	0.314123	2757.82	4130.79	5764.7	7393.89	2649.76	1164.65	1300.47	2648.86	3366.92	3881.48	FBgn0028990	Spn27A	Serpin 27A	Serpin 27A (Spn27A) encodes a hemolymphatic serpin that negatively regulates a serine protease involved in the melanization cascade. It also inhibits the serine protease encoded by ea in dorsoventral patterning of the early embryo.	Serine protease inhibitor 27A OS=Drosophila melanogaster OX=7227 GN=Spn27A PE=1 SV=1	uncharacterized protein LOC105832254 [Monomorium pharaonis]	[Dmel]GO:0035009#negative regulation of melanization defense response;GO:0045751#negative regulation of Toll signaling pathway;GO:0005576#extracellular region;GO:0005615#extracellular space;GO:0035006#melanization defense response;GO:0098595#perivitelline space;GO:0004867#serine-type endopeptidase inhibitor activity;GO:0045861#negative regulation of proteolysis;GO:0050832#defense response to fung…
Pharaoh_ant_14953	LOC105835246	NPi_Brain_up	9839.32	0.601103	0.0143022	0.314123	7699.8	11996.8	7385.87	6404.95	5607.99	10680.8	11486.6	18734.9	10149	8246.6	FBgn0267001	Ten-a	Tenascin accessory	Tenascin accessory (Ten-a) encodes a type II dimeric transmembrane protein with a extracellular domain that mediates homophilic interactions with itself and with the product of Ten-m. It also interacts intracellularly with cytoskeleton regulatory proteins. It regulates axon guidance in embryonic nervous system, synaptic partner matching as well as synaptic organization in olfactory and neuromuscu…	Teneurin-m OS=Drosophila melanogaster OX=7227 GN=Ten-m PE=1 SV=2	teneurin-a isoform X5 [Monomorium pharaonis]	[Dmel]GO:0008045#motor neuron axon guidance;GO:0003824#catalytic activity;GO:0034116#positive regulation of heterotypic cell-cell adhesion;GO:0043025#neuronal cell body;GO:0050808#synapse organization;GO:2000331#regulation of terminal button organization;GO:0048788#cytoskeleton of presynaptic active zone;GO:0040017#positive regulation of locomotion;GO:0051124#synaptic growth at neuromuscular junc…
Pharaoh_ant_00660	LOC105840073	NPi_Brain_up	364.944	0.920954	0.0143694	0.314123	390.05	307.78	200.67	143.39	221.94	567.69	276.02	801.76	368.84	371.29	NA	NA	NA	NA	NA	mantle protein [Monomorium pharaonis]	NA
Pharaoh_ant_06762	LOC108756344	NPi_Brain_up	70.4503	2.25257	0.0143859	0.314123	37.28	34.29	5.79	9.56	35.96	8.78	47.77	422.45	32.4	70.22	NA	NA	NA	NA	NA	uncharacterized protein LOC112637417 [Camponotus floridanus]	NA
Pharaoh_ant_08783	LOC105837703	NPi_Brain_down	11299.6	-0.497231	0.0143912	0.314123	9823.84	14708.3	9649.08	15794.9	16167.1	8474.41	9336.87	6719.84	10537.7	11784	FBgn0030964	Pvf1	PDGF- and VEGF-related factor 1	PDGF- and VEGF-related factor 1 (Pvf1) encodes a PDGF- and VEGF-related factor that binds to and activates the receptor tyrosine kinase encoded by Pvr. It is involved in cell migration regulation and it has been shown to activate the canonical Ras/Raf/MAP kinase (ERK) cascade, the PI3K kinase pathway, TORC1, Rho family small GTPases and the JNK cascade, in a context-dependent manner.	Vascular endothelial growth factor A OS=Bitis gabonica OX=8694 PE=1 SV=1	uncharacterized protein LOC105837703 [Monomorium pharaonis]	[Dmel]GO:0007391#dorsal closure;GO:0007298#border follicle cell migration;GO:0008347#glial cell migration;GO:0007443#Malpighian tubule morphogenesis;GO:0060548#negative regulation of cell death;GO:0031954#positive regulation of protein autophosphorylation;GO:0005615#extracellular space;GO:0048010#vascular endothelial growth factor receptor signaling pathway;GO:2000683#regulation of cellular respo…
Pharaoh_ant_14786	LOC105832407	NPi_Brain_down	18.2598	-3.26124	0.0143947	0.314123	43.8	72.76	12.11	9.08	25.28	11.7	5.31	2.54	0	0	NA	NA	NA	NA	Protein ALP1-like OS=Arabidopsis thaliana OX=3702 GN=At3g55350 PE=2 SV=1	protein ALP1-like isoform X1 [Monomorium pharaonis] protein ALP1-like isoform X1 [Monomorium pharaonis] protein ALP1-like isoform X1 [Monomorium pharaonis]	NA
Pharaoh_ant_10371	LOC105835837	NPi_Brain_down	2861.37	-0.448765	0.014448	0.314123	2758.28	4001.16	2851.54	3744.5	3177.36	1904.99	1948.06	2566.4	3056.23	2605.21	FBgn0284253	LeuRS	Leucyl-tRNA synthetase	Insufficient genetic data for FlyBase to solicit a summary.	Leucine--tRNA ligase, cytoplasmic OS=Homo sapiens OX=9606 GN=LARS1 PE=1 SV=2	leucine--tRNA ligase, cytoplasmic [Monomorium pharaonis]	[Dmel]GO:0042060#wound healing;GO:0004823#leucine-tRNA ligase activity;GO:0002161#aminoacyl-tRNA editing activity;GO:0005737#cytoplasm;GO:0006429#leucyl-tRNA aminoacylation;GO:0017101#aminoacyl-tRNA synthetase multienzyme complex;GO:0005524#ATP binding;
Pharaoh_ant_10028	LOC105839533	NPi_Brain_down	2821.86	-0.447898	0.0144665	0.314123	3115.24	2199.63	3709.52	4282.71	2978.46	2463.9	2181.61	2239.1	2551.15	2497.24	FBgn0029858	mldr	mulder	mulder (mldr) encodes a protein involved in mitochondrial tRNA processing.	Mitochondrial ribonuclease P catalytic subunit OS=Macaca fascicularis OX=9541 GN=PRORP PE=2 SV=2	mitochondrial ribonuclease P catalytic subunit isoform X2 [Monomorium pharaonis]	[Dmel]GO:0090646#mitochondrial tRNA processing;GO:0005739#mitochondrion;GO:0001682#tRNA 5'-leader removal;GO:0042645#mitochondrial nucleoid;GO:0004526#ribonuclease P activity;GO:0030678#mitochondrial ribonuclease P complex;
Pharaoh_ant_00113	LOC105837247	NPi_Brain_up	3161.24	0.39709	0.0144773	0.314123	2814.67	3066.94	2468.1	2398.51	2911.03	3087.19	2887.58	4663.42	3710.01	3604.98	FBgn0259685	crb	crumbs	crumbs (crb) encodes a transmembrane protein that binds to multiple proteins such as those encoded by sdt, par-6, AP-2alpha, yrt, ex and Moe. It contributes to organization of zonula adherens, epithelial morphogenesis, apico-basal cell polarity, and is a negative regulator of Notch activity and growth control via the Hippo pathway. In photoreceptor cells it is involved in morphogenesis, the traff…	Protein crumbs OS=Drosophila melanogaster OX=7227 GN=crb PE=1 SV=3	protein crumbs isoform X1 [Monomorium pharaonis]	[Dmel]GO:0007391#dorsal closure;GO:0061336#cell morphogenesis involved in Malpighian tubule morphogenesis;GO:0035090#maintenance of apical/basal cell polarity;GO:0045186#zonula adherens assembly;GO:0030507#spectrin binding;GO:0046621#negative regulation of organ growth;GO:0061541#rhabdomere morphogenesis;GO:0033157#regulation of intracellular protein transport;GO:0007443#Malpighian tubule morphog…
Pharaoh_ant_09529	LOC105834341	NPi_Brain_down	9476.32	-0.377106	0.0144931	0.314123	10464.1	8177.12	12276.2	11703.9	10912.6	9428.37	8254.03	6402.69	9135.47	8008.73	FBgn0033309	Lnpk	Lunapark	Insufficient genetic data for FlyBase to solicit a summary.	Endoplasmic reticulum junction formation protein lunapark-B OS=Danio rerio OX=7955 GN=lnpkb PE=2 SV=2	endoplasmic reticulum junction formation protein lunapark-B isoform X2 [Monomorium pharaonis]	[Dmel]GO:0071786#endoplasmic reticulum tubular network organization;GO:0012505#endomembrane system;GO:0071782#endoplasmic reticulum tubular network;
Pharaoh_ant_09751	LOC105832461	NPi_Brain_up	38400.5	0.627347	0.0145685	0.314123	21351.4	48826.8	26872.6	29925.9	23918.1	48713.2	67274.3	27587.2	37569.5	51966.3	FBgn0032518	RpL24	Ribosomal protein L24	Insufficient genetic data for FlyBase to solicit a summary.	60S ribosomal protein L24 OS=Plutella xylostella OX=51655 GN=RpL24 PE=2 SV=1	60S ribosomal protein L24 [Monomorium pharaonis]	[Dmel]GO:0022625#cytosolic large ribosomal subunit;GO:0003735#structural constituent of ribosome;GO:0003723#RNA binding;GO:1902626#assembly of large subunit precursor of preribosome;GO:0006412#translation;GO:0002181#cytoplasmic translation;GO:0000027#ribosomal large subunit assembly;GO:0022626#cytosolic ribosome;
Pharaoh_ant_20087	-	NPi_Brain_up	127.981	1.73975	0.0146074	0.314123	45.2	106.22	42.66	43.02	59.56	122.9	21.23	630.5	115.47	93.04	NA	NA	NA	NA	NA	hypothetical protein X777_10501 [Ooceraea biroi]	NA
Pharaoh_ant_11582	LOC118644060	NPi_Brain_up	1328.39	0.398555	0.0146165	0.314123	1226.52	1258.73	980.71	1157.67	1099.01	1875.72	1576.49	1240.7	1476.2	1392.14	NA	NA	NA	NA	NA	uncharacterized protein LOC105834339 isoform X2 [Monomorium pharaonis]	[Unip]GO:0016020#membrane;GO:0016021#integral component of membrane;
MPWPB.9365.1	-	NPi_Brain_up	2691.68	0.814585	0.0147144	0.314123	1608.65	1776.43	2561.85	1955.9	1861.46	3485.16	1098.77	4838.49	5478.62	2251.47	NA	NA	NA	NA	NA	NA	NA
Pharaoh_ant_14506	LOC114254550	NPi_Brain_up	151.816	1.98704	0.0147154	0.314123	41.47	33.45	30.55	77.43	123.61	5.85	127.39	791.61	159.5	127.28	NA	NA	NA	NA	NA	uncharacterized protein LOC105204217 [Solenopsis invicta]	NA
Pharaoh_ant_06326	LOC105831646	NPi_Brain_down	8021.49	-0.941436	0.0147191	0.314123	6877.76	15152.4	10716.2	13221.4	6794.65	4702.48	1327.01	3753.82	8466.74	9202.49	NA	NA	NA	NA	NA	glycine-rich protein DOT1 isoform X3 [Monomorium pharaonis]	NA
Pharaoh_ant_05055	LOC105836462	NPi_Brain_down	9754.06	-0.503814	0.0147315	0.314123	8737.12	13980.6	8015.27	12867.7	13588.7	10162.9	9119.24	6152.77	6458.05	8458.15	FBgn0033635	Prip	Prip	Insufficient genetic data for FlyBase to solicit a summary.	Aquaporin AQPcic OS=Cicadella viridis OX=36150 GN=AQP PE=1 SV=1	aquaporin AQPAn.G isoform X1 [Monomorium pharaonis] aquaporin AQPAn.G isoform X1 [Monomorium pharaonis]	[Dmel]GO:0016021#integral component of membrane;GO:0015267#channel activity;GO:0005886#plasma membrane;GO:0055085#transmembrane transport;GO:0015250#water channel activity;
Pharaoh_ant_18492	LOC105837882	NPi_Brain_up	536.439	1.00304	0.0147621	0.314123	373.27	363.82	397.13	266.24	389.37	295.55	414.03	1621.29	776.73	466.97	NA	NA	NA	NA	NA	uncharacterized protein LOC105837859 [Monomorium pharaonis]	[Unip]GO:0016020#membrane;GO:0050909#sensory perception of taste;GO:0007165#signal transduction;GO:0005886#plasma membrane;GO:0016021#integral component of membrane;
Pharaoh_ant_13216	LOC105839380	NPi_Brain_down	21602.2	-0.56534	0.0147648	0.314123	26300.8	14372	25247.2	29730.9	33261.9	14136.7	16290.4	14628.4	15692.4	26361	FBgn0003545	sub	subito	subito (sub) encodes a kinesin-6 homolog. Kinesin-6 proteins are known to bundle antiparallel microtubules. The product of sub is required for cytokinesis in mitosis and spindle organization and chromosome segregation in female meiosis.	Kinesin-like protein KIF20A OS=Bos taurus OX=9913 GN=KIF20A PE=2 SV=1	kinesin-like protein KIF20B isoform X1 [Monomorium pharaonis]	[Dmel]GO:0003777#microtubule motor activity;GO:0000278#mitotic cell cycle;GO:0007140#male meiotic nuclear division;GO:0000212#meiotic spindle organization;GO:0051233#spindle midzone;GO:0005634#nucleus;GO:0005874#microtubule;GO:0040016#embryonic cleavage;GO:0016887#ATPase activity;GO:0008017#microtubule binding;GO:0051257#meiotic spindle midzone assembly;GO:0007052#mitotic spindle organization;GO:…
Pharaoh_ant_11400	LOC118645013	NPi_Brain_up	163.343	4.49767	0.0148019	0.314123	3.26	1.67	0	4.78	59.56	289.7	0	171.26	1103.2	0	NA	NA	NA	NA	Probable cytochrome P450 305a1 OS=Drosophila melanogaster OX=7227 GN=Cyp305a1 PE=2 SV=1	probable cytochrome P450 305a1 [Solenopsis invicta]	[Unip]GO:0016705#oxidoreductase activity, acting on paired donors, with incorporation or reduction of molecular oxygen;GO:0016491#oxidoreductase activity;GO:0020037#heme binding;GO:0055114#oxidation-reduction process;GO:0005506#iron ion binding;GO:0046872#metal ion binding;GO:0004497#monooxygenase activity;
Pharaoh_ant_18097	LOC105840239	NPi_Brain_up	311.543	0.875131	0.0148211	0.314123	218.09	270.15	162.22	243.29	203.96	216.54	541.42	671.1	315.68	272.98	FBgn0051481	pb	proboscipedia	proboscipedia (pb) encodes a conserved homeodomain transcription factor. Its role in regional head development, from insects to mammals, likely involves combinatorial regulation both of cell-specific targets and of multiple signaling pathways.	Homeotic protein proboscipedia OS=Drosophila melanogaster OX=7227 GN=pb PE=2 SV=2	homeotic protein proboscipedia [Monomorium pharaonis]	[Dmel]GO:0048728#proboscis development;GO:0000978#RNA polymerase II cis-regulatory region sequence-specific DNA binding;GO:0007382#specification of segmental identity, maxillary segment;GO:0005634#nucleus;GO:0003700#DNA-binding transcription factor activity;GO:0045944#positive regulation of transcription by RNA polymerase II;GO:0007381#specification of segmental identity, labial segment;
Pharaoh_ant_02839	LOC105828544	NPi_Brain_down	8056.23	-0.412431	0.0148323	0.314123	10039.1	7603.37	10393.3	8856.99	9119.66	8825.56	4756.02	6946.92	7256.37	6764.94	FBgn0038486	CG5265	-	Insufficient genetic data for FlyBase to solicit a summary.	Carnitine O-acetyltransferase OS=Columba livia OX=8932 GN=CRAT PE=1 SV=1	carnitine O-acetyltransferase isoform X1 [Monomorium pharaonis]	[Dmel]GO:0005783#endoplasmic reticulum;GO:0005743#mitochondrial inner membrane;GO:0006631#fatty acid metabolic process;GO:0004092#carnitine O-acetyltransferase activity;GO:0005777#peroxisome;GO:0019254#carnitine metabolic process, CoA-linked;GO:0009437#carnitine metabolic process;
Pharaoh_ant_15326	LOC105832748	NPi_Brain_down	6918.15	-0.358396	0.0148972	0.314123	7524.11	7197.74	6960.3	9615.07	7556.54	6262.17	6799.62	4738.27	5793.47	6734.21	FBgn0050085	Rif1	Rap1 interacting factor 1	Rap1 interacting factor 1 (Rif1) encodes a protein that binds protein phosphatase PP1 and is required for temporal regulation of replication initiation.	Telomere-associated protein RIF1 OS=Gallus gallus OX=9031 GN=RIF1 PE=3 SV=3	telomere-associated protein RIF1 isoform X1 [Monomorium pharaonis]	[Dmel]GO:0071807#replication fork arrest involved in DNA replication termination;GO:0000792#heterochromatin;GO:0005634#nucleus;GO:0010369#chromocenter;GO:0005720#nuclear heterochromatin;GO:0030174#regulation of DNA-dependent DNA replication initiation;GO:0001700#embryonic development via the syncytial blastoderm;GO:0000781#chromosome, telomeric region;GO:2000104#negative regulation of DNA-depende…
Pharaoh_ant_07442	LOC108728851	NPi_Brain_up	376.646	0.875016	0.0149121	0.314123	418.94	320.33	191.19	156.3	241.04	626.22	477.73	634.31	450.25	250.16	NA	NA	NA	NA	Gag-Pol polyprotein OS=Feline leukemia virus OX=11768 GN=pol PE=3 SV=2	PREDICTED: uncharacterized protein LOC108761002 [Trachymyrmex cornetzi]	[Unip]GO:0003676#nucleic acid binding;GO:0015074#DNA integration;
Pharaoh_ant_14535	-	NPi_Brain_up	33.9121	2.51776	0.0149145	0.314123	7.46	18.4	1.58	5.26	17.98	5.85	63.7	189.02	14.95	14.92	NA	NA	NA	NA	Semaphorin-5A OS=Mus musculus OX=10090 GN=Sema5a PE=2 SV=1	semaphorin-5A [Monomorium pharaonis] semaphorin-5A [Monomorium pharaonis]	[Unip]GO:0016020#membrane;GO:0016021#integral component of membrane;GO:0030215#semaphorin receptor binding;
Pharaoh_ant_02424	LOC112459414	NPi_Brain_up	42.1952	2.73429	0.0149279	0.314123	4.19	15.05	0	5.74	30.34	134.61	21.23	178.87	9.97	21.94	NA	NA	NA	NA	NA	hypothetical protein RF55_16555 [Lasius niger]	[Unip]GO:0003676#nucleic acid binding;GO:0008270#zinc ion binding;
Pharaoh_ant_01622	LOC105835676	NPi_Brain_up	55.5429	2.5425	0.0150007	0.314123	20.04	15.05	5.79	22.94	17.98	17.56	10.62	397.08	44.86	3.51	NA	NA	NA	NA	NA	uncharacterized protein LOC105835676 [Monomorium pharaonis]	NA
Pharaoh_ant_16360	LOC105570991	NPi_Brain_up	155.902	0.907888	0.0150145	0.314123	174.75	101.2	64.78	103.72	94.96	254.58	233.55	211.86	168.64	150.98	NA	NA	NA	NA	NA	uncharacterized protein LOC105833939 [Monomorium pharaonis]	[Unip]GO:0003676#nucleic acid binding;GO:0015074#DNA integration;
Pharaoh_ant_05161	LOC105834138	NPi_Brain_down	19541.3	-0.590203	0.0150229	0.314123	24740.2	14560.2	27008	22130	28978.8	18970.9	14698	7970.69	16423.4	19932.3	WBGene00001971	NA	hmg-1.1	NA	High mobility group protein DSP1 OS=Drosophila melanogaster OX=7227 GN=Dsp1 PE=2 SV=1	uncharacterized protein LOC105834138 [Monomorium pharaonis] uncharacterized protein LOC105834138 [Monomorium pharaonis] uncharacterized protein LOC105834138 [Monomorium pharaonis] uncharacterized protein LOC105834138 [Monomorium pharaonis] uncharacterized protein LOC105834138 [Monomorium pharaonis] uncharacterized protein LOC105834138 [Monomorium pharaonis]	[Cele]GO:0003677#DNA binding;GO:0005634#nucleus;GO:0006338#chromatin remodeling;GO:0045089#positive regulation of innate immune response;GO:0006355#regulation of transcription, DNA-templated;GO:0000790#nuclear chromatin;GO:0005737#cytoplasm;GO:0006357#regulation of transcription by RNA polymerase II;GO:0045944#positive regulation of transcription by RNA polymerase II;GO:0006310#DNA recombination;…
Pharaoh_ant_15265	LOC105836538	NPi_Brain_down	4336.76	-0.583259	0.0150401	0.314123	3625.05	3977.74	5141.09	7488.05	5777.11	4316.22	3078.67	2201.04	3323.73	4438.86	FBgn0260049	flr	flare	flare (flr) encodes the Drosophila Actin Interacting protein 1. It functions with the product of tsr (cofillin) to promote F-actin disassembly.	Actin-interacting protein 1 OS=Drosophila melanogaster OX=7227 GN=flr PE=2 SV=1	actin-interacting protein 1 isoform X2 [Monomorium pharaonis]	[Dmel]GO:0030042#actin filament depolymerization;GO:0007298#border follicle cell migration;GO:0045214#sarcomere organization;GO:0001736#establishment of planar polarity;GO:0030833#regulation of actin filament polymerization;GO:0005856#cytoskeleton;GO:0035317#imaginal disc-derived wing hair organization;GO:0030834#regulation of actin filament depolymerization;GO:0034316#negative regulation of Arp2…
Pharaoh_ant_09117	LOC105834422	NPi_Brain_down	12059.6	-0.554864	0.0150866	0.314123	14271.9	8926.5	14763.8	14832.2	18958.5	9419.59	10026.9	6301.2	8897.88	14197.9	FBgn0040918	schlank	schlank	schlank (schlank) encodes a member of the Ceramide Synthases family involved in sphingolipid metabolism. It is essential for ceramide synthesis and modulates triacylglycerol levels and transcriptional expression of body fat metabolism regulators.	Ceramide synthase 6 OS=Homo sapiens OX=9606 GN=CERS6 PE=1 SV=1	ceramide synthase 6 [Monomorium pharaonis] ceramide synthase 6 [Monomorium pharaonis] ceramide synthase 6 [Monomorium pharaonis] ceramide synthase 6 [Monomorium pharaonis]	[Dmel]GO:0005783#endoplasmic reticulum;GO:0050995#negative regulation of lipid catabolic process;GO:0005634#nucleus;GO:0016410#N-acyltransferase activity;GO:0006641#triglyceride metabolic process;GO:0003677#DNA binding;GO:0046513#ceramide biosynthetic process;GO:0046889#positive regulation of lipid biosynthetic process;GO:0032933#SREBP signaling pathway;GO:0050291#sphingosine N-acyltransferase ac…
Pharaoh_ant_11710	LOC105834807	NPi_Brain_down	3843.91	-0.477325	0.0150939	0.314123	4886.99	4262.94	5158.99	4484.42	3574.03	3561.24	3333.46	1956.2	4024.03	3196.82	FBgn0086779	step	steppke	steppke (step) encodes a member of the cytohesin family of guanine nucleotide exchange factors, which regulate small GTPases of the ADP-ribosylation factor (ARF) family. It contributes to multiple signaling pathways, such as Egfr, MAPK, PI3K and insulin signaling. It is involved in wing and eye development, germ cell segregation and cell growth.	Cytohesin-1 OS=Chlorocebus aethiops OX=9534 GN=CYTH1 PE=2 SV=1	PREDICTED: cytohesin-1 [Atta cephalotes]	[Dmel]GO:0007391#dorsal closure;GO:0032154#cleavage furrow;GO:0040018#positive regulation of multicellular organism growth;GO:0014068#positive regulation of phosphatidylinositol 3-kinase signaling;GO:1904269#cell leading edge cell cortex;GO:0046628#positive regulation of insulin receptor signaling pathway;GO:0045742#positive regulation of epidermal growth factor receptor signaling pathway;GO:0070…
Pharaoh_ant_15636	LOC105833483	NPi_Brain_down	4772.52	-0.536163	0.0151477	0.314123	6671.32	3573.78	6255.58	6807.41	4932.63	4547.39	4129.67	2510.58	3561.31	4735.54	FBgn0261111	BHD	Birt-Hogg-Dube	Birt-Hogg-Dube (BHD) encodes a protein involved in the maintenance of germ-line stem cells and the regulation of nucleolar large rRNA transcription.	Folliculin OS=Homo sapiens OX=9606 GN=FLCN PE=1 SV=1	folliculin [Monomorium pharaonis]	[Dmel]GO:1904263#positive regulation of TORC1 signaling;GO:1901837#negative regulation of transcription of nucleolar large rRNA by RNA polymerase I;GO:1901840#negative regulation of RNA polymerase I regulatory region sequence-specific DNA binding;GO:0003674#molecular_function;GO:0005730#nucleolus;GO:0005085#guanyl-nucleotide exchange factor activity;GO:0043547#positive regulation of GTPase activi…
Pharaoh_ant_17009	LOC105837814	NPi_Brain_up	180.131	2.61013	0.0152147	0.314123	51.73	56.87	5.79	78.39	61.24	0	21.23	1178.54	32.4	315.12	NA	NA	NA	NA	Odorant receptor 9a OS=Drosophila melanogaster OX=7227 GN=Or9a PE=2 SV=1	odorant receptor 4 isoform X1 [Monomorium pharaonis]	[Unip]GO:0016020#membrane;GO:0004984#olfactory receptor activity;GO:0005549#odorant binding;GO:0007165#signal transduction;GO:0050911#detection of chemical stimulus involved in sensory perception of smell;GO:0050896#response to stimulus;GO:0016021#integral component of membrane;GO:0007608#sensory perception of smell;
Pharaoh_ant_11376	LOC118645200	NPi_Brain_up	61.5086	2.70457	0.0152378	0.314123	46.13	5.02	7.37	3.82	19.67	11.7	21.23	418.64	2.49	79	NA	NA	NA	NA	Protein ALP1-like OS=Arabidopsis thaliana OX=3702 GN=At3g55350 PE=2 SV=1	PREDICTED: uncharacterized protein LOC105667934 [Linepithema humile]	NA
Pharaoh_ant_00099	LOC105832602	NPi_Brain_up	4440.84	0.491865	0.0152605	0.314123	4597.14	3189.05	4243.6	2938.63	3490.32	6308.99	4272.99	3553.38	6486.29	5328.04	FBgn0029955	CG15478	-	Insufficient genetic data for FlyBase to solicit a summary.	NA	uncharacterized protein LOC105832602, partial [Monomorium pharaonis]	NA
Pharaoh_ant_01404	LOC105831754	NPi_Brain_down	3663.96	-0.420242	0.0152619	0.314123	4082.67	4384.21	4787.15	4104.42	3625.73	3757.3	2117.91	3630.77	3305.45	2843.96	FBgn0004643	Zw10	Zeste-white 10	Zeste-white 10 (Zw10) encodes a subunit of the RZZ complex located at the kinetochores of chromosomes. The RZZ complex plays an essential role in the spindle assembly checkpoint that ensures proper connections between chromosomes and the mitotic spindle. The product of Zw10 is also found on the Golgi stacks and endoplasmic reticulum, where it functions in membrane formation and trafficking.	Centromere/kinetochore protein zw10 homolog OS=Homo sapiens OX=9606 GN=ZW10 PE=1 SV=3	centromere/kinetochore protein zw10 homolog [Monomorium pharaonis]	[Dmel]GO:0017137#Rab GTPase binding;GO:0005783#endoplasmic reticulum;GO:0051233#spindle midzone;GO:0007094#mitotic spindle assembly checkpoint;GO:0005634#nucleus;GO:0005828#kinetochore microtubule;GO:0070939#Dsl1/NZR complex;GO:0048193#Golgi vesicle transport;GO:0036063#acroblast;GO:0006888#endoplasmic reticulum to Golgi vesicle-mediated transport;GO:0005795#Golgi stack;GO:0000070#mitotic sister …
Pharaoh_ant_15760	LOC105834557	NPi_Brain_down	6221.13	-0.668335	0.0152641	0.314123	5582.74	4814.1	7261.04	13803.6	6730.6	5864.2	3030.9	4152.17	5304.17	5667.73	NA	NA	NA	NA	ATP-binding cassette sub-family G member 4 OS=Homo sapiens OX=9606 GN=ABCG4 PE=1 SV=2	ATP-binding cassette sub-family G member 4 [Monomorium pharaonis] ATP-binding cassette sub-family G member 4 [Monomorium pharaonis] ATP-binding cassette sub-family G member 4 [Monomorium pharaonis] ATP-binding cassette sub-family G member 4 [Monomorium pharaonis]	[Unip]GO:0016020#membrane;GO:0000166#nucleotide binding;GO:0005524#ATP binding;GO:0016021#integral component of membrane;GO:0016887#ATPase activity;
Pharaoh_ant_06880	LOC105833915	NPi_Brain_down	4192.43	-0.551379	0.0152655	0.314123	4948.04	4841.7	4136.15	4546.56	6430.56	3874.35	4692.32	1830.61	3387.69	3236.32	NA	NA	NA	NA	FMRFamide-related peptides OS=Camponotus floridanus OX=104421 GN=EAG_11727 PE=1 SV=1	FMRFamide-related peptides [Monomorium pharaonis]	[Unip]GO:0007218#neuropeptide signaling pathway;
Pharaoh_ant_14497	LOC105831910	NPi_Brain_down	3998.43	-0.332186	0.0152713	0.314123	4564.98	4540.61	4862.99	3784.18	4532.58	3874.35	3386.54	3037.06	4175.22	3225.79	FBgn0052350	Vps11	Vacuolar protein sorting 11	Vacuolar protein sorting 11 (Vps11) encodes a Class C Vps core subunit of HOPS, a heterohexameric tethering complex that consists of the products of car, dor, lt, Vps11, Vps16A and Vps39. HOPS tethers autophagosomes or late endosomes with lysosomes to facilitate fusion. The product of Vps11 roles include autophagosome-lysosome fusion, late endosome-lysosome fusion and biosynthetic trafficking to …	Vacuolar protein sorting-associated protein 11 homolog OS=Mus musculus OX=10090 GN=Vps11 PE=1 SV=3	vacuolar protein sorting-associated protein 11 homolog [Monomorium pharaonis]	[Dmel]GO:0030674#protein-macromolecule adaptor activity;GO:0016574#histone ubiquitination;GO:0008270#zinc ion binding;GO:0007033#vacuole organization;GO:0033263#CORVET complex;GO:0016197#endosomal transport;GO:0005768#endosome;GO:0007032#endosome organization;GO:0009267#cellular response to starvation;GO:0034058#endosomal vesicle fusion;GO:0035542#regulation of SNARE complex assembly;GO:0006904#v…
Pharaoh_ant_18357	LOC105834119	NPi_Brain_up	347.74	1.65237	0.0152802	0.314123	159.84	328.69	102.71	106.11	143.84	64.38	201.71	1831.88	229.28	308.97	FBgn0286203	stw	straw	Insufficient genetic data for FlyBase to solicit a summary.	Oxidoreductase OpS5 OS=Beauveria bassiana (strain ARSEF 2860) OX=655819 GN=OpS5 PE=1 SV=1	laccase-5 [Monomorium pharaonis]	[Dmel]GO:0055114#oxidation-reduction process;GO:0005886#plasma membrane;GO:0006826#iron ion transport;GO:0040003#chitin-based cuticle development;GO:0016682#oxidoreductase activity, acting on diphenols and related substances as donors, oxygen as acceptor;GO:0016491#oxidoreductase activity;GO:0004322#ferroxidase activity;GO:0005507#copper ion binding;GO:0055072#iron ion homeostasis;
Pharaoh_ant_11201	LOC105571038	NPi_Brain_up	362.069	2.00875	0.0152822	0.314123	105.32	365.49	9.48	53.06	188.23	52.67	472.42	1918.14	133.75	322.14	NA	NA	NA	NA	NA	PREDICTED: uncharacterized protein LOC105571249 [Vollenhovia emeryi]	[Unip]GO:0003676#nucleic acid binding;GO:0015074#DNA integration;
Pharaoh_ant_03802	LOC105835550	NPi_Brain_up	1062.81	0.961376	0.0153062	0.314123	680.37	1193.49	637.3	233.25	864.15	1111.97	1146.54	2765.57	971.95	1023.47	FBgn0038676	CG6026	-	Insufficient genetic data for FlyBase to solicit a summary.	NA	uncharacterized protein LOC105835550 [Monomorium pharaonis] uncharacterized protein LOC105835550 [Monomorium pharaonis]	[Dmel]GO:0000228#nuclear chromosome;GO:0006338#chromatin remodeling;
Pharaoh_ant_06411	LOC105834706	NPi_Brain_up	979.841	0.814189	0.0153125	0.314123	687.36	255.09	617.29	853.2	1135.53	968.59	1693.27	1292.72	945.36	1350	FBgn0003015	osk	oskar	In progress.	Maternal effect protein oskar OS=Drosophila virilis OX=7244 GN=osk PE=2 SV=1	uncharacterized protein LOC105834706 [Monomorium pharaonis]	[Dmel]GO:0045495#pole plasm;GO:0040040#thermosensory behavior;GO:0034504#protein localization to nucleus;GO:0043073#germ cell nucleus;GO:0005737#cytoplasm;GO:0003729#mRNA binding;GO:0008103#oocyte microtubule cytoskeleton polarization;GO:0019094#pole plasm mRNA localization;GO:1903863#P granule assembly;GO:0035282#segmentation;GO:0007318#pole plasm protein localization;GO:0030719#P granule organi…
Pharaoh_ant_07646	LOC118647364	NPi_Brain_down	5939.24	-1.0896	0.0153141	0.314123	8802.36	6748.61	7762.98	14408.3	2690.78	5697.4	912.99	1603.53	4717.68	6047.8	NA	NA	NA	NA	Sorbitol dehydrogenase OS=Bacillus halodurans (strain ATCC BAA-125 / DSM 18197 / FERM 7344 / JCM 9153 / C-125) OX=272558 GN=gutB PE=3 SV=1	uncharacterized protein LOC105836706 [Monomorium pharaonis]	[Unip]GO:0016491#oxidoreductase activity;GO:0008270#zinc ion binding;GO:0055114#oxidation-reduction process;
Pharaoh_ant_11245	LOC118646188	NPi_Brain_up	861.57	0.928226	0.0153195	0.314123	397.97	1152.51	560.93	404.85	457.92	749.12	589.19	1731.66	1710.46	861.09	NA	NA	NA	NA	CD63 antigen OS=Bos taurus OX=9913 GN=CD63 PE=2 SV=4	CD151 antigen [Monomorium pharaonis]	[Unip]GO:0016020#membrane;GO:0016021#integral component of membrane;
Pharaoh_ant_15878	LOC118647475	NPi_Brain_up	403.259	1.96724	0.0153441	0.314123	163.1	296.91	32.66	47.8	282.06	49.75	217.63	2454.76	157.01	330.92	NA	NA	NA	NA	NA	PREDICTED: uncharacterized protein LOC108720937 [Trachymyrmex zeteki]	[Unip]GO:0003676#nucleic acid binding;GO:0015074#DNA integration;
Pharaoh_ant_03256	LOC105838074	NPi_Brain_up	742.799	1.06025	0.0153515	0.314123	559.67	587.96	193.82	593.65	474.78	438.94	790.9	2315.22	942.87	530.17	FBgn0265356	tn	thin	thin (tn) encodes a TRIM/RBCC protein involved in myofibril assembly and stability.	RING finger protein nhl-1 OS=Caenorhabditis elegans OX=6239 GN=nhl-1 PE=1 SV=2	uncharacterized protein LOC112456098 isoform X1 [Temnothorax curvispinosus]	[Dmel]GO:0030371#translation repressor activity;GO:0061630#ubiquitin protein ligase activity;GO:0016567#protein ubiquitination;GO:0008345#larval locomotory behavior;GO:0006941#striated muscle contraction;GO:0008270#zinc ion binding;GO:0030018#Z disc;GO:0004842#ubiquitin-protein transferase activity;GO:0046716#muscle cell cellular homeostasis;GO:0046872#metal ion binding;GO:0043161#proteasome-medi…
Pharaoh_ant_08057	LOC105840750	NPi_Brain_down	25226.5	-0.53231	0.015392	0.314123	21068.1	23504.3	23585	46957.8	34021.6	24124	21253.5	18246.5	16585.4	22919.3	FBgn0039727	Vps13B	Vacuolar protein sorting 13B	Insufficient genetic data for FlyBase to solicit a summary.	Vacuolar protein sorting-associated protein 13B OS=Homo sapiens OX=9606 GN=VPS13B PE=1 SV=2	vacuolar protein sorting-associated protein 13B isoform X1 [Monomorium pharaonis] vacuolar protein sorting-associated protein 13B isoform X1 [Monomorium pharaonis]	[Dmel]GO:0007005#mitochondrion organization;GO:0019898#extrinsic component of membrane;GO:0003674#molecular_function;GO:0045053#protein retention in Golgi apparatus;GO:0006623#protein targeting to vacuole;
Pharaoh_ant_04747	LOC105832665	NPi_Brain_down	2002.31	-0.486869	0.0154394	0.314123	2258.72	1519.67	3115.94	2341.63	2439.06	1483.61	2043.6	1753.22	1598.31	1469.38	FBgn0263510	nclb	no child left behind	In progress.	Periodic tryptophan protein 1 homolog OS=Drosophila melanogaster OX=7227 GN=nclb PE=1 SV=1	periodic tryptophan protein 1 homolog [Monomorium pharaonis]	[Dmel]GO:0045945#positive regulation of transcription by RNA polymerase III;GO:0007281#germ cell development;GO:0005634#nucleus;GO:0010468#regulation of gene expression;GO:0005730#nucleolus;GO:0031490#chromatin DNA binding;GO:0030723#ovarian fusome organization;GO:0035327#transcriptionally active chromatin;GO:0036099#female germ-line stem cell population maintenance;GO:0005654#nucleoplasm;GO:1901…
Pharaoh_ant_13013	LOC105834323	NPi_Brain_up	181.554	2.20149	0.0155249	0.314123	14.45	107.89	2.63	127.14	73.04	117.05	111.47	232.16	1006.01	23.7	NA	NA	NA	NA	15-hydroxyprostaglandin dehydrogenase [NAD(+)] OS=Mus musculus OX=10090 GN=Hpgd PE=1 SV=1	15-hydroxyprostaglandin dehydrogenase [NAD(+)]-like [Monomorium pharaonis]	NA
Pharaoh_ant_15811	LOC105840781	NPi_Brain_down	26055.5	-0.525834	0.0155267	0.314123	24584.1	27766.4	26609.8	41927.6	32859.1	20167.7	28562.7	12303	23659	22115.3	NA	NA	NA	NA	WD repeat-containing protein 63 OS=Macaca fascicularis OX=9541 GN=WDR63 PE=2 SV=1	LOW QUALITY PROTEIN: WD repeat-containing protein 63-like [Monomorium pharaonis]	NA
Pharaoh_ant_05228	LOC105839276	NPi_Brain_up	3069.02	0.465	0.0155526	0.314123	2705.16	3599.7	2270.06	2343.54	1969.9	4108.45	3848.34	3690.39	3460.8	2693.86	FBgn0023407	B4	B4	B4 (B4) encodes a protein involved in imaginal disc development.	NA	uncharacterized protein LOC105839276 isoform X2 [Monomorium pharaonis]	[Dmel]GO:0005886#plasma membrane;GO:0007444#imaginal disc development;GO:0007623#circadian rhythm;
Pharaoh_ant_01501	LOC105832641	NPi_Brain_up	1571.8	0.561678	0.0155781	0.314123	1626.36	1637.6	1152.41	881.88	1045.63	1981.07	2139.15	2245.44	1729.57	1278.9	FBgn0036520	CG13449	-	Insufficient genetic data for FlyBase to solicit a summary.	NA	uncharacterized protein LOC105832641 [Monomorium pharaonis]	[Dmel]GO:0003674#molecular_function;GO:0005575#cellular_component;GO:0008150#biological_process;
Pharaoh_ant_04389	-	NPi_Brain_up	80.559	2.91509	0.0155882	0.314123	20.5	31.78	12.64	0	29.78	0	42.46	546.77	37.38	84.27	NA	NA	NA	NA	NA	uncharacterized protein LOC112467653 [Temnothorax curvispinosus]	NA
Pharaoh_ant_15970	LOC105837025	NPi_Brain_up	2173.74	0.898937	0.0155983	0.314123	1521.97	1323.96	2040.95	1247.05	1459.17	2223.95	1167.77	6751.55	1965.49	2035.54	FBgn0266438	PIG-Z	Phosphatidylinositol glycan anchor biosynthesis class Z	Insufficient genetic data for FlyBase to solicit a summary.	GPI mannosyltransferase 4 OS=Drosophila melanogaster OX=7227 GN=PIG-Z PE=2 SV=1	GPI mannosyltransferase 4 isoform X1 [Monomorium pharaonis]	[Dmel]GO:0005783#endoplasmic reticulum;GO:0000030#mannosyltransferase activity;GO:0006506#GPI anchor biosynthetic process;GO:0005789#endoplasmic reticulum membrane;GO:0000026#alpha-1,2-mannosyltransferase activity;
Pharaoh_ant_14515	LOC105830149	NPi_Brain_down	5631.07	-0.532547	0.015662	0.314123	6379.6	3447.49	6913.95	8320.7	8224.04	5191.16	5116.97	3772.85	4689.44	4254.53	FBgn0086605	CG9853	-	Insufficient genetic data for FlyBase to solicit a summary.	Golgi to ER traffic protein 4 homolog OS=Homo sapiens OX=9606 GN=GET4 PE=1 SV=1	Golgi to ER traffic protein 4 homolog [Monomorium pharaonis]	[Dmel]GO:0045048#protein insertion into ER membrane;GO:0071818#BAT3 complex;
Pharaoh_ant_02660	LOC105836189	NPi_Brain_down	3791.69	-0.746173	0.0157112	0.314123	3509.48	4707.88	3054.31	7347.53	5141.08	4365.96	1401.33	3484.88	3109.4	1795.03	FBgn0034903	sona	sol narae	sol narae (sona) encodes a member of the ADAMTS family of proteases secreted to the extracellular matrix. It is involved in Wg signaling by promoting the secretion of the product of wg, and is essential for development and growth.	A disintegrin and metalloproteinase with thrombospondin motifs 16 OS=Mus musculus OX=10090 GN=Adamts16 PE=2 SV=2	A disintegrin and metalloproteinase with thrombospondin motifs 18 isoform X1 [Monomorium pharaonis] A disintegrin and metalloproteinase with thrombospondin motifs 18 isoform X1 [Monomorium pharaonis] A disintegrin and metalloproteinase with thrombospondin motifs 18 isoform X1 [Monomorium pharaonis]	[Dmel]GO:0004222#metalloendopeptidase activity;GO:0005798#Golgi-associated vesicle;GO:0030198#extracellular matrix organization;GO:0005615#extracellular space;GO:0006508#proteolysis;GO:0031012#extracellular matrix;GO:0070062#extracellular exosome;GO:0048737#imaginal disc-derived appendage development;GO:0005768#endosome;GO:0090263#positive regulation of canonical Wnt signaling pathway;GO:0061357#…
Pharaoh_ant_14958	LOC105833717	NPi_Brain_down	2413	-0.622822	0.0157562	0.314123	2861.73	2504.91	3129.1	3357.82	2781.24	1419.23	1889.67	1027.58	2012.84	3145.91	FBgn0038057	CG12267	-	Insufficient genetic data for FlyBase to solicit a summary.	DNA-directed RNA polymerase III subunit RPC3 OS=Bos taurus OX=9913 GN=POLR3C PE=2 SV=1	DNA-directed RNA polymerase III subunit RPC3 [Monomorium pharaonis]	[Dmel]GO:0003697#single-stranded DNA binding;GO:0003899#DNA-directed 5'-3' RNA polymerase activity;GO:0006351#transcription, DNA-templated;GO:0005666#RNA polymerase III complex;
Pharaoh_ant_13634	LOC105831677	NPi_Brain_down	9555.99	-0.444078	0.0158013	0.314123	9623.46	8407.12	12243.1	13309.4	11491.9	8462.71	8222.18	5404.29	8656.14	9739.68	FBgn0263005	CG43313	-	In progress.	Chondroitin sulfate synthase 2 OS=Homo sapiens OX=9606 GN=CHPF PE=1 SV=2	chondroitin sulfate synthase 2 [Monomorium pharaonis]	[Dmel]GO:0032580#Golgi cisterna membrane;GO:0047238#glucuronosyl-N-acetylgalactosaminyl-proteoglycan 4-beta-N-acetylgalactosaminyltransferase activity;GO:0050510#N-acetylgalactosaminyl-proteoglycan 3-beta-glucuronosyltransferase activity;
Pharaoh_ant_04707	LOC118648594	NPi_Brain_up	318.82	2.04631	0.0158128	0.314123	125.82	279.35	3.16	25.81	188.23	70.23	345.02	1623.82	261.68	265.09	NA	NA	NA	NA	NA	PREDICTED: uncharacterized protein LOC105556699 [Vollenhovia emeryi]	[Unip]GO:0015074#DNA integration;GO:0006508#proteolysis;GO:0003676#nucleic acid binding;GO:0004190#aspartic-type endopeptidase activity;
Pharaoh_ant_12033	LOC105835144	NPi_Brain_down	1122.52	-0.812938	0.0158158	0.314123	1522.9	884.87	1601.68	1619.4	1517.6	936.4	1061.61	348.87	464.37	1267.49	NA	NA	NA	NA	Phosphatidylinositide phosphatase SAC1 OS=Xenopus laevis OX=8355 GN=sacm1l PE=2 SV=1	phosphatidylinositide phosphatase SAC1 isoform X1 [Monomorium pharaonis]	[Unip]GO:0016020#membrane;GO:0016021#integral component of membrane;GO:0042578#phosphoric ester hydrolase activity;
Pharaoh_ant_01307	LOC105831408	NPi_Brain_down	4115.83	-0.711889	0.015847	0.314123	3683.3	3977.74	4882.48	8147.67	4852.28	4521.05	4039.43	1699.94	1889.9	3464.54	NA	NA	NA	NA	Sodium-independent sulfate anion transporter OS=Mus musculus OX=10090 GN=Slc26a11 PE=2 SV=2	sodium-independent sulfate anion transporter [Monomorium pharaonis]	[Unip]GO:0016020#membrane;GO:0055085#transmembrane transport;GO:1902358#sulfate transmembrane transport;GO:0016021#integral component of membrane;GO:0008272#sulfate transport;GO:0015116#sulfate transmembrane transporter activity;GO:0008271#secondary active sulfate transmembrane transporter activity;
Pharaoh_ant_18286	LOC105828825	NPi_Brain_down	3885.93	-0.404374	0.0158488	0.314123	4110.16	4354.94	4617.02	4946.15	4084.21	2744.82	4644.55	3410.03	2748.87	3198.58	FBgn0033155	Br140	Bromodomain-containing protein, 140kD	Bromodomain-containing protein, 140kD (Br140) encodes a histone acetyltransferase that is a component of the Enok complex, which interacts with the product of elg1 via Br140 to promote the G1/S transition via proliferating cell nuclear antigen (PCNA) unloading.	Peregrin OS=Mus musculus OX=10090 GN=Brpf1 PE=1 SV=1	peregrin [Monomorium pharaonis] peregrin [Monomorium pharaonis]	[Dmel]GO:0043966#histone H3 acetylation;GO:0042393#histone binding;GO:0043994#histone acetyltransferase activity (H3-K23 specific);GO:0003676#nucleic acid binding;GO:0051726#regulation of cell cycle;GO:0070776#MOZ/MORF histone acetyltransferase complex;GO:0044154#histone H3-K14 acetylation;
Pharaoh_ant_17594	-	NPi_Brain_up	396.057	0.878991	0.0158489	0.314123	273.08	465.02	192.77	216.53	251.15	359.93	424.64	667.29	298.23	811.93	NA	NA	NA	NA	NA	uncharacterized protein LOC105828278, partial [Monomorium pharaonis]	NA
Pharaoh_ant_07317	LOC105830214	NPi_Brain_up	361.343	0.965256	0.015866	0.314123	325.27	274.33	207.52	99.9	319.7	275.07	371.56	866.46	445.27	428.35	NA	NA	NA	NA	NA	uncharacterized protein LOC105830214 [Monomorium pharaonis] uncharacterized protein LOC105830214 [Monomorium pharaonis]	NA
Pharaoh_ant_04565	LOC116852617	NPi_Brain_up	85.3553	2.20156	0.0158813	0.314123	22.83	17.56	34.24	0	78.1	149.24	63.7	305.74	100.52	81.63	NA	NA	NA	NA	NA	uncharacterized protein LOC114255169 [Monomorium pharaonis]	[Unip]GO:0003676#nucleic acid binding;GO:0008270#zinc ion binding;
Pharaoh_ant_10693	LOC118644118	NPi_Brain_down	963.503	-0.507351	0.0158968	0.314123	1111.89	1058	1390.48	1178.22	929.33	684.74	652.89	644.45	1015.98	969.05	NA	NA	NA	NA	Zinc finger protein 676 OS=Homo sapiens OX=9606 GN=ZNF676 PE=2 SV=2	zinc finger protein 431 [Monomorium pharaonis]	[Unip]GO:0003676#nucleic acid binding;
Pharaoh_ant_03258	LOC105837713	NPi_Brain_down	2373.12	-0.580819	0.0159145	0.314123	2871.52	1786.47	3261.31	2958.7	3327.37	2071.78	2654.03	1852.17	1110.68	1837.16	FBgn0086444	l(2)37Cb	lethal (2) 37Cb	In progress.	Pre-mRNA-splicing factor ATP-dependent RNA helicase DHX16 OS=Pan troglodytes OX=9598 GN=DHX16 PE=3 SV=1	pre-mRNA-splicing factor ATP-dependent RNA helicase DHX16 [Monomorium pharaonis] pre-mRNA-splicing factor ATP-dependent RNA helicase DHX16 [Monomorium pharaonis] pre-mRNA-splicing factor ATP-dependent RNA helicase DHX16 [Monomorium pharaonis] pre-mRNA-splicing factor ATP-dependent RNA helicase DHX16 [Monomorium pharaonis]	[Dmel]GO:0071013#catalytic step 2 spliceosome;GO:0003723#RNA binding;GO:0000398#mRNA splicing, via spliceosome;GO:0003724#RNA helicase activity;GO:0071011#precatalytic spliceosome;GO:0005681#spliceosomal complex;
Pharaoh_ant_20302	LOC105833967	NPi_Brain_up	6679.91	0.434491	0.0159166	0.314123	5740.71	5575.19	6141.28	6579.89	4363.46	10894.4	7383.51	6543.5	6357.53	7219.62	FBgn0265177	CG44242	-	Insufficient genetic data for FlyBase to solicit a summary.	28S ribosomal protein S36, mitochondrial OS=Mus musculus OX=10090 GN=Mrps36 PE=1 SV=1	28S ribosomal protein S36, mitochondrial isoform X1 [Monomorium pharaonis]	[Dmel]GO:0003674#molecular_function;GO:0005575#cellular_component;GO:0008150#biological_process;
Pharaoh_ant_14500	LOC105836026	NPi_Brain_up	153.562	1.69491	0.0159185	0.314123	58.25	144.69	12.64	64.53	83.72	64.38	132.7	697.74	115.47	161.51	NA	NA	NA	NA	NA	PREDICTED: uncharacterized protein LOC108721704 [Trachymyrmex zeteki] hypothetical protein ALC60_04631 [Trachymyrmex zeteki]	[Unip]GO:0016020#membrane;GO:0016021#integral component of membrane;
Pharaoh_ant_10173	LOC112454616	NPi_Brain_up	79.9099	2.21593	0.0159356	0.314123	26.56	67.75	7.37	3.82	37.08	23.41	37.16	464.31	78.09	53.54	NA	NA	NA	NA	NA	rna-directed dna polymerase from mobile element jockey-like protein, partial [Lasius niger]	[Unip]GO:0003964#RNA-directed DNA polymerase activity;GO:0006278#RNA-dependent DNA biosynthetic process;
Pharaoh_ant_05772	LOC105835062	NPi_Brain_up	1635.6	0.417697	0.0159444	0.314123	1345.36	1525.53	1435.25	1616.53	1076.54	2095.19	1894.98	1821.73	2100.07	1444.8	FBgn0031047	Rcd-1	Required for cell differentiation 1	In progress.	CCR4-NOT transcription complex subunit 9 OS=Bos taurus OX=9913 GN=CNOT9 PE=2 SV=1	CCR4-NOT transcription complex subunit 9 [Monomorium pharaonis]	[Dmel]GO:0030015#CCR4-NOT core complex;GO:0003674#molecular_function;GO:0006402#mRNA catabolic process;GO:0000932#P-body;GO:0030014#CCR4-NOT complex;GO:0017148#negative regulation of translation;
Pharaoh_ant_02405	-	NPi_Brain_up	49.5986	3.16646	0.0160016	0.314123	5.13	19.24	0	3.82	21.91	0	10.62	360.29	39.87	35.11	NA	NA	NA	NA	NA	PREDICTED: uncharacterized protein LOC108763693 [Trachymyrmex cornetzi]	[Unip]GO:0000166#nucleotide binding;GO:0006260#DNA replication;GO:0071897#DNA biosynthetic process;GO:0003887#DNA-directed DNA polymerase activity;GO:0003677#DNA binding;
Pharaoh_ant_18715	LOC105835795	NPi_Brain_up	8342.02	0.386128	0.0160137	0.314123	7078.15	7882.72	6828.1	8126.64	6250.2	7813.08	9294.41	12854.9	9143.78	8148.29	FBgn0029840	raptor	raptor	raptor (raptor) encodes a crucial component of target of rapamycin (TOR) complex 1, which is a conserved regulator of cell growth and metabolism.	Regulatory-associated protein of mTOR OS=Mus musculus OX=10090 GN=Rptor PE=1 SV=1	regulatory-associated protein of mTOR isoform X2 [Monomorium pharaonis]	[Dmel]GO:0006914#autophagy;GO:0030674#protein-macromolecule adaptor activity;GO:0031929#TOR signaling;GO:0045886#negative regulation of synaptic growth at neuromuscular junction;GO:0005737#cytoplasm;GO:0009267#cellular response to starvation;GO:0010506#regulation of autophagy;GO:0035096#larval midgut cell programmed cell death;GO:0045793#positive regulation of cell size;GO:0038202#TORC1 signaling…
Pharaoh_ant_10842	LOC105829412	NPi_Brain_down	6860.8	-0.50439	0.0160175	0.314123	6951.86	9041.08	7362.69	11341.1	5530.45	6850.35	6794.31	4223.21	5363.15	5149.85	FBgn0028331	l(1)G0289	lethal (1) G0289	In progress.	Plexin domain-containing protein 2 OS=Mus musculus OX=10090 GN=Plxdc2 PE=1 SV=1	plexin domain-containing protein 1 [Monomorium pharaonis]	NA
Pharaoh_ant_05277	LOC105837783	NPi_Brain_down	931.677	-1.11576	0.0160186	0.314123	565.26	1235.31	596.75	2566.28	1408.6	640.85	679.43	841.09	135.41	647.79	NA	NA	NA	NA	Lipase member H OS=Danio rerio OX=7955 GN=liph PE=2 SV=1	lipase member H-like [Monomorium pharaonis]	[Unip]GO:0052689#carboxylic ester hydrolase activity;GO:0005576#extracellular region;
Pharaoh_ant_17161	LOC105837314	NPi_Brain_down	35341.9	-0.399461	0.016021	0.314123	38495.7	41857.4	39500.1	35030.3	46126.4	32973	33860.1	19772.6	35731.9	30071.4	FBgn0034490	CG9864	-	Insufficient genetic data for FlyBase to solicit a summary.	Sialin OS=Homo sapiens OX=9606 GN=SLC17A5 PE=1 SV=2	sialin isoform X2 [Monomorium pharaonis]	[Dmel]GO:0022857#transmembrane transporter activity;GO:0016021#integral component of membrane;GO:0006820#anion transport;GO:0055085#transmembrane transport;
Pharaoh_ant_00188	LOC105838375	NPi_Brain_down	16416.1	-0.716599	0.0160411	0.314123	13750.9	16499.8	14196.6	19623	37999	8784.6	7579.9	17642.6	12153.5	15931.4	FBgn0019938	RpI1	RNA polymerase I subunit	Insufficient genetic data for FlyBase to solicit a summary.	DNA-directed RNA polymerase I subunit RPA1 OS=Homo sapiens OX=9606 GN=POLR1A PE=1 SV=2	DNA-directed RNA polymerase I subunit RPA1 [Monomorium pharaonis]	[Dmel]GO:0005736#RNA polymerase I complex;GO:0008270#zinc ion binding;GO:0006360#transcription by RNA polymerase I;GO:0003677#DNA binding;GO:0003899#DNA-directed 5'-3' RNA polymerase activity;GO:0001054#RNA polymerase I activity;
Pharaoh_ant_11573	LOC105840148	NPi_Brain_up	460.408	0.909411	0.0161591	0.315969	300.57	267.64	443.48	230.86	361.28	444.79	313.18	1250.85	441.95	549.48	NA	NA	NA	NA	Protein Wnt-4 OS=Mus musculus OX=10090 GN=Wnt4 PE=1 SV=1	protein Wnt-1 [Monomorium pharaonis]	[Unip]GO:0007275#multicellular organism development;GO:0016055#Wnt signaling pathway;GO:0005576#extracellular region;GO:0005102#signaling receptor binding;
MPWPB.9919.1	-	NPi_Brain_down	3939.76	-0.437144	0.0162134	0.316565	4152.1	3600.54	5151.09	4411.77	5361.89	3520.28	2271.85	4100.15	3553.01	3274.94	FBgn0031496	CG17258	-	Insufficient genetic data for FlyBase to solicit a summary.	Coiled-coil domain-containing protein 191 OS=Homo sapiens OX=9606 GN=CCDC191 PE=2 SV=1	calponin homology domain-containing protein DDB_G0272472 [Monomorium pharaonis]	NA
Pharaoh_ant_04802	LOC105828482	NPi_Brain_up	349.474	1.62878	0.0163331	0.317504	182.67	363.82	70.05	51.62	187.66	146.31	222.94	1743.07	342.26	184.33	FBgn0033668	exp	expansion	expansion (exp) encodes an atypical Smad-like protein which regulates tube size in the trachea through receptor tyrosine kinase (RTK) pathways, as well as apical secretion pathways.	NA	uncharacterized protein LOC105828482 isoform X1 [Monomorium pharaonis] uncharacterized protein LOC105828482 isoform X1 [Monomorium pharaonis]	[Dmel]GO:0006355#regulation of transcription, DNA-templated;GO:0005737#cytoplasm;GO:0060439#trachea morphogenesis;GO:0045177#apical part of cell;
Pharaoh_ant_05606	LOC105833774	NPi_Brain_up	26526.9	0.484745	0.016376	0.317504	20418	25543.3	24405.5	20048.4	20153	34477.1	22065.6	36163.1	41643.3	20351.9	FBgn0264386	Ca-alpha1T	Ca[2+]-channel protein alpha[[1]] subunit T	Ca[2+]-channel protein alpha[[1]] subunit T (Ca-alpha1T) encodes an alpha 1 subunit of a T-type like voltage gated calcium channel. It mediates a low voltage activated transient calcium current in antennal lobe projection neurons and wing motoneurons that is sensitive to amiloride.	Voltage-dependent T-type calcium channel subunit alpha-1G OS=Rattus norvegicus OX=10116 GN=Cacna1g PE=1 SV=2	PREDICTED: voltage-dependent T-type calcium channel subunit alpha-1G isoform X1 [Acromyrmex echinatior]	[Dmel]GO:0070588#calcium ion transmembrane transport;GO:0005261#cation channel activity;GO:0090676#calcium ion transmembrane transport via low voltage-gated calcium channel;GO:0019228#neuronal action potential;GO:0001518#voltage-gated sodium channel complex;GO:0005886#plasma membrane;GO:0043005#neuron projection;GO:0005248#voltage-gated sodium channel activity;GO:0070509#calcium ion import;GO:000…
Pharaoh_ant_13783	LOC105838107	NPi_Brain_down	4039.2	-0.592942	0.0164096	0.317504	4094.78	2769.2	6097.04	7011.03	4312.89	4462.53	2983.13	2463.64	3164.23	3033.56	FBgn0031813	CG9527	-	Insufficient genetic data for FlyBase to solicit a summary.	Peroxisomal acyl-coenzyme A oxidase 3 OS=Homo sapiens OX=9606 GN=ACOX3 PE=1 SV=2	peroxisomal acyl-coenzyme A oxidase 3 isoform X2 [Monomorium pharaonis]	[Dmel]GO:0071949#FAD binding;GO:0006635#fatty acid beta-oxidation;GO:0005504#fatty acid binding;GO:0016402#pristanoyl-CoA oxidase activity;GO:0005777#peroxisome;GO:0033540#fatty acid beta-oxidation using acyl-CoA oxidase;GO:0050660#flavin adenine dinucleotide binding;GO:0003997#acyl-CoA oxidase activity;GO:0055088#lipid homeostasis;
Pharaoh_ant_13233	LOC105833147	NPi_Brain_up	1363.38	0.871011	0.0164153	0.317504	801.53	1034.58	762.66	761.42	1466.47	1053.45	705.97	3193.1	2428.21	1426.37	NA	NA	NA	NA	NA	uncharacterized protein LOC105833147 isoform X2 [Monomorium pharaonis]	[Unip]GO:0055114#oxidation-reduction process;GO:0016491#oxidoreductase activity;
Pharaoh_ant_01637	LOC105829006	NPi_Brain_down	252.282	-1.13148	0.0164162	0.317504	322.48	382.22	265.46	649.1	115.74	204.84	90.24	171.26	88.89	232.61	NA	NA	NA	NA	Luciferin 4-monooxygenase OS=Photinus pyralis OX=7054 PE=1 SV=1	4-coumarate--CoA ligase 1 [Monomorium pharaonis] 4-coumarate--CoA ligase 1 [Monomorium pharaonis] 4-coumarate--CoA ligase 1 [Monomorium pharaonis]	[Unip]GO:0003824#catalytic activity;GO:0016874#ligase activity;
Pharaoh_ant_07402	LOC105830635	NPi_Brain_up	145.065	2.74191	0.0164588	0.317504	32.62	35.96	91.12	0	29.22	266.29	10.62	940.04	30.74	14.04	NA	NA	NA	NA	NA	uncharacterized protein LOC105830635 [Monomorium pharaonis]	NA
Pharaoh_ant_17085	LOC105835025	NPi_Brain_down	1498.47	-0.440782	0.0164969	0.317504	1798.31	1315.6	1769.17	1939.17	1792.35	1474.83	1470.33	985.71	1070.8	1368.44	FBgn0038490	CG5285	-	In progress.	Single-strand selective monofunctional uracil DNA glycosylase OS=Xenopus laevis OX=8355 GN=smug1 PE=1 SV=1	single-strand selective monofunctional uracil DNA glycosylase [Monomorium pharaonis] single-strand selective monofunctional uracil DNA glycosylase [Monomorium pharaonis]	[Dmel]GO:0000703#oxidized pyrimidine nucleobase lesion DNA N-glycosylase activity;GO:0006284#base-excision repair;GO:0004844#uracil DNA N-glycosylase activity;GO:0017065#single-strand selective uracil DNA N-glycosylase activity;
Pharaoh_ant_05527	LOC105557405	NPi_Brain_up	28.3469	2.67516	0.0164972	0.317504	20.5	2.51	5.27	6.21	3.93	29.26	15.92	187.75	3.32	8.78	NA	NA	NA	NA	Protein ALP1-like OS=Arabidopsis thaliana OX=3702 GN=At3g55350 PE=2 SV=1	PREDICTED: uncharacterized protein LOC105667934 [Linepithema humile]	NA
Pharaoh_ant_13173	LOC105838555	NPi_Brain_down	13173.8	-0.279897	0.0165133	0.317504	14413.5	12154	15057.2	15077.4	15536.7	11991.8	11874.1	10169.2	12529.8	12933.9	NA	NA	NA	NA	NA	uncharacterized protein LOC105838555 [Monomorium pharaonis]	[Unip]GO:0016020#membrane;GO:0016021#integral component of membrane;
Pharaoh_ant_14263	-	NPi_Brain_down	2591.07	-0.573876	0.0165441	0.317504	3365.49	1710.36	2741.46	3951.47	3732.48	1597.73	2149.76	1698.67	2241.29	2721.95	NA	NA	NA	NA	NA	uncharacterized protein LOC109504491 [Harpegnathos saltator]	NA
Pharaoh_ant_11222	LOC105829877	NPi_Brain_up	6054.9	0.283648	0.0165571	0.317504	5158.21	5138.61	5985.91	5832.8	5179.29	7347.81	7123.41	5696.07	6861.78	6225.11	ENSG00000081154	NA	PCNP	NA	PEST proteolytic signal-containing nuclear protein OS=Pongo abelii OX=9601 GN=PCNP PE=2 SV=1	PEST proteolytic signal-containing nuclear protein [Monomorium pharaonis]	[Hsap]GO:0005654#nucleoplasm;GO:0005634#nucleus;GO:0043161#proteasome-mediated ubiquitin-dependent protein catabolic process;GO:0005515#protein binding;GO:0016604#nuclear body;GO:0016567#protein ubiquitination;GO:0007049#cell cycle;
Pharaoh_ant_05610	LOC105840392	NPi_Brain_down	10741.7	-0.474514	0.0165733	0.317504	11105.8	10910.4	13716.8	11304.7	15404.7	8699.73	12659.7	5833.08	8103.71	9678.24	FBgn0030608	Lsd-2	Lipid storage droplet-2	Lipid storage droplet-2 (Lsd-2) encodes a protein associated with lipid droplets. It acts as a barrier for lipases (such as the product of bmm) and thus prevents the mobilization of lipid stores. It is involved in regulation of lipid storage amount and energy homeostasis and acts in concert with the product of Lsd-1.	Lipid storage droplets surface-binding protein 2 OS=Drosophila melanogaster OX=7227 GN=Lsd-2 PE=1 SV=1	lipid storage droplets surface-binding protein 2 [Monomorium pharaonis]	[Dmel]GO:0019915#lipid storage;GO:0030730#sequestering of triglyceride;GO:0050995#negative regulation of lipid catabolic process;GO:0005811#lipid droplet;GO:0051049#regulation of transport;GO:0010890#positive regulation of sequestering of triglyceride;GO:0005829#cytosol;GO:0034389#lipid droplet organization;GO:0031887#lipid droplet transport along microtubule;GO:0006869#lipid transport;GO:0005515…
Pharaoh_ant_05241	LOC105829470	NPi_Brain_down	4183.94	-0.379842	0.0165903	0.317504	4720.16	3893.27	5265.91	5394.02	4383.12	3294.96	3784.64	3885.76	2842.74	4374.78	FBgn0025336	CG4882	-	In progress.	28S ribosomal protein S27, mitochondrial OS=Bos taurus OX=9913 GN=MRPS27 PE=1 SV=1	uncharacterized protein LOC105829470 [Monomorium pharaonis]	[Dmel]GO:0005739#mitochondrion;
Pharaoh_ant_11857	LOC113562204	NPi_Brain_up	198.844	0.955634	0.0166401	0.317504	144.93	230	115.87	85.56	100.57	158.02	318.48	322.23	338.1	174.68	NA	NA	NA	NA	NA	uncharacterized protein LOC112467653 [Temnothorax curvispinosus]	NA
Pharaoh_ant_02295	-	NPi_Brain_up	75.1699	2.1437	0.0166593	0.317504	29.82	31.78	25.81	32.5	19.67	23.41	10.62	484.61	69.78	23.7	NA	NA	NA	NA	NA	uncharacterized protein LOC113005329 [Solenopsis invicta]	[Unip]GO:0003676#nucleic acid binding;GO:0008270#zinc ion binding;
Pharaoh_ant_03286	LOC105838997	NPi_Brain_down	21282.1	-0.444751	0.016685	0.317504	22274.1	21969.6	27379.8	28109.1	22957.9	19532.7	15924.2	11324.9	20126.8	23222.2	FBgn0024556	mEFTu1	mitochondrial translation elongation factor Tu 1	mitochondrial translation elongation factor Tu 1 (mEFTu1) encodes a protein predicted to function within mitochondria to bring aminoacyl-tRNA to the ribosome during the elongation phase of mRNA translation.	Elongation factor Tu, mitochondrial OS=Bos taurus OX=9913 GN=TUFM PE=1 SV=1	elongation factor Tu, mitochondrial isoform X1 [Monomorium pharaonis]	[Dmel]GO:0003746#translation elongation factor activity;GO:0005739#mitochondrion;GO:0005525#GTP binding;GO:0003924#GTPase activity;GO:0070125#mitochondrial translational elongation;GO:0006414#translational elongation;
Pharaoh_ant_11544	LOC105829130	NPi_Brain_down	5450.39	-0.563118	0.0167008	0.317504	5877.72	3719.3	6460.99	8153.88	8304.39	3809.97	3253.84	3978.37	4794.11	6151.38	FBgn0052280	CG32280	-	Insufficient genetic data for FlyBase to solicit a summary.	Cell death-inducing p53-target protein 1 OS=Bos taurus OX=9913 GN=CDIP1 PE=2 SV=1	cell death-inducing p53-target protein 1 isoform X1 [Solenopsis invicta]	[Dmel]GO:0003674#molecular_function;GO:0005575#cellular_component;GO:0008150#biological_process;
Pharaoh_ant_12587	LOC105556977	NPi_Brain_up	61.4043	3.88552	0.01671	0.317504	5.13	17.56	5.79	0	10.68	0	0	418.64	0	156.24	NA	NA	NA	NA	Uncharacterized protein F54H12.2 OS=Caenorhabditis elegans OX=6239 GN=F54H12.2 PE=4 SV=1	uncharacterized protein F54H12.2-like [Temnothorax curvispinosus]	[Unip]GO:0009263#deoxyribonucleotide biosynthetic process;
Pharaoh_ant_08196	-	NPi_Brain_up	28.1719	3.12625	0.0167145	0.317504	6.99	8.36	0	0.48	13.48	8.78	0	120.52	58.15	64.95	NA	NA	NA	NA	NA	uncharacterized protein LOC112552838 [Pogonomyrmex barbatus]	NA
Pharaoh_ant_07768	LOC105838398	NPi_Brain_up	188.32	1.93649	0.0167734	0.317764	54.06	151.38	71.1	16.73	97.76	11.7	212.32	1002.2	124.61	141.32	NA	NA	NA	NA	NA	methyl-CpG-binding domain protein 6 [Monomorium pharaonis]	[Unip]GO:0003676#nucleic acid binding;GO:0003723#RNA binding;
Pharaoh_ant_14043	LOC118644130	NPi_Brain_up	1130.53	0.782872	0.0168043	0.317764	800.6	1268.76	841.13	596.52	654.01	1229.02	875.83	2662.82	1495.3	881.28	NA	NA	NA	NA	Glycine receptor subunit alpha-4 OS=Mus musculus OX=10090 GN=Glra4 PE=1 SV=3	glycine receptor subunit alpha-3 [Monomorium pharaonis]	[Unip]GO:0004888#transmembrane signaling receptor activity;GO:0016020#membrane;GO:0005886#plasma membrane;GO:0005230#extracellular ligand-gated ion channel activity;GO:0034220#ion transmembrane transport;GO:0016021#integral component of membrane;GO:0005216#ion channel activity;GO:0006811#ion transport;
[truncated: 14,185 more rows]

## Sheet: padj<0.1
Gene	GeneID(Public_database)	gene_express_change	baseMean	log2FoldChange	pvalue	padj	eGFP_Brain_1	eGFP_Brain_2	eGFP_Brain_4	eGFP_Brain_7	eGFP_Brain_8	NPi_Brain_10	NPi_Brain_11	NPi_Brain_4	NPi_Brain_5	NPi_Brain_8	Id	Dmel_symbol	Name	Dmel_summary	BestHit2Swissprot	BestHit2nr	GO
[truncated: 71 more rows]

## Sheet: padj<0.05
Gene	GeneID(Public_database)	gene_express_change	baseMean	log2FoldChange	pvalue	padj	eGFP_Brain_1	eGFP_Brain_2	eGFP_Brain_4	eGFP_Brain_7	eGFP_Brain_8	NPi_Brain_10	NPi_Brain_11	NPi_Brain_4	NPi_Brain_5	NPi_Brain_8	Id	Dmel_symbol	Name	Dmel_summary	BestHit2Swissprot	BestHit2nr	GO
[truncated: 41 more rows]
