# Supplementary material for: An evolutionarily conserved pathway mediated by neuroparsin-A regulates reproductive plasticity in ants
Source: PLoS Biol. 2024 Aug 12;22(8):e3002763. doi: 10.1371/journal.pbio.3002763 (PMC11398701; doi:10.1371/journal.pbio.3002763)
Supplement: S4 Data — (XLSX) [file pbio.3002763.s012.xlsx]

## Sheet: DEGs List
Gene	GeneID(Public_database)	gene_express_change	baseMean	log2FoldChange	pvalue	padj	BSA_Brain_1	BSA_Brain_12	BSA_Brain_13	BSA_Brain_16	BSA_Brain_2	BSA_Brain_3	BSA_Brain_6	BSA_Brain_7	BSA_Brain_8	BSA_Brain_9	rNP_Brain_15	rNP_Brain_17	rNP_Brain_20	rNP_Brain_3	rNP_Brain_5	rNP_Brain_6	rNP_Brain_9	Id	Dmel_symbol	Name	Dmel_summary	BestHit2Swissprot	BestHit2nr	GO
Pharaoh_ant_06258	-	rNP_Brain_up	107.096	10.9423	1.43349e-11	2.1941e-07	0	0	0	0	0	0	1.13	0	0	0	0	34.05	0.81	1174.48	0	12.9	597.26	NA	NA	NA	NA	NA	hypothetical protein ALC62_01158 [Cyphomyrmex costatus]	NA
Pharaoh_ant_13519	LOC105835742	rNP_Brain_up	2827.6	3.40684	1.04441e-06	0.00799283	553.95	1754.35	98.52	35.59	767.92	81.26	949.07	141.46	730.59	586.22	3168	1291.14	637.28	25899.8	9159.96	754.79	1459.36	NA	NA	NA	NA	Actin-5, muscle-specific OS=Bactrocera dorsalis OX=27457 PE=2 SV=1	actin-5, muscle-specific [Harpegnathos saltator] actin-5, muscle-specific [Harpegnathos saltator] actin-5, muscle-specific [Solenopsis invicta] actin-5, muscle-specific [Solenopsis invicta] actin-5, muscle-specific [Camponotus floridanus] actin-5, muscle-specific [Camponotus floridanus] actin-5, muscle-specific [Camponotus floridanus] actin-5, muscle-specific [Pogonomyrmex barbatus] actin-5, musc…	[Unip]GO:0005856#cytoskeleton;GO:0005737#cytoplasm;GO:0000166#nucleotide binding;GO:0005524#ATP binding;
Pharaoh_ant_09183	LOC120357977	rNP_Brain_up	27.0009	6.71198	2.53155e-06	0.012916	0	0	3.06	0	0	0	0	0	0	2.23	3.95	44.26	0.81	0	0	168.19	236.51	NA	NA	NA	NA	NA	hypothetical protein ALC62_13632, partial [Cyphomyrmex costatus]	[Unip]GO:0032775#DNA methylation on adenine;GO:0003676#nucleic acid binding;GO:0003677#DNA binding;GO:0009007#site-specific DNA-methyltransferase (adenine-specific) activity;
Pharaoh_ant_06430	LOC105835488	rNP_Brain_up	12138.5	3.24424	5.04173e-06	0.0192922	3213.82	4975.96	1254.5	64.72	3433.47	3202.04	2731.61	2320.16	2375.43	3454.96	18979	4048.42	7779.57	123859	19097	2985.64	2578.67	FBgn0002773	Mlc2	Myosin light chain 2	Myosin light chain 2 (Mlc2) encodes a subunit of the myosin complex involved in myofibril assembly. It contributes to different flight-related processes including wing beat frequency, and indirect flight muscle contraction.	Myosin regulatory light chain 2 OS=Bombyx mori OX=7091 PE=1 SV=1	myosin regulatory light chain 2 [Monomorium pharaonis]	[Dmel]GO:0003012#muscle system process;GO:0005509#calcium ion binding;GO:0030239#myofibril assembly;GO:0030016#myofibril;GO:0060361#flight;
Pharaoh_ant_07377	LOC105836016	rNP_Brain_up	39.3501	5.36724	1.64125e-05	0.0502419	1.52	0	0	0	1.71	0	0	0	1.03	16.71	71.62	31.33	11.39	207.98	0	303.88	21.8	NA	NA	NA	NA	Probable salivary secreted peptide OS=Bombus ignitus OX=130704 PE=2 SV=1	probable salivary secreted peptide [Monomorium pharaonis]	NA
Pharaoh_ant_04196	LOC105832397	rNP_Brain_up	4415.1	2.82121	2.09351e-05	0.0526114	1193.53	1589.95	578.91	19.41	2026.46	3634.75	669.37	896.63	1535.57	469.65	24289.9	881.19	2819.72	29521.1	1240.23	1288.26	2402.11	NA	NA	NA	NA	Cytochrome P450 4C1 OS=Blaberus discoidalis OX=6981 GN=CYP4C1 PE=2 SV=1	cytochrome P450 4C1-like [Monomorium pharaonis]	[Unip]GO:0016705#oxidoreductase activity, acting on paired donors, with incorporation or reduction of molecular oxygen;GO:0016491#oxidoreductase activity;GO:0020037#heme binding;GO:0055114#oxidation-reduction process;GO:0005506#iron ion binding;GO:0046872#metal ion binding;GO:0004497#monooxygenase activity;
Pharaoh_ant_15467	LOC118644325	rNP_Brain_down	731.632	-3.81812	2.40611e-05	0.0526114	823.73	285.44	11.63	4733.98	438.57	2231.09	1031.4	2055	60.03	179.32	0.88	20.43	134.29	97.87	15.19	308.01	10.9	NA	NA	NA	NA	NA	PREDICTED: uncharacterized protein LOC105679231 [Linepithema humile]	[Unip]GO:0003676#nucleic acid binding;GO:0004523#RNA-DNA hybrid ribonuclease activity;GO:0090502#RNA phosphodiester bond hydrolysis, endonucleolytic;
Pharaoh_ant_17511	-	rNP_Brain_up	20.3545	5.05355	4.36593e-05	0.0755115	6.82	5.73	0	0	0	0	0	0	0	1.49	1.76	49.03	7.73	0	10.12	84.61	178.74	NA	NA	NA	NA	Chymotrypsin-1 OS=Solenopsis invicta OX=13686 PE=1 SV=1	chymotrypsin-1 [Monomorium pharaonis]	[Unip]GO:0016787#hydrolase activity;GO:0008236#serine-type peptidase activity;GO:0006508#proteolysis;GO:0008233#peptidase activity;GO:0005509#calcium ion binding;GO:0007596#blood coagulation;GO:0004252#serine-type endopeptidase activity;
Pharaoh_ant_09515	LOC105837147	rNP_Brain_up	1729.67	3.58561	4.44011e-05	0.0755115	92.45	1219.45	159.11	0	384.81	6.33	381.21	547.41	258.07	76.11	14718.2	685.06	2022.11	7316.05	749.2	771.3	17.44	NA	NA	NA	NA	Short-chain dehydrogenase/reductase family 16C member 6 OS=Mus musculus OX=10090 GN=Sdr16c6 PE=2 SV=1	short-chain dehydrogenase/reductase family 16C member 6 [Monomorium pharaonis]	NA
Pharaoh_ant_05061	LOC105835380	rNP_Brain_up	4915.09	2.33319	7.21894e-05	0.110493	2844.02	1073.05	434.49	122.96	3574.26	2045.34	2922.21	2500.58	1730.53	1192.12	4530.1	1305.44	1861.77	43810.7	7173.07	3978.27	2457.69	FBgn0264695	Mhc	Myosin heavy chain	Myosin heavy chain (Mhc) encodes the motor protein that provides the force for muscle contraction through its ATP-dependent interaction with actin filaments. It functions with essential and regulatory light chains.	Myosin heavy chain, muscle OS=Drosophila melanogaster OX=7227 GN=Mhc PE=1 SV=4	myosin heavy chain, muscle isoform X10 [Monomorium pharaonis]	[Dmel]GO:0042692#muscle cell differentiation;GO:0007298#border follicle cell migration;GO:0031033#myosin filament organization;GO:0005703#polytene chromosome puff;GO:0051015#actin filament binding;GO:0005863#striated muscle myosin thick filament;GO:0030898#actin-dependent ATPase activity;GO:0050821#protein stabilization;GO:0043520#regulation of myosin II filament assembly;GO:0060361#flight;GO:007…
Pharaoh_ant_12571	-	rNP_Brain_up	94.9208	4.47649	9.20321e-05	0.128059	7.58	18.81	23.87	0	29.01	0	1.13	2.73	1.03	12.62	92.27	44.94	24.42	0	0	87.71	1267.54	NA	NA	NA	NA	NA	transposable element tc3 transposase [Lasius niger]	NA
Pharaoh_ant_15836	LOC105828199	rNP_Brain_up	2789.03	1.7164	0.000125662	0.138883	1478.46	2764.42	1928.26	414.18	832.77	2169.88	817.68	1580.03	1104.6	1266.37	11135.9	2258.81	4069.45	9004.38	2930.99	1109.23	2548.15	FBgn0032783	CG10237	-	Insufficient genetic data for FlyBase to solicit a summary.	Alpha-tocopherol transfer protein-like OS=Mus musculus OX=10090 GN=Ttpal PE=1 SV=3	alpha-tocopherol transfer protein-like isoform X1 [Monomorium pharaonis]	[Dmel]GO:1902936#phosphatidylinositol bisphosphate binding;
Pharaoh_ant_14161	LOC105837629	rNP_Brain_down	33445.5	-1.87823	0.000136979	0.138883	6084.36	22261.8	37578.1	213469	19784.3	93574.9	17697.4	29434.3	18759.8	18991.2	19309.8	9079.49	12309.3	11255.5	7405.93	24213.2	7364.36	NA	NA	NA	NA	Neuroparsin-A OS=Locusta migratoria OX=7004 PE=1 SV=3	uncharacterized protein LOC105197799 [Solenopsis invicta]	NA
Pharaoh_ant_10406	LOC105834264	rNP_Brain_up	8241.76	3.13267	0.000145628	0.138883	1967.24	3687.81	1434.41	4899.01	1874.59	928.74	3.38	2001.69	866.55	1959.15	6643.13	2110.35	2846.58	86569.2	16545.6	1699.44	4072.91	FBgn0003149	Prm	Paramyosin	Paramyosin (Prm) encodes a muscle protein found only in invertebrates. It dimerizes into a coiled-coil that occupies the interior of the thick filament. Its role is thought to be structural, although it can be phosphorylated and this is important for muscle function.	Paramyosin, long form OS=Drosophila melanogaster OX=7227 GN=Prm PE=1 SV=1	paramyosin, long form [Monomorium pharaonis]	[Dmel]GO:0031430#M band;GO:0016459#myosin complex;GO:0005856#cytoskeleton;GO:0005737#cytoplasm;GO:0031032#actomyosin structure organization;GO:0003774#motor activity;GO:0005863#striated muscle myosin thick filament;GO:0030239#myofibril assembly;GO:0007498#mesoderm development;
Pharaoh_ant_01161	LOC105834712	rNP_Brain_up	2656.61	3.09551	0.000154534	0.138883	321.31	2175.55	195.82	19.41	1257.69	12.66	10.15	16.4	1770.03	686.83	8873.47	2343.25	9076.1	3229.83	13591.9	311.1	1270.81	NA	NA	NA	NA	NA	uncharacterized protein LOC105834712 [Monomorium pharaonis]	NA
Pharaoh_ant_13528	-	rNP_Brain_up	123.183	4.81001	0.000156948	0.138883	10.61	54.8	0	6.47	17.06	0	3.38	6.83	0	1.49	0.88	83.08	43.14	1712.79	0	147.04	6.54	NA	NA	NA	NA	NA	uncharacterized protein LOC105833161 isoform X2 [Monomorium pharaonis]	[Unip]GO:0003964#RNA-directed DNA polymerase activity;GO:0003676#nucleic acid binding;GO:0004523#RNA-DNA hybrid ribonuclease activity;GO:0006278#RNA-dependent DNA biosynthetic process;GO:0090502#RNA phosphodiester bond hydrolysis, endonucleolytic;
Pharaoh_ant_15677	LOC105840607	rNP_Brain_down	2959.24	-2.23991	0.000171652	0.138883	2086.98	1062.42	2949.6	21453.4	711.61	6924.4	1750.4	2028.35	1617.14	3245.2	1511.06	973.12	1331.93	171.28	556.84	1754.65	178.74	FBgn0039209	REPTOR	Repressed by TOR	Repressed by TOR (REPTOR) encodes a transcription factor that shuttles between cytoplasm and nucleus depending on the state of the activity of the product of Tor. Together with its binding partner encoded by REPTOR-BP, it mediates much of the transcriptional response observed upon Tor complex 1 inhibition.	Protein CREBRF homolog OS=Drosophila melanogaster OX=7227 GN=REPTOR PE=1 SV=2	CREB3 regulatory factor [Monomorium pharaonis]	[Dmel]GO:0042594#response to starvation;GO:0045893#positive regulation of transcription, DNA-templated;GO:0005634#nucleus;GO:0045944#positive regulation of transcription by RNA polymerase II;GO:0005654#nucleoplasm;GO:0038202#TORC1 signaling;GO:0005829#cytosol;GO:0001228#DNA-binding transcription activator activity, RNA polymerase II-specific;GO:0000977#RNA polymerase II transcription regulatory r…
Pharaoh_ant_09158	LOC112639702	rNP_Brain_up	53.2104	4.814	0.000179766	0.138883	0	3.27	6.73	0	0	0	0	29.39	1.03	1.86	3.52	48.35	37.44	672.88	25.31	74.81	0	NA	NA	NA	NA	General transcription factor II-I repeat domain-containing protein 2 OS=Bos taurus OX=9913 GN=GTF2IRD2 PE=2 SV=1	General transcription factor II-I repeat domain-containing protein 2B [Ooceraea biroi]	NA
Pharaoh_ant_11702	LOC105834049	rNP_Brain_up	54053.2	3.04495	0.000181476	0.138883	12630.2	51397.8	5325.81	2705.13	15239.9	3643.2	10754.4	13497.3	16100.6	4290.67	397189	26759.1	114625	190107	41499.5	7526.26	5612.91	NA	NA	NA	NA	Putative odorant-binding protein A10 OS=Drosophila melanogaster OX=7227 GN=a10 PE=2 SV=2	putative odorant-binding protein A10 [Monomorium pharaonis]	NA
Pharaoh_ant_05984	LOC105832100	rNP_Brain_up	22.3938	5.40845	0.000194179	0.141529	0	1.64	1.22	0	9.39	0	0	0	0	0	0	61.29	15.87	0	0	169.22	122.07	NA	NA	NA	NA	Major royal jelly protein 1 OS=Apis mellifera OX=7460 GN=MRJP1 PE=1 SV=1	PREDICTED: major royal jelly protein 3-like [Wasmannia auropunctata]	NA
Pharaoh_ant_07677	LOC105831592	rNP_Brain_up	5055.85	1.54204	0.000213411	0.143898	1899.04	2955.81	1289.38	4339.21	4759.42	1442.71	2840.44	3516.12	3779.66	1472.8	10584.9	3107.31	26211.3	6006.99	4938.13	3431.91	3374.29	FBgn0032132	CG4382	-	Insufficient genetic data for FlyBase to solicit a summary.	Esterase FE4 OS=Myzus persicae OX=13164 PE=1 SV=1	esterase FE4 [Monomorium pharaonis]	[Dmel]GO:0005615#extracellular space;GO:0008150#biological_process;
Pharaoh_ant_20289	LOC105828453	rNP_Brain_up	12155.9	1.64692	0.000330109	0.210527	5454.63	12220.7	1309.58	10092.5	5614.37	3024.74	3036.12	9324.38	9237.51	5427.47	61087.4	7470.34	26257.7	15219.4	23291	3535.09	5047.26	NA	NA	NA	NA	NA	cold shock protein 2 isoform X1 [Monomorium pharaonis]	NA
Pharaoh_ant_05209	LOC105829144	rNP_Brain_up	9242.14	1.78438	0.000465044	0.27617	5447.81	8660.5	465.69	1676.15	5162.15	1378.34	5832.02	3408.14	10649.9	3360.29	20936	4581.63	8551.14	51261.3	18041.5	3653.75	4050.02	FBgn0002789	Mp20	Muscle protein 20	In progress.	Muscle-specific protein 20 OS=Drosophila melanogaster OX=7227 GN=Mp20 PE=2 SV=2	abnormal long morphology protein 1-like [Nylanderia fulva]	[Dmel]GO:0005737#cytoplasm;GO:1901739#regulation of myoblast fusion;GO:0007520#myoblast fusion;
Pharaoh_ant_06326	LOC105831646	rNP_Brain_up	9611.81	1.65097	0.000475731	0.27617	2861.45	11888.7	1888.48	4452.47	5615.23	1129.26	7672.08	3319.98	10468.8	1795.42	43661.7	6020.54	16386	9493.74	27444.5	5322.24	3980.26	NA	NA	NA	NA	NA	glycine-rich protein DOT1 isoform X3 [Monomorium pharaonis]	NA
Pharaoh_ant_22085	LOC105837648	rNP_Brain_up	10162.1	1.24152	0.000487168	0.27617	9649.8	7059.09	2471.06	6351.88	7668.14	4260.6	5662.84	9987.97	5704.12	6218.63	15528	5035.84	6187.6	42795.2	14151.2	14627.9	9395.91	WBGene00006407	NA	lim-9	NA	Four and a half LIM domains protein 2 OS=Bos taurus OX=9913 GN=FHL2 PE=2 SV=1	zinc finger protein 850 isoform X4 [Monomorium pharaonis]	[Cele]GO:0046872#metal ion binding;GO:0031430#M band;GO:0019904#protein domain specific binding;GO:0005515#protein binding;GO:0008270#zinc ion binding;
Pharaoh_ant_10672	LOC105832726	rNP_Brain_up	197.463	3.07709	0.00050958	0.278558	15.16	264.99	22.64	0	35.84	2.11	40.6	41	43.1	20.05	1678.03	211.1	255.15	195.75	359.41	150.13	21.8	NA	NA	NA	NA	(11Z)-hexadec-11-enoyl-CoA conjugase OS=Bombyx mori OX=7091 GN=desat1 PE=1 SV=1	(11Z)-hexadec-11-enoyl-CoA conjugase isoform X2 [Monomorium pharaonis]	[Unip]GO:0016020#membrane;GO:0016491#oxidoreductase activity;GO:0055114#oxidation-reduction process;GO:0016021#integral component of membrane;GO:0006633#fatty acid biosynthetic process;GO:0016717#oxidoreductase activity, acting on paired donors, with oxidation of a pair of donors resulting in the reduction of molecular oxygen to two molecules of water;GO:0006629#lipid metabolic process;
Pharaoh_ant_21061	LOC114255354	rNP_Brain_down	24.2196	-4.36733	0.000532512	0.281056	4.55	97.33	70.37	0	205.63	0	6.77	5.47	1.03	8.91	1.76	5.45	4.48	0	0	0	0	NA	NA	NA	NA	Protein phosphatase 1H OS=Rattus norvegicus OX=10116 GN=Ppm1h PE=1 SV=2	protein phosphatase 1H [Solenopsis invicta]	[Unip]GO:0003824#catalytic activity;GO:0016787#hydrolase activity;GO:0006470#protein dephosphorylation;GO:0004722#protein serine/threonine phosphatase activity;GO:0043169#cation binding;GO:0046872#metal ion binding;GO:0004721#phosphoprotein phosphatase activity;
Pharaoh_ant_15463	LOC105194713	rNP_Brain_up	3271.18	1.61474	0.000571954	0.288821	1747.48	2612.3	2028.62	391.53	1261.95	2010.51	564.48	2956.41	1776.19	2343.03	6226.59	2659.22	13166.7	1517.04	2736.09	1428.07	10183.9	NA	NA	NA	NA	ETS homologous factor OS=Bos taurus OX=9913 GN=EHF PE=2 SV=1	ETS homologous factor isoform X1 [Monomorium pharaonis]	[Unip]GO:0005634#nucleus;GO:0003700#DNA-binding transcription factor activity;GO:0003677#DNA binding;GO:0006355#regulation of transcription, DNA-templated;GO:0043565#sequence-specific DNA binding;
Pharaoh_ant_01889	LOC105839056	rNP_Brain_up	54548	1.62503	0.000584964	0.288821	47366.9	33415.2	8806.59	6157.73	57764.1	27110.8	28187.9	49900.2	20132.7	14676.7	192901	22796.5	28322.2	246752	76172.7	31028	35825.7	FBgn0086906	sls	sallimus	sallimus (sls) encodes a large modular protein present in muscles. It links myosin filaments to the Z-disc.	Titin OS=Drosophila melanogaster OX=7227 GN=sls PE=1 SV=3	titin isoform X2 [Monomorium pharaonis]	[Dmel]GO:0031674#I band;GO:0007522#visceral muscle development;GO:0045214#sarcomere organization;GO:0016203#muscle attachment;GO:0030017#sarcomere;GO:0007062#sister chromatid cohesion;GO:0030018#Z disc;GO:0007076#mitotic chromosome condensation;GO:0000794#condensed nuclear chromosome;GO:0007520#myoblast fusion;GO:0040011#locomotion;GO:0008307#structural constituent of muscle;GO:0005863#striated m…
Pharaoh_ant_16301	-	rNP_Brain_up	22.3407	4.74956	0.000664298	0.317742	0	0	9.18	0	1.71	0	0	7.52	0	0	0	7.49	33.37	134.58	0	26.83	159.12	NA	NA	NA	NA	Retrovirus-related Pol polyprotein from transposon 412 OS=Drosophila melanogaster OX=7227 GN=POL PE=4 SV=1	krab-a domain-containing protein [Lasius niger]	[Unip]GO:0003676#nucleic acid binding;GO:0015074#DNA integration;
Pharaoh_ant_14337	-	rNP_Brain_up	35.6915	4.66341	0.00070754	0.32817	0	6.54	5.51	0	2.56	0	0	6.15	0	10.4	0	0	12.21	342.56	5.06	213.59	2.18	NA	NA	NA	NA	NA	uncharacterized protein LOC105837022, partial [Monomorium pharaonis]	NA
Pharaoh_ant_10627	-	rNP_Brain_up	3.77844	4.6025	0.000786955	0.354269	0	0	1.22	0	1.71	0	0	0	0	0	0	0	14.65	24.47	0	22.18	0	NA	NA	NA	NA	NA	uncharacterized protein LOC112637121 [Camponotus floridanus]	[Unip]GO:0003964#RNA-directed DNA polymerase activity;GO:0006278#RNA-dependent DNA biosynthetic process;
Pharaoh_ant_22204	LOC105831341	rNP_Brain_up	56.3581	3.62811	0.00082507	0.360815	0	18.81	1.22	0	2.56	0	10.71	0	13.85	50.86	505.74	66.74	47.61	48.94	124.02	58.3	8.72	NA	NA	NA	NA	Cytochrome P450 9e2 OS=Blattella germanica OX=6973 GN=CYP9E2 PE=2 SV=1	cytochrome P450 9e2-like [Monomorium pharaonis]	[Unip]GO:0016020#membrane;GO:0016705#oxidoreductase activity, acting on paired donors, with incorporation or reduction of molecular oxygen;GO:0016491#oxidoreductase activity;GO:0020037#heme binding;GO:0055114#oxidation-reduction process;GO:0005506#iron ion binding;GO:0016021#integral component of membrane;GO:0046872#metal ion binding;GO:0004497#monooxygenase activity;
Pharaoh_ant_15370	-	rNP_Brain_down	148.67	-4.08962	0.000958021	0.403731	250.83	35.17	7.34	0	352.39	1.06	1156.03	338.29	175.46	114.72	0	15.66	17.5	0	0	62.94	0	NA	NA	NA	NA	NA	PREDICTED: uncharacterized protein LOC108756035 [Trachymyrmex septentrionalis]	[Unip]GO:0000166#nucleotide binding;GO:0006260#DNA replication;GO:0071897#DNA biosynthetic process;GO:0003887#DNA-directed DNA polymerase activity;GO:0003677#DNA binding;
Pharaoh_ant_15838	LOC105828361	rNP_Brain_up	4547.34	2.06521	0.00097596	0.403731	2341.6	4596.47	383.69	51.77	1945.41	1131.38	3058.68	3866.71	1756.69	533.87	23041.1	2123.29	8153.55	19856.1	2090.67	931.75	1441.92	FBgn0031913	CG5958	-	Insufficient genetic data for FlyBase to solicit a summary.	Alpha-tocopherol transfer protein-like OS=Homo sapiens OX=9606 GN=TTPAL PE=1 SV=2	alpha-tocopherol transfer protein-like [Monomorium pharaonis]	[Dmel]GO:0005737#cytoplasm;GO:1902936#phosphatidylinositol bisphosphate binding;
Pharaoh_ant_01810	LOC105285310	rNP_Brain_up	6.58756	4.25198	0.00109689	0.425107	0	0	0	0	0	0	0	1.37	0	5.57	29	11.58	15.46	0	0	49.01	0	NA	NA	NA	NA	Putative nuclease HARBI1 OS=Danio rerio OX=7955 GN=harbi1 PE=2 SV=1	PREDICTED: putative nuclease HARBI1 [Cyphomyrmex costatus]	NA
Pharaoh_ant_03305	-	rNP_Brain_down	226.417	-3.85558	0.00111077	0.425107	1017.72	64.61	28.15	6.47	462.46	0	77.82	1676.39	296.03	46.04	0	32.69	17.5	0	0	105.76	17.44	NA	NA	NA	NA	NA	hypothetical protein ALC57_05487 [Trachymyrmex cornetzi]	NA
Pharaoh_ant_16445	LOC118645657	rNP_Brain_up	60.1974	4.26097	0.00111095	0.425107	1.52	13.9	0.61	0	0	0	0	12.3	0	41.21	2.64	85.12	40.29	281.39	453.06	91.32	0	NA	NA	NA	NA	Putative nuclease HARBI1 OS=Mus musculus OX=10090 GN=Harbi1 PE=2 SV=1	putative nuclease HARBI1 isoform X1 [Temnothorax curvispinosus] putative nuclease HARBI1 [Temnothorax curvispinosus]	NA
Pharaoh_ant_01436	LOC105202856	rNP_Brain_down	213.41	-4.0188	0.00118785	0.438818	1.52	16.36	1.22	19.41	250.86	2246.92	901.7	1.37	3.08	35.64	21.97	48.35	21.57	24.47	0	33.53	0	NA	NA	NA	NA	NA	PREDICTED: uncharacterized protein LOC105462792 [Wasmannia auropunctata]	NA
Pharaoh_ant_03431	-	rNP_Brain_down	130.382	-4.06202	0.00122718	0.438818	371.32	26.17	1.22	0	594.71	8.44	1078.21	8.2	7.18	35.27	0	37.45	15.06	0	0	28.89	4.36	NA	NA	NA	NA	Uncharacterized protein F54H12.2 OS=Caenorhabditis elegans OX=6239 GN=F54H12.2 PE=4 SV=1	uncharacterized protein F54H12.2-like [Temnothorax curvispinosus]	[Unip]GO:0009263#deoxyribonucleotide biosynthetic process;
Pharaoh_ant_13518	LOC105188751	rNP_Brain_up	5188.94	2.77359	0.0012328	0.438818	1011.66	1546.6	228.87	9.71	3402.75	665.95	3888.76	2393.29	1585.84	503.06	1159.99	1310.2	910.34	57072.6	3928.23	2201.95	6392.18	NA	NA	NA	NA	Actin-5, muscle-specific OS=Bactrocera dorsalis OX=27457 PE=2 SV=1	PREDICTED: actin, clone 205-like isoform X1 [Apis florea]	[Unip]GO:0005856#cytoskeleton;GO:0005737#cytoplasm;GO:0000166#nucleotide binding;GO:0005524#ATP binding;
Pharaoh_ant_17333	LOC118645553	rNP_Brain_up	9.24029	4.11885	0.00129308	0.449815	0	0	6.12	0	1.71	0	0	2.73	1.03	0	0	2.72	12.21	0	0	71.71	58.85	NA	NA	NA	NA	Glucose dehydrogenase [FAD, quinone] OS=Drosophila pseudoobscura pseudoobscura OX=46245 GN=Gld PE=3 SV=4	glucose dehydrogenase [FAD, quinone]-like [Monomorium pharaonis]	[Unip]GO:0050660#flavin adenine dinucleotide binding;GO:0055114#oxidation-reduction process;GO:0016614#oxidoreductase activity, acting on CH-OH group of donors;
Pharaoh_ant_11930	LOC105836191	rNP_Brain_up	9.42531	4.62875	0.00134319	0.453382	0	0	0	0	5.12	0	0	2.73	0	0	0	10.9	31.74	97.87	0	11.87	0	NA	NA	NA	NA	NA	uncharacterized protein LOC105834176, partial [Monomorium pharaonis]	NA
Pharaoh_ant_01910	LOC105566913	rNP_Brain_up	6.40264	4.46105	0.00138106	0.453382	0	6.54	0	0	0	0	0	0	0	0	0.88	2.72	18.31	0	5.06	75.32	0	NA	NA	NA	NA	NA	PREDICTED: uncharacterized protein LOC105570992 [Vollenhovia emeryi]	[Unip]GO:0006508#proteolysis;GO:0004190#aspartic-type endopeptidase activity;
Pharaoh_ant_06552	LOC105836563	rNP_Brain_up	9253.29	1.45646	0.0013922	0.453382	6284.42	7355.17	616.23	5229.06	5290.14	3083.84	3383.5	8748.27	10523.2	3342.84	34582.1	6616.39	30118.8	9518.21	15515.5	3597.52	3500.71	NA	NA	NA	NA	NA	nuclear pore complex protein DDB_G0274915 isoform X1 [Monomorium pharaonis]	NA
Pharaoh_ant_16144	LOC105837948	rNP_Brain_up	4852.42	1.1464	0.00155576	0.496092	1802.8	5120.73	5128.15	6186.86	2066.57	2387.29	4476.93	1634.02	1470.41	2083.15	7192.8	4591.84	4126.83	9249.06	3781.43	7119.71	14072.6	FBgn0043364	cbt	cabut	cabut (cbt) encodes a transcription factor that controls Dpp signaling and is involved in dorsal closure and wing disc morphogenesis.	Krueppel-like factor 10 OS=Homo sapiens OX=9606 GN=KLF10 PE=1 SV=1	Krueppel-like factor 3 [Monomorium pharaonis]	[Dmel]GO:0007391#dorsal closure;GO:0005634#nucleus;GO:0000981#DNA-binding transcription factor activity, RNA polymerase II-specific;GO:0007423#sensory organ development;GO:0045944#positive regulation of transcription by RNA polymerase II;GO:0030513#positive regulation of BMP signaling pathway;GO:0007472#wing disc morphogenesis;GO:0043565#sequence-specific DNA binding;GO:0048190#wing disc dorsal/v…
Pharaoh_ant_22175	LOC118644158	rNP_Brain_up	370.258	2.30162	0.0016031	0.500757	81.08	166.03	66.7	135.9	195.39	32.72	75.56	112.08	511.51	38.98	3103.85	103.51	393.92	134.58	658.08	270.86	213.62	NA	NA	NA	NA	Isopentenyl-diphosphate Delta-isomerase 1 OS=Bos taurus OX=9913 GN=IDI1 PE=2 SV=2	isopentenyl-diphosphate Delta-isomerase 1 [Monomorium pharaonis]	[Unip]GO:0016787#hydrolase activity;GO:0008299#isoprenoid biosynthetic process;GO:0004452#isopentenyl-diphosphate delta-isomerase activity;
Pharaoh_ant_02985	LOC120357491	rNP_Brain_down	179.95	-4.37258	0.00167416	0.512494	212.18	0	21.42	6.47	177.48	1405.78	770.87	2.73	365.29	0	0	29.28	32.56	0	0	35.08	0	NA	NA	NA	NA	NA	uncharacterized protein LOC105834125 [Monomorium pharaonis]	NA
Pharaoh_ant_07676	LOC105840379	rNP_Brain_up	2391.41	1.86334	0.00185708	0.552043	984.38	1044.43	546.47	737.76	2110.08	67.54	965.42	2403.54	1888.55	716.91	7967.45	941.79	14335.9	709.58	2503.23	1042.68	1688.23	FBgn0038610	CG7675	-	Insufficient genetic data for FlyBase to solicit a summary.	Retinol dehydrogenase 14 OS=Bos taurus OX=9913 GN=RDH14 PE=2 SV=1	retinol dehydrogenase 14 isoform X1 [Monomorium pharaonis]	[Dmel]GO:0005829#cytosol;GO:0052650#NADP-retinol dehydrogenase activity;
Pharaoh_ant_07396	LOC105838701	rNP_Brain_down	4664.12	-1.06939	0.00195811	0.552043	3041.8	4458.25	5894.92	12461.1	2616.06	13077.3	5279.95	3593.35	4655.44	4398.34	2812.09	3411.7	4385.24	1663.85	2860.12	2768.95	1911.66	FBgn0036973	Rbbp5	Retinoblastoma binding protein 5	In progress.	Retinoblastoma-binding protein 5 homolog OS=Drosophila melanogaster OX=7227 GN=Rbbp5 PE=1 SV=2	retinoblastoma-binding protein 5 homolog [Monomorium pharaonis]	[Dmel]GO:0048188#Set1C/COMPASS complex;GO:0044666#MLL3/4 complex;GO:0044665#MLL1/2 complex;GO:0051568#histone H3-K4 methylation;
Pharaoh_ant_07885	LOC105836609	rNP_Brain_down	6991.8	-1.07921	0.00202481	0.552043	5712.28	6081.73	8103.46	27552.9	4088.77	12821.9	6979.59	4660.14	5656.4	7640.57	4497.15	5007.24	6415.9	2960.68	4917.88	3183.23	2580.85	FBgn0038871	CG3337	-	Insufficient genetic data for FlyBase to solicit a summary.	ATP synthase subunit C lysine N-methyltransferase OS=Homo sapiens OX=9606 GN=ATPSCKMT PE=1 SV=2	protein N-lysine methyltransferase FAM173B [Monomorium pharaonis]	[Dmel]GO:0016279#protein-lysine N-methyltransferase activity;
Pharaoh_ant_16084	LOC105840229	rNP_Brain_down	13074.4	-0.879836	0.00203485	0.552043	13249.3	13524.4	12589.1	37215	7885.72	15179.6	17039.3	18431.4	11586.3	14341.1	10480.8	14845.3	8951.57	5285.18	8577.82	7171.82	5910.45	FBgn0031637	mxt	mextli	mextli (mxt) encodes a protein that promotes translation. It binds to the products of eIF4E1 and eIF3h. It contributes to maintenance of germline stem cells and it is also involved in early embryogenesis.	Eukaryotic translation initiation factor 4E-binding protein Mextli OS=Drosophila melanogaster OX=7227 GN=mxt PE=1 SV=1	eukaryotic translation initiation factor 4E-binding protein Mextli isoform X1 [Monomorium pharaonis]	[Dmel]GO:0045727#positive regulation of translation;GO:0003743#translation initiation factor activity;GO:1901190#regulation of formation of translation initiation ternary complex;GO:0036099#female germ-line stem cell population maintenance;GO:0005737#cytoplasm;GO:0034518#RNA cap binding complex;GO:0008190#eukaryotic initiation factor 4E binding;
Pharaoh_ant_07122	LOC118644800	rNP_Brain_up	12.6301	7.20738	0.00206962	0.552043	0	0	0	0	0	0	0	0	0	0.74	0	0	1.63	0	0	22.7	189.64	NA	NA	NA	NA	Protein ANTAGONIST OF LIKE HETEROCHROMATIN PROTEIN 1 OS=Arabidopsis thaliana OX=3702 GN=ALP1 PE=1 SV=1	protein ANTAGONIST OF LIKE HETEROCHROMATIN PROTEIN 1-like isoform X1 [Harpegnathos saltator]	NA
Pharaoh_ant_13185	LOC105830844	rNP_Brain_down	212.942	-2.29634	0.00210458	0.552043	56.08	191.38	596.65	93.84	395.05	1236.91	125.19	30.07	283.2	168.92	91.39	114.4	102.96	0	40.5	62.94	30.52	WBGene00001751	NA	gst-3	NA	Glutathione S-transferase OS=Blattella germanica OX=6973 PE=1 SV=3	uncharacterized protein LOC105830844 [Monomorium pharaonis]	[Cele]GO:0004364#glutathione transferase activity;GO:0005575#cellular_component;GO:0006749#glutathione metabolic process;GO:0005515#protein binding;GO:0016740#transferase activity;GO:0008150#biological_process;
Pharaoh_ant_09584	LOC105839941	rNP_Brain_up	3078.03	1.59207	0.0021073	0.552043	918.45	4091.84	383.08	1006.33	2669.81	448.54	2158.11	2856.63	1283.66	1009.09	5734.03	1149.49	12184.3	2092.05	9650.99	1224.28	3465.84	ENSG00000109576	NA	AADAT	NA	Kynurenine/alpha-aminoadipate aminotransferase, mitochondrial OS=Mus musculus OX=10090 GN=Aadat PE=1 SV=1	kynurenine/alpha-aminoadipate aminotransferase, mitochondrial [Monomorium pharaonis]	[Hsap]GO:0005759#mitochondrial matrix;GO:0033512#L-lysine catabolic process to acetyl-CoA via saccharopine;GO:0009058#biosynthetic process;GO:0097052#L-kynurenine metabolic process;GO:1901605#alpha-amino acid metabolic process;GO:0005739#mitochondrion;GO:0030170#pyridoxal phosphate binding;GO:0003824#catalytic activity;GO:0006569#tryptophan catabolic process;GO:0070189#kynurenine metabolic proces…
Pharaoh_ant_17854	-	rNP_Brain_down	107.948	-2.83914	0.00212985	0.552043	92.45	61.34	111.38	0	320.82	259.63	444.37	124.38	214.46	48.64	0.88	10.9	75.28	0	10.12	58.3	2.18	NA	NA	NA	NA	NA	uncharacterized protein LOC113004080, partial [Solenopsis invicta]	NA
Pharaoh_ant_08145	LOC105838985	rNP_Brain_up	7559.91	1.64123	0.00216495	0.552043	3604.09	7614.43	684.77	5280.83	3750.03	329.28	4764.53	3341.85	9953.73	1049.93	44683.7	5157.74	12108.6	8135.75	11799.9	2671.44	3587.91	NA	NA	NA	NA	NA	uncharacterized protein LOC105838985 [Monomorium pharaonis]	[Unip]GO:0005975#carbohydrate metabolic process;GO:0005576#extracellular region;GO:0008061#chitin binding;
Pharaoh_ant_02753	LOC105831896	rNP_Brain_down	6510.36	-0.854445	0.00218605	0.552043	11210.9	3954.43	5141.61	9471.2	9535.9	7059.49	7510.8	13473.3	5134.11	7318.31	3644.73	4634.06	5118.96	2838.34	2933.52	7521.1	4175.35	FBgn0024329	Mekk1	Mekk1	Mekk1 (Mekk1) encodes a MAP kinase kinase kinase that regulates the stress response. It is required for resistance to several stresses, notably osmotic shock, and for the regulation of the activity of the product of Duox.	Mitogen-activated protein kinase kinase kinase 4 OS=Homo sapiens OX=9606 GN=MAP3K4 PE=1 SV=2	mitogen-activated protein kinase kinase kinase 4 isoform X1 [Monomorium pharaonis]	[Dmel]GO:0045793#positive regulation of cell size;GO:0071475#cellular hyperosmotic salinity response;GO:0006979#response to oxidative stress;GO:0000165#MAPK cascade;GO:0031452#negative regulation of heterochromatin assembly;GO:0035331#negative regulation of hippo signaling;GO:0001934#positive regulation of protein phosphorylation;GO:0071243#cellular response to arsenic-containing substance;GO:003…
Pharaoh_ant_12269	LOC105831241	rNP_Brain_up	9841.97	2.10112	0.0022078	0.552043	3350.23	9178.21	1013.39	129.43	3067.43	1213.7	4122.79	5765.21	10797.7	3154.61	68933.6	4842.44	20781.5	15513	8443.67	1979.07	5027.65	FBgn0038198	Npc2b	Niemann-Pick type C-2b	In progress.	NPC intracellular cholesterol transporter 2 homolog a OS=Drosophila melanogaster OX=7227 GN=Npc2a PE=2 SV=1	NPC intracellular cholesterol transporter 2 homolog a [Monomorium pharaonis]	[Dmel]GO:0032934#sterol binding;GO:0032504#multicellular organism reproduction;GO:0005615#extracellular space;GO:0032367#intracellular cholesterol transport;GO:0015918#sterol transport;GO:0045456#ecdysteroid biosynthetic process;
Pharaoh_ant_00313	LOC105674176	rNP_Brain_up	23.2481	3.98739	0.00223616	0.552043	0	9.81	1.22	0	0	12.66	0	0	5.64	3.34	0	29.28	87.9	0	0	75.32	170.02	NA	NA	NA	NA	NA	PREDICTED: uncharacterized protein LOC105674176 [Linepithema humile]	NA
Pharaoh_ant_13703	LOC105831744	rNP_Brain_up	6789.49	0.890698	0.00230669	0.55212	6101.03	6498.03	5374.15	4678.97	4081.94	3318.14	2457.55	5611.44	6918.51	5196.55	14230.9	10482.3	13402.7	7352.76	9995.22	6899.42	2821.72	FBgn0025683	CG3164	-	In progress.	ATP-binding cassette sub-family G member 1 OS=Homo sapiens OX=9606 GN=ABCG1 PE=1 SV=3	ATP-binding cassette sub-family G member 1 isoform X1 [Monomorium pharaonis]	[Dmel]GO:0005886#plasma membrane;GO:0016887#ATPase activity;GO:0042626#ATPase-coupled transmembrane transporter activity;GO:0055085#transmembrane transport;GO:0005524#ATP binding;
Pharaoh_ant_18248	-	rNP_Brain_up	42.4096	4.06338	0.00234947	0.55212	0	6.54	12.85	0	34.98	0	0.56	0	0	0.37	21.53	21.79	84.64	513.84	0	21.67	2.18	NA	NA	NA	NA	NA	gustatory and pheromone receptor 32a-like [Monomorium pharaonis]	[Unip]GO:0016020#membrane;GO:0050909#sensory perception of taste;GO:0016021#integral component of membrane;
Pharaoh_ant_00427	-	rNP_Brain_up	95.1985	3.88803	0.00238076	0.55212	1.52	65.43	22.03	6.47	34.98	7.39	0	0	0	2.97	139.73	19.07	22.38	1272.36	10.12	13.93	0	NA	NA	NA	NA	TBC1 domain family member whacked OS=Drosophila melanogaster OX=7227 GN=wkd PE=1 SV=1	PREDICTED: TBC1 domain family member 10A-like [Wasmannia auropunctata] PREDICTED: TBC1 domain family member 10A-like [Wasmannia auropunctata]	NA
Pharaoh_ant_14077	LOC105837450	rNP_Brain_down	3072.24	-1.11832	0.0028506	0.639138	4538.45	2538.69	4982.51	4866.65	2725.28	4698.58	7407.6	3176.47	3023.42	1560.78	2088.86	2111.72	2458.36	342.56	2427.3	2156.04	1124.76	FBgn0262559	Mdh2	Malate dehydrogenase 2	Malate dehydrogenase 2 (Mdh2) encodes one of the enzymes in the tricarboxylic acid cycle in mitochondria.	Malate dehydrogenase, mitochondrial OS=Homo sapiens OX=9606 GN=MDH2 PE=1 SV=3	malate dehydrogenase, mitochondrial [Monomorium pharaonis]	[Dmel]GO:0035096#larval midgut cell programmed cell death;GO:0055114#oxidation-reduction process;GO:0043068#positive regulation of programmed cell death;GO:0035071#salivary gland cell autophagic cell death;GO:0006099#tricarboxylic acid cycle;GO:0035209#pupal development;GO:0005739#mitochondrion;GO:0005737#cytoplasm;GO:0043067#regulation of programmed cell death;GO:0030060#L-malate dehydrogenase a…
Pharaoh_ant_16017	LOC105837524	rNP_Brain_down	1512.49	-1.78654	0.00288126	0.639138	1270.07	678.02	632.76	6160.97	3258.56	200.52	1951.71	5346.96	1155.91	720.62	860.76	666	778.89	734.05	167.05	992.12	137.33	FBgn0030510	CG12177	-	Insufficient genetic data for FlyBase to solicit a summary.	Inosine-uridine preferring nucleoside hydrolase OS=Leishmania major OX=5664 GN=NSNH PE=1 SV=3	inosine-uridine preferring nucleoside hydrolase [Monomorium pharaonis]	NA
Pharaoh_ant_05734	LOC105833011	rNP_Brain_down	7638.84	-1.29146	0.00292432	0.639424	5556.93	5716.96	6326.96	44935.6	1438.58	7459.48	9778.3	4752.4	9675.14	5343.2	3921.99	3889.07	4839.8	4685.7	4502.78	3584.62	3452.76	FBgn0036762	CG7430	-	Insufficient genetic data for FlyBase to solicit a summary.	Dihydrolipoyl dehydrogenase, mitochondrial OS=Sus scrofa OX=9823 GN=DLD PE=1 SV=1	dihydrolipoyl dehydrogenase, mitochondrial [Monomorium pharaonis]	[Dmel]GO:0055114#oxidation-reduction process;GO:0006099#tricarboxylic acid cycle;GO:0045454#cell redox homeostasis;GO:0006546#glycine catabolic process;GO:0005960#glycine cleavage complex;GO:0045252#oxoglutarate dehydrogenase complex;GO:0005739#mitochondrion;GO:0009055#electron transfer activity;GO:0050660#flavin adenine dinucleotide binding;GO:0006748#lipoamide metabolic process;GO:0004148#dihyd…
Pharaoh_ant_10876	LOC105829953	rNP_Brain_down	10363.7	-1.22443	0.00303526	0.654333	3137.28	11909.1	10952.7	46734.7	6843.05	14379.6	5904.76	18464.9	9123.1	8144	5286.73	9210.24	6873.3	1419.17	7403.4	6298.37	4099.06	FBgn0260746	Ect3	Ectoderm-expressed 3	Insufficient genetic data for FlyBase to solicit a summary.	Beta-galactosidase OS=Felis catus OX=9685 GN=GLB1 PE=2 SV=1	beta-galactosidase [Monomorium pharaonis]	[Dmel]GO:0005975#carbohydrate metabolic process;GO:0004565#beta-galactosidase activity;GO:0005773#vacuole;
Pharaoh_ant_15752	-	rNP_Brain_down	5840.39	-1.332	0.00311864	0.656859	3433.58	3592.11	6444.46	35195.8	5129.73	7758.15	1914.49	3224.31	5963.72	5038.39	3356.06	3705.21	2561.72	2801.63	1979.3	5489.92	1698.04	NA	NA	NA	NA	NA	NA	NA
Pharaoh_ant_13628	LOC105831672	rNP_Brain_down	8940.28	-1.47977	0.00317327	0.656859	5448.57	8308.81	9760.62	58147.4	3256.85	11245.1	1217.49	4266.5	9823.41	10034.8	5402.73	6248.66	6839.93	1272.36	4938.13	3696.06	2077.32	FBgn0267976	Tim23	Translocase of inner mitochondrial membrane 23	Insufficient genetic data for FlyBase to solicit a summary.	Mitochondrial import inner membrane translocase subunit Tim23 OS=Danio rerio OX=7955 GN=timm23 PE=2 SV=1	mitochondrial import inner membrane translocase subunit Tim23 isoform X2 [Monomorium pharaonis]	[Dmel]GO:0008320#protein transmembrane transporter activity;GO:0031305#integral component of mitochondrial inner membrane;GO:0030150#protein import into mitochondrial matrix;GO:0005744#TIM23 mitochondrial import inner membrane translocase complex;
Pharaoh_ant_13514	-	rNP_Brain_down	1816.51	-1.85509	0.00326993	0.656859	401.63	1090.23	1089.88	13095.3	868.61	2706.01	1369.19	2458.89	2186.12	610.73	264.51	658.51	952.66	599.48	1495.87	972	61.03	NA	NA	NA	NA	E3 SUMO-protein ligase RanBP2 OS=Drosophila melanogaster OX=7227 GN=Nup358 PE=1 SV=1	E3 SUMO-protein ligase RanBP2-like [Monomorium pharaonis]	[Unip]GO:0003824#catalytic activity;GO:0016747#transferase activity, transferring acyl groups other than amino-acyl groups;GO:0046872#metal ion binding;GO:0046907#intracellular transport;GO:0016874#ligase activity;
Pharaoh_ant_04768	LOC105831615	rNP_Brain_down	592.94	-1.89277	0.00330597	0.656859	544.1	707.46	121.78	1705.27	570.82	2696.51	506.96	570.64	679.79	389.82	293.95	363.64	319.86	0	275.89	233.2	100.27	NA	NA	NA	NA	Splicing factor U2af 38 kDa subunit OS=Drosophila melanogaster OX=7227 GN=U2af38 PE=1 SV=2	Uncharacterized protein DBV15_01185 [Temnothorax longispinosus]	[Unip]GO:0003723#RNA binding;GO:0046872#metal ion binding;GO:0089701#U2AF complex;GO:0000398#mRNA splicing, via spliceosome;GO:0003676#nucleic acid binding;
Pharaoh_ant_12029	LOC105832400	rNP_Brain_up	4163.97	2.45415	0.0033327	0.656859	1331.45	4587.47	110.15	48.54	2118.62	12.66	748.88	536.47	4718.03	424.72	19073.5	1086.16	14035.9	5113.9	12007.4	1744.85	3088.74	NA	NA	NA	NA	B1 protein (Fragment) OS=Tenebrio molitor OX=7067 PE=2 SV=1	general odorant-binding protein 56a [Monomorium pharaonis]	[Unip]GO:0005549#odorant binding;
Pharaoh_ant_11074	LOC105837292	rNP_Brain_up	12163.5	0.982253	0.00334738	0.656859	12321	17599.1	7509.25	5814.74	8377.19	12229.8	3897.22	6276.4	6309	6449.93	15225.3	12481	45036.6	13359.8	9666.18	10673.9	13553.8	NA	NA	NA	NA	NA	uncharacterized protein LOC105837292 isoform X1 [Monomorium pharaonis] uncharacterized protein LOC105837292 isoform X2 [Monomorium pharaonis]	NA
Pharaoh_ant_12293	LOC105828655	rNP_Brain_down	5156.55	-1.02316	0.00351537	0.660746	6772.44	2707.99	4903.56	14489.9	4133.99	11524.8	7097.45	2849.8	6966.22	3782.79	2726.41	4318.77	3749.59	1174.48	3477.7	3966.4	3018.99	FBgn0086368	tw	twisted	twisted (tw) encodes a protein that transfers a mannose to the Ser/Thr residues of dystroglycan, via forming an heterodimer with the product of rt. Its roles include myogenesis, muscle architecture and cell adhesion.	Protein O-mannosyl-transferase 2 OS=Drosophila pseudoobscura pseudoobscura OX=46245 GN=tw PE=3 SV=1	protein O-mannosyl-transferase 2 [Monomorium pharaonis]	[Dmel]GO:0005783#endoplasmic reticulum;GO:0005789#endoplasmic reticulum membrane;GO:0030259#lipid glycosylation;GO:0045214#sarcomere organization;GO:0016203#muscle attachment;GO:0004169#dolichyl-phosphate-mannose-protein mannosyltransferase activity;GO:0071712#ER-associated misfolded protein catabolic process;GO:0007517#muscle organ development;GO:0007525#somatic muscle development;GO:0005515#pro…
Pharaoh_ant_02432	-	rNP_Brain_down	158.89	-3.01926	0.00351579	0.660746	351.62	149.67	15.91	6.47	158.7	97.1	1409.23	242.61	44.64	15.59	0	74.23	54.12	0	5.06	69.65	6.54	NA	NA	NA	NA	NA	uncharacterized protein LOC113004080, partial [Solenopsis invicta]	[Unip]GO:0000723#telomere maintenance;GO:0004386#helicase activity;GO:0006974#cellular response to DNA damage stimulus;GO:0003678#DNA helicase activity;GO:0000166#nucleotide binding;GO:0006281#DNA repair;GO:0005524#ATP binding;GO:0016787#hydrolase activity;GO:0006310#DNA recombination;GO:0032508#DNA duplex unwinding;
Pharaoh_ant_00985	LOC112457355	rNP_Brain_up	0.597349	2.85127	0.00352649	0.660746	0	0	0	0	0.85	0	0	0	0	0	0	1.36	0.81	0	5.06	2.06	0	NA	NA	NA	NA	Odorant receptor 22c OS=Drosophila melanogaster OX=7227 GN=Or22c PE=2 SV=2	putative odorant receptor 92a [Temnothorax curvispinosus]	[Unip]GO:0016020#membrane;GO:0004984#olfactory receptor activity;GO:0005549#odorant binding;GO:0007165#signal transduction;GO:0005886#plasma membrane;GO:0050896#response to stimulus;GO:0050911#detection of chemical stimulus involved in sensory perception of smell;GO:0016021#integral component of membrane;GO:0007608#sensory perception of smell;
Pharaoh_ant_15800	LOC105205553	rNP_Brain_up	113.22	3.73492	0.00353987	0.660746	0	63.79	12.24	0	33.28	0	0	14.35	58.49	2.6	1.32	70.14	19.53	1052.14	0	94.41	502.44	ENSG00000186471	NA	AKAP14	NA	A-kinase anchor protein 14 OS=Rattus norvegicus OX=10116 GN=Akap14 PE=2 SV=1	A-kinase anchor protein 14-like [Temnothorax curvispinosus]	[Hsap]GO:0005515#protein binding;GO:0034237#protein kinase A regulatory subunit binding;GO:0005930#axoneme;GO:0008150#biological_process;GO:0005737#cytoplasm;GO:0005952#cAMP-dependent protein kinase complex;
Pharaoh_ant_13674	LOC105839512	rNP_Brain_up	5545.18	1.20309	0.00358716	0.661507	2356.75	6125.9	1909.29	3834.43	1727.83	2091.78	4714.34	1394.83	8901.97	3040.63	18649	4561.88	5175.53	5591.03	16229.3	4324.45	3639.13	NA	NA	NA	NA	Vitellogenin-1 OS=Solenopsis invicta OX=13686 PE=2 SV=1	vitellogenin-1 [Monomorium pharaonis]	[Unip]GO:0008150#biological_process;GO:0006869#lipid transport;GO:0045735#nutrient reservoir activity;GO:0005319#lipid transporter activity;GO:0003674#molecular_function;GO:0005576#extracellular region;
Pharaoh_ant_14229	LOC105840609	rNP_Brain_up	72.3546	4.28492	0.00364082	0.66341	0	14.72	16.52	0	23.04	0	0	0	1.03	28.22	0	18.39	124.93	0	0	126.92	876.27	NA	NA	NA	NA	Uncharacterized WD repeat-containing protein all2124 OS=Nostoc sp. (strain PCC 7120 / SAG 25.82 / UTEX 2576) OX=103690 GN=all2124 PE=4 SV=1	pre-mRNA-splicing factor PRP46 [Monomorium pharaonis]	NA
Pharaoh_ant_01839	-	rNP_Brain_down	698.649	-2.50895	0.00368873	0.664233	1804.32	146.4	98.52	19.41	788.4	2826.33	2308.11	2035.18	469.96	85.39	37.79	401.1	153.01	0	367.01	321.93	14.17	NA	NA	NA	NA	NA	uncharacterized protein LOC106637953 [Copidosoma floridanum]	NA
Pharaoh_ant_20089	LOC105830012	rNP_Brain_up	6740.3	1.56585	0.00375382	0.668093	4439.18	8596.7	775.95	77.66	2905.31	1666.46	5449.68	5862.25	6000.66	1518.46	23557.9	5675.96	9965.27	10252.3	21916.6	2620.36	3304.54	NA	NA	NA	NA	NA	reticulocyte-binding protein PFD0110w [Monomorium pharaonis]	[Unip]GO:0016020#membrane;GO:0016021#integral component of membrane;
Pharaoh_ant_07723	LOC105830911	rNP_Brain_down	95.1943	-3.61763	0.00383288	0.671347	400.12	87.51	124.23	0	161.26	4.22	591.55	1.37	80.55	83.91	22.85	0	60.23	0	0	0.52	0	NA	NA	NA	NA	Odorant receptor 10a OS=Drosophila melanogaster OX=7227 GN=Or10a PE=2 SV=1	odorant receptor 94a [Monomorium pharaonis]	[Unip]GO:0016020#membrane;GO:0004984#olfactory receptor activity;GO:0005549#odorant binding;GO:0007165#signal transduction;GO:0050911#detection of chemical stimulus involved in sensory perception of smell;GO:0050896#response to stimulus;GO:0016021#integral component of membrane;GO:0007608#sensory perception of smell;
Pharaoh_ant_06901	LOC118648345	rNP_Brain_down	96.8901	-3.47853	0.00385983	0.671347	28.04	1.64	12.85	0	64.85	675.45	623.13	43.05	32.32	72.4	0	8.17	73.66	0	0	7.22	4.36	NA	NA	NA	NA	NA	uncharacterized protein LOC105204400, partial [Solenopsis invicta]	[Unip]GO:0003676#nucleic acid binding;
Pharaoh_ant_03867	-	rNP_Brain_up	138.009	2.79143	0.00422868	0.727237	214.46	35.99	13.46	0	52.9	25.33	14.66	12.3	8.21	21.53	2.64	89.21	51.68	734.05	5.06	235.26	829.4	NA	NA	NA	NA	NA	uncharacterized protein LOC112467653 [Temnothorax curvispinosus]	NA
Pharaoh_ant_08796	LOC105837311	rNP_Brain_up	2426.87	1.99229	0.00441854	0.751446	70.48	2527.24	447.34	19.41	2791.83	1203.14	60.34	325.98	2617.59	834.6	12450.5	1684.74	3039.88	4563.36	5821.47	1628.25	1170.54	NA	NA	NA	NA	NA	uncharacterized protein LOC105837311 [Monomorium pharaonis]	NA
Pharaoh_ant_04417	LOC114935825	rNP_Brain_down	4230.65	-1.02289	0.0045414	0.763853	2675.03	2974.62	4532.11	10888.5	1677.49	9820.38	6090.29	7725.21	2475.48	4636.69	3611.78	2527.11	2665.08	2862.8	1637.61	3157.95	1962.89	NA	NA	NA	NA	Putative nuclease HARBI1 OS=Rattus norvegicus OX=10116 GN=Harbi1 PE=2 SV=1	putative nuclease HARBI1 [Nylanderia fulva]	NA
Pharaoh_ant_04621	-	rNP_Brain_down	1249.59	-1.8037	0.00480847	0.787595	938.91	651.85	1832.18	9545.62	1360.08	82.32	1132.34	1032.63	496.63	631.14	788.26	485.54	595.36	244.68	402.44	296.14	726.95	NA	NA	NA	NA	Copia protein OS=Drosophila melanogaster OX=7227 GN=GIP PE=1 SV=3	integrase core domain protein [Lasius niger]	[Unip]GO:0006313#transposition, DNA-mediated;GO:0003676#nucleic acid binding;GO:0003677#DNA binding;GO:0004803#transposase activity;
Pharaoh_ant_08140	LOC105834668	rNP_Brain_down	3938.12	-1.2168	0.00483692	0.787595	5678.94	3116.93	3081.79	14988.2	3407.02	6739.7	6765.3	2090.54	1979.36	3606.81	1692.53	2994.26	3472.06	2300.03	2665.22	2055.43	313.89	FBgn0038467	AdSL	Adenylosuccinate Lyase	Adenylosuccinate Lyase (AdSL) encodes a protein that might be a lyase involved in purine nucleotide metabolic process based on orthology.	Adenylosuccinate lyase OS=Gallus gallus OX=9031 GN=ADSL PE=2 SV=2	Adenylosuccinate lyase [Acromyrmex echinatior]	[Dmel]GO:0006163#purine nucleotide metabolic process;GO:0005829#cytosol;GO:0070626#(S)-2-(5-amino-1-(5-phospho-D-ribosyl)imidazole-4-carboxamido)succinate AMP-lyase (fumarate-forming) activity;GO:0044208#'de novo' AMP biosynthetic process;GO:0004018#N6-(1,2-dicarboxyethyl)AMP AMP-lyase (fumarate-forming) activity;
Pharaoh_ant_12210	LOC105828853	rNP_Brain_down	4681.4	-1.3222	0.00498832	0.791915	2302.95	1550.69	2887.8	24287.9	3465.89	10831.4	7354.03	5012.78	1674.6	2806	2819.56	2322.82	1763.29	3560.15	1533.83	3888.5	1521.48	FBgn0013726	pnut	peanut	peanut (pnut) encodes a protein that belongs to the septin family of polymerizing GTPases. Together with the products of Sep1 and Sep2, it forms the septin complex. It participates in cytokinesis and other processes that involve organization of the cell cortex.	Protein peanut OS=Drosophila melanogaster OX=7227 GN=pnut PE=1 SV=2	septin-7 isoform X1 [Monomorium pharaonis] septin-7 isoform X1 [Monomorium pharaonis] septin-7 isoform X1 [Monomorium pharaonis] septin-7 isoform X1 [Monomorium pharaonis] septin-7 isoform X1 [Monomorium pharaonis] septin-7 isoform X1 [Monomorium pharaonis] septin-7 isoform X1 [Monomorium pharaonis]	[Dmel]GO:0045171#intercellular bridge;GO:0000281#mitotic cytokinesis;GO:0032154#cleavage furrow;GO:0061640#cytoskeleton-dependent cytokinesis;GO:0005525#GTP binding;GO:0003779#actin binding;GO:0006915#apoptotic process;GO:0070938#contractile ring;GO:0005739#mitochondrion;GO:0060271#cilium assembly;GO:0032153#cell division site;GO:0042803#protein homodimerization activity;GO:0008017#microtubule bi…
Pharaoh_ant_08130	LOC105833124	rNP_Brain_down	6854.63	-0.872266	0.00504927	0.791915	4902.95	5915.7	4275.09	19000.6	7855.86	11411.9	8387.69	9665.4	7442.85	5442.33	5398.34	4608.18	2498.64	4661.23	4026.94	8169.61	2865.31	ENSG00000075429	NA	CACNG5	NA	Voltage-dependent calcium channel gamma-5 subunit OS=Rattus norvegicus OX=10116 GN=Cacng5 PE=1 SV=1	uncharacterized protein LOC105833124 [Monomorium pharaonis] uncharacterized protein LOC105833124 [Monomorium pharaonis]	[Hsap]GO:0070588#calcium ion transmembrane transport;GO:0016020#membrane;GO:0005245#voltage-gated calcium channel activity;GO:0034220#ion transmembrane transport;GO:0015075#ion transmembrane transporter activity;GO:0030054#cell junction;GO:0032281#AMPA glutamate receptor complex;GO:0016021#integral component of membrane;GO:0099055#integral component of postsynaptic membrane;GO:0005886#plasma memb…
Pharaoh_ant_12573	LOC105839024	rNP_Brain_up	380.836	3.6919	0.00504994	0.791915	4.55	313.25	0	6.47	3.41	0	7.89	1.37	8.72	298.12	650.3	259.45	676.34	0	4016.82	227.52	0	NA	NA	NA	NA	Putative nuclease HARBI1 OS=Bos taurus OX=9913 GN=HARBI1 PE=2 SV=1	putative nuclease HARBI1 [Monomorium pharaonis]	NA
Pharaoh_ant_02756	LOC105831908	rNP_Brain_up	3519.83	1.51691	0.00510579	0.791915	2313.56	1166.29	919.76	203.86	3598.15	1377.28	3775.98	3930.26	1464.76	1152.03	2175.42	1525.39	2377.78	22523.2	6413.75	2627.59	2292.03	FBgn0264489	CG43897	-	In progress.	PDZ and LIM domain protein Zasp OS=Drosophila melanogaster OX=7227 GN=Zasp52 PE=1 SV=2	vegetative cell wall protein gp1 isoform X1 [Monomorium pharaonis] vegetative cell wall protein gp1 isoform X1 [Monomorium pharaonis]	[Dmel]GO:0005912#adherens junction;GO:0001725#stress fiber;GO:0030018#Z disc;GO:0051371#muscle alpha-actinin binding;GO:0061061#muscle structure development;GO:0031941#filamentous actin;GO:0030036#actin cytoskeleton organization;GO:0007498#mesoderm development;GO:0003779#actin binding;
Pharaoh_ant_16900	LOC105832322	rNP_Brain_up	6940.92	1.52212	0.00516533	0.791915	2429.5	3559.4	1936.21	177.97	10778.2	6714.37	3452.29	4783.84	2734.57	2605.89	3240.06	2559.8	3353.63	46795.8	8911.92	5316.05	8646.07	FBgn0014863	Mlp84B	Muscle LIM protein at 84B	Muscle LIM protein at 84B (Mlp84B) encodes a muscle cytoskeletal protein found primarily at the Z-line boundary. It maintains muscle structural integrity and regulates actin bundling.	Muscle LIM protein Mlp84B OS=Drosophila melanogaster OX=7227 GN=Mlp84B PE=1 SV=1	muscle LIM protein Mlp84B isoform X1 [Monomorium pharaonis]	[Dmel]GO:0005634#nucleus;GO:0045214#sarcomere organization;GO:0060537#muscle tissue development;GO:0030018#Z disc;GO:0015629#actin cytoskeleton;GO:0005737#cytoplasm;GO:0008307#structural constituent of muscle;GO:0030036#actin cytoskeleton organization;
Pharaoh_ant_10721	LOC105831641	rNP_Brain_up	3201.91	1.36554	0.00517388	0.791915	3935.25	1628.39	1144.35	685.99	4083.65	546.69	1577.84	2692.62	2207.15	912.19	1939.46	1453.21	3203.47	3498.98	4216.77	3492.79	17213.7	FBgn0000250	cact	cactus	cactus (cact) encodes the homolog of mammalian IkappaB. cact product acts as an inhibitor of NF-kappaB signaling by binding to the products of dl and Dif, which prevents their nuclear translocation. Toll signaling promotes the destruction of cact protein, which allows the products of dl and Dif to enter the nucleus and regulate gene expression.	NF-kappa-B inhibitor cactus OS=Drosophila melanogaster OX=7227 GN=cact PE=1 SV=2	NF-kappa-B inhibitor cactus [Monomorium pharaonis]	[Dmel]GO:0031594#neuromuscular junction;GO:0045751#negative regulation of Toll signaling pathway;GO:0071212#subsynaptic reticulum;GO:0002789#negative regulation of antifungal peptide production;GO:0009950#dorsal/ventral axis specification;GO:0046843#dorsal appendage formation;GO:0007253#cytoplasmic sequestering of NF-kappaB;GO:0045611#negative regulation of hemocyte differentiation;GO:0019730#ant…
Pharaoh_ant_10847	LOC105834953	rNP_Brain_down	3910.17	-1.1349	0.00532757	0.807365	4405.84	2441.36	2485.75	15027.1	4953.96	2475.94	7240.68	6620.83	2874.63	1887.87	1700.44	2292.18	1541.1	1835.13	2968.95	4458.08	1263.18	NA	NA	NA	NA	NA	uncharacterized protein LOC105206182 [Solenopsis invicta]	NA
Pharaoh_ant_15777	LOC105832324	rNP_Brain_up	11111.7	2.5458	0.00549949	0.817358	3536.64	14514.9	1304.07	84.13	2064.86	23.22	805.84	1075.68	11697.1	2022.26	68059.2	3449.16	40525.2	25936.5	7977.95	2109.6	3713.24	NA	NA	NA	NA	Chymotrypsin inhibitor OS=Apis mellifera OX=7460 PE=1 SV=1	chymotrypsin inhibitor-like [Monomorium pharaonis]	NA
Pharaoh_ant_01863	-	rNP_Brain_down	44.528	-3.07043	0.00550032	0.817358	272.05	43.35	31.82	0	19.62	2.11	1.13	88.16	243.19	0.74	1.76	15.66	16.68	0	0	9.8	10.9	NA	NA	NA	NA	RNA-directed DNA polymerase homolog OS=Oenothera berteroana OX=3950 PE=4 SV=1	krab-a domain-containing protein [Lasius niger]	[Unip]GO:0003676#nucleic acid binding;GO:0015074#DNA integration;
Pharaoh_ant_01940	LOC105839117	rNP_Brain_down	4026.48	-1.29249	0.00582779	0.843387	2484.06	2582.85	4548.63	20463.2	2718.45	1104.99	9838.64	4328.69	1806.97	3365.49	3041.01	2713.7	3025.64	2140.99	1612.3	1744.85	929.67	FBgn0032230	lft	lowfat	lowfat (lft) encodes a protein that influences Dachsous-Fat signaling by elevating levels of the products of ds and ft at apical membranes. Mutation of lft causes mild planar cell polarity and growth phenotypes.	LIX1-like protein OS=Mus musculus OX=10090 GN=Lix1l PE=2 SV=2	protein limb expression 1 homolog [Monomorium pharaonis] protein limb expression 1 homolog [Monomorium pharaonis]	[Dmel]GO:0035003#subapical complex;GO:0005737#cytoplasm;GO:0007476#imaginal disc-derived wing morphogenesis;GO:0006914#autophagy;GO:0097352#autophagosome maturation;
Pharaoh_ant_09448	LOC105829694	rNP_Brain_down	2469.23	-1.39967	0.00587158	0.843387	2609.86	1261.17	2534.7	12639	2974.42	1431.11	1840.62	3444.36	2208.18	2225.71	917.88	1049.39	1450.35	2055.35	523.93	2645.13	165.66	FBgn0027621	Pfrx	6-phosphofructo-2-kinase	In progress.	6-phosphofructo-2-kinase/fructose-2,6-bisphosphatase 1 OS=Mus musculus OX=10090 GN=Pfkfb1 PE=1 SV=2	6-phosphofructo-2-kinase/fructose-2,6-bisphosphatase 1 [Monomorium pharaonis]	[Dmel]GO:0006003#fructose 2,6-bisphosphate metabolic process;GO:0003873#6-phosphofructo-2-kinase activity;GO:0004331#fructose-2,6-bisphosphate 2-phosphatase activity;GO:0006000#fructose metabolic process;GO:0005829#cytosol;GO:0005737#cytoplasm;GO:0046835#carbohydrate phosphorylation;GO:0006096#glycolytic process;GO:0005524#ATP binding;
Pharaoh_ant_00449	LOC118646131	rNP_Brain_up	54.8962	3.71896	0.00588468	0.843387	15.16	9.81	46.51	0	6.83	0	0	0	8.21	4.46	0	32.01	118.42	0	0	101.12	590.72	NA	NA	NA	NA	NA	hypothetical protein EAI_14412, partial [Harpegnathos saltator]	NA
Pharaoh_ant_10912	LOC105831136	rNP_Brain_down	8923.14	-0.765634	0.00589617	0.843387	10278	10258.6	8704.39	14473.8	6096.46	11931.1	11898.6	12982.6	11092.2	9736.34	4189.58	9269.49	2256.92	6582	5259.57	11669.1	5014.57	FBgn0032515	loqs	loquacious	loquacious (loqs) encodes a double-stranded RNA binding protein with multiple splicing isoforms. loqs-PB and loqs-PA associate with the product of Dcr-1 to facilitate processing of precursor miRNA into mature miRNA, whereas loqs-PD interacts with the product of Dcr-2 to enhance processing of dsRNA into siRNA.	Interferon-inducible double-stranded RNA-dependent protein kinase activator A OS=Rattus norvegicus OX=10116 GN=Prkra PE=1 SV=1	PREDICTED: probable RISC-loading complex subunit BRAFLDRAFT_242885 isoform X1 [Wasmannia auropunctata]	[Dmel]GO:0070920#regulation of production of small RNA involved in gene silencing by RNA;GO:0003725#double-stranded RNA binding;GO:0009047#dosage compensation by hyperactivation of X chromosome;GO:0035087#siRNA loading onto RISC involved in RNA interference;GO:0031054#pre-miRNA processing;GO:0070578#RISC-loading complex;GO:0007417#central nervous system development;GO:0030422#production of siRNA …
Pharaoh_ant_05576	LOC105571107	rNP_Brain_down	88.1182	-3.08625	0.00595098	0.843387	54.56	11.45	27.54	6.47	360.07	0	385.15	414.83	67.21	60.89	13.18	24.52	6.1	0	0	66.04	0	NA	NA	NA	NA	NA	PREDICTED: uncharacterized protein LOC105560785 [Vollenhovia emeryi]	[Unip]GO:0003676#nucleic acid binding;GO:0015074#DNA integration;
Pharaoh_ant_07521	LOC105837354	rNP_Brain_up	5155.54	1.70018	0.00600828	0.843694	2174.88	3227.34	717.82	51.77	3393.37	10733.3	2243.26	2010.58	973.26	1224.42	5121.08	2565.93	2092.92	35136.6	9261.21	1665.91	5050.53	FBgn0038294	Mf	Myofilin	Myofilin (Mf) encodes a structural protein of muscular thick filaments, which may be needed for filament assembly. Alternative splicing of the gene, controlled by the product of salm, produces isoforms of varying size in thoracic muscles.	NA	uncharacterized protein LOC105837354 isoform X1 [Monomorium pharaonis]	[Dmel]GO:0005863#striated muscle myosin thick filament;GO:0031672#A band;
Pharaoh_ant_08620	-	rNP_Brain_up	48.2158	3.22735	0.00612405	0.852134	9.09	4.91	7.34	0	5.12	6.33	0	8.2	5.13	61.63	0	29.96	61.86	0	5.06	13.41	601.62	NA	NA	NA	NA	ATP-dependent DNA helicase PIF1 OS=Emericella nidulans (strain FGSC A4 / ATCC 38163 / CBS 112.46 / NRRL 194 / M139) OX=227321 GN=pif1 PE=3 SV=2	PREDICTED: LOW QUALITY PROTEIN: ATP-dependent DNA helicase PIF1-like, partial [Trachymyrmex cornetzi]	[Unip]GO:0000723#telomere maintenance;GO:0004386#helicase activity;GO:0006974#cellular response to DNA damage stimulus;GO:0003678#DNA helicase activity;GO:0000166#nucleotide binding;GO:0006281#DNA repair;GO:0005524#ATP binding;GO:0016787#hydrolase activity;GO:0006508#proteolysis;GO:0006310#DNA recombination;GO:0008234#cysteine-type peptidase activity;GO:0036459#thiol-dependent ubiquitin-specific …
Pharaoh_ant_00640	LOC105829374	rNP_Brain_down	6906.4	-1.08857	0.00622926	0.85884	7590.11	4028.04	4575.56	32898.4	8367.81	6835.74	7523.2	6380.27	6122.25	4027.82	2299.32	4762.77	1988.74	2434.61	4049.72	6606.89	6917.51	FBgn0034035	CG8207	-	In progress.	Mannose-1-phosphate guanyltransferase alpha OS=Xenopus tropicalis OX=8364 GN=gmppa PE=2 SV=1	mannose-1-phosphate guanyltransferase alpha [Monomorium pharaonis]	[Dmel]GO:0009058#biosynthetic process;GO:0016779#nucleotidyltransferase activity;
Pharaoh_ant_11512	LOC105832777	rNP_Brain_up	3512.74	1.49983	0.00631167	0.85884	2454.51	2698.99	1435.64	275.04	3232.96	191.03	1590.81	3941.88	2685.32	1512.89	1833.13	2504.64	2722.06	23024.8	4368.64	2165.32	3078.93	NA	NA	NA	NA	Sarcalumenin OS=Mus musculus OX=10090 GN=Srl PE=1 SV=1	sarcalumenin isoform X1 [Monomorium pharaonis]	[Unip]GO:0005525#GTP binding;
Pharaoh_ant_16414	LOC112552264	rNP_Brain_up	107.825	2.74954	0.00641943	0.85884	18.19	167.66	19.58	0	63.99	8.44	15.79	17.77	6.16	1.49	0.88	258.09	127.37	575.01	10.12	518.5	23.98	NA	NA	NA	NA	NA	hypothetical protein ALC60_02578, partial [Trachymyrmex zeteki]	NA
Pharaoh_ant_13910	LOC105837579	rNP_Brain_down	6818.83	-0.867611	0.00642964	0.85884	6756.53	5239.32	7232.04	10406.3	3365.21	23335.7	5979.2	10096.6	4527.17	6840.13	4248.46	5091	5440.86	5101.66	3652.34	4703.65	3903.97	FBgn0032409	Ced-12	Ced-12	Ced-12 (Ced-12) encodes a protein that functions with Dock family members (encoded by mbc or spg) to regulate GTPase activity. It contributes to myoblast fusion, apoptotic cell engulfment, cell migration, and embryonic cellularization.	Engulfment and cell motility protein 1 OS=Homo sapiens OX=9606 GN=ELMO1 PE=1 SV=2	engulfment and cell motility protein 1 [Monomorium pharaonis] engulfment and cell motility protein 1-like [Monomorium pharaonis]	[Dmel]GO:0007298#border follicle cell migration;GO:0048870#cell motility;GO:0005634#nucleus;GO:0007015#actin filament organization;GO:0005886#plasma membrane;GO:0016203#muscle attachment;GO:0048010#vascular endothelial growth factor receptor signaling pathway;GO:0007417#central nervous system development;GO:0016477#cell migration;GO:0005737#cytoplasm;GO:0046529#imaginal disc fusion, thorax closur…
Pharaoh_ant_13659	LOC105841048	rNP_Brain_down	5818.65	-1.21686	0.0064528	0.85884	3560.89	4369.1	4279.37	33367.6	4041.84	9949.14	2974.66	1560.21	7109.88	4821.95	2700.93	4696.03	2832.34	2214.39	3133.47	2979.45	4325.76	FBgn0017457	U2af38	U2 small nuclear riboprotein auxiliary factor 38	U2 small nuclear riboprotein auxiliary factor 38 (U2af38) encodes the small subunit of the pre-mRNA splicing factor complex U2AF. This heterodimeric complex binds to the intron pyrimidine tract and targets the product of snf to the branch site early in spliceosome assembly. The U2af38 product binds to the AG dinucleotide at the 3' splice site.	Splicing factor U2af 38 kDa subunit OS=Drosophila melanogaster OX=7227 GN=U2af38 PE=1 SV=2	splicing factor U2af 38 kDa subunit [Monomorium pharaonis]	[Dmel]GO:0008187#poly-pyrimidine tract binding;GO:0089701#U2AF complex;GO:0008380#RNA splicing;GO:0005634#nucleus;GO:0000381#regulation of alternative mRNA splicing, via spliceosome;GO:0000398#mRNA splicing, via spliceosome;GO:0071011#precatalytic spliceosome;GO:0030628#pre-mRNA 3'-splice site binding;GO:0046872#metal ion binding;GO:0005681#spliceosomal complex;GO:0003729#mRNA binding;
Pharaoh_ant_01392	LOC105839749	rNP_Brain_down	4877.7	-0.760514	0.00653715	0.862566	4774.13	4572.75	3203.56	5261.42	5354.13	10596.1	9174.35	6108.28	4625.17	5030.97	4950.16	4597.97	3767.91	1957.47	2670.28	2651.32	3624.96	FBgn0001341	Mybbp1A	MYB binding protein 1a	In progress.	Myb-binding protein 1A OS=Drosophila melanogaster OX=7227 GN=Mybbp1A PE=1 SV=1	myb-binding protein 1A [Monomorium pharaonis]	[Dmel]GO:0003714#transcription corepressor activity;GO:0005730#nucleolus;GO:0090070#positive regulation of ribosome biogenesis;GO:1901838#positive regulation of transcription of nucleolar large rRNA by RNA polymerase I;GO:0043565#sequence-specific DNA binding;GO:0008134#transcription factor binding;
Pharaoh_ant_09841	-	rNP_Brain_down	128.404	-3.45763	0.00680971	0.89085	225.07	6.54	18.97	0	194.54	4.22	1277.83	214.59	0	113.98	21.09	8.17	33.37	0	0	64.49	0	NA	NA	NA	NA	Putative 115 kDa protein in type-1 retrotransposable element R1DM OS=Drosophila melanogaster OX=7227 GN=R1A1-element\ORF2 PE=4 SV=1	uncharacterized protein LOC105834176, partial [Monomorium pharaonis]	[Unip]GO:0003964#RNA-directed DNA polymerase activity;GO:0006278#RNA-dependent DNA biosynthetic process;
Pharaoh_ant_02205	LOC105834017	rNP_Brain_down	4813.85	-1.14855	0.00709766	0.898635	3021.34	4231.69	5037.58	21285.1	1906.16	6664.77	9033.37	983.42	5624.08	4416.9	2751.9	3577.86	3931.09	2593.65	1627.48	2481.07	2668.04	FBgn0027498	CG2061	-	Insufficient genetic data for FlyBase to solicit a summary.	LanC-like protein 3 homolog OS=Drosophila pseudoobscura pseudoobscura OX=46245 GN=GA15215 PE=3 SV=1	lanC-like protein 3 homolog [Monomorium pharaonis] lanC-like protein 3 homolog [Monomorium pharaonis]	[Dmel]GO:0005886#plasma membrane;GO:0003824#catalytic activity;
Pharaoh_ant_09205	LOC109863197	rNP_Brain_up	1760.98	1.20993	0.00718998	0.898635	1794.47	1303.7	1225.13	770.12	972.7	390.49	1361.29	858.36	1012.25	1730.08	3605.63	1267.3	2342.38	4428.78	5300.07	1025.65	548.21	NA	NA	NA	NA	RNA-directed DNA polymerase from mobile element jockey OS=Drosophila funebris OX=7221 GN=jockey\pol PE=1 SV=1	uncharacterized protein LOC105840373 [Monomorium pharaonis]	[Unip]GO:0003676#nucleic acid binding;GO:0004523#RNA-DNA hybrid ribonuclease activity;GO:0090502#RNA phosphodiester bond hydrolysis, endonucleolytic;
Pharaoh_ant_08808	LOC105831464	rNP_Brain_down	3568.35	-0.872385	0.00723714	0.898635	3574.53	3386.01	4907.85	8309.54	3388.25	6927.56	1446.44	5643.56	3131.67	3185.43	2177.61	2631.98	2099.02	1345.76	3290.4	2884	2332.36	FBgn0039385	CG5913	-	Insufficient genetic data for FlyBase to solicit a summary.	Protein FAM98A OS=Rattus norvegicus OX=10116 GN=Fam98a PE=2 SV=1	protein FAM98B [Pogonomyrmex barbatus]	[Dmel]GO:0003723#RNA binding;GO:0005737#cytoplasm;GO:0072669#tRNA-splicing ligase complex;GO:0008150#biological_process;GO:0005634#nucleus;
Pharaoh_ant_14467	LOC105829322	rNP_Brain_up	0.611102	3.66413	0.00723909	0.898635	0	0	0	0	0	0	0	0	0	0	0	0.68	1.22	0	0	4.13	4.36	NA	NA	NA	NA	NA	uncharacterized protein LOC105829322 [Monomorium pharaonis]	[Unip]GO:0016020#membrane;GO:0055085#transmembrane transport;GO:0005886#plasma membrane;GO:0016021#integral component of membrane;GO:0006811#ion transport;
Pharaoh_ant_01908	LOC105834071	rNP_Brain_up	13570.9	1.1129	0.00732619	0.898635	9968.83	6462.04	4029.09	2520.69	17745	5066.91	20643.3	12912.3	7843.03	4551.3	23276.7	7835.34	9872.08	55702.3	16667.1	9346.95	16262.2	FBgn0265045	Strn-Mlck	Stretchin-Mlck	Stretchin-Mlck (Strn-Mlck) encodes a complex locus producing many large protein isoforms, which likely regulate cytoskeletal dynamics in muscles. A shorter isoform is specifically expressed in indirect flight muscle, localizes to the thick filament and is required to prevent flight muscle hypercontraction. Strn-Mlck mutants cannot fly and show flight muscle atrophy.	Myosin light chain kinase, smooth muscle OS=Mus musculus OX=10090 GN=Mylk PE=1 SV=3	LOW QUALITY PROTEIN: titin-like [Nylanderia fulva]	[Dmel]GO:0120081#positive regulation of microfilament motor activity;GO:0005200#structural constituent of cytoskeleton;GO:0006468#protein phosphorylation;GO:0004683#calmodulin-dependent protein kinase activity;GO:0004687#myosin light chain kinase activity;GO:0005524#ATP binding;
Pharaoh_ant_03718	-	rNP_Brain_up	230.303	1.86162	0.00732747	0.898635	48.5	89.15	152.99	0	242.32	61.21	199.63	101.14	74.91	128.83	357.66	117.13	163.59	868.63	374.6	140.33	794.53	NA	NA	NA	NA	RNA-directed DNA polymerase from mobile element jockey OS=Drosophila funebris OX=7221 GN=jockey\pol PE=1 SV=1	uncharacterized protein LOC112467653 [Temnothorax curvispinosus]	NA
Pharaoh_ant_01180	LOC114253711	rNP_Brain_up	989.148	1.81895	0.00737065	0.898635	337.22	808.06	413.68	38.83	564.85	6.33	511.47	1213.04	476.63	468.9	1666.16	687.11	1242.4	3890.48	3568.82	435.44	486.09	NA	NA	NA	NA	Cytochrome P450 4C1 OS=Blaberus discoidalis OX=6981 GN=CYP4C1 PE=2 SV=1	cytochrome P450 4C1-like [Monomorium pharaonis]	[Unip]GO:0016705#oxidoreductase activity, acting on paired donors, with incorporation or reduction of molecular oxygen;GO:0016491#oxidoreductase activity;GO:0020037#heme binding;GO:0055114#oxidation-reduction process;GO:0005506#iron ion binding;GO:0046872#metal ion binding;GO:0004497#monooxygenase activity;
Pharaoh_ant_13250	LOC105556375	rNP_Brain_down	10.5455	-4.30054	0.00737925	0.898635	116.7	1.64	0	0	28.16	0	0	0	24.63	4.08	0	0	4.07	0	0	0	0	NA	NA	NA	NA	NA	PREDICTED: uncharacterized protein LOC105556375 [Vollenhovia emeryi]	[Unip]GO:0016020#membrane;GO:0016021#integral component of membrane;
Pharaoh_ant_05580	LOC105283215	rNP_Brain_up	237.607	3.44823	0.00739762	0.898635	213.7	99.78	129.73	6.47	0	0	2.26	0	13.34	1.49	91.83	4.09	256.38	795.22	0	377.14	2047.9	NA	NA	NA	NA	NA	vam6 vps39-like protein [Lasius niger]	[Unip]GO:0006313#transposition, DNA-mediated;GO:0003676#nucleic acid binding;GO:0003677#DNA binding;GO:0004803#transposase activity;
Pharaoh_ant_12328	LOC105836230	rNP_Brain_up	2877.4	1.48245	0.00758476	0.904161	3730.64	1259.53	361.05	475.66	2980.4	1917.64	2080.85	1685.96	891.68	1143.86	2106.43	1140.64	927.83	19024.2	1561.67	2882.45	4745.36	FBgn0266448	CG45078	-	Insufficient genetic data for FlyBase to solicit a summary.	Reticulocyte-binding protein 2 homolog a OS=Plasmodium falciparum (isolate 3D7) OX=36329 GN=PF13_0198 PE=1 SV=1	centrosome-associated protein CEP250-like isoform X6 [Temnothorax curvispinosus]	[Dmel]GO:0003674#molecular_function;GO:0005575#cellular_component;GO:0008150#biological_process;
Pharaoh_ant_00957	LOC105832799	rNP_Brain_up	1224.68	2.35043	0.00764523	0.904161	716.12	1965.36	56.91	55.01	472.7	0	54.14	2.73	931.7	300.72	4146.96	441.27	2822.57	1186.72	4778.67	1109.23	1778.69	NA	NA	NA	NA	NA	glycine-rich cell wall structural protein [Monomorium pharaonis]	NA
Pharaoh_ant_00725	LOC105830527	rNP_Brain_down	3724.12	-1.21792	0.0076559	0.904161	2794.76	3612.56	5950	15803.7	1584.48	3678.02	2177.84	4191.33	3931.01	4961.17	3052.88	3027.63	4147.99	562.77	2126.1	1114.91	592.9	FBgn0039664	CG2006	-	Insufficient genetic data for FlyBase to solicit a summary.	DTW domain-containing protein 1 OS=Mus musculus OX=10090 GN=Dtwd1 PE=2 SV=1	DTW domain-containing protein 1 isoform X2 [Monomorium pharaonis]	NA
Pharaoh_ant_01570	LOC105838116	rNP_Brain_up	4178.4	1.03485	0.0076794	0.904161	2205.95	3296.86	3072.61	3200.21	3834.5	3459.56	1529.34	4078.56	1723.86	2750.68	5592.11	2657.86	3526.59	16785.3	8717.02	2776.17	1825.56	FBgn0035917	Zasp66	Z band alternatively spliced PDZ-motif protein 66	Z band alternatively spliced PDZ-motif protein 66 (Zasp66) encodes a scaffold protein that binds the product of Actn and localizes to Z-discs in muscle cells. It plays a role in muscle development, especially in myofibril assembly.	PDZ and LIM domain protein 3 OS=Xenopus laevis OX=8355 GN=pdlim3 PE=2 SV=1	PDZ and LIM domain protein 3 isoform X1 [Monomorium pharaonis]	[Dmel]GO:0005912#adherens junction;GO:0030018#Z disc;GO:0001725#stress fiber;GO:0051371#muscle alpha-actinin binding;GO:0061061#muscle structure development;GO:0030239#myofibril assembly;GO:0030036#actin cytoskeleton organization;GO:0031941#filamentous actin;GO:0008157#protein phosphatase 1 binding;GO:0007498#mesoderm development;GO:0003779#actin binding;
Pharaoh_ant_07975	LOC105835363	rNP_Brain_down	12705.5	-0.86652	0.00775576	0.905402	12983.4	11617.1	10844.4	38163.1	12123	30966.1	6142.17	10689.1	10757.7	11812.8	7824.21	12110.5	9742.27	4428.78	6861.75	9469.22	9458.03	FBgn0027564	CG3149	-	Insufficient genetic data for FlyBase to solicit a summary.	Protein RFT1 homolog OS=Drosophila melanogaster OX=7227 GN=CG3149 PE=2 SV=1	protein RFT1 homolog [Monomorium pharaonis]	[Dmel]GO:0016021#integral component of membrane;GO:0005319#lipid transporter activity;GO:0034203#glycolipid translocation;GO:0005789#endoplasmic reticulum membrane;
Pharaoh_ant_18279	LOC105832277	rNP_Brain_down	9577.68	-0.876959	0.00780825	0.905402	6134.38	8126.42	9081.97	38862	7929.24	6399.87	9040.14	13832.1	10166.1	8330	7982.83	7471.7	7460.53	5383.05	5079.87	6101.8	5438.53	FBgn0263251	vnc	variable nurse cells	variable nurse cells (vnc) encodes a protein involved in histone acetylation and oogenesis.	N-alpha-acetyltransferase 10 OS=Mus musculus OX=10090 GN=Naa10 PE=1 SV=1	N-alpha-acetyltransferase 10 [Monomorium pharaonis] N-alpha-acetyltransferase 10 [Monomorium pharaonis] N-alpha-acetyltransferase 10 [Monomorium pharaonis]	[Dmel]GO:0018002#N-terminal peptidyl-glutamic acid acetylation;GO:1990190#peptide-glutamate-N-acetyltransferase activity;GO:1990189#peptide-serine-N-acetyltransferase activity;GO:0031248#protein acetyltransferase complex;GO:0017198#N-terminal peptidyl-serine acetylation;GO:0031415#NatA complex;GO:0048477#oogenesis;GO:0016573#histone acetylation;
Pharaoh_ant_09347	LOC105836812	rNP_Brain_down	6545.77	-1.16364	0.0079079	0.910062	2652.29	7512.2	6228.44	35817.1	2205.65	8012.5	5694.42	5469.29	7172.98	4034.13	2914.91	5213.58	5608.52	2153.22	5234.26	1715.44	3639.13	FBgn0030584	CG14407	-	Insufficient genetic data for FlyBase to solicit a summary.	Glutaredoxin-related protein 5, mitochondrial OS=Homo sapiens OX=9606 GN=GLRX5 PE=1 SV=2	glutaredoxin-related protein 5, mitochondrial [Monomorium pharaonis]	[Dmel]GO:0005739#mitochondrion;GO:0015035#protein disulfide oxidoreductase activity;GO:0009055#electron transfer activity;GO:0045454#cell redox homeostasis;GO:0005759#mitochondrial matrix;
Pharaoh_ant_18395	LOC105829368	rNP_Brain_up	67675	1.15847	0.00822125	0.938724	63727	47575.1	13133.1	16340.8	28156.3	14548.5	48162.4	102285	97913.5	17113.7	148424	39145.4	53862.8	74298.3	223059	123109	39620.6	FBgn0087002	apolpp	apolipophorin	apolipophorin (apolpp) encodes an apolipoprotein of the ApoB family. It is complexed with lipids to assemble the major hemolymph lipoprotein, lipophorin. Lipophorin transports neutral lipids, phospholipids and sterols between tissues. Lipophorin also carries lipophilic hormones and signaling molecules.	Apolipophorins OS=Locusta migratoria OX=7004 PE=1 SV=2	apolipophorins [Monomorium pharaonis]	[Dmel]GO:0005102#signaling receptor binding;GO:0019841#retinol binding;GO:0045178#basal part of cell;GO:0005576#extracellular region;GO:0010877#lipid transport involved in lipid storage;GO:0045880#positive regulation of smoothened signaling pathway;GO:0005504#fatty acid binding;GO:0005319#lipid transporter activity;GO:0030139#endocytic vesicle;GO:0005615#extracellular space;GO:0008017#microtubule…
Pharaoh_ant_01661	LOC105834026	rNP_Brain_up	49.7171	3.73441	0.00827961	0.938724	0	1.64	2.45	0	46.93	0	0.56	0	16.93	12.99	0	27.24	80.17	0	536.59	119.69	0	NA	NA	NA	NA	Mitochondrial 2-oxoglutarate/malate carrier protein OS=Bos taurus OX=9913 GN=SLC25A11 PE=1 SV=3	mitochondrial 2-oxoglutarate/malate carrier protein [Monomorium pharaonis]	[Unip]GO:0016020#membrane;GO:0016021#integral component of membrane;
Pharaoh_ant_05469	-	rNP_Brain_down	3491.02	-1.35215	0.00844674	0.950631	1053.34	2496.16	1754.46	18515.3	1829.36	8471.59	987.42	4804.34	3941.27	2738.8	3197	1932.62	1011.26	513.84	1746.44	1956.37	2397.75	NA	NA	NA	NA	Uncharacterized protein K02A2.6 OS=Caenorhabditis elegans OX=6239 GN=K02A2.6 PE=4 SV=1	PREDICTED: uncharacterized protein K02A2.6-like [Vollenhovia emeryi]	[Unip]GO:0003676#nucleic acid binding;GO:0015074#DNA integration;GO:0008270#zinc ion binding;
Pharaoh_ant_12290	LOC118647738	rNP_Brain_down	2303.2	-1.77394	0.00853365	0.953402	500.9	1097.59	1701.22	16499.4	557.17	6368.21	152.26	2501.95	1952.68	1183.21	1988.68	818.54	1655.45	85.64	615.05	847.66	628.86	NA	NA	NA	NA	Flavin reductase (NADPH) OS=Bos taurus OX=9913 GN=BLVRB PE=1 SV=2	PREDICTED: flavin reductase (NADPH) [Trachymyrmex cornetzi] Flavin reductase [Trachymyrmex cornetzi]	NA
Pharaoh_ant_14183	LOC105835504	rNP_Brain_down	3522.64	-0.765137	0.00869035	0.962642	3752.62	2821.67	2642.4	4251.85	5119.49	3767.73	8932.99	4221.4	3561.61	3343.21	1678.03	2935.02	2040.42	2581.42	1933.74	3922.03	2379.22	FBgn0031817	HemK1	HemK methyltransferase 1	Insufficient genetic data for FlyBase to solicit a summary.	MTRF1L release factor glutamine methyltransferase OS=Mus musculus OX=10090 GN=Hemk1 PE=2 SV=2	hemK methyltransferase family member 1 [Monomorium pharaonis]	[Dmel]GO:0006479#protein methylation;GO:0003676#nucleic acid binding;GO:0008276#protein methyltransferase activity;
Pharaoh_ant_10386	LOC105834905	rNP_Brain_up	1896.59	1.61845	0.0087521	0.962642	1937.69	3158.64	242.94	349.47	901.03	244.85	61.47	901.41	1856.74	583.99	6084.66	1087.52	6579.9	2092.05	3462.51	527.27	2169.96	FBgn0001208	Hn	Henna	Henna (Hn) encodes a tryptophan phenylalanine hydroxylase. It is a dual function enzyme: it hydroxylates both phenylalanine to generate tyrosine, as well as tryptophan to generate the precursor for peripheral (non-neuronal) serotonin. It is also involved in pteridine synthesis.	Protein henna OS=Drosophila melanogaster OX=7227 GN=Hn PE=2 SV=3	protein henna [Monomorium pharaonis]	[Dmel]GO:0055114#oxidation-reduction process;GO:0006559#L-phenylalanine catabolic process;GO:0004505#phenylalanine 4-monooxygenase activity;GO:0005506#iron ion binding;GO:0007616#long-term memory;GO:0006726#eye pigment biosynthetic process;GO:0006571#tyrosine biosynthetic process;
Pharaoh_ant_11450	LOC105831186	rNP_Brain_up	738.819	2.88487	0.00880503	0.962642	301.6	435.11	327.39	0	161.26	0	0	0	748.03	60.89	659.52	434.46	406.54	1639.38	2429.83	694.43	4261.46	NA	NA	NA	NA	Homeobox protein ARX OS=Rattus norvegicus OX=10116 GN=Arx PE=2 SV=1	homeobox protein ARX-like isoform X2 [Monomorium pharaonis]	[Unip]GO:0005634#nucleus;GO:0043565#sequence-specific DNA binding;GO:0006355#regulation of transcription, DNA-templated;GO:0003677#DNA binding;
Pharaoh_ant_12937	LOC105833220	rNP_Brain_down	12671.6	-0.855215	0.00913441	0.967628	10827.4	9403.95	9781.43	32756	5921.54	31054.8	20645	17682.4	6319.27	10934.8	8731.55	6505.39	8739.96	7071.37	11577.1	7479.31	9986.63	FBgn0027493	AdSS	Adenylosuccinate Synthetase	Adenylosuccinate Synthetase (AdSS) encodes a protein involved in purine nucleotide biosynthesis and neurogenesis.	Adenylosuccinate synthetase OS=Aedes aegypti OX=7159 GN=AAEL003161 PE=3 SV=1	adenylosuccinate synthetase [Monomorium pharaonis]	[Dmel]GO:0005525#GTP binding;GO:0005737#cytoplasm;GO:0046040#IMP metabolic process;GO:0044208#'de novo' AMP biosynthetic process;GO:0004019#adenylosuccinate synthase activity;
Pharaoh_ant_17725	LOC105832233	rNP_Brain_down	5598.38	-0.889682	0.00914521	0.967628	3153.2	6130.8	4259.18	17868.1	5176.66	6489.58	8705.73	8187.2	4238.33	4867.24	3274.33	5789.68	4839.39	4428.78	2323.53	3923.58	1517.12	FBgn0011715	Snr1	Snf5-related 1	Snf5-related 1 (Snr1) encodes a core component of the ATP-dependent SWI/SNF chromatin-remodeling complex (Brahma complex). It functions as a tumor suppressor and is required for maintaining normal endosomal trafficking-mediated signaling cascades.	SWI/SNF-related matrix-associated actin-dependent regulator of chromatin subfamily B member 1 OS=Xenopus tropicalis OX=8364 GN=smarcb1 PE=2 SV=1	PREDICTED: SWI/SNF-related matrix-associated actin-dependent regulator of chromatin subfamily B member 1 [Acromyrmex echinatior] SWI/SNF-related matrix-associated actin-dependent regulator of chromatin subfamily B member 1 [Solenopsis invicta] SWI/SNF-related matrix-associated actin-dependent regulator of chromatin subfamily B member 1 [Solenopsis invicta] SWI/SNF-related matrix-associated actin-…	[Dmel]GO:0030957#Tat protein binding;GO:0070983#dendrite guidance;GO:0045893#positive regulation of transcription, DNA-templated;GO:0003713#transcription coactivator activity;GO:0007406#negative regulation of neuroblast proliferation;GO:0097150#neuronal stem cell population maintenance;GO:0008587#imaginal disc-derived wing margin morphogenesis;GO:0071564#npBAF complex;GO:0008285#negative regulati…
Pharaoh_ant_16548	LOC118646807	rNP_Brain_down	4017.94	-1.158	0.00914981	0.967628	7407.48	2658.1	1731.82	14189	5698.85	3681.19	7465.68	5558.82	1418.59	2200.84	2453.55	2643.56	668.61	917.57	2493.11	4551.46	2566.68	NA	NA	NA	NA	NA	PREDICTED: uncharacterized protein LOC108765191 [Trachymyrmex cornetzi]	[Unip]GO:0003676#nucleic acid binding;GO:0015074#DNA integration;GO:0008270#zinc ion binding;
Pharaoh_ant_06201	LOC105280829	rNP_Brain_up	34.4191	3.27922	0.00917238	0.967628	8.34	1.64	0	0	46.93	0	9.59	6.15	1.54	0.74	0	12.94	1.22	0	202.49	31.99	261.57	NA	NA	NA	NA	Putative 115 kDa protein in type-1 retrotransposable element R1DM OS=Drosophila melanogaster OX=7227 GN=R1A1-element\ORF2 PE=4 SV=1	PREDICTED: uncharacterized protein LOC106113369 [Papilio xuthus]	[Unip]GO:0003964#RNA-directed DNA polymerase activity;GO:0006278#RNA-dependent DNA biosynthetic process;
Pharaoh_ant_12701	LOC105832421	rNP_Brain_down	835.334	-2.44214	0.00922855	0.967628	699.45	523.44	209.9	0	2951.39	1764.61	3485.56	1808.97	698.26	442.54	0	702.77	176.61	97.87	10.12	324	305.17	NA	NA	NA	NA	NA	hypothetical protein ALC62_15210, partial [Cyphomyrmex costatus] hypothetical protein ALC62_11048, partial [Cyphomyrmex costatus]	NA
Pharaoh_ant_15760	LOC105834557	rNP_Brain_up	6058	0.994653	0.00922996	0.967628	6870.96	5267.94	3144.82	724.82	5343.89	2001.01	3472.03	4744.88	6880.03	4534.22	12505	5411.06	10631.9	16259.3	8005.79	3293.13	3895.25	NA	NA	NA	NA	ATP-binding cassette sub-family G member 4 OS=Homo sapiens OX=9606 GN=ABCG4 PE=1 SV=2	ATP-binding cassette sub-family G member 4 [Monomorium pharaonis] ATP-binding cassette sub-family G member 4 [Monomorium pharaonis] ATP-binding cassette sub-family G member 4 [Monomorium pharaonis] ATP-binding cassette sub-family G member 4 [Monomorium pharaonis]	[Unip]GO:0016020#membrane;GO:0000166#nucleotide binding;GO:0005524#ATP binding;GO:0016021#integral component of membrane;GO:0016887#ATPase activity;
Pharaoh_ant_05843	LOC105835257	rNP_Brain_down	3254.69	-1.431	0.00940141	0.973154	1528.48	977.36	1419.11	17046.2	3307.19	6780.86	4320.16	3966.48	2914.65	1640.23	831.32	906.38	1786.9	4869.21	445.47	2216.91	372.74	FBgn0260027	CG42495	-	Insufficient genetic data for FlyBase to solicit a summary.	Transmembrane protein 42 OS=Mus musculus OX=10090 GN=Tmem42 PE=2 SV=1	transmembrane protein 42 [Monomorium pharaonis]	[Dmel]GO:0003674#molecular_function;GO:0005575#cellular_component;GO:0008150#biological_process;
Pharaoh_ant_01826	-	rNP_Brain_down	58.4025	-2.48449	0.00944172	0.973154	75.02	9.81	10.4	6.47	20.48	19	426.32	279.51	26.68	12.99	7.03	22.47	1.22	0	10.12	50.04	15.26	NA	NA	NA	NA	NA	uncharacterized protein LOC113005329 [Solenopsis invicta]	NA
Pharaoh_ant_02501	-	rNP_Brain_down	4346.3	-0.898862	0.00947341	0.973154	2567.42	5618	3382.87	3986.51	6179.22	9944.91	6321.5	7515.41	4164.96	4062.72	2678.08	6405.29	2677.29	1125.55	1361.72	2742.64	3153.04	NA	NA	NA	NA	Putative gustatory receptor 28b OS=Drosophila melanogaster OX=7227 GN=Gr28b PE=2 SV=2	uncharacterized protein LOC114254838 [Monomorium pharaonis]	[Unip]GO:0016020#membrane;GO:0050909#sensory perception of taste;GO:0016021#integral component of membrane;
Pharaoh_ant_01102	LOC105838045	rNP_Brain_down	599.033	-2.91915	0.00955365	0.974855	1054.86	267.45	365.95	5520.28	124.57	1173.59	1.13	0	494.07	319.66	277.25	174.33	88.71	146.81	0	174.9	0	NA	NA	NA	NA	Dynein heavy chain 3, axonemal OS=Homo sapiens OX=9606 GN=DNAH3 PE=2 SV=1	dynein heavy chain 3, axonemal [Monomorium pharaonis]	[Unip]GO:0003777#microtubule motor activity;GO:0007018#microtubule-based movement;GO:0030286#dynein complex;
Pharaoh_ant_14540	LOC105837344	rNP_Brain_down	3290.16	-1.07014	0.00964481	0.975419	4555.12	1914.65	1010.94	7021.69	6660.46	6514.91	4029.18	6114.43	2601.18	1506.58	997.85	2010.25	2033.91	3792.6	845.38	2614.69	1708.94	ENSG00000095777	NA	MYO3A	NA	Myosin-IIIa OS=Homo sapiens OX=9606 GN=MYO3A PE=1 SV=2	myosin-IIIb isoform X1 [Monomorium pharaonis] myosin-IIIb isoform X1 [Monomorium pharaonis] myosin-IIIb isoform X1 [Monomorium pharaonis] myosin-IIIb isoform X1 [Monomorium pharaonis]	[Hsap]GO:0042995#cell projection;GO:0016310#phosphorylation;GO:0060002#plus-end directed microfilament motor activity;GO:0005524#ATP binding;GO:0003774#motor activity;GO:0007601#visual perception;GO:0090103#cochlea morphogenesis;GO:0005737#cytoplasm;GO:0032433#filopodium tip;GO:0005515#protein binding;GO:0004672#protein kinase activity;GO:0000166#nucleotide binding;GO:0032420#stereocilium;GO:0050…
Pharaoh_ant_07739	LOC105833563	rNP_Brain_down	7467.04	-1.00652	0.00968968	0.975419	9407.31	7216.13	10354.8	3559.38	5966.77	28591.5	3633.87	10903.7	5272.13	9251.84	6175.18	6128.81	6352.82	1835.13	4421.79	6345.83	1522.57	FBgn0086359	Invadolysin	Invadolysin	Invadolysin (Invadolysin) encodes a metalloprotease that is required for mitosis, cell migration and mitochondrial function.	Leishmanolysin-like peptidase OS=Drosophila melanogaster OX=7227 GN=Invadolysin PE=2 SV=2	PREDICTED: leishmanolysin-like peptidase [Vollenhovia emeryi]	[Dmel]GO:0019915#lipid storage;GO:0004222#metalloendopeptidase activity;GO:0022900#electron transport chain;GO:0008354#germ cell migration;GO:0008233#peptidase activity;GO:0007155#cell adhesion;GO:0031252#cell leading edge;GO:0006508#proteolysis;GO:1902769#regulation of choline O-acetyltransferase activity;GO:0016020#membrane;GO:0007100#mitotic centrosome separation;GO:0007076#mitotic chromosome …
Pharaoh_ant_07312	LOC112461584	rNP_Brain_up	64.7726	4.19135	0.00975036	0.975419	0	0	60.58	0	0	0	0	0	0	17.82	4.39	93.98	23.6	880.86	0	14.45	5.45	NA	NA	NA	NA	Elongation of very long chain fatty acids protein 1 OS=Homo sapiens OX=9606 GN=ELOVL1 PE=1 SV=1	elongation of very long chain fatty acids protein 1-like isoform X1 [Temnothorax curvispinosus]	[Unip]GO:0016740#transferase activity;GO:0016020#membrane;GO:0102337#3-oxo-cerotoyl-CoA synthase activity;GO:0102756#very-long-chain 3-ketoacyl-CoA synthase activity;GO:0102336#3-oxo-arachidoyl-CoA synthase activity;GO:0016021#integral component of membrane;GO:0006633#fatty acid biosynthetic process;GO:0006631#fatty acid metabolic process;GO:0102338#3-oxo-lignoceronyl-CoA synthase activity;GO:000…
Pharaoh_ant_18697	-	rNP_Brain_down	177.105	-3.36669	0.00994818	0.988745	16.67	0	1.22	1048.4	280.72	2.11	1171.25	2.73	286.28	13.37	0	1.36	9.77	0	5.06	112.99	58.85	NA	NA	NA	NA	NA	uncharacterized protein LOC112467653 [Temnothorax curvispinosus]	NA
Pharaoh_ant_08768	LOC105828456	rNP_Brain_down	7105.43	-1.42636	0.0100493	0.992354	2057.42	8934.49	7248.56	50239.1	1526.46	6174.02	2727.66	1960.69	8191.39	6789.63	5284.98	6978.67	6415.49	1015.44	1298.44	1954.31	1995.58	FBgn0031992	Acbp1	Acyl-CoA binding protein 1	Insufficient genetic data for FlyBase to solicit a summary.	Acyl-CoA-binding protein OS=Gallus gallus OX=9031 GN=DBI PE=1 SV=1	putative acyl-CoA-binding protein [Monomorium pharaonis]	[Dmel]GO:0000062#fatty-acyl-CoA binding;
Pharaoh_ant_11841	LOC105835547	rNP_Brain_down	2068.28	-1.6341	0.0101457	0.992821	2567.42	768.8	400.83	10503.4	3885.69	5379.31	2494.2	1514.43	530.5	641.17	164.33	1241.42	614.49	1529.28	523.93	2286.05	115.53	FBgn0037646	CAHbeta	Carbonic anhydrase beta	Carbonic anhydrase beta (CAHbeta) encodes a beta-class carbonate dehydratase that catalyzes the reversible hydration/dehydration of carbon dioxide to bicarbonate and protons.	Beta carbonic anhydrase 1 OS=Caenorhabditis briggsae OX=6238 GN=bca-1 PE=3 SV=2	PREDICTED: beta carbonic anhydrase 1 isoform X1 [Wasmannia auropunctata]	[Dmel]GO:0005739#mitochondrion;GO:0008270#zinc ion binding;GO:0006730#one-carbon metabolic process;GO:0004089#carbonate dehydratase activity;
Pharaoh_ant_11168	LOC105834398	rNP_Brain_down	4132.3	-1.28564	0.0101856	0.992821	1871.76	3598.66	4478.26	17567.2	536.69	11044.6	2417.51	1891.67	6901.07	4287.7	2776.5	3130.46	4047.88	562.77	1997.02	1803.14	1336.2	FBgn0000077	amx	almondex	In progress.	TM2 domain-containing protein almondex OS=Drosophila melanogaster OX=7227 GN=amx PE=2 SV=1	TM2 domain-containing protein almondex isoform X1 [Monomorium pharaonis]	[Dmel]GO:0001713#ectodermal cell fate determination;GO:0046331#lateral inhibition;GO:0045747#positive regulation of Notch signaling pathway;GO:0007498#mesoderm development;GO:0044214#spanning component of plasma membrane;
Pharaoh_ant_01108	LOC105838041	rNP_Brain_down	2736.19	-1.01284	0.0102591	0.992821	6230.62	1294.7	1424.01	3242.27	4948.84	5456.35	3668.84	3809.99	2404.16	2047.51	682.37	1235.98	1493.08	2324.5	1025.09	3450.48	1776.51	FBgn0038396	CG5013	-	In progress.	Methyltransferase-like protein 23 OS=Xenopus laevis OX=8355 GN=mettl23 PE=2 SV=1	methyltransferase-like protein 23 [Monomorium pharaonis]	[Dmel]GO:0005737#cytoplasm;GO:0018023#peptidyl-lysine trimethylation;GO:0016279#protein-lysine N-methyltransferase activity;GO:0005634#nucleus;
Pharaoh_ant_17738	LOC105832223	rNP_Brain_down	11748	-0.571735	0.0103781	0.992821	20299.9	8985.19	10176.8	18974.8	11274.8	12329	20193.8	11975.3	10270.3	11294.9	10495.2	9461.52	8557.65	9298	9825.64	10099.2	6204.72	FBgn0003410	sina	seven in absentia	In progress.	E3 ubiquitin-protein ligase SIAH1 OS=Homo sapiens OX=9606 GN=SIAH1 PE=1 SV=2	PREDICTED: E3 ubiquitin-protein ligase SIAH1-like [Wasmannia auropunctata] PREDICTED: E3 ubiquitin-protein ligase SIAH1-like [Wasmannia auropunctata] PREDICTED: E3 ubiquitin-protein ligase SIAH1-like [Wasmannia auropunctata] PREDICTED: E3 ubiquitin-protein ligase SIAH1-like [Wasmannia auropunctata] E3 ubiquitin-protein ligase SIAH1-like [Temnothorax curvispinosus] E3 ubiquitin-protein ligase SIAH…	[Dmel]GO:0032436#positive regulation of proteasomal ubiquitin-dependent protein catabolic process;GO:0061630#ubiquitin protein ligase activity;GO:0000151#ubiquitin ligase complex;GO:0016567#protein ubiquitination;GO:0005634#nucleus;GO:0008270#zinc ion binding;GO:0045500#sevenless signaling pathway;GO:0007423#sensory organ development;GO:0004842#ubiquitin-protein transferase activity;GO:0005829#cy…
Pharaoh_ant_05483	LOC118646436	rNP_Brain_down	454.163	-2.19349	0.0103784	0.992821	414.52	90.78	64.25	1731.15	945.4	1221.08	1391.74	776.35	9.75	56.06	87	290.1	79.35	73.41	5.06	459.69	25.07	NA	NA	NA	NA	NA	uncharacterized protein LOC105839797 [Monomorium pharaonis]	NA
Pharaoh_ant_16801	-	rNP_Brain_down	173.679	-3.33477	0.0104717	0.995529	403.91	24.54	20.81	0	135.67	689.17	1409.79	0	72.34	8.17	6.15	113.72	57.38	0	0	0	10.9	NA	NA	NA	NA	RNA-directed DNA polymerase from mobile element jockey OS=Drosophila funebris OX=7221 GN=jockey\pol PE=1 SV=1	pol-like protein [Lasius niger]	[Unip]GO:0003676#nucleic acid binding;GO:0004523#RNA-DNA hybrid ribonuclease activity;GO:0090502#RNA phosphodiester bond hydrolysis, endonucleolytic;
Pharaoh_ant_03509	LOC116851607	rNP_Brain_up	41.0873	2.83875	0.0105431	0.99613	13.64	14.72	23.87	0	3.41	40.1	0	9.57	0	11.14	1.76	12.26	10.99	0	70.87	66.55	419.61	NA	NA	NA	NA	NA	PREDICTED: LOW QUALITY PROTEIN: uncharacterized protein LOC105663717 [Megachile rotundata]	NA
Pharaoh_ant_13475	LOC105837168	rNP_Brain_up	2210.38	2.02663	0.0107859	0.999957	1230.66	1081.23	146.87	12.94	1056.32	3.17	487.79	2764.37	2564.75	406.9	15289	1840.01	6934.75	1370.23	1250.35	488.58	648.48	NA	NA	NA	NA	Venom acid phosphatase Acph-1 OS=Apis mellifera OX=7460 PE=1 SV=1	uncharacterized protein LOC105205853 [Solenopsis invicta]	[Unip]GO:0003993#acid phosphatase activity;GO:0016020#membrane;GO:0016311#dephosphorylation;GO:0016021#integral component of membrane;
Pharaoh_ant_05415	LOC118647762	rNP_Brain_up	66.0801	2.75281	0.0108631	0.999957	10.61	42.53	42.22	6.47	4.27	0	2.26	0	75.93	12.25	5.27	104.87	191.67	0	5.06	216.69	403.26	NA	NA	NA	NA	NA	uncharacterized protein LOC105841045 [Monomorium pharaonis]	[Unip]GO:0003676#nucleic acid binding;GO:0015074#DNA integration;
Pharaoh_ant_00151	LOC105835461	rNP_Brain_down	12415.9	-0.983023	0.0109619	0.999957	16343.4	9806.34	4678.37	43456.8	16522.3	15016	23957.4	10222.4	10586.3	5266.72	3557.3	9254.5	6146.09	13555.5	3961.13	13304.6	5435.26	FBgn0031216	Zir	Zizimin-related	Zizimin-related (Zir) encodes a Rho guanine nucleotide exchange factor involved in the cellular immune response.	Dedicator of cytokinesis protein 7 OS=Homo sapiens OX=9606 GN=DOCK7 PE=1 SV=4	dedicator of cytokinesis protein 7 [Monomorium pharaonis] dedicator of cytokinesis protein 7 [Monomorium pharaonis] dedicator of cytokinesis protein 7 [Monomorium pharaonis]	[Dmel]GO:0035010#encapsulation of foreign target;GO:0006909#phagocytosis;GO:0035023#regulation of Rho protein signal transduction;GO:0005089#Rho guanyl-nucleotide exchange factor activity;GO:0005575#cellular_component;GO:0035011#melanotic encapsulation of foreign target;
Pharaoh_ant_05745	LOC105833903	rNP_Brain_down	4028.82	-1.19036	0.0110247	0.999957	2030.14	2969.71	4137.4	15564.2	5314.03	629.01	5931.83	5729.67	6424.44	3702.96	3279.16	3159.74	3087.09	562.77	592.27	2514.6	2860.95	FBgn0026576	Pisd	Phosphatidylserine decarboxylase	In progress.	Phosphatidylserine decarboxylase proenzyme, mitochondrial OS=Cricetulus griseus OX=10029 GN=Pisd PE=1 SV=2	phosphatidylserine decarboxylase proenzyme, mitochondrial [Monomorium pharaonis]	[Dmel]GO:0005739#mitochondrion;GO:0004609#phosphatidylserine decarboxylase activity;GO:0006646#phosphatidylethanolamine biosynthetic process;
Pharaoh_ant_11657	LOC105830672	rNP_Brain_down	536.331	-2.36096	0.0112043	0.999957	1735.36	19.63	86.29	6.47	1331.07	1288.63	94.17	2188.95	1245.18	32.67	36.91	44.94	99.29	0	374.6	359.08	174.38	NA	NA	NA	NA	NA	uncharacterized protein LOC105830672 [Monomorium pharaonis]	NA
Pharaoh_ant_18188	LOC105834742	rNP_Brain_down	3452.59	-1.18083	0.0113261	0.999957	2631.08	2226.26	3543.81	15742.2	5869.5	3993.59	484.97	2541.58	5582.52	2247.99	1486.45	2523.03	3225.04	782.99	1551.55	2120.95	2140.54	FBgn0038603	PKD	Protein Kinase D	Protein Kinase D (PKD) encodes a Ser/Thr kinase of the PKC family of Ca[2+]/calmodulin-dependent protein kinases. It regulates actin-dynamics by controlling the activity of the phosphatase encoded by ssh.	Serine/threonine-protein kinase D3 OS=Homo sapiens OX=9606 GN=PRKD3 PE=1 SV=1	serine/threonine-protein kinase D3 isoform X1 [Monomorium pharaonis] serine/threonine-protein kinase D3 isoform X1 [Monomorium pharaonis]	[Dmel]GO:0004697#protein kinase C activity;GO:0006468#protein phosphorylation;GO:0005737#cytoplasm;GO:0089700#protein kinase D signaling;GO:0005524#ATP binding;
Pharaoh_ant_15164	LOC105838873	rNP_Brain_down	15225.3	-0.85532	0.0113509	0.999957	12143	8196.76	18201.9	35457.9	7767.12	21679.8	15330.1	13765.8	32212	21880.3	12363.5	12081.2	5448.18	5799.01	21817.9	8423.45	6262.49	NA	NA	NA	NA	Sialin OS=Homo sapiens OX=9606 GN=SLC17A5 PE=1 SV=2	sialin [Monomorium pharaonis] sialin [Monomorium pharaonis]	[Unip]GO:0022857#transmembrane transporter activity;GO:0016020#membrane;GO:0055085#transmembrane transport;GO:0016021#integral component of membrane;
Pharaoh_ant_02423	-	rNP_Brain_up	2.44666	3.0931	0.0113826	0.999957	0	4.91	1.22	0	0	0	0	0	0	0	0	1.36	18.72	0	5.06	10.32	0	NA	NA	NA	NA	ATP-dependent DNA helicase PIF1 OS=Danio rerio OX=7955 GN=pif1 PE=2 SV=1	PREDICTED: ATP-dependent DNA helicase PIF1-like, partial [Trachymyrmex cornetzi]	[Unip]GO:0000723#telomere maintenance;GO:0004386#helicase activity;GO:0006974#cellular response to DNA damage stimulus;GO:0003678#DNA helicase activity;GO:0000166#nucleotide binding;GO:0006281#DNA repair;GO:0005524#ATP binding;GO:0016787#hydrolase activity;GO:0006310#DNA recombination;GO:0032508#DNA duplex unwinding;
Pharaoh_ant_16926	LOC105836732	rNP_Brain_up	377.706	2.84673	0.0113935	0.999957	1.52	285.44	488.95	0	7.68	2.11	0.56	0	187.78	86.88	418.74	117.81	219.34	2593.65	1128.86	136.2	745.48	FBgn0036551	CG17029	-	Insufficient genetic data for FlyBase to solicit a summary.	Inositol monophosphatase 2 OS=Mus musculus OX=10090 GN=Impa2 PE=1 SV=1	inositol-phosphate phosphatase [Monomorium pharaonis]	[Dmel]GO:0008934#inositol monophosphate 1-phosphatase activity;GO:0006020#inositol metabolic process;GO:0046854#phosphatidylinositol phosphorylation;GO:0005737#cytoplasm;GO:0007165#signal transduction;GO:0046855#inositol phosphate dephosphorylation;
Pharaoh_ant_11053	LOC105193989	rNP_Brain_up	107.402	2.41685	0.0117556	0.999957	70.48	71.97	81.39	0	92.15	16.89	7.33	16.4	3.08	25.99	107.65	103.51	201.03	24.47	0	82.55	920.95	FBgn0036474	Or71a	Odorant receptor 71a	Insufficient genetic data for FlyBase to solicit a summary.	Odorant receptor 9a OS=Drosophila melanogaster OX=7227 GN=Or9a PE=2 SV=1	odorant receptor 49b-like [Solenopsis invicta]	[Dmel]GO:0050911#detection of chemical stimulus involved in sensory perception of smell;GO:0005886#plasma membrane;GO:0032590#dendrite membrane;GO:0005549#odorant binding;GO:0004984#olfactory receptor activity;GO:0016021#integral component of membrane;
Pharaoh_ant_00321	-	rNP_Brain_down	66.3585	-2.66598	0.0117649	0.999957	134.13	38.44	23.25	0	321.67	235.35	1.69	172.22	83.11	10.77	1.76	23.15	40.69	0	0	40.76	1.09	NA	NA	NA	NA	120.7 kDa protein in NOF-FB transposable element OS=Drosophila melanogaster OX=7227 GN=NOF PE=4 SV=2	uncharacterized protein LOC113005626 [Solenopsis invicta]	NA
Pharaoh_ant_00132	LOC105830584	rNP_Brain_down	10726.2	-1.25807	0.01184	0.999957	3313.09	8007.83	9993.77	70061.6	2855.82	19247.1	6376.76	2508.1	10536.6	8163.67	9119.97	6639.55	5742.4	6190.51	7588.16	3589.78	2410.83	FBgn0036213	RpL10Ab	Ribosomal protein L10Ab	Ribosomal protein L10Ab (RpL10Ab) is an essential gene during oogenesis that encodes a ribosomal protein of the large ribosome subunit.	60S ribosomal protein L10a OS=Spodoptera frugiperda OX=7108 GN=RpL10A PE=2 SV=1	60S ribosomal protein L10a [Monomorium pharaonis]	[Dmel]GO:0000470#maturation of LSU-rRNA;GO:0022625#cytosolic large ribosomal subunit;GO:0003735#structural constituent of ribosome;GO:0003723#RNA binding;GO:0006412#translation;GO:0002181#cytoplasmic translation;
Pharaoh_ant_07782	LOC105830146	rNP_Brain_up	69712.6	1.72822	0.012007	0.999957	44951.1	95091.3	4267.75	3462.31	10664.8	10204.5	32347.9	54872	94394.4	6786.29	306004	74426.2	156551	50111.3	199950	35064.6	5964.95	NA	NA	NA	NA	Pheromone-binding protein Gp-9 OS=Solenopsis interrupta OX=176594 GN=Gp-9 PE=3 SV=1	uncharacterized protein LOC105830146 [Monomorium pharaonis]	[Unip]GO:0005549#odorant binding;
Pharaoh_ant_16601	LOC105833682	rNP_Brain_down	9643.51	-0.627844	0.0121421	0.999957	7180.9	9807.16	13247.5	17159.5	6802.95	13038.2	17579	7237.95	10130.2	10663.8	10319.9	8021.93	7881.71	5444.22	8628.44	5987.78	4808.58	FBgn0040372	G9a	G9a	G9a (G9a) encodes a histone-lysine methyltransferase involved in epigenetic regulation. It contributes to multiple processes including gene expression, dendrite morphogenesis, larval locomotory behavior as well as short and long-term memory.	Histone-lysine N-methyltransferase EHMT1 OS=Homo sapiens OX=9606 GN=EHMT1 PE=1 SV=4	histone-lysine N-methyltransferase EHMT2 [Monomorium pharaonis] histone-lysine N-methyltransferase EHMT2 [Monomorium pharaonis] histone-lysine N-methyltransferase EHMT2 [Monomorium pharaonis]	[Dmel]GO:0035220#wing disc development;GO:0035076#ecdysone receptor-mediated signaling pathway;GO:0007614#short-term memory;GO:0005634#nucleus;GO:0008345#larval locomotory behavior;GO:0005705#polytene chromosome interband;GO:0008270#zinc ion binding;GO:0010468#regulation of gene expression;GO:0018024#histone-lysine N-methyltransferase activity;GO:0046959#habituation;GO:0000791#euchromatin;GO:1900…
Pharaoh_ant_17315	LOC105556933	rNP_Brain_down	17.624	-3.02925	0.0121494	0.999957	165.2	17.18	3.06	0	73.38	4.22	3.38	11.62	1.03	0	1.76	1.36	8.14	0	0	9.29	0	NA	NA	NA	NA	NA	PREDICTED: uncharacterized protein LOC105556933 [Vollenhovia emeryi]	[Unip]GO:0003676#nucleic acid binding;GO:0003677#DNA binding;
Pharaoh_ant_02789	LOC105831025	rNP_Brain_down	4064.68	-1.00353	0.0122584	0.999957	3185.03	4829.56	4591.47	14538.5	2251.72	5591.44	5127.69	1558.16	4030.03	5532.91	3203.15	3411.7	4191.53	1088.84	3085.38	1972.37	910.06	FBgn0033341	MrgBP	MRG/MORF4L binding protein	Insufficient genetic data for FlyBase to solicit a summary.	MRG/MORF4L-binding protein OS=Homo sapiens OX=9606 GN=MRGBP PE=1 SV=1	MRG/MORF4L-binding protein [Monomorium pharaonis]	[Dmel]GO:0043486#histone exchange;GO:0006357#regulation of transcription by RNA polymerase II;GO:0016573#histone acetylation;GO:0035267#NuA4 histone acetyltransferase complex;
Pharaoh_ant_04498	-	rNP_Brain_down	432.488	-2.03052	0.0124825	0.999957	484.23	265.81	282.11	0	359.22	482.31	2869.77	900.73	420.19	218.3	55.8	179.1	279.16	24.47	187.3	320.9	22.89	NA	NA	NA	NA	NA	nuclease harbi1-like protein [Lasius niger]	NA
Pharaoh_ant_00573	LOC105828594	rNP_Brain_up	5536.51	0.817791	0.0125082	0.999957	4462.67	4722.42	2764.79	6296.87	4009.41	3629.48	6807.03	805.05	4369.67	4266.54	7177.86	4158.06	5572.71	7169.24	11810	5617.35	10481.4	FBgn0036769	Tsp74F	Tetraspanin 74F	Tetraspanin 74F (Tsp74F) encodes encodes a tetraspanin, which spans the membrane four times. When the products of both Tsp74F and Tsp66E are removed, this results in defects in actin polarization, endocytosis, and distribution of the integrin subunit encoded by if during oogenesis.	Tetraspanin-11 OS=Rattus norvegicus OX=10116 GN=Tspan11 PE=2 SV=1	CD151 antigen [Monomorium pharaonis] CD151 antigen [Monomorium pharaonis]	[Dmel]GO:0016021#integral component of membrane;GO:0003674#molecular_function;GO:0005887#integral component of plasma membrane;
Pharaoh_ant_00693	LOC105835293	rNP_Brain_up	2450.32	1.46835	0.0128026	0.999957	1683.07	2591.85	620.52	12.94	3076.81	2971.97	177.07	1249.95	708.01	1089.65	6789	2662.63	5241.86	3951.65	4191.46	1259.36	3377.56	WBGene00006641	NA	tsp-15	NA	Tetraspanin-11 OS=Homo sapiens OX=9606 GN=TSPAN11 PE=2 SV=2	CD151 antigen [Monomorium pharaonis]	[Cele]GO:0016020#membrane;GO:0098773#skin epidermis development;GO:0005887#integral component of plasma membrane;GO:0016021#integral component of membrane;GO:0042338#cuticle development involved in collagen and cuticulin-based cuticle molting cycle;
Pharaoh_ant_13880	LOC105839162	rNP_Brain_up	5890.95	0.752129	0.0129334	0.999957	4340.67	5900.98	4633.08	7066.99	3730.4	1817.38	5965.1	4151.69	3646.78	4705.37	5314.85	4398.44	9650.3	9408.1	3756.12	7069.67	14590.3	NA	NA	NA	NA	Carcinine transporter OS=Drosophila melanogaster OX=7227 GN=CarT PE=2 SV=1	carcinine transporter [Monomorium pharaonis] carcinine transporter [Monomorium pharaonis]	[Unip]GO:0022857#transmembrane transporter activity;GO:0016020#membrane;GO:0055085#transmembrane transport;GO:0016021#integral component of membrane;
Pharaoh_ant_01178	LOC105840696	rNP_Brain_up	3367.52	1.46657	0.0130888	0.999957	1263.25	2488.8	564.83	19.41	3275.62	2480.16	4901.56	1189.13	2491.38	826.06	13518.7	2087.88	4309.55	11634.7	2313.4	1945.54	1937.82	NA	NA	NA	NA	Cytochrome P450 4C1 OS=Blaberus discoidalis OX=6981 GN=CYP4C1 PE=2 SV=1	cytochrome P450 4C1 [Monomorium pharaonis] cytochrome P450 4C1 [Monomorium pharaonis]	[Unip]GO:0016705#oxidoreductase activity, acting on paired donors, with incorporation or reduction of molecular oxygen;GO:0016491#oxidoreductase activity;GO:0020037#heme binding;GO:0055114#oxidation-reduction process;GO:0005506#iron ion binding;GO:0046872#metal ion binding;GO:0004497#monooxygenase activity;
Pharaoh_ant_14892	LOC105832901	rNP_Brain_down	8692.07	-1.07514	0.0131873	0.999957	8479.76	3592.11	3416.52	20026.4	11474.5	30454.2	13982.3	12448.2	5434.25	1590.86	4548.12	4006.88	2486.84	9542.68	3918.1	8617.43	3745.94	NA	NA	NA	NA	LIRP OS=Locusta migratoria OX=7004 PE=1 SV=2	LIRP [Monomorium pharaonis] LIRP [Monomorium pharaonis]	[Unip]GO:0005179#hormone activity;GO:0005576#extracellular region;GO:0007165#signal transduction;
Pharaoh_ant_11015	LOC105830268	rNP_Brain_down	9102.36	-1.18479	0.0133011	0.999957	3447.98	7001.03	12535.2	56765.7	2845.58	10886.3	3293.83	3085.58	10167.2	8296.59	5313.54	5980.36	6807.38	2251.09	7499.58	5124.65	3438.59	ENSG00000175782	NA	SLC35E3	NA	Solute carrier family 35 member E3 OS=Danio rerio OX=7955 GN=slc35e3 PE=2 SV=1	solute carrier family 35 member E3 [Monomorium pharaonis]	[Hsap]GO:0016020#membrane;GO:0055085#transmembrane transport;GO:0015931#nucleobase-containing compound transport;GO:0005338#nucleotide-sugar transmembrane transporter activity;GO:1901264#carbohydrate derivative transport;GO:0005794#Golgi apparatus;GO:0016021#integral component of membrane;GO:0015297#antiporter activity;GO:0022857#transmembrane transporter activity;
Pharaoh_ant_02847	LOC105833515	rNP_Brain_down	5692.61	-1.24344	0.0136116	0.999957	1555	4735.51	7086.39	33209.1	1163.83	4016.8	5841.04	4043.03	7471.58	5586	4362.26	3637.79	5505.97	807.46	4333.2	2433.08	986.35	FBgn0030522	CG11103	-	Insufficient genetic data for FlyBase to solicit a summary.	TM2 domain-containing protein CG11103 OS=Drosophila melanogaster OX=7227 GN=CG11103 PE=2 SV=3	TM2 domain-containing protein CG11103 [Monomorium pharaonis]	[Dmel]GO:0003674#molecular_function;GO:0005575#cellular_component;GO:0008150#biological_process;
Pharaoh_ant_10624	LOC118645566	rNP_Brain_down	2840.86	-1.35241	0.0137773	0.999957	1717.93	2036.51	1725.7	11163.5	3940.3	179.42	7856.48	7024.72	1157.45	1109.33	1252.7	1775.31	586.81	831.93	1705.94	2584.77	1645.73	NA	NA	NA	NA	NA	hypothetical protein ALC62_04497 [Cyphomyrmex costatus]	[Unip]GO:0003676#nucleic acid binding;GO:0004523#RNA-DNA hybrid ribonuclease activity;GO:0090502#RNA phosphodiester bond hydrolysis, endonucleolytic;
Pharaoh_ant_01378	LOC118647450	rNP_Brain_up	35.7814	3.20478	0.0139179	0.999957	0	26.17	2.45	0	1.71	0	0	1.37	4.1	45.29	2.2	64.01	8.55	0	0	142.91	309.53	NA	NA	NA	NA	NA	PREDICTED: uncharacterized protein LOC105450628 [Wasmannia auropunctata]	[Unip]GO:0003676#nucleic acid binding;GO:0008270#zinc ion binding;
Pharaoh_ant_04561	LOC118644258	rNP_Brain_down	105.005	-1.87755	0.0139286	0.999957	27.28	136.59	32.43	239.45	230.38	69.66	28.76	587.05	34.37	121.03	46.58	106.91	35.81	0	25.31	24.25	39.24	NA	NA	NA	NA	NA	PREDICTED: uncharacterized protein LOC105671863 [Linepithema humile]	[Unip]GO:0046872#metal ion binding;GO:0003676#nucleic acid binding;GO:0008270#zinc ion binding;
Pharaoh_ant_07129	-	rNP_Brain_up	101.152	2.84119	0.0139367	0.999957	10.61	2.45	49.57	0	153.58	8.44	1.13	19.14	3.08	37.87	0.88	8.17	59.41	0	10.12	273.95	1081.17	NA	NA	NA	NA	ATP-dependent DNA helicase PIF1 OS=Emericella nidulans (strain FGSC A4 / ATCC 38163 / CBS 112.46 / NRRL 194 / M139) OX=227321 GN=pif1 PE=3 SV=2	PREDICTED: ATP-dependent DNA helicase PIF1-like isoform X1 [Vollenhovia emeryi] PREDICTED: ATP-dependent DNA helicase PIF1-like isoform X2 [Vollenhovia emeryi]	[Unip]GO:0000723#telomere maintenance;GO:0004386#helicase activity;GO:0006974#cellular response to DNA damage stimulus;GO:0003678#DNA helicase activity;GO:0000166#nucleotide binding;GO:0006281#DNA repair;GO:0005524#ATP binding;GO:0016787#hydrolase activity;GO:0006508#proteolysis;GO:0006310#DNA recombination;GO:0008234#cysteine-type peptidase activity;GO:0036459#thiol-dependent ubiquitin-specific …
Pharaoh_ant_20192	LOC105555726	rNP_Brain_down	1233.91	-1.85135	0.0139567	0.999957	1171.56	386.86	1061.12	10014.8	195.39	218.47	1704.72	826.24	1223.12	777.05	567.69	377.94	383.34	0	141.74	1055.57	870.82	NA	NA	NA	NA	Genome polyprotein OS=Petunia vein clearing virus (isolate Hohn) OX=492095 PE=3 SV=1	reverse transcriptase, partial [Lasius niger]	[Unip]GO:0003964#RNA-directed DNA polymerase activity;GO:0006278#RNA-dependent DNA biosynthetic process;
Pharaoh_ant_13812	LOC105830053	rNP_Brain_down	8053.66	-1.01422	0.0140799	0.999957	11220	7859.8	8101.62	33542.3	5197.14	862.25	12231.9	7296.04	7612.67	7759.37	5573.21	5615.35	4510.58	3719.2	8562.63	4498.32	2749.78	FBgn0031896	CG4502	-	Insufficient genetic data for FlyBase to solicit a summary.	Ubiquitin-conjugating enzyme E2Q-like protein CG4502 OS=Drosophila melanogaster OX=7227 GN=CG4502 PE=2 SV=1	ubiquitin-conjugating enzyme E2Q-like protein CG4502 [Monomorium pharaonis] ubiquitin-conjugating enzyme E2Q-like protein CG4502 [Monomorium pharaonis]	[Dmel]GO:0005634#nucleus;GO:0061631#ubiquitin conjugating enzyme activity;GO:0000209#protein polyubiquitination;
Pharaoh_ant_09418	LOC105835113	rNP_Brain_up	7646.77	0.673785	0.0141305	0.999957	6767.14	6358.17	8094.28	4012.4	4644.23	3111.28	6148.94	7560.51	6183.31	8538.28	16767.1	5328.66	9279.57	7218.18	13804.5	10458.8	5719.72	FBgn0001248	Idh	Isocitrate dehydrogenase	Isocitrate dehydrogenase (Idh) encodes a cytosolic enzyme that catalyzes the oxidative decarboxylation of isocitrate to 2-oxoglutarate, with the concomitant reduction of NADP[+] to NADPH. It functions, along with Men, Zw, and Pgd, in a small network of NADP reducing enzymes.	Isocitrate dehydrogenase [NADP] cytoplasmic OS=Rattus norvegicus OX=10116 GN=Idh1 PE=1 SV=1	isocitrate dehydrogenase [NADP] cytoplasmic isoform X1 [Monomorium pharaonis]	[Dmel]GO:0055114#oxidation-reduction process;GO:0051287#NAD binding;GO:0006102#isocitrate metabolic process;GO:0005777#peroxisome;GO:0005739#mitochondrion;GO:0005737#cytoplasm;GO:0005829#cytosol;GO:0004450#isocitrate dehydrogenase (NADP+) activity;GO:0004448#isocitrate dehydrogenase activity;GO:0034599#cellular response to oxidative stress;GO:0000287#magnesium ion binding;GO:0006739#NADP metaboli…
Pharaoh_ant_22167	LOC105832378	rNP_Brain_up	9022.1	1.34858	0.0142381	0.999957	5434.93	14509.1	2119.8	9810.96	5644.24	163.59	4332.57	6208.05	4833.47	2067.93	43344	7777.46	12878.6	6447.43	23177.1	3033.1	1593.41	NA	NA	NA	NA	Neprilysin-4 OS=Drosophila melanogaster OX=7227 GN=Nep4 PE=1 SV=1	membrane metallo-endopeptidase-like 1 [Monomorium pharaonis]	[Unip]GO:0016020#membrane;GO:0006508#proteolysis;GO:0016021#integral component of membrane;GO:0008237#metallopeptidase activity;GO:0004222#metalloendopeptidase activity;
Pharaoh_ant_09911	-	rNP_Brain_down	244.954	-3.20717	0.0144418	0.999957	14.4	1.64	65.48	6.47	1296.94	24.27	2037.43	2.05	421.22	0.74	0	113.72	2.44	24.47	149.33	3.61	0	NA	NA	NA	NA	NA	PREDICTED: uncharacterized protein LOC105556512 [Vollenhovia emeryi]	NA
Pharaoh_ant_05014	-	rNP_Brain_down	476.141	-1.75825	0.0145465	0.999957	379.66	327.97	327.39	2501.28	1081.92	637.45	649.63	307.53	118	387.23	277.25	154.58	87.09	0	30.37	526.24	300.81	NA	NA	NA	NA	Phorbol ester/diacylglycerol-binding protein unc-13 OS=Caenorhabditis elegans OX=6239 GN=unc-13 PE=1 SV=4	protein unc-13 homolog B isoform X1 [Monomorium pharaonis]	[Unip]GO:0045202#synapse;GO:0019992#diacylglycerol binding;GO:0007268#chemical synaptic transmission;
Pharaoh_ant_05195	LOC105834083	rNP_Brain_down	7136.66	-0.878084	0.0145504	0.999957	3869.32	4683.16	8099.17	21890.2	7310.63	12876.8	6862.29	14591.4	3878.16	3812.86	3894.31	5315.04	3056.97	3021.85	7535.01	6893.22	3732.86	FBgn0031998	SLC5A11	Sodium/solute co-transporter-like 5A11	Sodium/solute co-transporter-like 5A11 (SLC5A11) encodes a protein involved in behavioral response to nutrient.	Sodium-coupled monocarboxylate transporter 1 OS=Mus musculus OX=10090 GN=Slc5a8 PE=1 SV=1	sodium-coupled monocarboxylate transporter 1 isoform X1 [Monomorium pharaonis]	[Dmel]GO:0006814#sodium ion transport;GO:0015293#symporter activity;GO:0051780#behavioral response to nutrient;GO:0016020#membrane;GO:0055085#transmembrane transport;GO:0008343#adult feeding behavior;
Pharaoh_ant_04648	LOC105281494	rNP_Brain_down	228.781	-2.41936	0.0146178	0.999957	175.81	16.36	2.45	6.47	281.57	1781.49	766.93	55.36	286.28	70.17	0.88	98.74	53.31	24.47	15.19	205.85	47.95	NA	NA	NA	NA	NA	uncharacterized protein LOC112453945 [Temnothorax curvispinosus]	NA
Pharaoh_ant_12327	LOC105836236	rNP_Brain_down	3408.08	-1.14167	0.0148602	0.999957	1569.4	3636.28	3467.93	16201.7	2101.55	5848.96	1103.02	2049.53	4977.63	3041	2251.43	2686.46	3910.34	1150.02	1640.14	1624.12	677.91	FBgn0038808	Srp14	Signal recognition particle protein 14	Insufficient genetic data for FlyBase to solicit a summary.	Signal recognition particle 14 kDa protein OS=Bos taurus OX=9913 GN=SRP14 PE=3 SV=1	signal recognition particle 14 kDa protein [Monomorium pharaonis]	[Dmel]GO:0030942#endoplasmic reticulum signal peptide binding;GO:0006614#SRP-dependent cotranslational protein targeting to membrane;GO:0005786#signal recognition particle, endoplasmic reticulum targeting;GO:0045047#protein targeting to ER;GO:0008312#7S RNA binding;
Pharaoh_ant_01287	LOC105837799	rNP_Brain_down	7004.9	-0.848076	0.0150068	0.999957	7994.01	3866.92	5125.7	17809.9	5103.28	16469.3	10399.2	8671.05	5291.62	5029.11	2913.59	3306.15	3849.29	2300.03	5768.32	6007.9	9177.93	FBgn0037657	hyx	hyrax	hyrax (hyx) encodes a protein recruited by signaling pathway specific transcriptional regulators such as the products of arm and ci and is important for the output of Wingless and Hedgehog pathways.	Parafibromin OS=Gallus gallus OX=9031 GN=CDC73 PE=2 SV=1	parafibromin [Monomorium pharaonis]	[Dmel]GO:0001745#compound eye morphogenesis;GO:0032968#positive regulation of transcription elongation from RNA polymerase II promoter;GO:0045880#positive regulation of smoothened signaling pathway;GO:0008586#imaginal disc-derived wing vein morphogenesis;GO:0005634#nucleus;GO:0000993#RNA polymerase II complex binding;GO:0045944#positive regulation of transcription by RNA polymerase II;GO:0016570#…
Pharaoh_ant_08371	LOC105828778	rNP_Brain_up	851.005	1.46781	0.0151983	0.999957	319.79	802.34	273.54	25.89	1448.82	630.07	318.61	251.49	624.38	226.47	1490.41	538.65	990.91	2116.52	3257.49	567.51	584.18	NA	NA	NA	NA	Lysosomal acid glucosylceramidase OS=Pongo abelii OX=9601 GN=GBA PE=2 SV=1	lysosomal acid glucosylceramidase [Monomorium pharaonis]	[Unip]GO:0016787#hydrolase activity;GO:0016798#hydrolase activity, acting on glycosyl bonds;GO:0008152#metabolic process;GO:0004348#glucosylceramidase activity;GO:0006665#sphingolipid metabolic process;GO:0006629#lipid metabolic process;
Pharaoh_ant_12304	LOC105832186	rNP_Brain_down	7779.96	-0.838093	0.0154303	0.999957	10059.8	2919	4634.92	15279.5	11628.9	16210.8	12599	11467.5	5690.26	4572.09	6048.63	3905.41	2934.89	2715.99	6385.9	9763.81	5442.89	NA	NA	NA	NA	NA	PREDICTED: uncharacterized protein LOC108757570 [Trachymyrmex cornetzi]	[Unip]GO:0016020#membrane;GO:0016021#integral component of membrane;
Pharaoh_ant_17064	LOC105838513	rNP_Brain_down	15508.5	-0.94217	0.0155004	0.999957	6557.99	22472.8	16577.8	66887.3	8768.83	12995	10836.8	9600.48	26769.5	11793.5	10205.3	16620.7	15030.1	6337.32	9101.75	7418.43	5670.68	FBgn0024841	Pcd	pterin-4a-carbinolamine dehydratase	In progress.	Pterin-4-alpha-carbinolamine dehydratase 2 OS=Mus musculus OX=10090 GN=Pcbd2 PE=1 SV=2	probable pterin-4-alpha-carbinolamine dehydratase [Monomorium pharaonis] probable pterin-4-alpha-carbinolamine dehydratase [Monomorium pharaonis]	[Dmel]GO:0006729#tetrahydrobiopterin biosynthetic process;GO:0008124#4-alpha-hydroxytetrahydrobiopterin dehydratase activity;
Pharaoh_ant_15378	-	rNP_Brain_down	45.5187	-2.65207	0.0155361	0.999957	16.67	38.44	4.9	6.47	339.59	62.27	212.03	7.52	0	4.46	0	21.11	6.1	24.47	7.59	2.58	19.62	NA	NA	NA	NA	Histone-lysine N-methyltransferase SETMAR OS=Homo sapiens OX=9606 GN=SETMAR PE=1 SV=2	PREDICTED: histone-lysine N-methyltransferase SETMAR-like [Vollenhovia emeryi]	NA
Pharaoh_ant_05724	LOC105837328	rNP_Brain_up	9288.72	1.11613	0.0155378	0.999957	4661.22	2878.93	644.38	4911.95	6041	11155.4	9866.27	12859	7846.11	1861.51	34565.9	4419.55	6711.75	15268.3	21207.9	7947.77	5061.43	NA	NA	NA	NA	Defensin-2 OS=Apis mellifera OX=7460 PE=2 SV=1	defensin-2 [Monomorium pharaonis]	[Unip]GO:0006952#defense response;GO:0005576#extracellular region;
Pharaoh_ant_13376	LOC105832536	rNP_Brain_up	7.65805	1.96898	0.0155893	0.999957	3.03	1.64	1.22	0	1.71	14.78	4.51	6.15	1.54	1.49	12.3	4.77	4.07	0	20.25	50.56	2.18	NA	NA	NA	NA	NA	uncharacterized protein LOC105832536 isoform X1 [Monomorium pharaonis]	NA
Pharaoh_ant_12688	LOC108781898	rNP_Brain_down	424.223	-2.85562	0.0158846	0.999957	1155.64	32.72	264.97	0	421.5	1689.67	1393.44	1534.93	7.7	79.82	3.08	71.5	309.69	0	0	247.13	0	NA	NA	NA	NA	Protein ALP1-like OS=Arabidopsis thaliana OX=3702 GN=At3g55350 PE=2 SV=1	putative nuclease HARBI1 [Temnothorax curvispinosus]	NA
Pharaoh_ant_15314	LOC105831360	rNP_Brain_up	4080.55	1.29221	0.0159206	0.999957	3529.07	2054.51	2348.67	265.34	3595.59	262.79	6238.04	3277.61	2513.44	1478.36	2097.21	2498.51	3293	2092.05	9570	4103.12	20152	FBgn0001168	h	hairy	hairy (h) encodes a bHLH transcriptional repressor that recruits the corepressor encoded by gro to target promoters. It is a pair-rule gene that contributes to embryonic segmentation and peripheral neurogenesis.	Protein hairy OS=Drosophila melanogaster OX=7227 GN=h PE=1 SV=2	protein hairy [Monomorium pharaonis]	[Dmel]GO:0000902#cell morphogenesis;GO:0001227#DNA-binding transcription repressor activity, RNA polymerase II-specific;GO:0035239#tube morphogenesis;GO:0070888#E-box binding;GO:0000978#RNA polymerase II cis-regulatory region sequence-specific DNA binding;GO:0007424#open tracheal system development;GO:0009952#anterior/posterior pattern specification;GO:0045892#negative regulation of transcription…
Pharaoh_ant_18116	LOC105834545	rNP_Brain_up	5338.5	2.12221	0.0162848	0.999957	6329.13	3963.43	361.05	19.41	2358.38	16.89	1920.7	2074.14	4871.94	507.51	46629.3	3716.1	7882.53	1614.92	4252.21	1879.5	2357.42	NA	NA	NA	NA	Cytochrome P450 4g15 OS=Drosophila melanogaster OX=7227 GN=Cyp4g15 PE=2 SV=1	cytochrome P450 4g15 [Monomorium pharaonis]	[Unip]GO:0016020#membrane;GO:0016705#oxidoreductase activity, acting on paired donors, with incorporation or reduction of molecular oxygen;GO:0016491#oxidoreductase activity;GO:0020037#heme binding;GO:0055114#oxidation-reduction process;GO:0005506#iron ion binding;GO:0016021#integral component of membrane;GO:0046872#metal ion binding;GO:0004497#monooxygenase activity;
Pharaoh_ant_00090	LOC105829107	rNP_Brain_down	7222.95	-0.628235	0.0163213	0.999957	8491.89	5922.25	5850.25	15318.3	7681.79	6435.75	12667.2	8190.61	7958.98	5988.82	4643.03	7370.24	5548.29	7218.18	2642.44	5508.49	5353.52	FBgn0086698	frtz	fritz	fritz (frtz) encodes a cytoplasmic protein that functions as a planar polarity effector as a downstream member of the fz-stan planar cell polarity pathway that controls hair and bristle polarity. frtz protein directly binds to the product of in and accumulates on the proximal side of wing cells.	WD repeat-containing and planar cell polarity effector protein fritz OS=Drosophila melanogaster OX=7227 GN=frtz PE=2 SV=1	WD repeat-containing and planar cell polarity effector protein fritz [Monomorium pharaonis]	[Dmel]GO:0045184#establishment of protein localization;GO:0035320#imaginal disc-derived wing hair site selection;
Pharaoh_ant_00578	LOC105828171	rNP_Brain_down	5241.29	-0.785514	0.016497	0.999957	5727.44	3418.72	6042.4	12389.9	3866.07	15116.3	3998.73	3258.48	4558.47	4988.64	3910.13	2571.38	3182.72	4441.02	3017.04	4543.72	4070.73	FBgn0036365	cmb	combover	combover (cmb) encodes an in vitro substrate of the product of Rho1 that physically interacts with the planar cell polarity (PCP) effector encoded by mwh. It contributes to PCP during wing hair formation.	NA	uncharacterized protein LOC105828171 [Monomorium pharaonis]	[Dmel]GO:0035317#imaginal disc-derived wing hair organization;GO:0005515#protein binding;
Pharaoh_ant_17926	LOC105830926	rNP_Brain_up	1204.33	1.86525	0.0165698	0.999957	944.22	1005.99	122.39	12.94	900.18	2.11	188.35	1267.03	1060.99	258.77	5249.38	608.11	2297.61	4061.76	1493.33	729	271.38	FBgn0033728	Cpr49Ae	Cuticular protein 49Ae	Insufficient genetic data for FlyBase to solicit a summary.	Endocuticle structural glycoprotein SgAbd-2 OS=Schistocerca gregaria OX=7010 PE=1 SV=1	LOW QUALITY PROTEIN: endocuticle structural glycoprotein SgAbd-4-like [Monomorium pharaonis]	[Dmel]GO:0040003#chitin-based cuticle development;GO:0062129#chitin-based extracellular matrix;GO:0042302#structural constituent of cuticle;GO:0008010#structural constituent of chitin-based larval cuticle;
Pharaoh_ant_05516	LOC118646939	rNP_Brain_down	14.5064	-3.68433	0.0166959	0.999957	0	35.99	10.4	0	162.97	0	0	9.57	0	17.45	0	0	6.1	0	0	4.13	0	NA	NA	NA	NA	NA	hypothetical protein RF55_10714 [Lasius niger]	NA
Pharaoh_ant_11206	LOC113562960	rNP_Brain_down	94.7111	-3.34648	0.0168534	0.999957	0	1.64	44.06	0	174.06	0	817.11	6.83	464.83	0.74	0.88	5.45	13.02	0	0	72.74	8.72	NA	NA	NA	NA	NA	uncharacterized protein LOC113562960 [Ooceraea biroi]	[Unip]GO:0006313#transposition, DNA-mediated;GO:0015074#DNA integration;GO:0003677#DNA binding;
Pharaoh_ant_13756	LOC105835306	rNP_Brain_down	7060.5	-0.769758	0.0169714	0.999957	5825.95	11060.1	4579.23	19531.3	5082.8	9621.97	3280.86	7935.7	9873.69	8302.15	2618.76	8258.91	4330.71	5652.2	3789.02	6193.64	4091.43	WBGene00020090	NA	R119.5	NA	Protein-L-isoaspartate O-methyltransferase domain-containing protein 1 OS=Gallus gallus OX=9031 GN=PCMTD1 PE=2 SV=1	protein-L-isoaspartate O-methyltransferase domain-containing protein 1 [Monomorium pharaonis] protein-L-isoaspartate O-methyltransferase domain-containing protein 1 [Monomorium pharaonis] protein-L-isoaspartate O-methyltransferase domain-containing protein 1 [Monomorium pharaonis] protein-L-isoaspartate O-methyltransferase domain-containing protein 1 [Monomorium pharaonis] protein-L-isoaspartate …	[Cele]GO:0006464#cellular protein modification process;GO:0006479#protein methylation;GO:0004719#protein-L-isoaspartate (D-aspartate) O-methyltransferase activity;GO:0005737#cytoplasm;
Pharaoh_ant_02106	LOC105835909	rNP_Brain_up	3252.87	1.52488	0.0170635	0.999957	1178.38	3269.05	1347.52	77.66	1525.61	12.66	3035.56	2538.85	3256.86	2090.57	7311.88	2253.36	2645.14	16565.1	5165.93	1857.32	1167.27	FBgn0002772	Mlc1	Myosin alkali light chain 1	Insufficient genetic data for FlyBase to solicit a summary.	Myosin light chain alkali OS=Drosophila melanogaster OX=7227 GN=Mlc1 PE=1 SV=4	myosin light chain alkali isoform X1 [Monomorium pharaonis]	[Dmel]GO:0005859#muscle myosin complex;GO:0032036#myosin heavy chain binding;GO:0005509#calcium ion binding;GO:0005829#cytosol;GO:0050790#regulation of catalytic activity;GO:0030234#enzyme regulator activity;GO:0007498#mesoderm development;GO:0006936#muscle contraction;
Pharaoh_ant_05211	LOC105830892	rNP_Brain_down	5741.41	-0.607875	0.0171638	0.999957	4499.81	4873.73	4843.59	14011	6538.44	5510.18	8194.83	6193.02	6553.73	5689.96	3506.77	5155.01	4075.15	3009.61	4474.94	5213.38	5260.88	FBgn0029879	APC7	Anaphase Promoting Complex subunit 7	Anaphase Promoting Complex subunit 7 (APC7) encodes a protein that associates with the anaphase promoting complex/cyclosome (APC/C). It shows synergistic genetic interaction with the essential APC/C subunit encoded by Cdc23. The association of the product of APC7 and APC/C may be either transient or occurs only in certain forms of the APC/C complex.	Anaphase-promoting complex subunit 7 OS=Homo sapiens OX=9606 GN=ANAPC7 PE=1 SV=4	PREDICTED: anaphase-promoting complex subunit 7 [Trachymyrmex septentrionalis] Anaphase-promoting complex subunit 7 [Trachymyrmex septentrionalis]	[Dmel]GO:0051301#cell division;GO:0016567#protein ubiquitination;GO:0005680#anaphase-promoting complex;GO:0005737#cytoplasm;GO:0031145#anaphase-promoting complex-dependent catabolic process;GO:0045842#positive regulation of mitotic metaphase/anaphase transition;GO:0007091#metaphase/anaphase transition of mitotic cell cycle;
Pharaoh_ant_14890	LOC105832892	rNP_Brain_down	5953.01	-0.911378	0.0172348	0.999957	9170.87	2853.57	5323.97	27533.5	6250.9	3807.84	3946.85	4725.06	4999.69	5159.42	3595.96	3628.94	4705.1	2251.09	3713.09	5397.05	4138.3	WBGene00009922	NA	F52B5.3	NA	3'-5' RNA helicase YTHDC2 OS=Mus musculus OX=10090 GN=Ythdc2 PE=1 SV=1	3'-5' RNA helicase YTHDC2 [Monomorium pharaonis] 3'-5' RNA helicase YTHDC2 [Monomorium pharaonis] 3'-5' RNA helicase YTHDC2 [Monomorium pharaonis]	[Cele]GO:0003723#RNA binding;GO:0016787#hydrolase activity;GO:0005524#ATP binding;GO:0000166#nucleotide binding;GO:0004386#helicase activity;GO:0003676#nucleic acid binding;
Pharaoh_ant_02964	LOC112588413	rNP_Brain_down	78.3537	-3.04638	0.0173636	0.999957	1.52	1.64	2.45	9.71	137.37	588.91	0	463.35	1.54	24.87	0.88	6.81	24.01	0	0	62.43	6.54	NA	NA	NA	NA	NA	uncharacterized protein LOC113562749 [Ooceraea biroi]	NA
Pharaoh_ant_15749	LOC105830873	rNP_Brain_up	3454.2	1.14938	0.0174736	0.999957	1949.06	2613.12	2835.17	45.3	1616.05	3066.96	4235.57	1592.33	2690.96	2359.74	10515.5	2335.76	6067.15	2740.46	6173.29	2215.37	5669.59	NA	NA	NA	NA	ATP-binding cassette sub-family G member 4 OS=Homo sapiens OX=9606 GN=ABCG4 PE=1 SV=2	ATP-binding cassette sub-family G member 4 [Monomorium pharaonis] ATP-binding cassette sub-family G member 4 [Monomorium pharaonis]	[Unip]GO:0016020#membrane;GO:0000166#nucleotide binding;GO:0005524#ATP binding;GO:0016021#integral component of membrane;GO:0016887#ATPase activity;
Pharaoh_ant_07283	LOC118647720	rNP_Brain_down	720.762	-1.31796	0.0176058	0.999957	829.03	952.01	1321.2	1569.36	512.8	882.3	431.4	1198.01	496.63	1389.63	668.31	446.72	959.98	48.94	134.15	311.1	101.36	ENSG00000183569	NA	SERHL2	NA	Serine hydrolase-like protein OS=Danio rerio OX=7955 GN=serhl PE=2 SV=1	serine hydrolase-like protein [Monomorium pharaonis]	[Hsap]GO:0005575#cellular_component;GO:0031410#cytoplasmic vesicle;GO:0005777#peroxisome;GO:0005737#cytoplasm;GO:0048471#perinuclear region of cytoplasm;GO:0003674#molecular_function;GO:0016787#hydrolase activity;GO:0008150#biological_process;
Pharaoh_ant_08313	LOC105837714	rNP_Brain_down	17069.7	-1.258	0.018069	0.999957	3147.14	23154.9	13046.2	123145	4234.67	11613.5	4639.9	6973.47	19996.7	14544.2	11202.2	13174.9	17486	4869.21	7775.46	5029.2	6152.41	FBgn0033570	ND-B14	NADH dehydrogenase (ubiquinone) B14 subunit	Insufficient genetic data for FlyBase to solicit a summary.	NADH dehydrogenase [ubiquinone] 1 alpha subcomplex subunit 6 OS=Pongo pygmaeus OX=9600 GN=NDUFA6 PE=2 SV=3	NADH dehydrogenase [ubiquinone] 1 alpha subcomplex subunit 6 [Monomorium pharaonis]	[Dmel]GO:0005747#mitochondrial respiratory chain complex I;GO:0003954#NADH dehydrogenase activity;GO:0005739#mitochondrion;GO:0006120#mitochondrial electron transport, NADH to ubiquinone;GO:0006979#response to oxidative stress;
Pharaoh_ant_11103	LOC105832914	rNP_Brain_down	2094.84	-0.909989	0.0180874	0.999957	2309.01	2334.22	2436.18	2527.16	2068.27	466.48	2045.89	5601.87	3648.32	2517.9	1564.67	1719.47	1750.27	990.97	1184.54	1662.3	784.72	FBgn0031078	Nup205	Nucleoporin 205kD	In progress.	Nuclear pore complex protein Nup205 OS=Homo sapiens OX=9606 GN=NUP205 PE=1 SV=3	nuclear pore complex protein Nup205 [Monomorium pharaonis]	[Dmel]GO:0042332#gravitaxis;GO:0017056#structural constituent of nuclear pore;GO:0044611#nuclear pore inner ring;GO:0006606#protein import into nucleus;GO:0006999#nuclear pore organization;
Pharaoh_ant_10581	LOC105833444	rNP_Brain_up	7614.46	0.600505	0.018097	0.999957	6985.38	7634.88	9135.21	5999.18	4775.63	2921.31	6926.02	4212.51	4754.46	9427.08	10380.1	7370.24	7829.62	14155	10896.3	7093.92	8949.06	FBgn0020440	Fak	Focal adhesion kinase	Focal adhesion kinase (Fak) encodes a non-Receptor Tyrosine kinase (nRTK) that is involved in signaling and cytoskeletal dynamics integrating signals from RTKs and integrins. Its function has been described in multiple contexts including embryonic muscle attachement, morphogensis of the optic stalk, synaptic growth and transmission, and in the regulation of RTK-MAP kinase signaling in epithelia.	Focal adhesion kinase 1 OS=Homo sapiens OX=9606 GN=PTK2 PE=1 SV=2	uncharacterized protein LOC105833444 isoform X4 [Monomorium pharaonis]	[Dmel]GO:0061176#type Ib terminal bouton;GO:0004715#non-membrane spanning protein tyrosine kinase activity;GO:0007172#signal complex assembly;GO:0005925#focal adhesion;GO:0005856#cytoskeleton;GO:0001920#negative regulation of receptor recycling;GO:0061177#type Is terminal bouton;GO:0038083#peptidyl-tyrosine autophosphorylation;GO:0045886#negative regulation of synaptic growth at neuromuscular jun…
Pharaoh_ant_03137	LOC118646912	rNP_Brain_down	468.252	-1.84275	0.0182541	0.999957	514.54	279.71	104.03	64.72	1014.51	2204.7	1357.35	314.37	652.6	150.73	4.39	96.7	83.42	269.15	27.84	314.71	506.8	NA	NA	NA	NA	Envelope fusion protein OS=Lymantria dispar multicapsid nuclear polyhedrosis virus OX=10449 GN=LdOrf-130 PE=3 SV=1	uncharacterized protein LOC112463592, partial [Temnothorax curvispinosus]	NA
Pharaoh_ant_18641	LOC118644136	rNP_Brain_up	4.37873	2.42427	0.0182745	0.999957	1.52	0	0	0	1.71	0	1.13	0	1.03	10.02	0.88	14.98	17.09	0	0	20.64	5.45	NA	NA	NA	NA	Putative nuclease HARBI1 OS=Danio rerio OX=7955 GN=harbi1 PE=2 SV=1	PREDICTED: putative nuclease HARBI1 [Trachymyrmex cornetzi]	NA
Pharaoh_ant_06540	LOC105834254	rNP_Brain_down	1861.16	-1.47554	0.0183344	0.999957	5272	881.67	1059.29	38.83	3300.36	5750.81	3090.82	1468.64	3113.71	1294.96	400.72	887.32	214.46	1419.17	544.18	2645.64	257.21	NA	NA	NA	NA	Protein windpipe OS=Drosophila melanogaster OX=7227 GN=wdp PE=1 SV=1	protein windpipe [Monomorium pharaonis] protein windpipe [Monomorium pharaonis]	[Unip]GO:0016020#membrane;GO:0016021#integral component of membrane;
Pharaoh_ant_07942	LOC105835419	rNP_Brain_down	3499.51	-0.851946	0.0183832	0.999957	1811.14	3172.54	3895.07	11021.1	2327.66	7367.66	2992.14	3646.65	3326.12	3317.22	2588	2864.88	3378.05	2177.69	1045.33	2193.18	2367.23	FBgn0036853	mRpL21	mitochondrial ribosomal protein L21	Insufficient genetic data for FlyBase to solicit a summary.	39S ribosomal protein L21, mitochondrial OS=Bos taurus OX=9913 GN=MRPL21 PE=1 SV=1	39S ribosomal protein L21, mitochondrial [Monomorium pharaonis]	[Dmel]GO:0003723#RNA binding;GO:0032543#mitochondrial translation;GO:0006412#translation;GO:0003735#structural constituent of ribosome;GO:0005762#mitochondrial large ribosomal subunit;
Pharaoh_ant_07886	LOC105836608	rNP_Brain_down	2589.85	-1.50427	0.0185351	0.999957	1184.44	1388.75	1924.59	20945.3	1137.38	436.93	3243.08	226.21	2688.39	2150.72	1470.2	1411.67	1659.93	171.28	1619.89	1000.89	1367.81	FBgn0050499	Rpe	Ribulose-5-phosphate-3-epimerase	In progress.	Ribulose-phosphate 3-epimerase OS=Mus musculus OX=10090 GN=Rpe PE=1 SV=1	ribulose-phosphate 3-epimerase [Monomorium pharaonis]	[Dmel]GO:0044262#cellular carbohydrate metabolic process;GO:0005829#cytosol;GO:0019323#pentose catabolic process;GO:0004750#ribulose-phosphate 3-epimerase activity;GO:0009052#pentose-phosphate shunt, non-oxidative branch;GO:0046872#metal ion binding;
Pharaoh_ant_16474	LOC112460138	rNP_Brain_down	229.791	-2.86912	0.0187718	0.999957	68.96	13.09	26.31	0	202.22	2054.84	135.34	982.05	70.29	15.96	0	31.33	131.04	0	0	163.03	11.99	NA	NA	NA	NA	NA	uncharacterized protein LOC111356328 [Spodoptera litura]	[Unip]GO:0003676#nucleic acid binding;GO:0003677#DNA binding;
Pharaoh_ant_17951	LOC105835004	rNP_Brain_down	153.836	-3.25159	0.0188201	0.999957	311.46	7.36	17.13	0	1.71	1858.54	0	233.72	0	7.05	17.58	23.15	106.62	24.47	0	2.06	4.36	NA	NA	NA	NA	Protein takeout OS=Drosophila melanogaster OX=7227 GN=to PE=2 SV=1	uncharacterized protein LOC105835004 [Monomorium pharaonis]	NA
Pharaoh_ant_06013	LOC105456884	rNP_Brain_down	4.57318	-1.96891	0.0188834	0.999957	15.16	1.64	2.45	0	9.39	22.16	7.89	5.47	2.05	2.23	1.76	2.72	1.22	0	0	3.61	0	NA	NA	NA	NA	Putative 115 kDa protein in type-1 retrotransposable element R1DM OS=Drosophila melanogaster OX=7227 GN=R1A1-element\ORF2 PE=4 SV=1	uncharacterized protein LOC109859777, partial [Pseudomyrmex gracilis]	[Unip]GO:0003964#RNA-directed DNA polymerase activity;GO:0006278#RNA-dependent DNA biosynthetic process;
Pharaoh_ant_01260	LOC105837825	rNP_Brain_down	8142.13	-0.985923	0.018986	0.999957	5195.46	6482.49	6383.26	41123.8	3677.5	12916.9	2756.99	9857.44	8678.28	5192.47	5617.59	5013.37	5748.51	7536.27	6514.99	2867.49	2853.32	FBgn0023521	CG3587	-	Insufficient genetic data for FlyBase to solicit a summary.	Protein KTI12 homolog OS=Xenopus laevis OX=8355 GN=kti12 PE=2 SV=1	protein KTI12 homolog [Monomorium pharaonis]	[Dmel]GO:0006357#regulation of transcription by RNA polymerase II;GO:0002098#tRNA wobble uridine modification;GO:0033588#Elongator holoenzyme complex;
Pharaoh_ant_01029	LOC114942791	rNP_Brain_up	53.6304	3.14618	0.0190083	0.999957	1.52	62.98	6.73	0	5.12	0	1.13	0	0	48.64	0.88	7.49	37.85	0	566.96	170.25	2.18	NA	NA	NA	NA	NA	ATP-dependent DNA helicase PIF1 [Cyphomyrmex costatus]	[Unip]GO:0000723#telomere maintenance;GO:0004386#helicase activity;GO:0006974#cellular response to DNA damage stimulus;GO:0003678#DNA helicase activity;GO:0000166#nucleotide binding;GO:0006281#DNA repair;GO:0005524#ATP binding;GO:0016787#hydrolase activity;GO:0006310#DNA recombination;GO:0032508#DNA duplex unwinding;
Pharaoh_ant_22149	-	rNP_Brain_down	397.785	-1.85387	0.019232	0.999957	675.2	125.14	161.56	12.94	874.58	2308.13	434.22	509.82	327.84	244.29	116	151.86	211.2	0	25.31	405.51	178.74	NA	NA	NA	NA	Chymotrypsin-2 OS=Vespa orientalis OX=7447 PE=1 SV=1	transmembrane protease serine 9 [Monomorium pharaonis]	[Unip]GO:0016787#hydrolase activity;GO:0008236#serine-type peptidase activity;GO:0006508#proteolysis;GO:0008233#peptidase activity;GO:0005509#calcium ion binding;GO:0007596#blood coagulation;GO:0004252#serine-type endopeptidase activity;
Pharaoh_ant_16640	LOC105828363	rNP_Brain_down	5701.31	-0.753549	0.0195013	0.999957	6636.8	6334.46	5499.6	2430.09	3913	13925.8	6914.74	11378	6652.75	4824.17	4787.59	5009.96	5711.07	1822.9	2657.63	4738.74	3684.91	FBgn0019925	Surf4	Surfeit 4	In progress.	Surfeit locus protein 4 homolog OS=Drosophila melanogaster OX=7227 GN=Surf4 PE=2 SV=1	surfeit locus protein 4 homolog isoform X1 [Monomorium pharaonis]	[Dmel]GO:0045169#fusome;GO:0016021#integral component of membrane;GO:0012505#endomembrane system;
Pharaoh_ant_02885	LOC105828685	rNP_Brain_down	49792	-1.29619	0.0196025	0.999957	12199	47521.1	55060.3	379883	7458.24	42369.6	17952.8	13089.3	34822.9	48363.5	29717.7	52580.4	38578	11047.5	27173.6	11927.1	16720	FBgn0035753	RpL18	Ribosomal protein L18	Insufficient genetic data for FlyBase to solicit a summary.	60S ribosomal protein L18 OS=Timarcha balearica OX=79517 GN=RpL18 PE=2 SV=1	PREDICTED: 60S ribosomal protein L18, partial [Wasmannia auropunctata]	[Dmel]GO:0022625#cytosolic large ribosomal subunit;GO:0003735#structural constituent of ribosome;GO:0003723#RNA binding;GO:0006412#translation;GO:0002181#cytoplasmic translation;GO:0022626#cytosolic ribosome;
Pharaoh_ant_14194	LOC105839830	rNP_Brain_down	112713	-1.09997	0.0196214	0.999957	42285.1	176409	166077	530707	25676	74069.2	43276.6	61030.8	159970	164934	71389.8	99936.4	114514	21238.6	90015.2	46480.4	28109.3	NA	NA	NA	NA	Apolipoprotein D OS=Cavia porcellus OX=10141 GN=APOD PE=2 SV=1	apolipoprotein D [Monomorium pharaonis] apolipoprotein D [Monomorium pharaonis]	[Unip]GO:0031409#pigment binding;
Pharaoh_ant_04698	LOC105833007	rNP_Brain_down	15494.1	-1.07632	0.0196482	0.999957	5809.28	19867.9	19885.3	83082.5	3775.62	10252	6476.01	10358.4	22033	16232.7	11284	12978.8	15098.5	2691.53	9780.08	5353.72	8441.17	FBgn0031021	ND-18	NADH dehydrogenase (ubiquinone) 18 kDa subunit	Insufficient genetic data for FlyBase to solicit a summary.	NADH dehydrogenase [ubiquinone] iron-sulfur protein 4, mitochondrial OS=Gekko japonicus OX=146911 GN=NDUFS4 PE=2 SV=1	NADH dehydrogenase [ubiquinone] iron-sulfur protein 4, mitochondrial [Monomorium pharaonis]	[Dmel]GO:0005747#mitochondrial respiratory chain complex I;GO:0022900#electron transport chain;GO:0032981#mitochondrial respiratory chain complex I assembly;GO:0008137#NADH dehydrogenase (ubiquinone) activity;
Pharaoh_ant_00592	-	rNP_Brain_down	951.083	-1.75705	0.0196792	0.999957	1930.11	438.38	505.47	0	1986.36	5142.9	168.61	1720.81	884.5	620.38	420.06	492.35	430.55	269.15	331.57	736.74	90.46	NA	NA	NA	NA	NA	Uncharacterized protein DBV15_05575 [Temnothorax longispinosus]	[Unip]GO:0005634#nucleus;GO:0003677#DNA binding;
Pharaoh_ant_03950	LOC105832514	rNP_Brain_down	921.721	-1.154	0.0197433	0.999957	1304.17	662.48	664.58	462.72	2217.59	1925.03	1560.36	1550.65	1229.27	354.55	224.09	709.58	1065.79	195.75	420.16	737.77	384.73	NA	NA	NA	NA	NA	uncharacterized protein LOC105832514 [Monomorium pharaonis]	[Unip]GO:0070652#HAUS complex;GO:0051225#spindle assembly;
Pharaoh_ant_00082	LOC105828672	rNP_Brain_up	5433.61	0.756494	0.019746	0.999957	1848.27	6485.76	7310.98	1507.88	4831.09	2794.67	3250.41	3437.53	5016.63	5822.87	7738.09	5612.63	7396.63	9946.41	10529.3	4737.71	4104.51	FBgn0034939	thoc5	thoc5	In progress.	THO complex subunit 5 homolog OS=Homo sapiens OX=9606 GN=THOC5 PE=1 SV=2	THO complex subunit 5 homolog isoform X1 [Monomorium pharaonis] THO complex subunit 5 homolog isoform X1 [Monomorium pharaonis]	[Dmel]GO:0007140#male meiotic nuclear division;GO:0000228#nuclear chromosome;GO:0006406#mRNA export from nucleus;GO:0000346#transcription export complex;GO:0005634#nucleus;GO:0005730#nucleolus;GO:0000445#THO complex part of transcription export complex;GO:0032991#protein-containing complex;GO:0000347#THO complex;GO:0031990#mRNA export from nucleus in response to heat stress;GO:0032786#positive re…
Pharaoh_ant_16682	LOC105832820	rNP_Brain_down	9729.57	-0.53454	0.0198549	0.999957	11091.1	9205.2	10355.4	14159.9	9715.94	16566.4	13165.2	10227.2	7174.52	9878.9	8932.35	7530.95	9124.52	4563.36	11842.9	5812.37	6056.5	ENSG00000116698	NA	SMG7	NA	Protein SMG7 OS=Homo sapiens OX=9606 GN=SMG7 PE=1 SV=2	protein SMG7 [Monomorium pharaonis] protein SMG7 [Monomorium pharaonis] protein SMG7 [Monomorium pharaonis]	[Hsap]GO:0006406#mRNA export from nucleus;GO:0032210#regulation of telomere maintenance via telomerase;GO:0005634#nucleus;GO:0045111#intermediate filament cytoskeleton;GO:0000184#nuclear-transcribed mRNA catabolic process, nonsense-mediated decay;GO:0005737#cytoplasm;GO:0035303#regulation of dephosphorylation;GO:0042162#telomeric DNA binding;GO:0005515#protein binding;GO:0005829#cytosol;GO:000569…
Pharaoh_ant_20167	LOC112464404	rNP_Brain_down	14.1933	-2.47648	0.0201064	0.999957	40.92	11.45	3.67	0	11.95	0	9.02	103.88	31.81	4.46	11.42	0	2.44	0	0	1.55	8.72	NA	NA	NA	NA	Transposon Ty3-G Gag-Pol polyprotein OS=Saccharomyces cerevisiae (strain ATCC 204508 / S288c) OX=559292 GN=TY3B-G PE=1 SV=3	uncharacterized protein LOC112452590 [Temnothorax curvispinosus]	[Unip]GO:0006310#DNA recombination;GO:0003676#nucleic acid binding;GO:0015074#DNA integration;GO:0003677#DNA binding;
Pharaoh_ant_07237	LOC105831776	rNP_Brain_down	7890.11	-0.499207	0.0201751	0.999957	8554.78	11239.3	6432.83	10820.5	6986.4	7822.53	11847.9	9232.12	8731.12	8047.1	6137.83	7727.07	5499.05	5493.16	8734.74	7271.39	3554.12	FBgn0025725	alphaCOP	Coat Protein (coatomer) alpha	In progress.	Coatomer subunit alpha OS=Bos taurus OX=9913 GN=COPA PE=1 SV=1	coatomer subunit alpha [Monomorium pharaonis]	[Dmel]GO:0000902#cell morphogenesis;GO:0010883#regulation of lipid storage;GO:1905345#protein localization to cleavage furrow;GO:0005793#endoplasmic reticulum-Golgi intermediate compartment;GO:0030126#COPI vesicle coat;GO:0006888#endoplasmic reticulum to Golgi vesicle-mediated transport;GO:0016192#vesicle-mediated transport;GO:0006890#retrograde vesicle-mediated transport, Golgi to endoplasmic re…
Pharaoh_ant_12342	LOC105835091	rNP_Brain_up	16890.2	0.583174	0.0202205	0.999957	14122.3	12298.4	15519.1	22980.7	13375.5	12430.4	9455.18	11566.6	12729.3	15687.3	19753.6	12675.7	12880.2	15977.9	35169.3	17819.4	32692.2	FBgn0038704	CG5316	-	In progress.	Aprataxin OS=Xenopus tropicalis OX=8364 GN=aptx PE=2 SV=1	aprataxin [Monomorium pharaonis]	[Dmel]GO:0006302#double-strand break repair;GO:0003725#double-stranded RNA binding;GO:0000012#single strand break repair;GO:0030983#mismatched DNA binding;GO:0005634#nucleus;GO:0003684#damaged DNA binding;GO:0000398#mRNA splicing, via spliceosome;GO:0003697#single-stranded DNA binding;GO:0071011#precatalytic spliceosome;GO:1990165#single-strand break-containing DNA binding;GO:0033699#DNA 5'-adeno…
Pharaoh_ant_07368	LOC105835206	rNP_Brain_down	10121.3	-0.663592	0.0202206	0.999957	7024.03	19144.9	6948.7	13519.2	11624.7	13006.6	14095.1	11578.9	11854.6	10549.8	6223.51	17814.4	4779.98	5370.82	4960.91	7659.88	5906.09	FBgn0036141	wls	wntless	wntless (wls) encodes a multiple-pass transmembrane protein specifically required for the secretion of Wnt proteins. Its roles include growth regulation, cell survival and developmental patterning.	Protein wntless OS=Drosophila pseudoobscura pseudoobscura OX=46245 GN=wls PE=3 SV=2	protein wntless [Monomorium pharaonis]	[Dmel]GO:0061355#Wnt protein secretion;GO:0050714#positive regulation of protein secretion;GO:0033157#regulation of intracellular protein transport;GO:0008587#imaginal disc-derived wing margin morphogenesis;GO:0006886#intracellular protein transport;GO:0045211#postsynaptic membrane;GO:0007476#imaginal disc-derived wing morphogenesis;GO:0031301#integral component of organelle membrane;GO:0030285#i…
Pharaoh_ant_04573	-	rNP_Brain_up	19.6706	2.60007	0.0202498	0.999957	3.03	11.45	30.6	0	8.53	0	0	2.73	6.16	1.49	3.52	4.09	33.37	0	0	183.67	45.78	NA	NA	NA	NA	NA	hypothetical protein DBV15_09068, partial [Temnothorax longispinosus]	NA
Pharaoh_ant_02668	LOC105829048	rNP_Brain_down	703.782	-2.24697	0.0203783	0.999957	971.5	285.44	378.8	1139	537.55	3873.27	2660.56	192.04	0	394.65	93.59	34.05	359.33	0	5.06	518.5	520.97	FBgn0033836	CG18278	-	Insufficient genetic data for FlyBase to solicit a summary.	N-acetylglucosamine-6-sulfatase OS=Homo sapiens OX=9606 GN=GNS PE=1 SV=3	N-acetylglucosamine-6-sulfatase isoform X3 [Monomorium pharaonis]	[Dmel]GO:0030203#glycosaminoglycan metabolic process;GO:0005539#glycosaminoglycan binding;GO:0008449#N-acetylglucosamine-6-sulfatase activity;
Pharaoh_ant_05840	LOC105836245	rNP_Brain_down	30642.6	-1.26406	0.0204835	0.999957	7290.02	37894.7	34747.8	212531	7165.58	10801.9	11848.4	7667.13	42636.7	30789.5	25487.7	24061.7	27710.9	9444.81	17737.8	8709.78	4399.87	FBgn0031830	COX5B	Cytochrome c oxidase subunit 5B	In progress.	Cytochrome c oxidase subunit 5B, mitochondrial OS=Bos taurus OX=9913 GN=COX5B PE=1 SV=2	cytochrome c oxidase subunit 5B, mitochondrial [Monomorium pharaonis]	[Dmel]GO:0006123#mitochondrial electron transport, cytochrome c to oxygen;GO:0042776#mitochondrial ATP synthesis coupled proton transport;GO:0004129#cytochrome-c oxidase activity;GO:0005751#mitochondrial respiratory chain complex IV;
Pharaoh_ant_07893	LOC105828567	rNP_Brain_down	5393.75	-1.01352	0.0205639	0.999957	2982.69	5403.71	10397	7487.65	2537.56	14178.1	4039.33	8554.87	3589.31	8937.75	5914.62	4198.24	3749.19	146.81	3497.95	2837.57	3241.32	FBgn0039254	Nmnat	Nicotinamide mononucleotide adenylyltransferase	Nicotinamide mononucleotide adenylyltransferase (Nmnat) encodes an essential enzyme in the NAD salvage pathway, catalyzing the last step of NAD synthesis. It is also a neuronal maintenance factor that protects neurons from excitotoxicity, environmental stress and protein misfolding induced degeneration.	Nicotinamide/nicotinic acid mononucleotide adenylyltransferase 1 OS=Bos taurus OX=9913 GN=NMNAT1 PE=2 SV=1	uncharacterized protein LOC105828567 [Monomorium pharaonis]	[Dmel]GO:0009435#NAD biosynthetic process;GO:0004515#nicotinate-nucleotide adenylyltransferase activity;GO:0045494#photoreceptor cell maintenance;GO:0051082#unfolded protein binding;GO:0005737#cytoplasm;GO:0043025#neuronal cell body;GO:0000309#nicotinamide-nucleotide adenylyltransferase activity;GO:0097062#dendritic spine maintenance;
Pharaoh_ant_22136	-	rNP_Brain_up	1829.23	1.21879	0.0207599	0.999957	1298.87	1212.09	1192.69	77.66	817.41	322.95	691.92	3003.57	990.7	2220.15	2695.21	1194.44	6395.55	1296.83	3427.08	1723.69	2536.17	FBgn0030926	psh	persephone	persephone (psh) encodes a hemolymphatic serine protease activated by microbial proteases during infection. It regulates Toll pathway activity upstream of the serine protease encoded by SPE, which cleaves the product of spz.	Serine protease Hayan OS=Drosophila melanogaster OX=7227 GN=Hayan PE=2 SV=1	serine protease persephone [Monomorium pharaonis]	[Dmel]GO:0006963#positive regulation of antibacterial peptide biosynthetic process;GO:0005576#extracellular region;GO:0008592#regulation of Toll signaling pathway;GO:0045752#positive regulation of Toll signaling pathway;GO:0008233#peptidase activity;GO:0004252#serine-type endopeptidase activity;GO:0061760#antifungal innate immune response;GO:0006508#proteolysis;GO:0050830#defense response to Gram…
Pharaoh_ant_07522	LOC105833871	rNP_Brain_down	17237.6	-0.742913	0.0208072	0.999957	10070.4	20642.4	25448.6	45941.9	6477.86	24042.8	11204.5	12669.6	26588.9	23546.5	11720.3	16233.9	18073.7	9432.57	7585.63	10348.4	13012.1	FBgn0000711	flw	flapwing	In progress.	Serine/threonine-protein phosphatase PP1-beta catalytic subunit OS=Xenopus laevis OX=8355 GN=ppp1cb PE=2 SV=1	PREDICTED: serine/threonine-protein phosphatase PP1-beta catalytic subunit isoform X1 [Acromyrmex echinatior] PREDICTED: serine/threonine-protein phosphatase PP1-beta catalytic subunit isoform X1 [Wasmannia auropunctata] PREDICTED: serine/threonine-protein phosphatase PP1-beta catalytic subunit isoform X1 [Linepithema humile] serine/threonine-protein phosphatase PP1-beta catalytic subunit isoform…	[Dmel]GO:0004722#protein serine/threonine phosphatase activity;GO:0005634#nucleus;GO:0007301#female germline ring canal formation;GO:0014706#striated muscle tissue development;GO:0007476#imaginal disc-derived wing morphogenesis;GO:0007300#ovarian nurse cell to oocyte transport;GO:0045879#negative regulation of smoothened signaling pathway;GO:0005737#cytoplasm;GO:0007059#chromosome segregation;GO:…
Pharaoh_ant_11801	LOC105838171	rNP_Brain_down	15400.8	-0.607606	0.0209484	0.999957	13514.6	11253.2	19848	37470.6	10775.7	22343.6	19862.8	9875.89	15061.2	19396.9	10338.4	10252.1	12946.1	11769.3	15097.9	13841.6	8165.43	FBgn0020510	Abi	Abelson interacting protein	Abelson interacting protein (Abi) encodes a protein that interacts with the non-receptor tyrosine kinase encoded by Abl. It contributes to the regulation of actin cytoskeleton organization. It is involved in multiple actin dependent processes including cell adhesion, cell morphogenesis, oogenesis, muscle attachment and axogenesis.	Abl interactor 2 OS=Homo sapiens OX=9606 GN=ABI2 PE=1 SV=1	abl interactor 2 isoform X2 [Monomorium pharaonis]	[Dmel]GO:0000902#cell morphogenesis;GO:0060269#centripetally migrating follicle cell migration;GO:0007155#cell adhesion;GO:0031209#SCAR complex;GO:0042247#establishment of planar polarity of follicular epithelium;GO:0045178#basal part of cell;GO:0022416#chaeta development;GO:0016203#muscle attachment;GO:0032956#regulation of actin cytoskeleton organization;GO:0045296#cadherin binding;GO:0031258#l…
Pharaoh_ant_15702	LOC105836308	rNP_Brain_down	4916.81	-0.884653	0.0209989	0.999957	1853.57	4315.12	3646	14664.7	1917.25	9064.72	11552.4	4266.5	3712.45	5629.07	3828.84	4393	3161.56	1933	4193.99	3278.16	2175.41	FBgn0032348	CG4751	-	Insufficient genetic data for FlyBase to solicit a summary.	MPN domain-containing protein CG4751 OS=Drosophila melanogaster OX=7227 GN=CG4751 PE=1 SV=1	uncharacterized protein LOC105836308 isoform X1 [Monomorium pharaonis]	[Dmel]GO:0016514#SWI/SNF complex;GO:0042393#histone binding;GO:0043044#ATP-dependent chromatin remodeling;GO:0045893#positive regulation of transcription, DNA-templated;
Pharaoh_ant_18433	LOC118644171	rNP_Brain_up	2409.11	1.5663	0.0210309	0.999957	2090.01	1375.67	168.29	12.94	2187.73	2806.27	1960.17	522.81	1926.51	266.94	7218.29	826.71	3336.14	12625.7	1931.21	980.25	719.32	NA	NA	NA	NA	Cytochrome P450 4C1 OS=Blaberus discoidalis OX=6981 GN=CYP4C1 PE=2 SV=1	cytochrome P450 4C1 [Monomorium pharaonis]	[Unip]GO:0016705#oxidoreductase activity, acting on paired donors, with incorporation or reduction of molecular oxygen;GO:0016491#oxidoreductase activity;GO:0020037#heme binding;GO:0055114#oxidation-reduction process;GO:0005506#iron ion binding;GO:0046872#metal ion binding;GO:0004497#monooxygenase activity;
Pharaoh_ant_11252	LOC105834904	rNP_Brain_down	9250.91	-1.03693	0.0212335	0.999957	10311.4	5295.75	4578.01	44838.5	2995.75	7357.1	19743.8	11859.8	4572.32	5714.46	4772.21	2836.96	3587.63	4404.31	12521.2	8442.02	3434.23	NA	NA	NA	NA	Superoxide dismutase [Cu-Zn] OS=Caretta caretta OX=8467 PE=1 SV=2	superoxide dismutase [Cu-Zn] [Monomorium pharaonis]	[Unip]GO:0006801#superoxide metabolic process;GO:0046872#metal ion binding;
Pharaoh_ant_18105	LOC105837343	rNP_Brain_down	9449.46	-1.16522	0.021251	0.999957	2731.1	11115	8752.74	63612.7	4026.48	6275.33	1736.3	4520.73	11576	8097.22	5893.53	7513.24	9454.96	2275.56	5224.14	3669.23	4166.64	FBgn0085736	CG40472	-	In progress.	NADH dehydrogenase [ubiquinone] 1 beta subcomplex subunit 2, mitochondrial OS=Pongo pygmaeus OX=9600 GN=NDUFB2 PE=3 SV=1	NADH dehydrogenase [ubiquinone] 1 beta subcomplex subunit 2, mitochondrial [Monomorium pharaonis]	[Dmel]GO:0005747#mitochondrial respiratory chain complex I;GO:0003674#molecular_function;GO:0008150#biological_process;
Pharaoh_ant_10719	LOC105828931	rNP_Brain_down	4065.96	-0.831279	0.0213207	0.999957	4045.88	4037.86	7574.12	1766.75	5070	12560.2	2172.77	2680.32	4712.9	4990.13	3393.4	2594.53	4802.77	2446.84	1779.35	2189.57	2304.02	FBgn0035194	Psf1	Partner of Sld Five 1	Psf1 (Psf1) encodes a subunit of the Cdc45/Mcm2-7/GINS (CMG) complex, which is associated with an ATP-dependent DNA helicase function and is involved in the regulation of the mitotic G1/S transition.	DNA replication complex GINS protein PSF1 OS=Homo sapiens OX=9606 GN=GINS1 PE=1 SV=1	DNA replication complex GINS protein PSF1 [Monomorium pharaonis]	[Dmel]GO:1902983#DNA strand elongation involved in mitotic DNA replication;GO:0071162#CMG complex;GO:0006270#DNA replication initiation;GO:0000811#GINS complex;
Pharaoh_ant_00413	LOC105830405	rNP_Brain_down	4128.95	-0.639829	0.0213301	0.999957	5018.14	3399.91	4447.66	3103.14	3341.32	9267.36	3984.63	7868.73	3667.81	4335.59	4384.23	3009.25	3454.96	3156.42	2364.02	2808.16	2580.85	FBgn0039623	CG1951	-	In progress.	SCY1-like protein 2 OS=Homo sapiens OX=9606 GN=SCYL2 PE=1 SV=1	SCY1-like protein 2 [Monomorium pharaonis]	[Dmel]GO:0006468#protein phosphorylation;GO:0004672#protein kinase activity;GO:0005575#cellular_component;GO:0005524#ATP binding;GO:0032504#multicellular organism reproduction;
Pharaoh_ant_03760	LOC105837777	rNP_Brain_down	7608.44	-1.15527	0.0213637	0.999957	2667.45	7158.06	7705.69	48637.4	3147.63	8599.3	5238.22	895.26	6876.95	7501.34	6046	7021.57	6679.19	2508.01	2915.8	2482.61	3263.12	FBgn0032671	JMJD4	Jumonji domain containing 4	Insufficient genetic data for FlyBase to solicit a summary.	2-oxoglutarate and iron-dependent oxygenase JMJD4 OS=Gallus gallus OX=9031 GN=JMJD4 PE=2 SV=1	2-oxoglutarate and iron-dependent oxygenase JMJD4 [Monomorium pharaonis]	[Dmel]GO:0005737#cytoplasm;GO:0016706#2-oxoglutarate-dependent dioxygenase activity;GO:0018126#protein hydroxylation;GO:0045905#positive regulation of translational termination;
Pharaoh_ant_02946	-	rNP_Brain_up	1323.3	1.17867	0.0214354	0.999957	780.53	1715.09	1263.68	352.7	1116.9	1338.23	361.47	308.9	343.75	1108.59	2816.49	1055.52	1515.06	4942.62	2151.41	611.37	713.88	FBgn0034075	Asph	Aspartyl beta-hydroxylase	Aspartyl beta-hydroxylase (Asph) may be involved in peptidyl-amino acid modification based on orthology. It might be involved in neurogenesis since lack of Asph function enhances the expanded htt-fragment-induced eye phenotype.	NA	myb-like protein X isoform X2 [Monomorium pharaonis]	[Dmel]GO:0012505#endomembrane system;GO:0042264#peptidyl-aspartic acid hydroxylation;GO:0004597#peptide-aspartate beta-dioxygenase activity;GO:0005783#endoplasmic reticulum;
Pharaoh_ant_20252	LOC105837207	rNP_Brain_down	422.762	-2.3836	0.0215376	0.999957	309.18	44.98	96.69	0	220.14	1484.93	1.13	895.26	3122.44	157.41	84.8	150.5	305.21	269.15	5.06	33.53	6.54	NA	NA	NA	NA	NA	uncharacterized protein LOC105837207 [Monomorium pharaonis]	NA
Pharaoh_ant_17447	LOC105830799	rNP_Brain_down	4915.97	-0.907779	0.0215652	0.999957	2762.93	6256.76	6423.65	13198.8	2798.65	10486.3	6549.32	5405.74	1701.28	5296.05	4609.19	4916.67	6055.34	2018.64	1708.48	2014.67	1368.9	FBgn0036052	CG10809	-	Insufficient genetic data for FlyBase to solicit a summary.	Ankyrin repeat domain-containing protein 54 OS=Homo sapiens OX=9606 GN=ANKRD54 PE=1 SV=2	putative ankyrin repeat domain-containing protein 30B-like [Monomorium pharaonis]	[Dmel]GO:0003674#molecular_function;GO:0005575#cellular_component;GO:0008150#biological_process;
Pharaoh_ant_06727	-	rNP_Brain_down	3552.5	-0.875244	0.0216207	0.999957	5500.86	3201.17	2661.38	1640.55	7685.21	7388.77	7559.29	2815.63	3334.33	1920.91	1370.46	3629.62	3508.27	2838.34	1151.64	2762.76	1423.39	NA	NA	NA	NA	ATP-dependent DNA helicase pif1 OS=Psychrobacter sp. (strain PRwf-1) OX=349106 GN=pif1 PE=3 SV=1	uncharacterized protein LOC105200083, partial [Solenopsis invicta]	[Unip]GO:0000723#telomere maintenance;GO:0004386#helicase activity;GO:0006974#cellular response to DNA damage stimulus;GO:0003678#DNA helicase activity;GO:0000166#nucleotide binding;GO:0006281#DNA repair;GO:0005524#ATP binding;GO:0016787#hydrolase activity;GO:0006310#DNA recombination;GO:0032508#DNA duplex unwinding;
Pharaoh_ant_06012	LOC118645752	rNP_Brain_up	21.6052	2.27407	0.0216669	0.999957	7.58	14.72	15.91	0	3.41	6.33	1.13	5.47	0	27.84	3.52	29.96	18.72	24.47	172.11	36.11	0	NA	NA	NA	NA	NA	PREDICTED: uncharacterized protein LOC108730953 [Trachymyrmex zeteki]	[Unip]GO:0015074#DNA integration;GO:0006508#proteolysis;GO:0003676#nucleic acid binding;GO:0004190#aspartic-type endopeptidase activity;
Pharaoh_ant_09770	LOC105831553	rNP_Brain_down	13010.1	-0.998961	0.0216837	0.999957	5004.5	16121.2	15525.8	56539.2	2261.11	14610.8	8637.5	10325.6	16583.4	18209.3	10153.9	13916.5	14344.8	3792.6	5958.15	5630.77	3556.3	FBgn0025684	MFS18	Major Facilitator Superfamily Transporter 18	Insufficient genetic data for FlyBase to solicit a summary.	Solute carrier family 17 member 9 OS=Homo sapiens OX=9606 GN=SLC17A9 PE=1 SV=2	solute carrier family 17 member 9 isoform X1 [Monomorium pharaonis]	[Dmel]GO:0022857#transmembrane transporter activity;GO:0016021#integral component of membrane;GO:0006820#anion transport;GO:0055085#transmembrane transport;
Pharaoh_ant_11783	LOC105836427	rNP_Brain_down	9066.03	-0.962235	0.0222219	0.999957	4116.36	8185.31	8228.91	51206.6	7223.6	4796.73	6937.86	4512.53	10331.3	7862.58	7438.42	5751.55	8269.53	3327.7	7036.39	4509.15	4387.88	FBgn0030743	CG9921	-	Insufficient genetic data for FlyBase to solicit a summary.	HIG1 domain family member 2A, mitochondrial OS=Homo sapiens OX=9606 GN=HIGD2A PE=1 SV=1	HIG1 domain family member 2A, mitochondrial [Monomorium pharaonis]	[Dmel]GO:0005739#mitochondrion;GO:0097250#mitochondrial respirasome assembly;
Pharaoh_ant_12321	LOC105831084	rNP_Brain_down	18578.7	-1.49845	0.0222782	0.999957	5267.46	17087.9	19628.3	147349	2571.69	10685.8	13713.9	3641.87	10593.5	22595.4	13296.8	12278.7	13015.7	3584.62	11101.3	6459.33	2966.67	FBgn0020235	ATPsyngamma	ATP synthase, gamma subunit	Insufficient genetic data for FlyBase to solicit a summary.	ATP synthase subunit gamma, mitochondrial OS=Drosophila melanogaster OX=7227 GN=ATPsyngamma PE=2 SV=2	ATP synthase subunit gamma, mitochondrial [Monomorium pharaonis] ATP synthase subunit gamma, mitochondrial [Monomorium pharaonis]	[Dmel]GO:0006754#ATP biosynthetic process;GO:0005756#mitochondrial proton-transporting ATP synthase, central stalk;GO:0015986#ATP synthesis coupled proton transport;GO:0005739#mitochondrion;GO:1902600#proton transmembrane transport;GO:0046933#proton-transporting ATP synthase activity, rotational mechanism;GO:0000275#mitochondrial proton-transporting ATP synthase complex, catalytic sector F(1);
Pharaoh_ant_02306	LOC105835119	rNP_Brain_down	13087.5	-0.797246	0.0222827	0.999957	9091.3	12159.4	16444.3	52963.6	9213.38	6196.18	12892.8	11666.4	9721.83	18269	14795.6	9620.87	7299.78	6398.49	9719.33	7220.83	8815	FBgn0020496	CtBP	C-terminal Binding Protein	In progress.	C-terminal-binding protein OS=Drosophila melanogaster OX=7227 GN=CtBP PE=1 SV=3	C-terminal-binding protein [Camponotus floridanus]	[Dmel]GO:0055114#oxidation-reduction process;GO:0003714#transcription corepressor activity;GO:0003713#transcription coactivator activity;GO:0090263#positive regulation of canonical Wnt signaling pathway;GO:0090090#negative regulation of canonical Wnt signaling pathway;GO:0035220#wing disc development;GO:0051287#NAD binding;GO:0022416#chaeta development;GO:0005700#polytene chromosome;GO:0016360#se…
Pharaoh_ant_07071	LOC105838285	rNP_Brain_down	4115.33	-1.31491	0.0223517	0.999957	2759.9	917.66	1364.65	30154.5	4094.74	6489.58	4424.48	1670.93	1640.23	1091.14	2110.39	1770.55	614.49	1198.95	3060.07	4365.21	2233.18	FBgn0033494	KCNQ	KCNQ potassium channel	KCNQ potassium channel (KCNQ) encodes a voltage-gated channel involved in cardiac muscle contraction.	Potassium voltage-gated channel subfamily KQT member 1 OS=Squalus acanthias OX=7797 GN=KCNQ1 PE=2 SV=1	potassium voltage-gated channel subfamily KQT member 1 isoform X1 [Monomorium pharaonis]	[Dmel]GO:0005516#calmodulin binding;GO:0060048#cardiac muscle contraction;GO:0002027#regulation of heart rate;GO:0005249#voltage-gated potassium channel activity;GO:0005251#delayed rectifier potassium channel activity;GO:0071805#potassium ion transmembrane transport;GO:0001700#embryonic development via the syncytial blastoderm;GO:0022843#voltage-gated cation channel activity;GO:0008076#voltage-ga…
Pharaoh_ant_13149	LOC105831267	rNP_Brain_down	5843.22	-0.697901	0.0223983	0.999957	5189.4	6593.72	7101.69	16489.7	2983.81	6615.17	4253.05	6676.19	7661.41	5847.37	4350.39	6049.82	6513.16	2887.27	4067.44	2909.8	3145.41	FBgn0035724	CG10064	-	Insufficient genetic data for FlyBase to solicit a summary.	Cilia- and flagella-associated protein 52 OS=Homo sapiens OX=9606 GN=CFAP52 PE=1 SV=3	cilia- and flagella-associated protein 52 [Monomorium pharaonis]	[Dmel]GO:0003674#molecular_function;GO:0005575#cellular_component;GO:0060271#cilium assembly;
Pharaoh_ant_14668	LOC118646063	rNP_Brain_up	1212.8	1.64298	0.0224669	0.999957	553.95	388.49	436.32	6.47	1741.48	2255.36	82.33	698.44	89.78	220.16	2540.55	700.05	1952.52	550.54	1733.79	1163.4	5503.93	ENSG00000180423	NA	HARBI1	NA	Putative nuclease HARBI1 OS=Homo sapiens OX=9606 GN=HARBI1 PE=1 SV=1	putative nuclease HARBI1 [Pseudomyrmex gracilis]	[Hsap]GO:0005634#nucleus;GO:0034451#centriolar satellite;GO:0005737#cytoplasm;GO:0004518#nuclease activity;GO:0046872#metal ion binding;GO:0016787#hydrolase activity;GO:0005829#cytosol;GO:0090305#nucleic acid phosphodiester bond hydrolysis;GO:0005886#plasma membrane;
Pharaoh_ant_05152	LOC105840384	rNP_Brain_down	19112.6	-0.724517	0.0227009	0.999957	15181.7	18765.4	23033.2	58681.3	8633.17	29676.4	12194.1	19559.1	22152.6	20380	15166.4	14245.4	16172.8	5309.65	15735.7	13564.1	16462.7	FBgn0035283	CG12024	-	Insufficient genetic data for FlyBase to solicit a summary.	CUE domain-containing protein 1 OS=Homo sapiens OX=9606 GN=CUEDC1 PE=1 SV=1	CUE domain-containing protein 1 [Monomorium pharaonis]	NA
Pharaoh_ant_06524	LOC105838296	rNP_Brain_down	8699.87	-0.926412	0.0227195	0.999957	8300.16	8766	15956	32079.8	3199.68	18826	3560.57	4045.08	3118.33	10250.2	6009.53	7732.52	6227.48	3890.48	3343.55	6443.34	6149.14	FBgn0050158	CG30158	-	Insufficient genetic data for FlyBase to solicit a summary.	GTP-binding protein Di-Ras2 OS=Pongo abelii OX=9601 GN=DIRAS2 PE=2 SV=1	GTP-binding protein Di-Ras2 [Monomorium pharaonis] GTP-binding protein Di-Ras2 [Monomorium pharaonis] GTP-binding protein Di-Ras2 [Monomorium pharaonis] GTP-binding protein Di-Ras2 [Monomorium pharaonis] GTP-binding protein Di-Ras2 [Monomorium pharaonis] GTP-binding protein Di-Ras2 [Monomorium pharaonis] GTP-binding protein Di-Ras2 [Monomorium pharaonis] GTP-binding protein Di-Ras2 [Monomorium ph…	[Dmel]GO:0005525#GTP binding;GO:0005886#plasma membrane;GO:0007165#signal transduction;GO:0003924#GTPase activity;GO:0019003#GDP binding;
Pharaoh_ant_11426	LOC105833203	rNP_Brain_down	10567.1	-1.22356	0.0227514	0.999957	3275.2	14742.2	8667.06	75614.2	1952.23	4379.86	5340.85	3665.1	12593.9	7994.01	4999.81	9899.39	11439.2	2667.06	6383.37	3537.16	2490.39	FBgn0030292	CG11752	-	In progress.	NA	uncharacterized protein LOC105833203 [Monomorium pharaonis]	[Dmel]GO:0005747#mitochondrial respiratory chain complex I;
Pharaoh_ant_09606	LOC105832254	rNP_Brain_up	4594.61	0.918392	0.0228539	0.999957	2802.34	3215.89	1868.29	5199.94	3886.55	5588.28	483.84	4051.91	4699.56	1836.63	9548.37	3361.31	13678.6	4330.91	4550.87	2665.25	6339.87	FBgn0028990	Spn27A	Serpin 27A	Serpin 27A (Spn27A) encodes a hemolymphatic serpin that negatively regulates a serine protease involved in the melanization cascade. It also inhibits the serine protease encoded by ea in dorsoventral patterning of the early embryo.	Serine protease inhibitor 27A OS=Drosophila melanogaster OX=7227 GN=Spn27A PE=1 SV=1	uncharacterized protein LOC105832254 [Monomorium pharaonis]	[Dmel]GO:0035009#negative regulation of melanization defense response;GO:0045751#negative regulation of Toll signaling pathway;GO:0005576#extracellular region;GO:0005615#extracellular space;GO:0035006#melanization defense response;GO:0098595#perivitelline space;GO:0004867#serine-type endopeptidase inhibitor activity;GO:0045861#negative regulation of proteolysis;GO:0050832#defense response to fung…
Pharaoh_ant_16681	LOC105832826	rNP_Brain_down	3202.76	-0.739018	0.0228643	0.999957	2036.2	2772.6	2876.17	7345.27	2500.02	4735.52	5028.44	3286.5	3953.58	3821.4	1956.6	3074.62	3146.5	2948.44	855.5	2129.21	1980.32	FBgn0032986	CG3262	-	Insufficient genetic data for FlyBase to solicit a summary.	Iron-sulfur protein NUBPL OS=Homo sapiens OX=9606 GN=NUBPL PE=1 SV=3	iron-sulfur protein NUBPL isoform X1 [Monomorium pharaonis]	[Dmel]GO:0005739#mitochondrion;GO:0016226#iron-sulfur cluster assembly;GO:0032981#mitochondrial respiratory chain complex I assembly;GO:0051539#4 iron, 4 sulfur cluster binding;GO:0005524#ATP binding;
Pharaoh_ant_15104	LOC118646716	rNP_Brain_up	538.984	1.98147	0.0229214	0.999957	715.36	211.83	32.43	16.18	68.26	46.44	64.29	627.37	542.81	104.32	30.32	23.83	833.42	2789.4	68.34	1817.59	1170.54	NA	NA	NA	NA	NA	uncharacterized protein LOC105829691 [Monomorium pharaonis]	NA
Pharaoh_ant_11234	LOC105836826	rNP_Brain_down	3966.46	-1.11032	0.0229669	0.999957	1482.25	1985.8	3373.07	23090.7	3586.2	3420.51	1041.55	7073.93	3269.68	2610.71	2034.81	2390.24	2532.83	1198.95	1450.31	3047.55	3840.76	FBgn0046296	DEF8	differentially expressed in FDCP 8 homolog	Insufficient genetic data for FlyBase to solicit a summary.	Differentially expressed in FDCP 8 homolog OS=Drosophila melanogaster OX=7227 GN=DEF8 PE=2 SV=1	differentially expressed in FDCP 8 homolog isoform X1 [Monomorium pharaonis] differentially expressed in FDCP 8 homolog isoform X1 [Monomorium pharaonis]	[Dmel]GO:0035556#intracellular signal transduction;GO:0003674#molecular_function;GO:0005575#cellular_component;GO:0008150#biological_process;
Pharaoh_ant_05911	LOC118646349	rNP_Brain_up	780.621	2.66211	0.0231781	0.999957	73.51	1001.9	0	0	111.78	71.77	24.81	166.75	973.77	19.31	36.03	44.26	18.72	146.81	10.12	4626.78	5944.24	NA	NA	NA	NA	NA	PREDICTED: uncharacterized protein LOC108720937 [Trachymyrmex zeteki]	[Unip]GO:0003676#nucleic acid binding;GO:0015074#DNA integration;
Pharaoh_ant_15071	LOC105829919	rNP_Brain_down	2012.8	-1.08138	0.0231985	0.999957	2481.79	1033.8	969.33	5610.88	3648.49	5337.09	2345.89	1869.11	2013.22	411.36	755.75	1101.14	764.24	770.75	777.04	1748.97	2578.67	FBgn0039402	Vps2	Vacuolar protein sorting 2	Vacuolar protein sorting 2 (Vps2) encodes an ion channel involved in the transmembrane transport of potassium.	Charged multivesicular body protein 2a OS=Danio rerio OX=7955 GN=chmp2a PE=2 SV=1	charged multivesicular body protein 2a [Monomorium pharaonis] charged multivesicular body protein 2a [Monomorium pharaonis]	[Dmel]GO:0032509#endosome transport via multivesicular body sorting pathway;GO:0003674#molecular_function;GO:0005769#early endosome;GO:0000815#ESCRT III complex;GO:0045324#late endosome to vacuole transport;GO:0016197#endosomal transport;GO:0015031#protein transport;GO:0043162#ubiquitin-dependent protein catabolic process via the multivesicular body sorting pathway;GO:0005771#multivesicular body;
Pharaoh_ant_00952	LOC105834130	rNP_Brain_up	5701.31	1.1676	0.0233095	0.999957	5239.42	3183.99	480.99	74.42	4710.78	5464.8	4694.6	7134.07	5499.41	1193.61	12346.8	3447.8	13972	6398.49	12976.8	5523.45	4580.79	NA	NA	NA	NA	NA	glycine-rich cell wall structural protein 1.8 isoform X1 [Monomorium pharaonis]	NA
Pharaoh_ant_07291	LOC105840445	rNP_Brain_down	3811.91	-0.775901	0.0235013	0.999957	2473.45	3713.16	3513.21	8759.32	5838.78	5109.13	5255.13	2359.12	4852.45	4151.45	3937.81	2866.24	3503.8	1101.08	941.56	2950.04	3476.74	FBgn0031676	senju	senju	In progress.	UDP-galactose transporter senju OS=Drosophila melanogaster OX=7227 GN=senju PE=1 SV=2	UDP-galactose transporter senju [Monomorium pharaonis]	[Dmel]GO:0072334#UDP-galactose transmembrane transport;GO:0005797#Golgi medial cisterna;GO:0005794#Golgi apparatus;GO:0045751#negative regulation of Toll signaling pathway;GO:0005459#UDP-galactose transmembrane transporter activity;GO:0002225#positive regulation of antimicrobial peptide production;GO:0030173#integral component of Golgi membrane;GO:0045824#negative regulation of innate immune resp…
Pharaoh_ant_14992	LOC105835978	rNP_Brain_down	30889	-1.51364	0.0235681	0.999957	4662.73	29598.1	32709.4	253836	6362.67	16755.3	9530.74	6723.34	31606.6	29947.1	19323	25421.6	21680.8	8037.87	12756.6	7941.06	8219.92	FBgn0032987	RpL21	Ribosomal protein L21	Insufficient genetic data for FlyBase to solicit a summary.	60S ribosomal protein L21 OS=Homo sapiens OX=9606 GN=RPL21 PE=1 SV=2	60S ribosomal protein L21 [Monomorium pharaonis]	[Dmel]GO:0006412#translation;GO:0003735#structural constituent of ribosome;GO:0022625#cytosolic large ribosomal subunit;GO:0022626#cytosolic ribosome;GO:0002181#cytoplasmic translation;
Pharaoh_ant_14570	LOC108758509	rNP_Brain_up	161.182	2.01877	0.0236101	0.999957	32.59	101.42	189.09	6.47	109.22	0	50.75	20.5	26.68	173.38	17.58	494.39	190.04	660.65	546.71	103.18	17.44	NA	NA	NA	NA	Putative nuclease HARBI1 OS=Xenopus laevis OX=8355 GN=harbi1 PE=2 SV=1	putative nuclease HARBI1 [Monomorium pharaonis]	NA
Pharaoh_ant_20118	LOC118645181	rNP_Brain_up	51.9457	2.65951	0.0236317	0.999957	25.77	39.26	14.07	0	70.82	9.5	0	0	0	0.74	2.64	11.58	122.49	428.2	35.44	87.71	34.88	NA	NA	NA	NA	NA	PREDICTED: uncharacterized protein LOC105555900 [Vollenhovia emeryi]	[Unip]GO:0003676#nucleic acid binding;GO:0003677#DNA binding;
Pharaoh_ant_07031	LOC105840287	rNP_Brain_down	12904.9	-1.13931	0.0236615	0.999957	5444.78	16589.8	13230.4	76099.6	2497.46	6382.98	1829.34	7186.69	20405.6	16819.3	8605	9382.53	13502	7095.84	6064.46	3371.03	4877.24	FBgn0030341	p24-1	p24-related-1	p24-related-1 (p24-1) encodes a p24 protein that contributes to the secretion of Wnt ligands.	Transmembrane emp24 domain-containing protein 7 OS=Rattus norvegicus OX=10116 GN=Tmed7 PE=1 SV=1	transmembrane emp24 domain-containing protein 7 [Monomorium pharaonis]	[Dmel]GO:0005783#endoplasmic reticulum;GO:0005794#Golgi apparatus;GO:0061355#Wnt protein secretion;GO:0005793#endoplasmic reticulum-Golgi intermediate compartment;GO:0048193#Golgi vesicle transport;GO:0038024#cargo receptor activity;GO:0006888#endoplasmic reticulum to Golgi vesicle-mediated transport;GO:0030134#COPII-coated ER to Golgi transport vesicle;GO:0016021#integral component of membrane;G…
Pharaoh_ant_01288	LOC105837800	rNP_Brain_down	5318.43	-0.781772	0.0237933	0.999957	10532.6	2521.51	2352.34	5633.53	7436.06	7562.9	8648.22	10587.3	5507.62	3478.35	2760.24	1937.39	2510.85	2556.95	5001.41	5619.41	5766.59	FBgn0038851	dmrt93B	doublesex-Mab related 93B	Insufficient genetic data for FlyBase to solicit a summary.	Doublesex- and mab-3-related transcription factor A2 OS=Xiphophorus maculatus OX=8083 GN=dmrta2 PE=2 SV=1	doublesex and mab-3 related transcription factor 3, truncated-like isoform X1 [Monomorium pharaonis]	[Dmel]GO:0000977#RNA polymerase II transcription regulatory region sequence-specific DNA binding;GO:0006357#regulation of transcription by RNA polymerase II;GO:0001228#DNA-binding transcription activator activity, RNA polymerase II-specific;GO:0005634#nucleus;
Pharaoh_ant_05849	LOC118644185	rNP_Brain_down	18281.7	-0.698787	0.0238984	0.999957	16064.6	12771.1	14896.7	44589.4	7317.46	42104.7	26411.6	15987.6	15999	21015.3	10469.3	13691.1	11452.7	9432.57	17218.9	13952.6	17414.2	FBgn0034978	CG3257	-	Insufficient genetic data for FlyBase to solicit a summary.	NA	uncharacterized protein LOC105840058 [Monomorium pharaonis]	[Dmel]GO:0003674#molecular_function;GO:0005575#cellular_component;GO:0008150#biological_process;
Pharaoh_ant_03051	LOC108770514	rNP_Brain_down	608.765	-2.46417	0.0240158	0.999957	1195.05	29.44	46.51	84.13	1637.38	31.66	2160.36	3371.24	579.75	53.46	2.64	313.25	30.11	0	0	796.58	17.44	NA	NA	NA	NA	NA	uncharacterized protein LOC112451723, partial [Temnothorax curvispinosus]	[Unip]GO:0006508#proteolysis;GO:0004190#aspartic-type endopeptidase activity;
Pharaoh_ant_08542	-	rNP_Brain_down	109.158	-2.27569	0.0240239	0.999957	134.13	102.23	3.06	19.41	325.09	4.22	807.53	15.72	207.27	7.43	3.52	32.01	26.86	0	5.06	110.92	51.22	NA	NA	NA	NA	Putative 115 kDa protein in type-1 retrotransposable element R1DM OS=Drosophila melanogaster OX=7227 GN=R1A1-element\ORF2 PE=4 SV=1	uncharacterized protein LOC109859777, partial [Pseudomyrmex gracilis]	NA
Pharaoh_ant_06868	LOC105832960	rNP_Brain_down	4029.68	-0.730448	0.0240704	0.999957	4104.23	2714.53	4143.52	5908.58	5229.56	4327.09	6389.73	9874.52	2986.48	2520.87	2864.82	3634.38	3227.48	1663.85	1566.74	4899.19	2448.97	FBgn0038306	Art3	Arginine methyltransferase 3	In progress.	Protein arginine N-methyltransferase 3 OS=Rattus norvegicus OX=10116 GN=Prmt3 PE=1 SV=1	protein arginine N-methyltransferase 1 isoform X3 [Monomorium pharaonis]	[Dmel]GO:0035241#protein-arginine omega-N monomethyltransferase activity;GO:0018216#peptidyl-arginine methylation;
Pharaoh_ant_01278	LOC105829201	rNP_Brain_down	9840.01	-1.01167	0.0242363	0.999957	5309.89	14618.7	12255.5	45527.8	4193.72	6993	3340.07	5401.64	14975	11574.8	7032.43	8569.44	9202.25	1321.29	10018	3588.75	3357.94	FBgn0021967	ND-PDSW	NADH dehydrogenase (ubiquinone) PDSW subunit	In progress.	NADH dehydrogenase [ubiquinone] 1 beta subcomplex subunit 10 OS=Bombyx mori OX=7091 PE=1 SV=1	NADH dehydrogenase [ubiquinone] 1 beta subcomplex subunit 10 [Monomorium pharaonis]	[Dmel]GO:0005747#mitochondrial respiratory chain complex I;GO:0003954#NADH dehydrogenase activity;GO:0005739#mitochondrion;GO:0006120#mitochondrial electron transport, NADH to ubiquinone;
Pharaoh_ant_13311	LOC105828236	rNP_Brain_down	4319.4	-1.517	0.0243822	0.999957	741.13	3342.66	4629.41	31215.8	2087.05	23.22	1747.58	3462.13	7394.62	4367.15	2892.06	2499.87	2868.15	110.11	3009.45	1303.22	1736.19	FBgn0243513	cnir	cornichon related	In progress.	Protein cornichon homolog 4 OS=Homo sapiens OX=9606 GN=CNIH4 PE=1 SV=1	protein cornichon homolog 4 [Monomorium pharaonis]	[Dmel]GO:0016192#vesicle-mediated transport;
Pharaoh_ant_08483	LOC105835411	rNP_Brain_down	7916.69	-1.17728	0.0243842	0.999957	2856.14	7046.83	8736.21	52805.1	1980.39	4183.55	4639.34	2095.32	10212.8	8227.9	6903.25	7014.76	6430.95	2801.63	5264.64	2328.87	1056.1	FBgn0028737	eEF1beta	eukaryotic translation elongation factor 1 beta	In progress.	Elongation factor 1-beta OS=Xenopus laevis OX=8355 GN=eef1b PE=1 SV=3	elongation factor 1-beta' [Monomorium pharaonis]	[Dmel]GO:0006414#translational elongation;GO:0005829#cytosol;GO:0005853#eukaryotic translation elongation factor 1 complex;GO:0003746#translation elongation factor activity;GO:0005085#guanyl-nucleotide exchange factor activity;
Pharaoh_ant_00461	LOC112639702	rNP_Brain_up	10.044	2.17972	0.0243866	0.999957	12.12	3.27	6.12	0	6.83	0	0	1.37	1.03	6.31	2.64	3.4	28.89	61.17	30.37	7.22	0	NA	NA	NA	NA	General transcription factor II-I repeat domain-containing protein 2 OS=Mus musculus OX=10090 GN=Gtf2ird2 PE=2 SV=1	General transcription factor II-I repeat domain-containing protein 2B [Ooceraea biroi]	NA
Pharaoh_ant_18156	LOC105837878	rNP_Brain_down	16277.4	-1.12391	0.024435	0.999957	6087.39	23185.2	17810.8	103423	8650.23	4351.36	7921.33	5251.29	19277.4	13502.8	11816.5	14881.4	16021.8	3511.22	10506.5	5819.59	4698.5	FBgn0264326	DNApol-epsilon255	DNA polymerase epsilon 255kD subunit	DNA polymerase epsilon 255kD subunit (DNApol-epsilon255) encodes the large subunit of DNA pol epsilon, an essential DNA polymerase participating with DNA pol alpha and DNA pol delta in cellular DNA replication. The C-terminal and N-terminal regions of the products of DNApol-epsilon255 have differential requirements in mitotic and endo-replicating cells.	DNA polymerase epsilon catalytic subunit 1 OS=Drosophila melanogaster OX=7227 GN=DNApol-epsilon255 PE=1 SV=3	DNA polymerase epsilon catalytic subunit A [Monomorium pharaonis]	[Dmel]GO:0000278#mitotic cell cycle;GO:0007113#endomitotic cell cycle;GO:0000166#nucleotide binding;GO:0005634#nucleus;GO:0090592#DNA synthesis involved in DNA replication;GO:0008270#zinc ion binding;GO:0006297#nucleotide-excision repair, DNA gap filling;GO:0006281#DNA repair;GO:0006287#base-excision repair, gap-filling;GO:0003677#DNA binding;GO:0008310#single-stranded DNA 3'-5' exodeoxyribonucle…
Pharaoh_ant_04727	LOC105831944	rNP_Brain_up	1805.97	1.77926	0.0244808	0.999957	195.51	1612.04	216.02	12.94	638.23	3.17	1939.31	92.26	3575.46	734.73	4833.72	1227.12	5953.2	4135.16	4034.53	755.82	742.21	NA	NA	NA	NA	Venom allergen 2 OS=Solenopsis invicta OX=13686 PE=1 SV=1	venom allergen 2 [Monomorium pharaonis]	[Unip]GO:0005576#extracellular region;
Pharaoh_ant_14485	LOC118648117	rNP_Brain_down	68.3512	-2.66115	0.0245338	0.999957	27.28	61.34	26.31	0	261.95	0	480.46	7.52	168.28	16.71	0.44	50.39	50.05	0	0	3.61	7.63	NA	NA	NA	NA	Protein ANTAGONIST OF LIKE HETEROCHROMATIN PROTEIN 1 OS=Arabidopsis thaliana OX=3702 GN=ALP1 PE=1 SV=1	PREDICTED: putative nuclease HARBI1 [Trachymyrmex zeteki]	NA
Pharaoh_ant_15771	LOC105838222	rNP_Brain_down	1240.2	-1.73506	0.0245476	0.999957	1326.9	433.47	381.86	10587.5	363.48	3.17	1714.87	1503.49	364.27	743.64	547.92	229.49	805.34	550.54	248.05	875	404.35	NA	NA	NA	NA	NA	uncharacterized protein LOC105838222 isoform X1 [Monomorium pharaonis]	NA
Pharaoh_ant_07844	LOC105838535	rNP_Brain_down	6401.77	-1.19325	0.0246257	0.999957	4457.37	6829.27	6580.92	45336.8	1968.44	1948.24	1554.72	2937.28	5489.66	6234.97	6647.52	5046.05	4016.14	1345.76	4485.07	2172.03	1779.78	FBgn0036740	Vps60	Vacuolar protein sorting 60	Vacuolar protein sorting 60 (Vps60) encodes a member of the Vps4 complex. It contributes to the formation of intraluminal vesicles and multi-vesicular bodies by supporting the dissociation of the ESCRT complex from the invaginating membranes on endosomes.	Charged multivesicular body protein 5 OS=Drosophila melanogaster OX=7227 GN=Vps60 PE=1 SV=2	charged multivesicular body protein 5 [Monomorium pharaonis]	[Dmel]GO:0032509#endosome transport via multivesicular body sorting pathway;GO:0006900#vesicle budding from membrane;GO:0003674#molecular_function;GO:0000815#ESCRT III complex;GO:0032511#late endosome to vacuole transport via multivesicular body sorting pathway;GO:0005771#multivesicular body;
Pharaoh_ant_11445	LOC105830060	rNP_Brain_down	1170.7	-2.03205	0.0249504	0.999957	3244.89	304.25	62.42	6.47	2192.85	3329.75	2243.82	4938.97	591.04	84.28	9.67	557.04	127.37	0	478.37	901.31	829.4	FBgn0004779	Ccp84Ae	Ccp84Ae	Insufficient genetic data for FlyBase to solicit a summary.	Larval cuticle protein A2B OS=Tenebrio molitor OX=7067 PE=1 SV=1	larval cuticle protein a2b [Lasius niger]	[Dmel]GO:0040003#chitin-based cuticle development;GO:0062129#chitin-based extracellular matrix;GO:0042302#structural constituent of cuticle;GO:0008010#structural constituent of chitin-based larval cuticle;GO:0031012#extracellular matrix;
Pharaoh_ant_21042	LOC108746112	rNP_Brain_up	3124.01	1.54685	0.0250581	0.999957	2459.06	3826.03	405.11	19.41	1274.75	10.55	2436.68	2465.04	4101.34	442.17	9820.35	5821.69	5884.02	1663.85	8942.29	1874.86	1660.99	NA	NA	NA	NA	Halomucin OS=Haloquadratum walsbyi (strain DSM 16790 / HBSQ001) OX=362976 GN=hmu PE=3 SV=1	Halomucin [Atta colombica]	NA
Pharaoh_ant_12776	LOC118647254	rNP_Brain_down	513.393	-1.74992	0.0251297	0.999957	844.19	436.75	105.26	517.73	2309.74	25.33	1981.04	151.72	792.15	65.71	144.12	316.66	135.92	97.87	30.37	690.3	82.83	NA	NA	NA	NA	Envelope fusion protein OS=Lymantria dispar multicapsid nuclear polyhedrosis virus OX=10449 GN=LdOrf-130 PE=3 SV=1	uncharacterized protein LOC113003882 [Solenopsis invicta]	NA
Pharaoh_ant_00373	LOC105836912	rNP_Brain_up	2215.01	1.3052	0.0252574	0.999957	1368.58	1801.78	340.86	29.12	2584.49	2402.06	2908.68	456.51	1423.21	471.87	3906.61	1325.19	4260.31	5799.01	5907.53	1120.58	1548.73	NA	NA	NA	NA	NA	uncharacterized protein LOC105836912 [Monomorium pharaonis]	NA
Pharaoh_ant_20272	LOC105828590	rNP_Brain_up	936.532	1.55062	0.0254236	0.999957	134.89	1798.51	332.29	453.01	530.72	193.14	10.15	273.36	1140.52	348.99	2145.98	1517.22	2204.01	2887.27	1381.97	453.49	115.53	FBgn0010387	Acbp2	Acyl-CoA binding protein 2	Insufficient genetic data for FlyBase to solicit a summary.	Acyl-CoA-binding protein homolog OS=Drosophila melanogaster OX=7227 GN=Acbp2 PE=2 SV=1	acyl-CoA-binding protein homolog isoform X1 [Monomorium pharaonis]	[Dmel]GO:0000062#fatty-acyl-CoA binding;GO:0042049#cellular acyl-CoA homeostasis;
Pharaoh_ant_07937	LOC105829536	rNP_Brain_down	7885.75	-0.679151	0.0257589	0.999957	6885.35	7113.07	10157.2	20207.6	3613.51	12901	10764	5601.19	7010.35	9049.13	8547.88	5632.38	4149.62	3498.98	4302.83	6363.37	8260.25	FBgn0039844	CG1607	-	Insufficient genetic data for FlyBase to solicit a summary.	Y+L amino acid transporter 2 OS=Mus musculus OX=10090 GN=Slc7a6 PE=1 SV=1	large neutral amino acids transporter small subunit 1 isoform X2 [Monomorium pharaonis]	[Dmel]GO:0015171#amino acid transmembrane transporter activity;GO:0016020#membrane;GO:0015179#L-amino acid transmembrane transporter activity;GO:0003333#amino acid transmembrane transport;
Pharaoh_ant_11934	LOC105456884	rNP_Brain_down	9.89437	-2.33214	0.0259681	0.999957	4.55	30.26	0	6.47	46.93	2.11	15.79	23.24	0	21.16	2.2	6.81	6.51	0	0	0	2.18	NA	NA	NA	NA	Putative 115 kDa protein in type-1 retrotransposable element R1DM OS=Drosophila melanogaster OX=7227 GN=R1A1-element\ORF2 PE=4 SV=1	uncharacterized protein LOC109859777, partial [Pseudomyrmex gracilis]	[Unip]GO:0003964#RNA-directed DNA polymerase activity;GO:0006278#RNA-dependent DNA biosynthetic process;
Pharaoh_ant_06539	LOC105837428	rNP_Brain_up	6948.01	0.649332	0.0262907	0.999957	5263.67	5629.45	6017.93	2798.97	7315.75	2300.74	4617.34	11464.1	4910.42	5969.52	12644.3	4815.2	7551.68	11524.6	8856.23	9044.62	7391.61	FBgn0013272	Gp150	Gp150	Gp150 (Gp150) encodes a transmembrane glycoprotein that regulates Notch signaling and is involved in eye development.	Insulin-like growth factor-binding protein complex acid labile subunit OS=Homo sapiens OX=9606 GN=IGFALS PE=1 SV=1	extracellular matrix protein 2 [Monomorium pharaonis] extracellular matrix protein 2 [Monomorium pharaonis]	[Dmel]GO:0007185#transmembrane receptor protein tyrosine phosphatase signaling pathway;GO:0005886#plasma membrane;GO:0048749#compound eye development;
Pharaoh_ant_01109	LOC105838043	rNP_Brain_down	22465	-0.983622	0.0263111	0.999957	11071.4	30578.8	27983.3	103358	2982.96	23532	8943.71	12255.5	32994.9	28367	14365.4	23866.3	21138	11573.6	11650.5	9587.88	7655.36	FBgn0033885	DJ-1alpha	DJ-1alpha	In progress.	Protein dj-1beta OS=Drosophila melanogaster OX=7227 GN=dj-1beta PE=1 SV=3	protein dj-1beta [Monomorium pharaonis]	[Dmel]GO:0106046#guanine deglycation, glyoxal removal;GO:0042775#mitochondrial ATP synthesis coupled electron transport;GO:0006979#response to oxidative stress;GO:0042417#dopamine metabolic process;GO:0005634#nucleus;GO:0016684#oxidoreductase activity, acting on peroxide as acceptor;GO:0051896#regulation of protein kinase B signaling;GO:0005739#mitochondrion;GO:0070050#neuron cellular homeostasis…
Pharaoh_ant_18089	LOC105839371	rNP_Brain_up	431.927	1.64376	0.0263371	0.999957	119.73	260.9	277.21	45.3	510.24	14.78	364.85	164.7	130.83	413.96	1772.06	512.78	518.04	611.71	1169.36	451.95	4.36	WBGene00019914	NA	clec-150	NA	Hemolymph lipopolysaccharide-binding protein OS=Periplaneta americana OX=6978 PE=1 SV=1	hemolymph lipopolysaccharide-binding protein [Monomorium pharaonis] hemolymph lipopolysaccharide-binding protein [Monomorium pharaonis]	[Cele]GO:0030246#carbohydrate binding;
Pharaoh_ant_01188	LOC105830279	rNP_Brain_up	489.697	2.2578	0.0265055	0.999957	577.44	149.67	93.02	0	416.39	0	36.09	483.17	92.86	63.49	3244.01	102.15	324.74	2373.44	10.12	199.15	159.12	NA	NA	NA	NA	Cytochrome P450 4C1 OS=Blaberus discoidalis OX=6981 GN=CYP4C1 PE=2 SV=1	cytochrome P450 4C1 [Monomorium pharaonis]	[Unip]GO:0016705#oxidoreductase activity, acting on paired donors, with incorporation or reduction of molecular oxygen;GO:0016491#oxidoreductase activity;GO:0020037#heme binding;GO:0055114#oxidation-reduction process;GO:0005506#iron ion binding;GO:0046872#metal ion binding;GO:0004497#monooxygenase activity;
Pharaoh_ant_21065	LOC105835097	rNP_Brain_down	5136.8	-1.05418	0.0265348	0.999957	1873.28	5541.12	5232.79	27672.6	1845.58	1361.45	4074.86	4483.14	7685.01	5557.79	4349.52	4668.11	4989.55	1235.65	2024.86	2824.15	1906.21	NA	NA	NA	NA	Alpha-(1,3)-fucosyltransferase 10 OS=Xenopus tropicalis OX=8364 GN=fut10 PE=2 SV=1	alpha-(1,3)-fucosyltransferase 10 [Monomorium pharaonis]	[Unip]GO:0016740#transferase activity;GO:0016020#membrane;GO:0006486#protein glycosylation;GO:0005794#Golgi apparatus;GO:0032580#Golgi cisterna membrane;GO:0016757#transferase activity, transferring glycosyl groups;GO:0016021#integral component of membrane;GO:0008417#fucosyltransferase activity;GO:0036065#fucosylation;
Pharaoh_ant_03919	LOC105838172	rNP_Brain_down	13035.3	-0.875666	0.0266504	0.999957	11873.9	5313.75	10277.7	61949.4	11576.9	23361	8437.31	12658.7	7493.13	7472.01	8896.32	5989.89	5658.98	8099.04	9339.67	13155	10047.7	FBgn0051158	Efa6	Exchange factor for Arf 6	Exchange factor for Arf 6 (Efa6) encodes a Guanine Nucleotide Exchange Factor (GEF) that sustains activation of Arf family GTPases. They are active in dynamic actin rearrangement during cell shapes changes as well as cell patterning within epithelia.	PH and SEC7 domain-containing protein OS=Drosophila melanogaster OX=7227 GN=Efa6 PE=1 SV=2	PH and SEC7 domain-containing protein 1 isoform X1 [Monomorium pharaonis]	[Dmel]GO:0001745#compound eye morphogenesis;GO:0005543#phospholipid binding;GO:0005912#adherens junction;GO:0008017#microtubule binding;GO:0000139#Golgi membrane;GO:0005086#ARF guanyl-nucleotide exchange factor activity;GO:0035082#axoneme assembly;GO:0097305#response to alcohol;GO:0099738#cell cortex region;GO:0031115#negative regulation of microtubule polymerization;GO:0030424#axon;GO:0044297#ce…
Pharaoh_ant_02733	LOC105839028	rNP_Brain_down	4437.5	-0.924943	0.0266869	0.999957	3483.6	3417.91	3385.31	20369.4	3515.38	7087.98	1659.04	3640.5	5621.51	2949.67	2265.93	3290.49	2333.02	2140.99	1574.33	5525.52	3177.02	FBgn0085437	CG34408	-	In progress.	Ral GTPase-activating protein subunit beta OS=Homo sapiens OX=9606 GN=RALGAPB PE=1 SV=1	ral GTPase-activating protein subunit beta isoform X3 [Monomorium pharaonis]	[Dmel]GO:0051056#regulation of small GTPase mediated signal transduction;GO:0090630#activation of GTPase activity;GO:0005096#GTPase activator activity;
Pharaoh_ant_15012	LOC105833096	rNP_Brain_down	6053.83	-1.05323	0.0268336	0.999957	4973.43	6438.33	6889.34	31963.3	1652.74	7376.1	3121.27	2663.23	4709.31	7191.71	4322.27	5910.22	5465.68	489.37	2761.4	4345.61	2641.88	FBgn0030717	Slc25A46a	Solute carrier family 25 member 46a	Insufficient genetic data for FlyBase to solicit a summary.	Solute carrier family 25 member 46 OS=Gallus gallus OX=9031 GN=SLC25A46 PE=2 SV=1	solute carrier family 25 member 46-like [Monomorium pharaonis]	[Dmel]GO:0090149#mitochondrial membrane fission;GO:0003674#molecular_function;GO:0005575#cellular_component;GO:0008150#biological_process;GO:0005741#mitochondrial outer membrane;
Pharaoh_ant_01625	LOC105835680	rNP_Brain_up	6581.38	1.92467	0.0268691	0.999957	2473.45	11621.2	168.29	2989.88	3910.44	10.55	456.21	3101.29	4470.22	1388.15	7402.39	8067.56	18266.5	10178.9	35366.7	1913.55	98.09	NA	NA	NA	NA	Allergen Tha p 1 OS=Thaumetopoea pityocampa OX=208016 PE=1 SV=1	ejaculatory bulb-specific protein 3 [Monomorium pharaonis]	NA
Pharaoh_ant_06674	-	rNP_Brain_down	54.0505	-3.31218	0.0269463	0.999957	110.64	6.54	0	0	46.08	0	502.45	194.77	0	0	0	2.72	6.51	0	5.06	39.73	4.36	NA	NA	NA	NA	NA	uncharacterized protein LOC105840414 [Monomorium pharaonis]	NA
Pharaoh_ant_17660	-	rNP_Brain_down	39.3508	-1.79496	0.0269875	0.999957	17.43	13.9	37.33	71.19	36.69	300.79	12.41	8.2	52.33	4.46	17.58	13.62	12.21	24.47	15.19	26.83	4.36	NA	NA	NA	NA	NA	uncharacterized protein LOC105204217 [Solenopsis invicta]	NA
Pharaoh_ant_16829	-	rNP_Brain_down	741.22	-1.71709	0.0271056	0.999957	1748.24	220.01	497.52	524.2	432.6	4.22	4076.55	1705.1	655.68	526.45	462.24	316.66	327.18	293.62	5.06	523.14	282.28	NA	NA	NA	NA	NA	uncharacterized protein LOC115245812 [Formica exsecta]	[Unip]GO:0003676#nucleic acid binding;GO:0015074#DNA integration;
Pharaoh_ant_12317	LOC105831164	rNP_Brain_down	8400.8	-0.669579	0.0271487	0.999957	11125.2	8828.16	5346.62	21285.1	6466.77	10448.3	10331.5	7490.12	10841.8	7038.38	6609.73	8101.61	3480.19	2226.63	6702.29	7691.35	8799.74	FBgn0038965	mats	mob as tumor suppressor	In progress.	MOB kinase activator-like 1 OS=Drosophila melanogaster OX=7227 GN=mats PE=1 SV=1	Mps one binder kinase activator-like 1, partial [Acromyrmex echinatior]	[Dmel]GO:0006915#apoptotic process;GO:0030295#protein kinase activator activity;GO:0007275#multicellular organism development;GO:0019901#protein kinase binding;GO:0035329#hippo signaling;GO:0005634#nucleus;GO:0005886#plasma membrane;GO:0005829#cytosol;GO:0007059#chromosome segregation;GO:0005813#centrosome;GO:0008285#negative regulation of cell population proliferation;GO:0005515#protein binding;…
Pharaoh_ant_06673	LOC118647020	rNP_Brain_up	53.9908	2.78402	0.0271497	0.999957	6.06	3.27	34.88	0	81.91	8.44	1.13	6.83	10.77	0.74	0.88	1.36	11.8	672.88	0	76.87	0	NA	NA	NA	NA	NA	uncharacterized protein LOC105839047, partial [Monomorium pharaonis]	NA
Pharaoh_ant_02987	LOC105833625	rNP_Brain_down	439.848	-2.59893	0.0271601	0.999957	2121.83	214.28	73.43	0	840.45	8.44	2610.93	559.71	266.27	11.14	0	110.32	52.9	24.47	0	559.26	23.98	NA	NA	NA	NA	NA	uncharacterized protein LOC114253890 [Monomorium pharaonis]	NA
Pharaoh_ant_15997	LOC105838482	rNP_Brain_down	11231.2	-0.660851	0.0271689	0.999957	20259.7	5909.98	11233.6	5989.47	9755.19	21987.9	18991	16420.9	7037.03	14730.9	6240.65	6136.3	7150.03	11732.6	10111.6	11348.7	5894.11	NA	NA	NA	NA	NA	uncharacterized protein LOC105838482 [Monomorium pharaonis] uncharacterized protein LOC105838482 [Monomorium pharaonis]	NA
Pharaoh_ant_04049	LOC105833467	rNP_Brain_down	4186.04	-1.16672	0.0272289	0.999957	1482.25	4917.08	4131.28	20854.8	2851.56	283.9	2402.85	3011.08	9893.7	4434.72	2406.97	3629.62	4049.51	795.22	959.28	2108.57	2950.32	FBgn0044030	mRpS14	mitochondrial ribosomal protein S14	Insufficient genetic data for FlyBase to solicit a summary.	28S ribosomal protein S14, mitochondrial OS=Mus musculus OX=10090 GN=Mrps14 PE=1 SV=1	28S ribosomal protein S14, mitochondrial [Monomorium pharaonis]	[Dmel]GO:0032543#mitochondrial translation;GO:0005763#mitochondrial small ribosomal subunit;GO:0006412#translation;GO:0003735#structural constituent of ribosome;GO:0015935#small ribosomal subunit;
Pharaoh_ant_08127	LOC105828469	rNP_Brain_down	56323.2	-1.1098	0.0272412	0.999957	12809.1	52524.1	55537.6	388160	15540.2	26662.2	27696.7	24395.5	68244.7	51434.2	43996.9	40277.9	48880.6	19097.6	37287.8	22531.8	22416.8	FBgn0042132	CG18809	-	Insufficient genetic data for FlyBase to solicit a summary.	Telomerase RNA component interacting RNase OS=Homo sapiens OX=9606 GN=TRIR PE=1 SV=1	arginine/serine-rich coiled-coil protein 2 isoform X1 [Monomorium pharaonis]	[Dmel]GO:0008340#determination of adult lifespan;GO:0008409#5'-3' exonuclease activity;GO:0008408#3'-5' exonuclease activity;GO:0090503#RNA phosphodiester bond hydrolysis, exonucleolytic;
Pharaoh_ant_08675	-	rNP_Brain_up	77.5191	3.65893	0.0273352	0.999957	0	4.09	53.85	0	75.09	0	0	0	0	0.74	0	67.42	20.75	0	0	125.88	970	NA	NA	NA	NA	NA	uncharacterized protein LOC114255633 [Monomorium pharaonis]	[Unip]GO:0016020#membrane;GO:0016021#integral component of membrane;
Pharaoh_ant_13143	LOC105831275	rNP_Brain_down	7917.31	-0.604895	0.0275529	0.999957	4217.9	9524.99	9279.01	14710	5387.41	14260.4	12345.8	5608.02	7847.65	9012.38	7955.14	6904.45	6801.68	4355.38	3728.27	7332.79	5323	FBgn0026582	Hmg-2	High mobility group protein 2	High mobility group protein 2 (Hmg-2) encodes a member of the non-histone chromosomal high-mobility group protein family. These proteins associate with with chromatin and are ubiquitously distributed in the nucleus of eukaryotic cells. The product of Hmg-2 binds to DNA in a non-sequence specific fashion to induce structural changes in DNA that include bending and unwinding that in turn, promote D…	High mobility group protein 20A OS=Mus musculus OX=10090 GN=Hmg20a PE=1 SV=1	high mobility group protein 20A [Monomorium pharaonis] high mobility group protein 20A [Monomorium pharaonis] high mobility group protein 20A [Monomorium pharaonis] high mobility group protein 20A [Monomorium pharaonis]	[Dmel]GO:0010468#regulation of gene expression;GO:0003674#molecular_function;GO:0005634#nucleus;
Pharaoh_ant_15538	LOC118647254	rNP_Brain_down	375.798	-1.87746	0.0276262	0.999957	832.06	390.95	265.59	1553.19	247.44	4.22	1238.36	288.4	322.2	230.92	59.76	284.65	100.92	24.47	0	456.07	89.37	NA	NA	NA	NA	Envelope fusion protein OS=Lymantria dispar multicapsid nuclear polyhedrosis virus OX=10449 GN=LdOrf-130 PE=3 SV=1	uncharacterized protein LOC113003882 [Solenopsis invicta]	NA
Pharaoh_ant_07639	LOC105834077	rNP_Brain_down	7476.82	-0.587007	0.027762	0.999957	13502.5	4350.29	5525.31	9312.64	10755.2	12637.2	7818.69	11768.2	6825.65	4210.11	5203.69	4833.59	4583.02	5199.54	7509.7	6439.73	6630.87	NA	NA	NA	NA	NA	histone-lysine N-methyltransferase 2D [Monomorium pharaonis]	[Unip]GO:0006313#transposition, DNA-mediated;GO:0015074#DNA integration;GO:0003677#DNA binding;
Pharaoh_ant_12093	LOC105834367	rNP_Brain_down	8503.57	-0.755655	0.0278743	0.999957	7950.82	5568.11	5630.56	29203.1	9005.18	17444.5	9223.97	6534.72	4977.12	6661.92	5672.52	5529.55	3446.01	5823.48	6307.44	10352.5	5229.27	FBgn0261552	ps	pasilla	pasilla (ps) encodes a nuclear RNA binding protein implicated in splicing. It is expressed at high levels in the embryonic salivary gland and other tissues. Loss of function results in a significant reduction in secretory volume and secretory vesicles in the salivary gland and irregular gland morphology.	RNA-binding protein Nova-1 OS=Macaca fascicularis OX=9541 GN=NOVA1 PE=2 SV=1	RNA-binding protein Nova-1 isoform X1 [Solenopsis invicta]	[Dmel]GO:0097157#pre-mRNA intronic binding;GO:0005634#nucleus;GO:0000381#regulation of alternative mRNA splicing, via spliceosome;GO:0010468#regulation of gene expression;GO:0000398#mRNA splicing, via spliceosome;GO:0005829#cytosol;GO:0005737#cytoplasm;GO:0051252#regulation of RNA metabolic process;GO:0033120#positive regulation of RNA splicing;GO:0003729#mRNA binding;
Pharaoh_ant_17263	-	rNP_Brain_up	7859.06	2.01077	0.0278911	0.999957	2291.58	11103.5	462.02	84.13	1986.36	27.44	1175.2	194.09	16032.9	1607.19	43003.9	3256.44	15129	15708.7	17094.9	2587.35	1859.35	NA	NA	NA	NA	Allergen Tha p 1 OS=Thaumetopoea pityocampa OX=208016 PE=1 SV=1	transcriptional adapter 2B isoform X2 [Temnothorax curvispinosus]	NA
Pharaoh_ant_00805	LOC105839193	rNP_Brain_up	2993.09	1.00692	0.0281916	0.999957	2219.59	1127.85	654.18	1430.23	4448.84	2090.72	3179.92	2481.44	2628.88	853.53	1670.12	1909.47	1913.86	13922.5	2844.93	3480.41	4026.04	FBgn0039151	CG13607	-	Insufficient genetic data for FlyBase to solicit a summary.	NA	uncharacterized protein LOC105839193 [Monomorium pharaonis]	NA
Pharaoh_ant_05043	LOC105836466	rNP_Brain_down	2014.82	-0.940278	0.0282072	0.999957	1174.59	2887.92	1992.51	6093.02	969.29	2171.99	3596.09	697.07	3232.74	2285.86	1662.65	2041.58	1521.57	1247.89	1371.84	732.09	573.28	FBgn0051812	Tsen2	tRNA splicing endonuclease subunit 2	In progress.	tRNA-splicing endonuclease subunit Sen2 OS=Homo sapiens OX=9606 GN=TSEN2 PE=1 SV=2	tRNA-splicing endonuclease subunit Sen2 isoform X1 [Monomorium pharaonis]	[Dmel]GO:0000214#tRNA-intron endonuclease complex;GO:0000379#tRNA-type intron splice site recognition and cleavage;GO:0000213#tRNA-intron endonuclease activity;GO:0003676#nucleic acid binding;
Pharaoh_ant_10893	LOC105837873	rNP_Brain_down	10573.2	-0.524959	0.0283045	0.999957	7803.81	11955.7	12595.2	14337.8	8763.71	12757.5	7983.92	18351.5	15580.9	10818.2	8033.36	8953.51	11077.5	4624.53	11250.6	9044.62	5812.36	FBgn0030944	CG6617	-	Insufficient genetic data for FlyBase to solicit a summary.	Glucose-induced degradation protein 8-B homolog OS=Danio rerio OX=7955 GN=gid8b PE=2 SV=2	PREDICTED: glucose-induced degradation protein 8 homolog [Vollenhovia emeryi] PREDICTED: glucose-induced degradation protein 8 homolog [Vollenhovia emeryi] PREDICTED: glucose-induced degradation protein 8 homolog [Vollenhovia emeryi] glucose-induced degradation protein 8-A homolog [Monomorium pharaonis]	[Dmel]GO:0005737#cytoplasm;GO:0003674#molecular_function;GO:0008150#biological_process;GO:0005634#nucleus;
Pharaoh_ant_00768	LOC105835534	rNP_Brain_down	21476	-1.02666	0.0283557	0.999957	3959.5	32890.1	34254.6	92411.3	5556.35	17153.2	12849.4	9828.05	36309.7	26533	18965.8	21452.9	24524.1	5652.2	10650.8	6118.31	5983.48	FBgn0036918	Pfdn6	Prefoldin 6	Insufficient genetic data for FlyBase to solicit a summary.	Prefoldin subunit 6 OS=Mus musculus OX=10090 GN=Pfdn6 PE=1 SV=1	prefoldin subunit 6 isoform X1 [Monomorium pharaonis]	[Dmel]GO:0016272#prefoldin complex;GO:0006457#protein folding;GO:0051082#unfolded protein binding;GO:0051131#chaperone-mediated protein complex assembly;GO:0005737#cytoplasm;GO:0051087#chaperone binding;
Pharaoh_ant_00761	LOC105837165	rNP_Brain_down	4194.12	-1.23925	0.0283731	0.999957	1259.46	4982.51	3833.87	29643.2	560.58	1202.09	2123.71	1203.48	6273.6	3921.64	2399.51	3738.57	3382.93	1358	1574.33	1489.46	2353.06	FBgn0038196	CG9922	-	Insufficient genetic data for FlyBase to solicit a summary.	Huntingtin-interacting protein K OS=Homo sapiens OX=9606 GN=HYPK PE=1 SV=2	huntingtin-interacting protein K [Solenopsis invicta]	[Dmel]GO:0003674#molecular_function;GO:0005575#cellular_component;GO:0050821#protein stabilization;GO:0043066#negative regulation of apoptotic process;
Pharaoh_ant_12338	LOC105829040	rNP_Brain_down	12599.5	-0.973679	0.0284155	0.999957	5938.11	12639.5	13944.5	52384.4	5099.01	23559.4	6765.3	9005.92	12035.7	16557.9	10189.4	10610.3	11164.5	685.12	11994.8	5890.79	5727.35	FBgn0052250	PMP34	Peroxisomal Membrane Protein 34	In progress.	Peroxisomal membrane protein PMP34 OS=Homo sapiens OX=9606 GN=SLC25A17 PE=1 SV=1	peroxisomal membrane protein PMP34 [Monomorium pharaonis] peroxisomal membrane protein PMP34 [Monomorium pharaonis] peroxisomal membrane protein PMP34 [Monomorium pharaonis]	[Dmel]GO:0051724#NAD transmembrane transporter activity;GO:0044610#FMN transmembrane transporter activity;GO:0015230#FAD transmembrane transporter activity;GO:0005347#ATP transmembrane transporter activity;GO:0015228#coenzyme A transmembrane transporter activity;GO:0005779#integral component of peroxisomal membrane;GO:0005778#peroxisomal membrane;GO:0015217#ADP transmembrane transporter activity;…
Pharaoh_ant_03704	LOC105189479	rNP_Brain_down	8.68262	-3.10538	0.0284616	0.999957	92.45	3.27	6.12	19.41	0	10.55	0	0	7.18	0	0.88	0	7.73	0	0	0	0	NA	NA	NA	NA	NA	hypothetical protein ALC62_04129, partial [Cyphomyrmex costatus]	NA
Pharaoh_ant_08553	LOC116845858	rNP_Brain_down	3999.68	-0.950244	0.0286328	0.999957	1375.4	3497.24	3266.59	11551.8	3615.21	9256.8	4510.2	7673.96	1556.6	3612.75	2848.12	3747.43	3581.93	2740.46	1169.36	3457.7	532.95	NA	NA	NA	NA	120.7 kDa protein in NOF-FB transposable element OS=Drosophila melanogaster OX=7227 GN=NOF PE=4 SV=2	120.7 kDa protein in NOF-FB transposable element, partial [Camponotus floridanus]	NA
Pharaoh_ant_17371	LOC118644195	rNP_Brain_down	470.653	-1.19108	0.0290482	0.999957	211.43	227.37	506.7	1562.89	251.71	1060.66	914.11	798.9	340.67	253.94	342.28	163.43	144.87	220.22	192.36	420.48	389.09	NA	NA	NA	NA	E3 ubiquitin-protein ligase MIB2 OS=Gallus gallus OX=9031 GN=MIB2 PE=2 SV=1	E3 ubiquitin-protein ligase MIB2 [Monomorium pharaonis]	[Unip]GO:0004842#ubiquitin-protein transferase activity;GO:0046872#metal ion binding;GO:0008270#zinc ion binding;GO:0016567#protein ubiquitination;
Pharaoh_ant_10887	LOC105830624	rNP_Brain_down	2722.17	-1.30529	0.0290559	0.999957	656.25	2740.71	3125.23	18777.4	698.81	1555.64	543.05	651.29	5295.73	2024.49	1912.22	1928.53	2351.74	1162.25	1346.53	508.7	998.34	FBgn0085257	CG34228	-	Insufficient genetic data for FlyBase to solicit a summary.	NA	small integral membrane protein 12 [Solenopsis invicta]	NA
Pharaoh_ant_17623	LOC108765777	rNP_Brain_down	363.68	-2.68004	0.0293167	0.999957	690.35	50.71	45.9	6.47	38.4	2094.94	1585.17	0	1043.55	20.42	0	130.07	119.23	48.94	5.06	303.36	0	NA	NA	NA	NA	NA	PREDICTED: uncharacterized protein LOC105555888 [Vollenhovia emeryi]	[Unip]GO:0003676#nucleic acid binding;GO:0015074#DNA integration;
Pharaoh_ant_21050	-	rNP_Brain_up	5495.12	0.812223	0.0294669	0.999957	4902.95	4775.58	5059	7164.07	1925.78	1407.89	1088.36	6875.74	3599.58	5111.53	11331.9	3306.15	8420.92	6667.64	11913.8	4028.83	5837.43	FBgn0046706	Haspin	Haspin	Insufficient genetic data for FlyBase to solicit a summary.	Putative serine/threonine-protein kinase haspin homolog OS=Drosophila melanogaster OX=7227 GN=Haspin PE=2 SV=1	PREDICTED: uncharacterized protein LOC105460437 isoform X1 [Wasmannia auropunctata]	[Dmel]GO:0000278#mitotic cell cycle;GO:0005634#nucleus;GO:0035556#intracellular signal transduction;GO:0006468#protein phosphorylation;GO:0005737#cytoplasm;GO:0072354#histone kinase activity (H3-T3 specific);GO:0005524#ATP binding;GO:0004674#protein serine/threonine kinase activity;
MPGPB.11662.1	LOC105833881	rNP_Brain_up	1594.61	1.74059	0.0295151	0.999957	997.26	2080.68	725.77	6.47	720.99	161.47	2.26	64.24	2474.96	884.35	2550.66	1852.26	4703.47	415.96	6069.52	682.05	2716	FBgn0037126	CG14567	-	Insufficient genetic data for FlyBase to solicit a summary.	NA	collagen alpha-1(II) chain isoform X1 [Monomorium pharaonis]	NA
Pharaoh_ant_06728	LOC105833006	rNP_Brain_down	8288.33	-0.619268	0.0296082	0.999957	6581.48	11431.5	13459.9	13331.5	7194.59	12303.7	10422.9	5434.44	6287.97	10366	7181.38	10886.8	9381.71	4538.89	3148.66	4917.76	4032.58	FBgn0037757	CG8516	-	Insufficient genetic data for FlyBase to solicit a summary.	NA	uncharacterized protein LOC105833006 isoform X1 [Monomorium pharaonis] uncharacterized protein LOC105833006 isoform X1 [Monomorium pharaonis]	NA
Pharaoh_ant_09088	LOC105836379	rNP_Brain_up	378.141	1.82971	0.0296117	0.999957	43.95	168.48	605.22	333.29	115.19	6.33	201.32	6.15	46.69	308.52	322.95	266.94	246.61	2997.38	566.96	67.07	125.34	NA	NA	NA	NA	NA	uncharacterized protein LOC105836379 [Monomorium pharaonis]	[Unip]GO:0016020#membrane;GO:0050909#sensory perception of taste;GO:0007165#signal transduction;GO:0005886#plasma membrane;GO:0016021#integral component of membrane;
Pharaoh_ant_14486	-	rNP_Brain_down	146.716	-1.33026	0.0296632	0.999957	159.14	200.38	134.63	459.48	55.46	365.16	90.23	200.92	149.3	134.03	51.85	203.61	80.98	110.11	45.56	30.44	22.89	NA	NA	NA	NA	Synaptic functional regulator FMR1 OS=Mus musculus OX=10090 GN=Fmr1 PE=1 SV=1	synaptic functional regulator FMR1 isoform X1 [Monomorium pharaonis]	[Unip]GO:0003729#mRNA binding;GO:0003676#nucleic acid binding;GO:0003723#RNA binding;GO:0006417#regulation of translation;
Pharaoh_ant_09686	LOC105839421	rNP_Brain_down	233.26	-2.53455	0.0297372	0.999957	1549.7	22.9	64.25	0	300.34	4.22	1174.07	0	204.19	222.01	139.29	6.81	49.24	0	68.34	157.87	2.18	NA	NA	NA	NA	NA	uncharacterized protein LOC105839421 [Monomorium pharaonis]	NA
Pharaoh_ant_16998	LOC105838271	rNP_Brain_down	5179.65	-0.661154	0.0297494	0.999957	5883.55	6276.39	5778.65	6659.28	6677.52	1072.27	6111.16	8143.46	8321.71	6125.45	4302.5	5682.77	4306.7	2813.87	3009.45	3804.92	3084.38	FBgn0001986	Mtr4	Mtr4 helicase	Mtr4 helicase (Mtr4) encodes an RNA helicase involved in the viral defense response.	Exosome RNA helicase MTR4 OS=Mus musculus OX=10090 GN=Mtrex PE=1 SV=1	exosome RNA helicase MTR4 [Monomorium pharaonis]	[Dmel]GO:0071013#catalytic step 2 spliceosome;GO:0006401#RNA catabolic process;GO:0005634#nucleus;GO:0003723#RNA binding;GO:0000398#mRNA splicing, via spliceosome;GO:0051607#defense response to virus;GO:0003724#RNA helicase activity;GO:0000460#maturation of 5.8S rRNA;GO:0005524#ATP binding;
Pharaoh_ant_21010	LOC105834482	rNP_Brain_down	4910.79	-0.986933	0.0297714	0.999957	5626.65	2506.79	3620.91	26896	5591.34	3550.32	6085.78	1767.29	2465.73	3573.02	3312.12	2386.83	1634.7	5505.39	3113.22	4201.66	1645.73	NA	NA	NA	NA	Disks large 1 tumor suppressor protein OS=Drosophila melanogaster OX=7227 GN=dlg1 PE=1 SV=2	disks large 1 tumor suppressor protein isoform X10 [Monomorium pharaonis]	[Unip]GO:0016740#transferase activity;GO:0016020#membrane;GO:0102337#3-oxo-cerotoyl-CoA synthase activity;GO:0102756#very-long-chain 3-ketoacyl-CoA synthase activity;GO:0102336#3-oxo-arachidoyl-CoA synthase activity;GO:0016021#integral component of membrane;GO:0006633#fatty acid biosynthetic process;GO:0006631#fatty acid metabolic process;GO:0102338#3-oxo-lignoceronyl-CoA synthase activity;GO:000…
Pharaoh_ant_05750	LOC105837189	rNP_Brain_down	14674.7	-1.08489	0.0300045	0.999957	3472.99	19112.1	17285.2	77002.4	3861.8	17462.4	7459.48	2076.87	24841.5	15006	8271.06	13413.9	16660.3	6019.23	9620.62	4695.92	3207.54	FBgn0025839	ND-B14.5A	NADH dehydrogenase (ubiquinone) B14.5 A subunit	Insufficient genetic data for FlyBase to solicit a summary.	NADH dehydrogenase [ubiquinone] 1 alpha subcomplex subunit 7 OS=Bos taurus OX=9913 GN=NDUFA7 PE=1 SV=2	NADH dehydrogenase [ubiquinone] 1 alpha subcomplex subunit 7 [Monomorium pharaonis]	[Dmel]GO:0003954#NADH dehydrogenase activity;GO:0005747#mitochondrial respiratory chain complex I;GO:0008137#NADH dehydrogenase (ubiquinone) activity;GO:0006120#mitochondrial electron transport, NADH to ubiquinone;
Pharaoh_ant_04235	LOC105835142	rNP_Brain_down	12224.6	-0.917859	0.0300099	0.999957	8044.03	14984.3	7739.96	63454.1	9991.54	2086.5	13373.3	11782.6	10517.6	9673.97	4825.81	11537.1	6298.29	5860.18	8863.83	9738.53	9046.06	FBgn0028703	Nhe3	Na[+]/H[+] hydrogen exchanger 3	Insufficient genetic data for FlyBase to solicit a summary.	Sodium/hydrogen exchanger 7 OS=Mus musculus OX=10090 GN=Slc9a7 PE=1 SV=1	sodium/hydrogen exchanger 7 isoform X1 [Solenopsis invicta]	[Dmel]GO:0015386#potassium:proton antiporter activity;GO:0048471#perinuclear region of cytoplasm;GO:0005886#plasma membrane;GO:0071805#potassium ion transmembrane transport;GO:0015385#sodium:proton antiporter activity;GO:0051453#regulation of intracellular pH;GO:0098719#sodium ion import across plasma membrane;GO:0016021#integral component of membrane;GO:0055037#recycling endosome;
Pharaoh_ant_15980	LOC105840102	rNP_Brain_down	4038.75	-0.622484	0.0302352	0.999957	3223.67	5362	5426.78	6675.46	1762.81	7483.75	4232.75	4245.31	3680.64	5130.84	3332.33	3627.58	3141.21	1590.45	2984.14	3767.26	2991.74	FBgn0010551	Phb2	Prohibitin 2	In progress.	Prohibitin-2 OS=Homo sapiens OX=9606 GN=PHB2 PE=1 SV=2	prohibitin-2 [Monomorium pharaonis]	[Dmel]GO:0005739#mitochondrion;GO:0016020#membrane;
Pharaoh_ant_07862	LOC105836999	rNP_Brain_down	2421.37	-1.2073	0.03024	0.999957	1655.03	3361.47	2541.43	11331.8	736.35	2346.13	4612.27	1431.73	1582.77	1996.27	2093.25	2546.86	2142.16	1064.38	526.46	1135.03	59.94	FBgn0038923	mRpL35	mitochondrial ribosomal protein L35	Insufficient genetic data for FlyBase to solicit a summary.	39S ribosomal protein L35, mitochondrial OS=Homo sapiens OX=9606 GN=MRPL35 PE=1 SV=3	39S ribosomal protein L35, mitochondrial [Monomorium pharaonis]	[Dmel]GO:0032543#mitochondrial translation;GO:0005739#mitochondrion;GO:0006412#translation;GO:0003735#structural constituent of ribosome;GO:0005762#mitochondrial large ribosomal subunit;
Pharaoh_ant_16275	LOC105625430	rNP_Brain_up	68.143	2.77632	0.0303074	0.999957	0	87.51	8.57	6.47	0	0	0	1.37	72.85	23.02	368.21	4.09	140.4	0	384.72	54.69	6.54	NA	NA	NA	NA	Histone-lysine N-methyltransferase SETMAR OS=Homo sapiens OX=9606 GN=SETMAR PE=1 SV=2	transposase [Lasius niger]	NA
Pharaoh_ant_08485	LOC105829111	rNP_Brain_up	3380.02	1.50336	0.0304557	0.999957	429.67	1937.55	313.32	64.72	1259.39	370.44	1251.89	5260.85	7644.99	720.62	7366.36	627.18	18995.8	1884.07	6669.38	1019.46	1644.64	NA	NA	NA	NA	Lysozyme OS=Crassostrea gigas OX=29159 GN=lysoz PE=2 SV=1	invertebrate-type lysozyme 3 [Monomorium pharaonis]	[Unip]GO:0003796#lysozyme activity;
Pharaoh_ant_05270	LOC105830967	rNP_Brain_down	9521.77	-0.794242	0.0304825	0.999957	10563	6527.47	9429.55	42476.4	8575.15	3789.9	11536.6	9222.56	5101.79	8095.73	5831.14	6612.31	6093.19	8992.14	7307.22	7048	4667.98	FBgn0033021	CG10417	-	Insufficient genetic data for FlyBase to solicit a summary.	Probable protein phosphatase CG10417 OS=Drosophila melanogaster OX=7227 GN=CG10417 PE=1 SV=1	PREDICTED: probable protein phosphatase CG10417 [Trachymyrmex septentrionalis] Protein phosphatase 1G [Trachymyrmex septentrionalis]	[Dmel]GO:0004724#magnesium-dependent protein serine/threonine phosphatase activity;GO:0005737#cytoplasm;GO:0043169#cation binding;GO:0004722#protein serine/threonine phosphatase activity;GO:0006470#protein dephosphorylation;
Pharaoh_ant_09550	LOC105834565	rNP_Brain_down	5942.98	-0.8002	0.0305247	0.999957	8235.75	4002.69	4566.99	10581.1	4640.82	13929	15795.9	3828.44	2121.98	4361.21	2804.18	3733.13	2575.96	4294.21	2814.56	6864.85	5879.94	FBgn0085390	Dgk	Diacyl glycerol kinase	In progress.	Diacylglycerol kinase beta OS=Mus musculus OX=10090 GN=Dgkb PE=1 SV=2	diacylglycerol kinase 1 [Monomorium pharaonis]	[Dmel]GO:0004143#diacylglycerol kinase activity;GO:0005886#plasma membrane;GO:0016310#phosphorylation;GO:0035556#intracellular signal transduction;GO:0005509#calcium ion binding;GO:0007205#protein kinase C-activating G protein-coupled receptor signaling pathway;GO:0046486#glycerolipid metabolic process;GO:0046339#diacylglycerol metabolic process;GO:0003951#NAD+ kinase activity;GO:0046834#lipid ph…
Pharaoh_ant_01652	LOC105828402	rNP_Brain_down	14724.2	-0.943556	0.030602	0.999957	7255.16	15374.5	15666	73562.8	3495.76	7921.74	7951.78	16813.1	20387.2	15107.8	10680.7	9940.93	9723.55	2985.15	15912.9	11489.6	6042.33	FBgn0010621	CCT5	Chaperonin containing TCP1 subunit 5	Chaperonin containing TCP1 subunit 5 (CCT5) encodes a component of the TCP-1 ring complex (TRiC) chaperonin. It is involved in myofibril organization maintenance, cardiac physiological rhythm and lifespan determination.	T-complex protein 1 subunit epsilon OS=Homo sapiens OX=9606 GN=CCT5 PE=1 SV=1	T-complex protein 1 subunit epsilon [Monomorium pharaonis]	[Dmel]GO:0005832#chaperonin-containing T-complex;GO:0006457#protein folding;GO:0005524#ATP binding;GO:0051082#unfolded protein binding;
Pharaoh_ant_04778	LOC118644187	rNP_Brain_up	741.885	1.02312	0.0306542	0.999957	436.49	719.73	734.34	666.58	585.33	434.82	424.63	76.54	548.97	576.94	624.37	796.75	1340.88	1284.59	890.94	417.9	2052.26	FBgn0051248	CG31248	-	Insufficient genetic data for FlyBase to solicit a summary.	NA	uncharacterized protein LOC105839313 [Monomorium pharaonis]	[Dmel]GO:0008080#N-acetyltransferase activity;GO:0005737#cytoplasm;
Pharaoh_ant_07519	LOC105837355	rNP_Brain_up	1509.55	1.51982	0.0306594	0.999957	1698.98	1605.49	493.84	45.3	827.65	6.33	116.73	891.16	2283.08	562.09	5965.59	1201.25	1414.95	2997.38	3234.71	1759.81	558.02	FBgn0259682	Jabba	Jabba	Jabba (Jabba) encodes a lipid droplet protein that sequesters histones on lipid droplets. It promotes proper development of pre-cellular embryos, controls levels of nuclear histones, and mediates anti-bacterial protection.	NA	uncharacterized protein LOC105837355 isoform X1 [Monomorium pharaonis]	[Dmel]GO:0005811#lipid droplet;GO:0005886#plasma membrane;GO:0003674#molecular_function;GO:0008150#biological_process;
Pharaoh_ant_17843	LOC105669554	rNP_Brain_up	20.4604	2.3678	0.0307551	0.999957	1.52	44.17	0	0	19.62	2.11	2.82	2.73	1.54	1.49	0	71.5	13.43	0	22.78	75.84	88.28	NA	NA	NA	NA	NA	hypothetical protein DBV15_10846 [Temnothorax longispinosus]	NA
Pharaoh_ant_12319	LOC105831083	rNP_Brain_down	7580.65	-1.19939	0.0308041	0.999957	5335.66	7051.73	8257.67	53060.7	1117.76	2314.46	2381.98	1199.38	10652	7398.13	5023.98	5812.16	7869.91	4612.3	3244.84	1791.28	1747.09	FBgn0032793	CG10189	-	In progress.	Cytoplasmic tRNA 2-thiolation protein 2-A OS=Xenopus laevis OX=8355 GN=ctu2-a PE=2 SV=1	cytoplasmic tRNA 2-thiolation protein 2 isoform X1 [Monomorium pharaonis]	[Dmel]GO:0002098#tRNA wobble uridine modification;GO:0002143#tRNA wobble position uridine thiolation;GO:0000049#tRNA binding;GO:0005829#cytosol;GO:0016783#sulfurtransferase activity;GO:0034227#tRNA thio-modification;
Pharaoh_ant_05743	LOC105558680	rNP_Brain_down	336.891	-1.78232	0.030809	0.999957	369.05	41.71	183.59	2737.49	338.74	360.94	45.68	507.09	53.87	125.86	58.44	63.33	38.66	48.94	242.98	471.55	39.24	NA	NA	NA	NA	NA	uncharacterized protein LOC111642839 [Copidosoma floridanum]	NA
Pharaoh_ant_11743	LOC105835354	rNP_Brain_down	4596.01	-0.949357	0.0308474	0.999957	2548.48	4239.06	3920.16	24899.5	1901.89	4478.01	6077.32	2104.21	3329.71	3858.89	2607.78	5404.93	3050.46	2153.22	2295.69	2221.04	3041.87	NA	NA	NA	NA	DNA-directed RNA polymerases I, II, and III subunit RPABC3 OS=Homo sapiens OX=9606 GN=POLR2H PE=1 SV=4	uncharacterized protein LOC105835354 isoform X1 [Monomorium pharaonis]	NA
Pharaoh_ant_15283	LOC105830893	rNP_Brain_down	35813.9	-1.49821	0.0308677	0.999957	6778.5	35200.6	38557.2	290743	5418.13	29726	14701.9	5633.31	25299.6	35881	22697.5	25669.5	28908.6	4184.1	24126.2	7179.56	8131.64	FBgn0030718	ND-20	NADH dehydrogenase (ubiquinone) 20 kDa subunit	NADH dehydrogenase (ubiquinone) 20 kDa subunit (ND-20) encodes a component of the mitochondrial electron transport chain and is involved in determination of life span.	NADH dehydrogenase [ubiquinone] iron-sulfur protein 7, mitochondrial OS=Homo sapiens OX=9606 GN=NDUFS7 PE=1 SV=3	uncharacterized protein LOC105830893 [Monomorium pharaonis]	[Dmel]GO:0008340#determination of adult lifespan;GO:0006120#mitochondrial electron transport, NADH to ubiquinone;GO:0000302#response to reactive oxygen species;GO:0003954#NADH dehydrogenase activity;GO:0032981#mitochondrial respiratory chain complex I assembly;GO:0015990#electron transport coupled proton transport;GO:0008137#NADH dehydrogenase (ubiquinone) activity;GO:0005747#mitochondrial respir…
Pharaoh_ant_18268	LOC105829340	rNP_Brain_down	14888.6	-0.670983	0.0308741	0.999957	11606.4	10877.8	13792.8	36176.3	10377.2	35537	15985.9	13594.3	13197.2	14667.8	16505.7	10165.6	8205.23	10974.1	16300.1	10285.4	4856.53	FBgn0016070	smg	smaug	smaug (smg) encodes the founding member of the SMAUG family of sequence-specific RNA-binding proteins. During the maternal-to-zygotic transition in early embryos, the smg product inhibits the translation and induces the degradation of hundreds of maternal mRNAs by recruitment of the CCR4-NOT deadenylase complex, thereby controlling embryonic patterning, activation of zygotic transcription, and ea…	Protein Smaug homolog 1 OS=Xenopus tropicalis OX=8364 GN=samd4a PE=2 SV=1	protein Smaug homolog 1 [Monomorium pharaonis] protein Smaug homolog 1 [Monomorium pharaonis]	[Dmel]GO:0000900#translation repressor activity, mRNA regulatory element binding;GO:0060213#positive regulation of nuclear-transcribed mRNA poly(A) tail shortening;GO:0006355#regulation of transcription, DNA-templated;GO:0003730#mRNA 3'-UTR binding;GO:0005737#cytoplasm;GO:0051236#establishment of RNA localization;GO:0000932#P-body;GO:0017022#myosin binding;GO:0000289#nuclear-transcribed mRNA poly…
Pharaoh_ant_11785	LOC105836425	rNP_Brain_down	7549.88	-0.811581	0.0309655	0.999957	5910.83	5406.17	5724.19	33286.7	4244.91	12467.3	6600.64	5257.44	6738.94	6120.99	5318.37	6292.25	4870.32	5419.75	7616.01	4798.58	2274.59	FBgn0015283	Rpn10	Regulatory particle non-ATPase 10	Regulatory particle non-ATPase 10 (Rpn10) encodes one of the polyubiquitin receptor subunits of the 26S proteasome. It recognizes and binds the polyubiquitin moiety of proteins intended for proteasomal degradation or the ubiquitin-like domain of extraproteasomal ubiquitin receptors.	26S proteasome non-ATPase regulatory subunit 4 OS=Drosophila melanogaster OX=7227 GN=Rpn10 PE=1 SV=2	26S proteasome non-ATPase regulatory subunit 4 [Monomorium pharaonis]	[Dmel]GO:0005634#nucleus;GO:0008270#zinc ion binding;GO:0000502#proteasome complex;GO:0031593#polyubiquitin modification-dependent protein binding;GO:0008540#proteasome regulatory particle, base subcomplex;GO:0000070#mitotic sister chromatid segregation;GO:0005737#cytoplasm;GO:0005829#cytosol;GO:0043161#proteasome-mediated ubiquitin-dependent protein catabolic process;GO:0005838#proteasome regula…
Pharaoh_ant_02640	-	rNP_Brain_down	55.7876	-3.21959	0.0312945	0.999957	295.54	22.08	0	0	46.93	464.37	4.51	1.37	0	49.75	0	8.85	0.81	0	0	54.17	0	NA	NA	NA	NA	NA	uncharacterized protein LOC112461644 [Temnothorax curvispinosus]	[Unip]GO:0003676#nucleic acid binding;GO:0008270#zinc ion binding;
Pharaoh_ant_17022	LOC105838609	rNP_Brain_up	7651.69	0.532748	0.0313037	0.999957	8288.8	5973.77	7916.81	3009.3	6338.78	8748.1	3404.36	6112.38	6555.78	8274.31	10764.2	7155.73	6141.21	9395.87	11420.2	11403.4	9175.75	FBgn0033029	Not3	CCR4-NOT transcription complex subunit 3	CCR4-NOT transcription complex subunit 3 (Not3) encodes a poly(A)-specific ribonuclease involved in translation inhibition.	CCR4-NOT transcription complex subunit 3 OS=Homo sapiens OX=9606 GN=CNOT3 PE=1 SV=1	CCR4-NOT transcription complex subunit 3 [Monomorium pharaonis]	[Dmel]GO:0030015#CCR4-NOT core complex;GO:0000288#nuclear-transcribed mRNA catabolic process, deadenylation-dependent decay;GO:0005634#nucleus;GO:0006355#regulation of transcription, DNA-templated;GO:0004535#poly(A)-specific ribonuclease activity;GO:0006402#mRNA catabolic process;GO:0005829#cytosol;GO:0000932#P-body;GO:0030014#CCR4-NOT complex;GO:0000289#nuclear-transcribed mRNA poly(A) tail shor…
Pharaoh_ant_01033	LOC105832566	rNP_Brain_down	1086.93	-1.7763	0.0313321	0.999957	1458.76	231.46	1041.54	6594.57	1870.32	1580.97	465.23	1593.02	429.42	85.39	76.01	547.51	213.24	0	22.78	347.22	1920.38	NA	NA	NA	NA	NA	uncharacterized protein LOC105832566 [Monomorium pharaonis]	NA
Pharaoh_ant_15837	LOC105828452	rNP_Brain_up	835.759	1.51413	0.0313419	0.999957	1115.48	828.51	518.93	64.72	597.27	729.27	22.56	8.2	442.25	406.9	3086.71	729.33	1501.63	2104.28	764.38	391.58	895.89	NA	NA	NA	NA	Alpha-tocopherol transfer protein-like OS=Homo sapiens OX=9606 GN=TTPAL PE=1 SV=2	alpha-tocopherol transfer protein [Monomorium pharaonis] alpha-tocopherol transfer protein [Monomorium pharaonis]	NA
Pharaoh_ant_08518	LOC105456884	rNP_Brain_down	103.178	-2.3658	0.0315349	0.999957	303.88	53.16	39.78	0	34.98	19	437.03	479.07	150.32	31.56	2.64	62.65	55.34	0	0	84.61	0	NA	NA	NA	NA	RNA-directed DNA polymerase from mobile element jockey OS=Drosophila melanogaster OX=7227 GN=pol PE=1 SV=1	uncharacterized protein LOC109859777, partial [Pseudomyrmex gracilis]	[Unip]GO:0003964#RNA-directed DNA polymerase activity;GO:0006278#RNA-dependent DNA biosynthetic process;
Pharaoh_ant_13137	LOC105840010	rNP_Brain_down	19349	-1.03112	0.0315966	0.999957	6420.07	22655.2	17180.5	124210	8909.62	16970.6	4345.54	6409.66	21145.5	16772.9	12429	17145.7	13920.8	9249.06	14756.2	7838.39	8575.23	FBgn0011455	ND-SGDH	NADH dehydrogenase (ubiquinone) SGDH subunit	NADH dehydrogenase (ubiquinone) SGDH subunit (ND-SGDH) encodes a protein required for proper mitochondrial electron transport chain function. It is involved in longevity and redox response.	NADH dehydrogenase [ubiquinone] 1 beta subcomplex subunit 5, mitochondrial OS=Bos taurus OX=9913 GN=NDUFB5 PE=1 SV=1	NADH dehydrogenase [ubiquinone] 1 beta subcomplex subunit 5, mitochondrial [Monomorium pharaonis]	[Dmel]GO:0008340#determination of adult lifespan;GO:0006120#mitochondrial electron transport, NADH to ubiquinone;GO:0000302#response to reactive oxygen species;GO:0003954#NADH dehydrogenase activity;GO:0005747#mitochondrial respiratory chain complex I;GO:0005739#mitochondrion;
Pharaoh_ant_01512	LOC105832737	rNP_Brain_down	7313.62	-0.536962	0.0316031	0.999957	4594.53	6367.17	6137.87	16052.8	7015.41	12124.3	7380.53	7024.72	9535.59	7622.37	4892.16	5940.18	6527.81	7768.72	5072.28	5587.43	4687.6	FBgn0035978	UGP	UDP-glucose pyrophosphorylase	UGP (UGP) encodes an enzyme involved in hyperoxia response.	UTP--glucose-1-phosphate uridylyltransferase OS=Bos taurus OX=9913 GN=UGP2 PE=1 SV=2	UTP--glucose-1-phosphate uridylyltransferase isoform X1 [Monomorium pharaonis]	[Dmel]GO:0005977#glycogen metabolic process;GO:0006011#UDP-glucose metabolic process;GO:0005829#cytosol;GO:0005737#cytoplasm;GO:0055093#response to hyperoxia;GO:0003983#UTP:glucose-1-phosphate uridylyltransferase activity;
Pharaoh_ant_00143	LOC105834007	rNP_Brain_down	9366.68	-0.70115	0.0316876	0.999957	10841.1	4458.25	8091.22	32875.8	6798.68	11762.3	8603.67	12917.7	6968.28	8008.12	6813.61	4664.03	6325.56	4967.09	7507.17	7091.85	10539.2	WBGene00003400	NA	dapk-1	NA	Death-associated protein kinase 1 OS=Homo sapiens OX=9606 GN=DAPK1 PE=1 SV=6	death-associated protein kinase 1 isoform X1 [Monomorium pharaonis]	[Cele]GO:0016310#phosphorylation;GO:0005524#ATP binding;GO:0005737#cytoplasm;GO:0005515#protein binding;GO:0002376#immune system process;GO:0005829#cytosol;GO:0000166#nucleotide binding;GO:0004672#protein kinase activity;GO:0045087#innate immune response;GO:0005856#cytoskeleton;GO:0005634#nucleus;GO:0007165#signal transduction;GO:0016301#kinase activity;GO:0006468#protein phosphorylation;GO:00468…
Pharaoh_ant_03776	LOC105838519	rNP_Brain_down	2641.33	-1.07479	0.0317006	0.999957	4380.83	1612.04	2799.68	14134	2058.89	780.99	918.06	2638.63	1669.99	2725.06	2307.23	1598.94	1795.44	636.18	1346.53	2635.84	864.28	NA	NA	NA	NA	Adenosine receptor A2b OS=Homo sapiens OX=9606 GN=ADORA2B PE=1 SV=1	uncharacterized protein LOC105838519 [Monomorium pharaonis] uncharacterized protein LOC105838519 [Monomorium pharaonis]	[Unip]GO:0007186#G protein-coupled receptor signaling pathway;GO:0016020#membrane;GO:0004930#G protein-coupled receptor activity;GO:0016021#integral component of membrane;
Pharaoh_ant_07223	LOC105837907	rNP_Brain_down	33700.1	-0.880042	0.0319137	0.999957	14135.2	38675.8	27428.3	165531	14704.9	22164.2	29504.1	22352.8	50101.6	30461.7	28326.5	30202.1	33662.9	12870.4	26105.5	14011.9	12663.4	FBgn0029095	aru	arouser	arouser (aru) encodes an SH3 adaptor protein that interacts with Egfr and PI3K pathways. Its roles include regulation of synapse number, memory formation and ethanol sedation sensitivity.	Epidermal growth factor receptor kinase substrate 8 OS=Rattus norvegicus OX=10116 GN=Eps8 PE=1 SV=2	epidermal growth factor receptor kinase substrate 8 [Monomorium pharaonis]	[Dmel]GO:0045471#response to ethanol;GO:0050803#regulation of synapse structure or activity;GO:0007613#memory;GO:0005886#plasma membrane;GO:0045202#synapse;GO:0035023#regulation of Rho protein signal transduction;GO:0007266#Rho protein signal transduction;GO:0030676#Rac guanyl-nucleotide exchange factor activity;GO:0003779#actin binding;GO:0042048#olfactory behavior;
Pharaoh_ant_15244	LOC105841102	rNP_Brain_down	6633.56	-0.72513	0.0320421	0.999957	4405.84	5195.15	8658.5	21757.5	5870.35	7435.2	4276.17	8882.22	5980.14	6777.38	3109.12	6601.41	5868.96	3315.47	6456.77	6265.35	1914.93	FBgn0031422	PIG-Wa	Phosphatidylinositol glycan anchor biosynthesis class W a	Insufficient genetic data for FlyBase to solicit a summary.	Phosphatidylinositol-glycan biosynthesis class W protein OS=Homo sapiens OX=9606 GN=PIGW PE=1 SV=1	phosphatidylinositol-glycan biosynthesis class W protein [Monomorium pharaonis]	[Dmel]GO:0016021#integral component of membrane;GO:0006506#GPI anchor biosynthetic process;GO:0032216#glucosaminyl-phosphatidylinositol O-acyltransferase activity;GO:0072659#protein localization to plasma membrane;
Pharaoh_ant_15136	LOC105838671	rNP_Brain_down	9122.03	-0.745727	0.032057	0.999957	4321.72	11137.9	11803.3	26213.2	4522.22	13839.3	5570.36	12204.2	9212.37	10592.1	11493.1	7964.05	9329.62	5370.82	4677.43	3998.91	2823.9	FBgn0030086	CCT2	Chaperonin containing TCP1 subunit 2	Insufficient genetic data for FlyBase to solicit a summary.	T-complex protein 1 subunit beta OS=Bos taurus OX=9913 GN=CCT2 PE=1 SV=3	T-complex protein 1 subunit beta [Monomorium pharaonis]	[Dmel]GO:0005832#chaperonin-containing T-complex;GO:0005737#cytoplasm;GO:0006457#protein folding;GO:0005524#ATP binding;GO:0051082#unfolded protein binding;
Pharaoh_ant_07509	LOC105834632	rNP_Brain_down	6275.64	-0.861338	0.0322694	0.999957	3523	8487.93	9367.13	19793.4	2213.33	8220.41	4379.94	3509.29	10137.9	7391.08	4789.78	7940.9	7459.71	3486.75	2022.33	2429.47	1533.47	FBgn0011769	Fdx1	Ferredoxin 1	Insufficient genetic data for FlyBase to solicit a summary.	Adrenodoxin-like protein 1, mitochondrial OS=Drosophila melanogaster OX=7227 GN=Fdx1 PE=2 SV=3	adrenodoxin-like protein, mitochondrial [Monomorium pharaonis]	[Dmel]GO:0051537#2 iron, 2 sulfur cluster binding;GO:0005739#mitochondrion;GO:0009055#electron transfer activity;GO:0045998#positive regulation of ecdysteroid biosynthetic process;
Pharaoh_ant_00867	LOC105830517	rNP_Brain_down	2787.67	-1.42909	0.03229	0.999957	669.89	1706.91	2126.53	17220.9	2245.75	6288	1304.9	4.78	4352.74	1700.38	1333.55	2410.67	1423.09	648.41	1204.79	1572.01	1177.08	NA	NA	NA	NA	Proliferating cell nuclear antigen OS=Drosophila melanogaster OX=7227 GN=PCNA PE=1 SV=2	proliferating cell nuclear antigen-like [Monomorium pharaonis]	[Unip]GO:0006275#regulation of DNA replication;GO:0005634#nucleus;GO:0006260#DNA replication;GO:0003677#DNA binding;GO:0030337#DNA polymerase processivity factor activity;GO:0006259#DNA metabolic process;
MPMPB.8179.21	LOC120359728	rNP_Brain_down	476.124	-2.17597	0.032452	0.999957	1226.12	35.99	44.67	0	114.34	3071.18	1131.22	1235.6	81.06	72.77	68.11	264.22	248.64	24.47	0	116.08	359.66	NA	NA	NA	NA	NA	PREDICTED: uncharacterized protein LOC108731002 [Trachymyrmex zeteki]	NA
Pharaoh_ant_14744	LOC108752087	rNP_Brain_down	171.236	-2.01208	0.0325057	0.999957	259.17	4.91	19.58	388.3	490.62	10.55	1066.93	21.19	169.82	49.75	76.45	51.75	67.96	73.41	0	137.75	22.89	NA	NA	NA	NA	NA	hypothetical protein X777_09615 [Ooceraea biroi]	NA
Pharaoh_ant_08618	-	rNP_Brain_up	5.03831	6.43165	0.0327024	0.999957	0	0	0	0	0	0	0	0	0	0	0	0	21.16	0	0	64.49	0	NA	NA	NA	NA	NA	PREDICTED: uncharacterized protein LOC105449731 [Wasmannia auropunctata]	NA
Pharaoh_ant_00644	LOC105831192	rNP_Brain_down	10357.6	-0.654035	0.0327447	0.999957	13571.4	6984.67	8719.08	13829.8	6676.67	27654.3	17919.6	10712.4	7188.38	8607.7	7538.16	4822.69	5681.36	8025.64	11263.3	11778	5106.12	FBgn0039544	CG12877	-	In progress.	RNA exonuclease 1 homolog OS=Mus musculus OX=10090 GN=Rexo1 PE=1 SV=1	RNA exonuclease 1 homolog [Monomorium pharaonis]	[Dmel]GO:0004527#exonuclease activity;GO:0003676#nucleic acid binding;GO:0005634#nucleus;
Pharaoh_ant_06606	LOC105835276	rNP_Brain_down	6502.2	-0.925446	0.0328614	0.999957	4380.07	5260.58	8109.58	35697.4	3263.67	7009.88	2875.97	3261.89	4871.94	6053.42	6098.72	4958.89	5435.57	2960.68	1829.97	3717.21	4751.9	FBgn0002413	dco	discs overgrown	discs overgrown (dco) encodes a Ser/Thr protein kinase that functions in the circadian rhythm pathway to phosphorylate and bind with circadian target proteins such as the product of per. It also contributes to Hedgehog and Wnt pathways, cell death, neurodegeneration, hyperplasia and planar cell polarity.	Casein kinase I isoform epsilon OS=Gallus gallus OX=9031 GN=CSNK1E PE=2 SV=2	uncharacterized protein LOC105835276 isoform X1 [Monomorium pharaonis]	[Dmel]GO:0046777#protein autophosphorylation;GO:0045880#positive regulation of smoothened signaling pathway;GO:0016055#Wnt signaling pathway;GO:0005737#cytoplasm;GO:0043066#negative regulation of apoptotic process;GO:0045732#positive regulation of protein catabolic process;GO:0090090#negative regulation of canonical Wnt signaling pathway;GO:0090263#positive regulation of canonical Wnt signaling p…
Pharaoh_ant_11416	LOC105205561	rNP_Brain_down	93.8295	-1.82062	0.0328615	0.999957	300.85	36.8	122.39	6.47	116.04	87.6	465.79	17.77	96.97	87.25	68.11	71.5	56.16	0	0	41.79	19.62	NA	NA	NA	NA	Cytochrome P450 6k1 OS=Blattella germanica OX=6973 GN=CYP6K1 PE=2 SV=1	cytochrome P450 6k1 [Solenopsis invicta] cytochrome P450 6k1 [Solenopsis invicta] cytochrome P450 6k1 [Solenopsis invicta]	[Unip]GO:0016020#membrane;GO:0016705#oxidoreductase activity, acting on paired donors, with incorporation or reduction of molecular oxygen;GO:0016491#oxidoreductase activity;GO:0020037#heme binding;GO:0055114#oxidation-reduction process;GO:0005506#iron ion binding;GO:0016021#integral component of membrane;GO:0046872#metal ion binding;GO:0004497#monooxygenase activity;
Pharaoh_ant_11748	LOC105835352	rNP_Brain_down	6338.71	-0.905429	0.0329008	0.999957	2842.5	8509.19	2879.84	30549.2	3355.83	4597.27	8728.29	4636.91	6519.36	5841.43	2986.53	7977.67	2428.24	2030.88	4237.02	4020.57	5617.27	FBgn0038950	CG5382	-	Insufficient genetic data for FlyBase to solicit a summary.	Zinc finger protein-like 1 OS=Xenopus tropicalis OX=8364 GN=zfpl1 PE=2 SV=1	zinc finger protein-like 1 [Monomorium pharaonis]	[Dmel]GO:0012505#endomembrane system;GO:0008270#zinc ion binding;GO:0005794#Golgi apparatus;GO:0033227#dsRNA transport;
Pharaoh_ant_08490	LOC105831619	rNP_Brain_down	2726.05	-0.670844	0.0329366	0.999957	2392.37	1941.64	3600.11	4834.29	2494.04	3176.72	5475.06	4125.72	1474.51	2683.85	2691.7	2307.16	1946.83	1835.13	1098.49	2277.28	1987.95	FBgn0261046	Dscam3	Down syndrome cell adhesion molecule 3	Down syndrome cell adhesion molecule 3 (Dscam3) encodes a large transmembrane protein that functions in homophilic cell adhesion. It may also function as an axon guidance receptor.	Down syndrome cell adhesion molecule-like protein Dscam2 OS=Drosophila melanogaster OX=7227 GN=Dscam2 PE=2 SV=3	Down syndrome cell adhesion molecule-like protein Dscam2 isoform X1 [Monomorium pharaonis]	[Dmel]GO:0007156#homophilic cell adhesion via plasma membrane adhesion molecules;GO:0005886#plasma membrane;GO:0098632#cell-cell adhesion mediator activity;GO:0070593#dendrite self-avoidance;GO:0042802#identical protein binding;GO:0007411#axon guidance;GO:0030424#axon;GO:0005887#integral component of plasma membrane;
Pharaoh_ant_16201	LOC105836643	rNP_Brain_up	6242.11	1.04959	0.0330672	0.999957	1758.09	3309.95	3549.32	13350.9	3186.03	6715.43	99.25	4813.22	3137.83	3415.61	7845.3	3647.32	5387.95	10594.8	8107.03	5682.36	21515.5	FBgn0001297	kay	kayak	kayak (kay) encodes a transcription factor involved in multiple biological processes including cell polarity, wound healing, germ cell and eye development and cell cycle.	Transcription factor kayak OS=Drosophila simulans OX=7240 GN=kay PE=3 SV=1	transcription factor kayak isoform X1 [Monomorium pharaonis]	[Dmel]GO:0007391#dorsal closure;GO:0005737#cytoplasm;GO:0061057#peptidoglycan recognition protein signaling pathway;GO:0007163#establishment or maintenance of cell polarity;GO:0048813#dendrite morphogenesis;GO:0035220#wing disc development;GO:0006964#positive regulation of biosynthetic process of antibacterial peptides active against Gram-negative bacteria;GO:0000978#RNA polymerase II cis-regulat…
Pharaoh_ant_12370	LOC105833441	rNP_Brain_down	3974.69	-0.887443	0.03308	0.999957	3014.52	3753.24	3268.43	14988.2	2629.71	4301.76	6083.53	3455.98	4140.33	3369.57	3788.41	2738.9	2518.58	5150.6	804.88	2874.2	688.81	FBgn0030552	mRpL38	mitochondrial ribosomal protein L38	Insufficient genetic data for FlyBase to solicit a summary.	39S ribosomal protein L38, mitochondrial OS=Rattus norvegicus OX=10116 GN=Mrpl38 PE=2 SV=2	39S ribosomal protein L38, mitochondrial [Monomorium pharaonis]	[Dmel]GO:0032543#mitochondrial translation;GO:0005762#mitochondrial large ribosomal subunit;GO:0003735#structural constituent of ribosome;
Pharaoh_ant_10811	LOC105839777	rNP_Brain_up	14.8287	2.80388	0.0330991	0.999957	0	20.45	15.91	0	0	1.06	0	0	0	4.46	10.11	17.02	32.15	61.17	0	89.77	0	NA	NA	NA	NA	NA	uncharacterized protein LOC105839777 [Monomorium pharaonis]	NA
Pharaoh_ant_13353	-	rNP_Brain_down	3.96002	-2.3886	0.0331159	0.999957	0	0	8.57	0	23.89	0	14.66	0	9.75	4.46	1.76	1.36	0.81	0	0	2.06	0	NA	NA	NA	NA	Glucose-dependent insulinotropic receptor OS=Rattus norvegicus OX=10116 GN=Gpr119 PE=1 SV=1	hypothetical protein HannXRQ_Chr03g0085801 [Helianthus annuus]	[Unip]GO:0016020#membrane;GO:0016787#hydrolase activity;GO:0016021#integral component of membrane;GO:0004843#thiol-dependent ubiquitin-specific protease activity;GO:0016579#protein deubiquitination;
Pharaoh_ant_09380	LOC105828639	rNP_Brain_down	6196.41	-0.894049	0.0331409	0.999957	11858.8	4594.83	3660.69	3054.6	3527.33	24022.7	8752.54	8668.31	4228.06	4156.65	2411.37	3932.65	1198.05	2495.78	5295.01	8093.26	5388.4	FBgn0004514	Oct-TyrR	Octopamine-Tyramine receptor	Octopamine-Tyramine receptor (Oct-TyrR) encodes a Tyramine 1 class receptor. When heterologously expressed it shows agonist specific coupling, with tyramine being more potent than octopamine in the inhibition of adenylyl cyclase activity and octopamine being more potent than tyramine in the release of calcium from internal stores.	Tyramine receptor 1 OS=Locusta migratoria OX=7004 GN=GCR1 PE=1 SV=1	putative tyramine receptor 2 [Monomorium pharaonis] putative tyramine receptor 2 [Monomorium pharaonis] putative tyramine receptor 2 [Monomorium pharaonis] putative tyramine receptor 2 [Monomorium pharaonis] putative tyramine receptor 2 [Monomorium pharaonis]	[Dmel]GO:0008227#G protein-coupled amine receptor activity;GO:0010578#regulation of adenylate cyclase activity involved in G protein-coupled receptor signaling pathway;GO:0004930#G protein-coupled receptor activity;GO:0007211#octopamine or tyramine signaling pathway;GO:0007608#sensory perception of smell;GO:1900738#positive regulation of phospholipase C-activating G protein-coupled receptor signa…
Pharaoh_ant_03026	LOC112467088	rNP_Brain_down	271.179	-1.84987	0.0332252	0.999957	394.06	207.74	36.72	6.47	1274.75	10.55	739.86	288.4	811.65	81.68	26.8	107.59	74.06	269.15	5.06	198.11	77.38	NA	NA	NA	NA	NA	trichohyalin-like [Temnothorax curvispinosus]	NA
Pharaoh_ant_18570	LOC112466659	rNP_Brain_down	109.235	-3.35127	0.0332434	0.999957	547.13	0	41.61	0	196.25	0	0	941.73	12.83	0	0.88	2.72	2.44	0	0	5.68	105.72	NA	NA	NA	NA	NA	uncharacterized protein LOC112467653 [Temnothorax curvispinosus]	NA
Pharaoh_ant_11509	LOC105830122	rNP_Brain_up	1382.21	1.37207	0.0333161	0.999957	2088.49	1071.42	384.92	19.41	708.2	12.66	939.48	1382.53	1232.35	511.23	1760.19	1077.31	1869.1	3694.73	2417.18	1552.41	2775.94	NA	NA	NA	NA	NA	uncharacterized protein LOC105830122 isoform X1 [Monomorium pharaonis]	NA
Pharaoh_ant_09457	LOC105830181	rNP_Brain_down	7880.94	-0.591183	0.0333707	0.999957	10218.9	6776.93	6948.09	20835.3	6939.47	9047.83	6374.51	7045.91	7778.9	9528.8	6876.44	5735.21	6124.93	4551.12	3280.27	5727.24	10186.1	FBgn0031952	cdc14	cell division cycle 14	In progress.	Dual specificity protein phosphatase CDC14A OS=Homo sapiens OX=9606 GN=CDC14A PE=1 SV=1	dual specificity protein phosphatase CDC14C isoform X1 [Monomorium pharaonis]	[Dmel]GO:0008138#protein tyrosine/serine/threonine phosphatase activity;GO:0000278#mitotic cell cycle;GO:0072686#mitotic spindle;GO:0004722#protein serine/threonine phosphatase activity;GO:0005634#nucleus;GO:0004725#protein tyrosine phosphatase activity;GO:0005730#nucleolus;GO:0000226#microtubule cytoskeleton organization;GO:0071850#mitotic cell cycle arrest;GO:0032467#positive regulation of cyto…
Pharaoh_ant_01018	-	rNP_Brain_down	808.412	-1.90381	0.0334037	0.999957	511.51	624.04	547.7	6329.23	574.24	34.83	878.58	1226.03	317.07	541.67	637.99	569.98	166.44	0	268.29	515.41	0	NA	NA	NA	NA	Cold shock protein 1 OS=Arabidopsis thaliana OX=3702 GN=CSP1 PE=1 SV=1	hypothetical protein ALC62_04004 [Cyphomyrmex costatus]	[Unip]GO:0003676#nucleic acid binding;GO:0008270#zinc ion binding;
Pharaoh_ant_07612	LOC105830767	rNP_Brain_down	805.769	-2.11338	0.0334411	0.999957	1239.76	226.55	14.07	12.94	1274.75	25.33	7308.91	930.11	740.85	13.37	136.21	279.88	174.99	513.84	0	368.37	438.13	NA	NA	NA	NA	NA	uncharacterized protein LOC105830767 [Monomorium pharaonis]	NA
Pharaoh_ant_08339	LOC105839299	rNP_Brain_down	4632.32	-0.710836	0.033542	0.999957	6795.93	4859.01	5486.75	7309.68	3216.75	11637.8	3235.75	1316.92	5214.66	6089.43	2472.44	4679.01	3472.06	3315.47	2285.56	2983.06	4379.16	ENSG00000108395	NA	TRIM37	NA	E3 ubiquitin-protein ligase TRIM37 OS=Mus musculus OX=10090 GN=Trim37 PE=1 SV=1	uncharacterized protein LOC105839299 [Monomorium pharaonis]	[Hsap]GO:0031625#ubiquitin protein ligase binding;GO:0016567#protein ubiquitination;GO:0005777#peroxisome;GO:0005737#cytoplasm;GO:0036353#histone H2A-K119 monoubiquitination;GO:0000122#negative regulation of transcription by RNA polymerase II;GO:0005164#tumor necrosis factor receptor binding;GO:0051091#positive regulation of DNA-binding transcription factor activity;GO:0005515#protein binding;GO:…
Pharaoh_ant_15015	LOC105833098	rNP_Brain_down	3594.84	-0.727154	0.0336552	0.999957	4134.55	2939.45	2758.68	1637.32	2790.12	8180.31	9292.21	3747.8	4575.4	2881.36	3412.3	2142.36	2225.58	3376.64	3090.44	1795.92	2131.82	FBgn0023517	Pgam5	Phosphoglycerate mutase 5	In progress.	Serine/threonine-protein phosphatase Pgam5, mitochondrial OS=Drosophila persimilis OX=7234 GN=Pgam5 PE=3 SV=1	serine/threonine-protein phosphatase PGAM5, mitochondrial-like [Monomorium pharaonis]	[Dmel]GO:0090141#positive regulation of mitochondrial fission;GO:0010821#regulation of mitochondrion organization;GO:0004722#protein serine/threonine phosphatase activity;GO:0019900#kinase binding;GO:0004619#phosphoglycerate mutase activity;GO:0005739#mitochondrion;GO:0004721#phosphoprotein phosphatase activity;GO:0043539#protein serine/threonine kinase activator activity;GO:0072347#response to a…
Pharaoh_ant_09170	LOC105456884	rNP_Brain_down	51.1693	-2.38835	0.0336774	0.999957	79.57	45.8	21.42	0	70.82	2.11	1.13	470.18	56.44	23.76	14.06	25.88	21.57	0	0	37.15	0	NA	NA	NA	NA	RNA-directed DNA polymerase from mobile element jockey OS=Drosophila melanogaster OX=7227 GN=pol PE=1 SV=1	uncharacterized protein LOC109859777, partial [Pseudomyrmex gracilis]	[Unip]GO:0003964#RNA-directed DNA polymerase activity;GO:0006278#RNA-dependent DNA biosynthetic process;
Pharaoh_ant_15021	LOC105833102	rNP_Brain_down	7918.02	-0.823693	0.0338291	0.999957	3051.65	4314.3	4879.09	37056.4	5767.96	9647.29	6847.63	12203.6	6206.39	6496.34	5961.63	5611.27	4152.06	4294.21	4993.81	6327.26	6795.44	FBgn0029975	spidey	spidey	spidey (spidey) encodes a member of the short chain dehydrogenase/reductase family. It regulates oenocyte growth and maturation, as well as the metabolism of ecdysteroids and cuticular hydrocarbons.	Very-long-chain 3-oxoacyl-CoA reductase OS=Xenopus tropicalis OX=8364 GN=hsd17b12 PE=2 SV=1	very-long-chain 3-oxoacyl-CoA reductase [Monomorium pharaonis]	[Dmel]GO:0032876#negative regulation of DNA endoreduplication;GO:0030308#negative regulation of cell growth;GO:0010884#positive regulation of lipid storage;GO:0031669#cellular response to nutrient levels;GO:0014067#negative regulation of phosphatidylinositol 3-kinase signaling;
Pharaoh_ant_10458	LOC105830476	rNP_Brain_up	3229.12	1.30764	0.0338547	0.999957	2007.41	3250.24	2431.89	4342.45	2733.81	15.83	1791	392.27	1247.74	1881.93	3824.01	1746.03	3748.37	831.93	3080.32	2394.39	19175.5	FBgn0039109	CG10365	-	Insufficient genetic data for FlyBase to solicit a summary.	Glutathione-specific gamma-glutamylcyclotransferase 1 OS=Homo sapiens OX=9606 GN=CHAC1 PE=1 SV=3	putative glutathione-specific gamma-glutamylcyclotransferase 2 [Monomorium pharaonis]	[Dmel]GO:0005802#trans-Golgi network;GO:0006751#glutathione catabolic process;GO:0005737#cytoplasm;GO:0005112#Notch binding;GO:0003839#gamma-glutamylcyclotransferase activity;GO:0022008#neurogenesis;
Pharaoh_ant_02759	LOC105831900	rNP_Brain_up	986.584	1.27435	0.0338678	0.999957	999.54	788.43	782.69	12.94	390.79	238.52	171.99	1317.61	705.45	808.98	1871.8	848.5	1139.04	3645.79	842.85	707.33	1499.68	FBgn0036939	CG7365	-	Insufficient genetic data for FlyBase to solicit a summary.	Phospholipase B1, membrane-associated OS=Rattus norvegicus OX=10116 GN=Plb1 PE=1 SV=1	phospholipase B1, membrane-associated isoform X1 [Monomorium pharaonis]	[Dmel]GO:0004620#phospholipase activity;GO:0006644#phospholipid metabolic process;
Pharaoh_ant_17875	LOC118647083	rNP_Brain_down	76.3601	-2.28332	0.0339569	0.999957	319.03	21.26	6.12	3.24	268.77	5.28	32.14	447.63	29.24	2.23	0	29.96	4.88	24.47	2.53	49.01	52.31	NA	NA	NA	NA	NA	uncharacterized protein LOC105203681 [Solenopsis invicta]	NA
Pharaoh_ant_01430	LOC105828543	rNP_Brain_down	290.46	-2.29278	0.0340827	0.999957	650.19	69.52	109.54	2601.59	331.06	0	1.13	433.96	97.99	31.19	31.2	55.16	225.45	0	5.06	155.29	139.51	FBgn0031859	CG17377	-	Insufficient genetic data for FlyBase to solicit a summary.	NA	uncharacterized protein LOC105828543 [Monomorium pharaonis]	NA
Pharaoh_ant_16219	LOC105832116	rNP_Brain_down	18394.7	-0.602893	0.0341935	0.999957	13436.5	23463.2	17209.3	52206.4	15369.6	25431.7	16006.8	16263	16093.4	18599.1	13831.1	21803.6	8656.94	8600.65	13981.7	14722.9	17034.9	FBgn0039466	CG5521	-	Insufficient genetic data for FlyBase to solicit a summary.	Ral GTPase-activating protein subunit alpha-2 OS=Rattus norvegicus OX=10116 GN=Ralgapa2 PE=1 SV=1	ral GTPase-activating protein subunit alpha-1 isoform X4 [Monomorium pharaonis]	[Dmel]GO:0043547#positive regulation of GTPase activity;GO:0051056#regulation of small GTPase mediated signal transduction;GO:0005737#cytoplasm;GO:0005096#GTPase activator activity;GO:0005634#nucleus;
Pharaoh_ant_10823	LOC105830237	rNP_Brain_up	9430.48	1.39075	0.0343	0.999957	5761.54	4597.29	829.81	97.07	6873.77	2938.2	16149.4	12334.1	4788.83	2166.68	15616.8	6495.86	44474.2	19109.8	9888.91	3877.66	4318.13	FBgn0003067	Pepck1	Phosphoenolpyruvate carboxykinase 1	Phosphoenolpyruvate carboxykinase 1 (Pepck1) encodes an enzyme that converts oxaloacetate into phosphoenolpyruvate. It catalyzes the first committed step in gluconeogenesis and thus plays an essential role in glucose metabolism.	Phosphoenolpyruvate carboxykinase [GTP] OS=Drosophila melanogaster OX=7227 GN=Pepck PE=2 SV=2	phosphoenolpyruvate carboxykinase [GTP] [Monomorium pharaonis]	[Dmel]GO:0019543#propionate catabolic process;GO:0042594#response to starvation;GO:0030145#manganese ion binding;GO:0006090#pyruvate metabolic process;GO:0071333#cellular response to glucose stimulus;GO:0005739#mitochondrion;GO:0005525#GTP binding;GO:0005829#cytosol;GO:0006094#gluconeogenesis;GO:0046327#glycerol biosynthetic process from pyruvate;GO:0033993#response to lipid;GO:0004613#phosphoeno…
Pharaoh_ant_13419	LOC112590243	rNP_Brain_up	5.08842	2.75526	0.0343047	0.999957	1.52	1.64	0	0	1.71	0	0	0	10.26	0	0	22.47	21.57	0	0	27.34	0	NA	NA	NA	NA	NA	PREDICTED: uncharacterized protein LOC106744332 [Dinoponera quadriceps]	NA
Pharaoh_ant_18567	LOC105839730	rNP_Brain_up	273.902	2.09774	0.0343462	0.999957	391.78	211.83	102.2	6.47	57.17	10.55	9.02	0	350.93	20.42	227.16	128.02	209.17	1822.9	15.19	138.78	954.74	ENSG00000122970	NA	IFT81	NA	Intraflagellar transport protein 81 homolog OS=Mus musculus OX=10090 GN=Ift81 PE=1 SV=4	intraflagellar transport protein 81 homolog [Monomorium pharaonis]	[Hsap]GO:0005929#cilium;GO:0030992#intraciliary transport particle B;GO:0042995#cell projection;GO:0008589#regulation of smoothened signaling pathway;GO:0007283#spermatogenesis;GO:0036064#ciliary basal body;GO:0015631#tubulin binding;GO:0097542#ciliary tip;GO:0060271#cilium assembly;GO:0042073#intraciliary transport;GO:0005515#protein binding;GO:0031514#motile cilium;GO:0035735#intraciliary trans…
Pharaoh_ant_04227	LOC105837188	rNP_Brain_up	2572.96	1.31884	0.0346277	0.999957	3344.92	1940.82	480.38	0	2200.53	804.21	1951.15	1460.44	2708.4	1036.56	3860.04	1158.35	4491.45	1345.76	8823.33	2467.65	5666.32	FBgn0028984	Spn88Ea	Serpin 88Ea	In progress.	Serine protease inhibitor 88Ea OS=Drosophila melanogaster OX=7227 GN=Spn88Ea PE=2 SV=1	uncharacterized protein LOC105837188 [Monomorium pharaonis]	[Dmel]GO:0045751#negative regulation of Toll signaling pathway;GO:0005576#extracellular region;GO:0048526#imaginal disc-derived wing expansion;GO:0045824#negative regulation of innate immune response;GO:0005615#extracellular space;GO:0004867#serine-type endopeptidase inhibitor activity;GO:0045861#negative regulation of proteolysis;GO:0010951#negative regulation of endopeptidase activity;
Pharaoh_ant_13798	LOC105833323	rNP_Brain_down	5675.13	-0.526944	0.0347547	0.999957	4866.58	7206.31	5853.92	9260.87	6525.64	5739.2	8075.28	6305.1	4545.64	6586.55	5496.76	5212.21	7012.89	2397.9	4849.54	3940.09	2602.65	FBgn0034705	CG11170	-	Insufficient genetic data for FlyBase to solicit a summary.	Divergent protein kinase domain 2A OS=Xenopus tropicalis OX=8364 GN=dipk2a PE=2 SV=1	divergent protein kinase domain 2A isoform X1 [Monomorium pharaonis]	NA
Pharaoh_ant_03916	LOC105840347	rNP_Brain_down	2691.73	-1.12775	0.0347975	0.999957	2143.81	1847.58	1025.63	14024	1135.67	1945.08	1261.48	7213.34	1728.99	2347.49	2759.37	1449.8	2222.73	415.96	1341.47	2353.12	543.85	NA	NA	NA	NA	Retinol-binding protein pinta OS=Drosophila melanogaster OX=7227 GN=pinta PE=2 SV=1	retinol-binding protein pinta [Monomorium pharaonis]	NA
Pharaoh_ant_21002	LOC105833204	rNP_Brain_down	18586.1	-1.04702	0.0348755	0.999957	5913.86	18234.6	16806.6	126471	7099.88	12793.4	5477.32	6139.71	20463.6	16620.3	12209.8	14479	16432.8	7242.65	14533.4	5021.46	10023.7	FBgn0061198	HSPC300	Haematopoietic stem/progenitor cell protein 300	Haematopoietic stem/progenitor cell protein 300 (HSPC300) encodes a subunit of the Scar/WAVE complex, which activates the Arp2/3 complex at the plasma membrane to generate membrane protrusions that drive cell migration.	Probable protein BRICK1-B OS=Xenopus laevis OX=8355 GN=brk1-b PE=3 SV=1	probable protein BRICK1-B isoform X2 [Bombus terrestris] probable protein BRICK1-B isoform X2 [Bombus impatiens] PREDICTED: probable protein BRICK1-B [Apis florea] PREDICTED: probable protein BRICK1-B [Megachile rotundata] probable protein BRICK1-B [Monomorium pharaonis] probable protein BRICK1-B [Apis cerana] PREDICTED: probable protein BRICK1-B [Eufriesea mexicana] probable protein BRICK1-B [Ce…	[Dmel]GO:0008064#regulation of actin polymerization or depolymerization;GO:0048870#cell motility;GO:0021551#central nervous system morphogenesis;GO:0031209#SCAR complex;GO:0010592#positive regulation of lamellipodium assembly;GO:0051491#positive regulation of filopodium assembly;GO:0008360#regulation of cell shape;GO:0008582#regulation of synaptic growth at neuromuscular junction;GO:0005515#prote…
Pharaoh_ant_10352	LOC118644575	rNP_Brain_down	3395.35	-0.973261	0.0349339	0.999957	1475.43	3029.42	3808.17	18418.2	3663	2432.67	2136.11	1098.23	3536.98	2965.64	2150.37	2403.86	3297.07	1358	1250.35	1751.55	2945.96	FBgn0031717	Oscillin	Oscillin	Insufficient genetic data for FlyBase to solicit a summary.	Glucosamine-6-phosphate isomerase OS=Aedes aegypti OX=7159 GN=Gnpda1 PE=3 SV=1	Glucosamine-6-phosphate isomerase, partial [Trachymyrmex zeteki]	[Dmel]GO:0006091#generation of precursor metabolites and energy;GO:0019262#N-acetylneuraminate catabolic process;GO:0006044#N-acetylglucosamine metabolic process;GO:0006043#glucosamine catabolic process;GO:0005737#cytoplasm;GO:0042802#identical protein binding;GO:0005975#carbohydrate metabolic process;GO:0006048#UDP-N-acetylglucosamine biosynthetic process;GO:0006046#N-acetylglucosamine catabolic…
Pharaoh_ant_06938	-	rNP_Brain_up	1.34322	1.88371	0.034965	0.999957	0	0	1.84	0	0	2.11	1.13	1.37	0	0.74	0.88	2.72	8.95	0	0	3.1	0	NA	NA	NA	NA	Putative 115 kDa protein in type-1 retrotransposable element R1DM OS=Drosophila melanogaster OX=7227 GN=R1A1-element\ORF2 PE=4 SV=1	uncharacterized protein LOC109859777, partial [Pseudomyrmex gracilis]	[Unip]GO:0003964#RNA-directed DNA polymerase activity;GO:0006278#RNA-dependent DNA biosynthetic process;
Pharaoh_ant_00820	LOC105839077	rNP_Brain_down	9773.69	-0.607707	0.0349898	0.999957	9718	6655.06	10229.4	21239.8	5995.78	19439.2	14227	7305.6	10395.5	8671.56	7301.77	5756.32	7130.09	4098.46	9747.17	11497.8	6744.22	ENSG00000198715	NA	GLMP	NA	Glycosylated lysosomal membrane protein OS=Salmo salar OX=8030 GN=glmp PE=2 SV=1	glycosylated lysosomal membrane protein A [Monomorium pharaonis]	[Hsap]GO:0005765#lysosomal membrane;GO:0016020#membrane;GO:0005634#nucleus;GO:0005764#lysosome;GO:0044212#transcription regulatory region sequence-specific DNA binding;GO:0045944#positive regulation of transcription by RNA polymerase II;GO:0005829#cytosol;GO:0016021#integral component of membrane;GO:0003700#DNA-binding transcription factor activity;
Pharaoh_ant_10306	LOC105832844	rNP_Brain_down	15510.8	-1.15081	0.0350175	0.999957	4686.98	13329.8	18245.9	96779.6	5395.94	12183.4	5586.72	4813.22	22073	17403.3	11099	12052	15234.4	293.62	10276.2	6773.01	7457	FBgn0037262	MED31	Mediator complex subunit 31	In progress.	Mediator of RNA polymerase II transcription subunit 31 OS=Aedes aegypti OX=7159 GN=MED31 PE=3 SV=1	mediator of RNA polymerase II transcription subunit 31 [Monomorium pharaonis]	[Dmel]GO:0006357#regulation of transcription by RNA polymerase II;GO:0008595#anterior/posterior axis specification, embryo;GO:0016592#mediator complex;GO:0003713#transcription coactivator activity;GO:0005634#nucleus;GO:0070847#core mediator complex;GO:0005515#protein binding;
Pharaoh_ant_13069	LOC105839481	rNP_Brain_down	6314.11	-1.5572	0.0350233	0.999957	547.13	7369.89	6923.61	48313.8	1347.28	2421.06	4866.03	1133.09	8023.11	5779.43	4390.82	4492.42	4606.62	97.87	2951.23	2890.71	1185.8	FBgn0023175	Prosalpha7	Proteasome alpha7 subunit	Insufficient genetic data for FlyBase to solicit a summary.	Proteasome subunit alpha type-3 OS=Homo sapiens OX=9606 GN=PSMA3 PE=1 SV=2	proteasome subunit alpha type-3 [Monomorium pharaonis]	[Dmel]GO:0004298#threonine-type endopeptidase activity;GO:0005839#proteasome core complex;GO:0005634#nucleus;GO:0019773#proteasome core complex, alpha-subunit complex;GO:0000502#proteasome complex;GO:0045202#synapse;GO:0005737#cytoplasm;GO:0010499#proteasomal ubiquitin-independent protein catabolic process;GO:0043161#proteasome-mediated ubiquitin-dependent protein catabolic process;GO:0030707#ova…
Pharaoh_ant_18081	LOC105836845	rNP_Brain_up	6582.1	1.06606	0.0350901	0.999957	4868.1	7701.95	1880.53	4203.31	4481.26	177.31	6832.97	5880.02	6229.48	3126.39	25181.8	3908.14	7267.63	10325.7	14614.4	4389.46	827.22	FBgn0015766	Msr-110	Msr-110	Insufficient genetic data for FlyBase to solicit a summary.	NA	transcription factor SPT20 homolog [Monomorium pharaonis]	[Dmel]GO:0016021#integral component of membrane;GO:0003674#molecular_function;GO:0008150#biological_process;
Pharaoh_ant_17065	LOC105838512	rNP_Brain_down	8055.86	-0.882792	0.0355598	0.999957	5108.32	8050.36	6702.09	40606.1	3935.18	7223.07	2606.42	5322.36	12637.5	7075.51	7437.98	4629.3	7967.99	6887.86	4196.52	3151.76	3411.34	FBgn0039112	SdhD	Succinate dehydrogenase, subunit D	Insufficient genetic data for FlyBase to solicit a summary.	Succinate dehydrogenase [ubiquinone] cytochrome b small subunit, mitochondrial OS=Drosophila melanogaster OX=7227 GN=SdhD PE=2 SV=1	succinate dehydrogenase [ubiquinone] cytochrome b small subunit, mitochondrial [Monomorium pharaonis]	[Dmel]GO:0005743#mitochondrial inner membrane;GO:0006121#mitochondrial electron transport, succinate to ubiquinone;GO:0006099#tricarboxylic acid cycle;GO:0048039#ubiquinone binding;GO:0008177#succinate dehydrogenase (ubiquinone) activity;GO:0005749#mitochondrial respiratory chain complex II, succinate dehydrogenase complex (ubiquinone);GO:0020037#heme binding;GO:0016021#integral component of memb…
Pharaoh_ant_12355	LOC105835318	rNP_Brain_down	6287.94	-1.10262	0.0356976	0.999957	1833.87	7571.09	6853.24	43851.6	1697.11	1944.02	1638.74	3639.82	6538.34	5060.67	4704.54	4898.28	5320.81	2067.58	3647.28	2250.45	3377.56	FBgn0032725	Nedd8	Nedd8	Nedd8 (Nedd8) encodes a ubiquitin-like polypeptide involved in protein ubiquitination and degradation, via Cullin neddylation. Nedd8-mediated modification has been implicated in signal transduction, cell proliferation and differentiation.	NEDD8 OS=Drosophila melanogaster OX=7227 GN=Nedd8 PE=1 SV=1	PREDICTED: NEDD8 [Acromyrmex echinatior] NEDD8 [Solenopsis invicta] NEDD8 [Pogonomyrmex barbatus] PREDICTED: NEDD8 [Wasmannia auropunctata] PREDICTED: NEDD8 [Vollenhovia emeryi] PREDICTED: NEDD8 [Atta cephalotes] NEDD8 [Monomorium pharaonis] PREDICTED: NEDD8 [Atta colombica] PREDICTED: NEDD8 [Trachymyrmex zeteki] PREDICTED: NEDD8 [Trachymyrmex cornetzi] PREDICTED: NEDD8 [Trachymyrmex septentriona…	[Dmel]GO:0030431#sleep;GO:0031647#regulation of protein stability;GO:0031386#protein tag;GO:0005634#nucleus;GO:0008589#regulation of smoothened signaling pathway;GO:2000736#regulation of stem cell differentiation;GO:0019941#modification-dependent protein catabolic process;GO:0036099#female germ-line stem cell population maintenance;GO:0030162#regulation of proteolysis;GO:0045879#negative regulati…
Pharaoh_ant_11026	LOC105836788	rNP_Brain_down	1855.95	-1.07417	0.0357376	0.999957	2847.05	1512.25	1368.32	6154.5	2331.93	4109.68	2056.6	2042.02	408.9	846.85	337.89	1607.11	1209.44	1443.64	192.36	1233.05	1849.54	FBgn0039067	wda	will decrease acetylation	will decrease acetylation (wda) encodes a component of the highly conserved Spt-Ada-Gcn5 Acetyltransferase (SAGA) chromatin modifying complex. This complex is responsible for acetylation of histones and deubiquitination of the product of His2B at active promoters. The product of wda is a component of the histone-acetyltransferase (HAT) module, and is essential for full HAT activity of the the pro…	TAF5-like RNA polymerase II p300/CBP-associated factor-associated factor 65 kDa subunit 5L OS=Mus musculus OX=10090 GN=Taf5l PE=2 SV=1	TAF5-like RNA polymerase II p300/CBP-associated factor-associated factor 65 kDa subunit 5L [Monomorium pharaonis]	[Dmel]GO:0043966#histone H3 acetylation;GO:0005669#transcription factor TFIID complex;GO:0003713#transcription coactivator activity;GO:0005634#nucleus;GO:0006355#regulation of transcription, DNA-templated;GO:0000790#nuclear chromatin;GO:0045944#positive regulation of transcription by RNA polymerase II;GO:0000124#SAGA complex;GO:0006367#transcription initiation from RNA polymerase II promoter;GO:0…
Pharaoh_ant_12960	LOC118644661	rNP_Brain_down	203.78	-2.3932	0.035897	0.999957	1479.22	142.31	122.39	0	142.49	0	798.5	311.63	38.48	26.36	51.85	19.75	214.46	0	0	64.49	52.31	WBGene00009073	NA	delm-1	NA	Sodium channel protein Nach OS=Drosophila melanogaster OX=7227 GN=Nach PE=2 SV=2	sodium channel protein Nach [Solenopsis invicta]	[Cele]GO:0016020#membrane;GO:0035725#sodium ion transmembrane transport;GO:0016021#integral component of membrane;GO:0005272#sodium channel activity;GO:0006814#sodium ion transport;GO:0006811#ion transport;
Pharaoh_ant_07781	LOC105838258	rNP_Brain_up	11896.4	0.765748	0.0359957	0.999957	4292.17	20286.6	14718	5060.8	6137.42	4677.48	7127.9	7198.31	9050.76	13789.8	22673.4	18880.1	28015.3	13800.2	15680	4631.43	6218.89	NA	NA	NA	NA	Cytochrome P450 4C1 OS=Blaberus discoidalis OX=6981 GN=CYP4C1 PE=2 SV=1	cytochrome P450 4C1, partial [Monomorium pharaonis]	[Unip]GO:0016705#oxidoreductase activity, acting on paired donors, with incorporation or reduction of molecular oxygen;GO:0016491#oxidoreductase activity;GO:0020037#heme binding;GO:0055114#oxidation-reduction process;GO:0005506#iron ion binding;GO:0046872#metal ion binding;GO:0004497#monooxygenase activity;
Pharaoh_ant_05880	LOC105833040	rNP_Brain_down	9081.29	-0.645247	0.0360441	0.999957	5065.12	10049.2	12858.9	15298.9	5100.72	17641.8	14237.8	6570.26	7376.15	12472.5	10746.1	6823.41	11225.6	3914.95	5988.52	4822.32	4189.52	FBgn0029878	Pat1	Protein interacting with APP tail-1	Protein interacting with APP tail-1 (Pat1) encodes a protein required for the product of Khc to transport cargo and to maximize its motility. In oocytes the products of Pat1 and Klc act in a redundant manner.	Amyloid protein-binding protein 2 OS=Mus musculus OX=10090 GN=Appbp2 PE=2 SV=1	amyloid protein-binding protein 2 [Monomorium pharaonis]	[Dmel]GO:0005871#kinesin complex;GO:0060632#regulation of microtubule-based movement;GO:0045451#pole plasm oskar mRNA localization;
Pharaoh_ant_16347	LOC105556005	rNP_Brain_down	229.443	-2.39799	0.0360847	0.999957	538.04	26.99	95.46	6.47	310.58	23.22	1174.64	1264.3	2.05	2.97	0	136.2	58.6	48.94	0	172.83	39.24	NA	NA	NA	NA	NA	PREDICTED: uncharacterized protein LOC108751189 [Trachymyrmex septentrionalis]	[Unip]GO:0000166#nucleotide binding;GO:0006260#DNA replication;GO:0071897#DNA biosynthetic process;GO:0003887#DNA-directed DNA polymerase activity;GO:0003677#DNA binding;
Pharaoh_ant_07734	LOC118644133	rNP_Brain_down	5331.35	-1.16134	0.0361496	0.999957	1104.11	7119.62	6527.07	34163.6	1427.48	2184.65	1979.35	2150.68	5903.69	6484.83	4105.65	6062.08	5270.35	685.12	2346.31	1546.73	1571.62	NA	NA	NA	NA	Trafficking protein particle complex subunit 1 OS=Mus musculus OX=10090 GN=Trappc1 PE=1 SV=1	trafficking protein particle complex subunit 1 [Monomorium pharaonis]	[Unip]GO:0030008#TRAPP complex;GO:0005794#Golgi apparatus;GO:0006888#endoplasmic reticulum to Golgi vesicle-mediated transport;GO:0016192#vesicle-mediated transport;GO:0005783#endoplasmic reticulum;
Pharaoh_ant_14800	LOC105834553	rNP_Brain_down	8874.21	-0.599938	0.0363326	0.999957	8465.36	7953.85	11990.6	16978.3	5580.24	19119.4	7213.61	6376.86	7536.74	12007.7	9202.57	6662.7	7247.29	4489.95	3611.84	6888.07	9536.5	FBgn0259823	CG42404	-	Insufficient genetic data for FlyBase to solicit a summary.	Integral membrane protein DGCR2/IDD OS=Mus musculus OX=10090 GN=Dgcr2 PE=2 SV=1	putative GPI-anchored protein pfl2 isoform X1 [Monomorium pharaonis]	[Dmel]GO:0003674#molecular_function;GO:0016020#membrane;GO:0008150#biological_process;
Pharaoh_ant_13780	LOC118644077	rNP_Brain_down	7208.05	-0.770864	0.0363654	0.999957	5086.34	10338	9135.21	22835.1	3930.92	5743.42	8086.55	6393.94	7752.73	7618.66	5682.18	7363.43	9101.74	1064.38	3204.34	3260.11	5939.88	NA	NA	NA	NA	Peroxisomal acyl-coenzyme A oxidase 3 OS=Homo sapiens OX=9606 GN=ACOX3 PE=1 SV=2	peroxisomal acyl-coenzyme A oxidase 3 isoform X1 [Monomorium pharaonis] peroxisomal acyl-coenzyme A oxidase 3 isoform X1 [Monomorium pharaonis] peroxisomal acyl-coenzyme A oxidase 3 isoform X1 [Monomorium pharaonis]	[Unip]GO:0071949#FAD binding;GO:0055114#oxidation-reduction process;GO:0006635#fatty acid beta-oxidation;GO:0005777#peroxisome;GO:0006631#fatty acid metabolic process;GO:0016627#oxidoreductase activity, acting on the CH-CH group of donors;GO:0003997#acyl-CoA oxidase activity;
Pharaoh_ant_17535	LOC105831397	rNP_Brain_down	8391.76	-0.650957	0.0365129	0.999957	4731.69	10970.2	9044.64	22385.3	3790.98	11028.8	9206.49	9247.16	8151.89	10132.1	7433.59	7235.4	6940.45	3841.54	10395.1	3778.09	4346.47	FBgn0028734	Fmr1	Fmr1	Fmr1 (Fmr1) encodes an RNA and channel binding protein. It acts as a neural growth brake regulating RNA trafficking, RNA translation and neuronal excitability. Fmr1 loss causes Fragile X syndrome.	Synaptic functional regulator FMR1 OS=Drosophila melanogaster OX=7227 GN=Fmr1 PE=1 SV=1	synaptic functional regulator FMR1 isoform X1 [Monomorium pharaonis]	[Dmel]GO:0046959#habituation;GO:0045886#negative regulation of synaptic growth at neuromuscular junction;GO:0048134#germ-line cyst formation;GO:0043025#neuronal cell body;GO:0042048#olfactory behavior;GO:0003723#RNA binding;GO:0099578#regulation of translation at postsynapse, modulating synaptic transmission;GO:0008306#associative learning;GO:0007528#neuromuscular junction development;GO:0007310#…
Pharaoh_ant_03963	LOC105460886	rNP_Brain_down	603.089	-1.76141	0.0365888	0.999957	1076.07	368.86	458.96	0	861.78	2615.25	664.29	1612.84	253.96	593.28	385.34	98.06	330.03	24.47	15.19	854.88	39.24	NA	NA	NA	NA	Fatty acid synthase OS=Gallus gallus OX=9031 GN=FASN PE=1 SV=5	PREDICTED: fatty acid synthase-like, partial [Wasmannia auropunctata]	[Unip]GO:0016740#transferase activity;GO:0003824#catalytic activity;GO:0016788#hydrolase activity, acting on ester bonds;GO:0016491#oxidoreductase activity;GO:0031177#phosphopantetheine binding;GO:0055114#oxidation-reduction process;GO:0009058#biosynthetic process;GO:0004312#fatty acid synthase activity;
Pharaoh_ant_13337	LOC105838782	rNP_Brain_up	4795.09	1.1143	0.0366295	0.999957	3341.89	3004.06	2722.57	2012.67	4089.62	20.05	3937.83	3952.82	6263.34	3065.51	10492.6	4337.84	17214.2	3560.15	2065.36	2540.4	8895.65	FBgn0031973	Spn28Dc	Serpin 28Dc	Serpin 28Dc (Spn28Dc) encodes a hemolymphatic Serpin that negatively regulates an uncharacterized serine protease in the melanization cascade.	Leukocyte elastase inhibitor OS=Bos taurus OX=9913 GN=SERPINB1 PE=2 SV=2	serine protease inhibitor 28Dc [Monomorium pharaonis] serine protease inhibitor 28Dc [Monomorium pharaonis] serine protease inhibitor 28Dc [Monomorium pharaonis]	[Dmel]GO:0035009#negative regulation of melanization defense response;GO:0005615#extracellular space;GO:0004867#serine-type endopeptidase inhibitor activity;GO:0045861#negative regulation of proteolysis;GO:0010951#negative regulation of endopeptidase activity;GO:0009611#response to wounding;
Pharaoh_ant_07204	LOC105833572	rNP_Brain_up	458.328	1.66361	0.0366925	0.999957	362.99	386.86	100.97	6.47	648.47	2.11	98.12	203.65	380.68	228.7	47.89	552.27	304.8	929.8	1257.94	303.88	1975.96	NA	NA	NA	NA	NA	probable zinc transporter protein DDB_G0282067 [Monomorium pharaonis]	NA
Pharaoh_ant_02412	-	rNP_Brain_up	81.1682	2.27465	0.0367401	0.999957	125.04	126.77	12.85	0	7.68	0	2.26	4.1	11.29	24.5	63.27	134.15	128.59	0	572.02	164.06	3.27	NA	NA	NA	NA	SCAN domain-containing protein 3 OS=Homo sapiens OX=9606 GN=ZBED9 PE=2 SV=1	uncharacterized protein LOC113004379 [Solenopsis invicta]	[Unip]GO:0046983#protein dimerization activity;
Pharaoh_ant_10874	LOC105829949	rNP_Brain_up	336.601	2.51184	0.0367485	0.999957	1.52	467.01	40.39	0	1.71	0	2.26	0	480.22	151.47	1675.39	229.49	835.87	1358	146.8	286.34	45.78	NA	NA	NA	NA	Protein yellow OS=Drosophila yakuba OX=7245 GN=y PE=3 SV=1	protein yellow [Monomorium pharaonis]	NA
Pharaoh_ant_12442	LOC118645333	rNP_Brain_down	604.177	-2.36514	0.036821	0.999957	45.47	0	108.93	6.47	965.02	1579.91	6055.33	59.46	130.32	92.07	14.94	49.71	6.51	24.47	840.32	19.61	272.47	NA	NA	NA	NA	Matrix metalloproteinase-24 OS=Homo sapiens OX=9606 GN=MMP24 PE=2 SV=1	72 kDa type IV collagenase-like, partial [Monomorium pharaonis]	[Unip]GO:0016787#hydrolase activity;GO:0008270#zinc ion binding;GO:0006508#proteolysis;GO:0008237#metallopeptidase activity;GO:0008233#peptidase activity;GO:0046872#metal ion binding;GO:0004222#metalloendopeptidase activity;GO:0031012#extracellular matrix;
Pharaoh_ant_10733	LOC105832924	rNP_Brain_down	4849.21	-1.08913	0.0371127	0.999957	1702.77	4289.76	6078.51	26368.6	2540.97	2010.51	2984.24	4122.98	5151.05	6797.43	2797.59	3575.14	5120.59	183.51	1333.88	1956.89	5422.18	FBgn0025830	IntS8	Integrator 8	Insufficient genetic data for FlyBase to solicit a summary.	Integrator complex subunit 8 OS=Drosophila melanogaster OX=7227 GN=IntS8 PE=1 SV=1	integrator complex subunit 8 [Monomorium pharaonis]	[Dmel]GO:0045666#positive regulation of neuron differentiation;GO:0034472#snRNA 3'-end processing;GO:0032039#integrator complex;GO:0003674#molecular_function;GO:0010628#positive regulation of gene expression;GO:0016180#snRNA processing;
Pharaoh_ant_10958	LOC105830538	rNP_Brain_down	7929.59	-0.890453	0.0373917	0.999957	4827.17	2673.64	3424.48	22537.4	4379.72	20456.6	16127.4	14762.9	3215.81	5434.9	2454.87	4014.37	2847.8	8686.29	5363.35	8457.5	5138.81	FBgn0261532	cdm	cadmus	cadmus (cdm) encodes a member of the importin beta family of nucleocytoplasmic cargo shuttling proteins. It functions at the neuromuscular junction to maintain normal subsynaptic reticulum structure and presynaptic probability of release.	Importin-13 OS=Rattus norvegicus OX=10116 GN=Ipo13 PE=2 SV=1	importin-13 [Monomorium pharaonis]	[Dmel]GO:0042331#phototaxis;GO:0006606#protein import into nucleus;GO:0007270#neuron-neuron synaptic transmission;GO:0008536#Ran GTPase binding;GO:0005737#cytoplasm;GO:0050804#modulation of chemical synaptic transmission;
Pharaoh_ant_11676	LOC105830504	rNP_Brain_down	10099.5	-0.678045	0.0374516	0.999957	11996.7	6480.86	7929.05	36076	11179.3	8805.1	6725.26	13680.4	9889.6	6674.17	5828.94	5511.84	5549.92	9004.38	6137.86	8925.95	11295.6	FBgn0085436	Not1	Not1	Not1 (Not1) encodes a poly(A)-specific ribonuclease involved in translation inhibition and ovarian follicle cell development.	CCR4-NOT transcription complex subunit 1 OS=Homo sapiens OX=9606 GN=CNOT1 PE=1 SV=2	CCR4-NOT transcription complex subunit 1 isoform X1 [Monomorium pharaonis]	[Dmel]GO:0030015#CCR4-NOT core complex;GO:0000288#nuclear-transcribed mRNA catabolic process, deadenylation-dependent decay;GO:0060090#molecular adaptor activity;GO:0006402#mRNA catabolic process;GO:0005829#cytosol;GO:0000932#P-body;GO:0030014#CCR4-NOT complex;GO:0000289#nuclear-transcribed mRNA poly(A) tail shortening;GO:0005515#protein binding;GO:0017148#negative regulation of translation;GO:00…
Pharaoh_ant_20270	LOC105837141	rNP_Brain_down	54430	-1.39949	0.0375582	0.999957	13800.3	58816	47955.5	410044	12765.5	23288.2	14621.8	10410.3	95418	44159.7	26963.6	44347.4	50582.5	16198.1	35442.7	14335.9	6161.13	FBgn0040793	CG7630	-	Insufficient genetic data for FlyBase to solicit a summary.	NA	uncharacterized protein LOC105837141 [Monomorium pharaonis]	NA
Pharaoh_ant_06508	LOC105839174	rNP_Brain_down	2640.82	-1.09235	0.0376158	0.999957	713.85	2122.39	1752.63	9089.37	2802.07	5438.41	5255.13	3117.01	2202.02	1319.84	1498.76	3827.1	2529.57	587.24	430.28	1964.11	244.13	NA	NA	NA	NA	Zinc finger protein 628 OS=Homo sapiens OX=9606 GN=ZNF628 PE=1 SV=3	zinc finger protein 782-like, partial [Temnothorax curvispinosus]	[Unip]GO:0003676#nucleic acid binding;
Pharaoh_ant_04647	LOC105556005	rNP_Brain_down	450.807	-2.18511	0.0376914	0.999957	1024.54	161.94	20.81	6.47	433.45	2702.85	2153.03	17.77	2.05	118.8	8.79	499.16	52.09	159.04	5.06	284.79	13.08	NA	NA	NA	NA	NA	PREDICTED: uncharacterized protein LOC108751189 [Trachymyrmex septentrionalis]	[Unip]GO:0000166#nucleotide binding;GO:0006260#DNA replication;GO:0071897#DNA biosynthetic process;GO:0003887#DNA-directed DNA polymerase activity;GO:0003677#DNA binding;
Pharaoh_ant_13290	LOC105834104	rNP_Brain_up	296.197	2.00032	0.0377741	0.999957	88.66	276.44	89.96	0	538.4	5.28	3.38	76.54	122.62	118.8	62.39	290.78	299.1	1871.83	2.53	589.18	599.44	NA	NA	NA	NA	Synaptic vesicle glycoprotein 2B OS=Homo sapiens OX=9606 GN=SV2B PE=1 SV=1	synaptic vesicle glycoprotein 2B [Monomorium pharaonis]	[Unip]GO:0022857#transmembrane transporter activity;GO:0016020#membrane;GO:0055085#transmembrane transport;GO:0016021#integral component of membrane;
Pharaoh_ant_02865	LOC105838108	rNP_Brain_down	3797.89	-1.01749	0.037811	0.999957	682.02	2939.45	2561.63	21514.9	1702.23	5432.08	2177.84	2522.45	5746.7	2693.87	2354.25	1844.77	2093.73	3242.06	2207.1	1285.16	3563.93	FBgn0015298	Srp19	Signal recognition particle protein 19	In progress.	Signal recognition particle 19 kDa protein OS=Drosophila melanogaster OX=7227 GN=Srp19 PE=2 SV=2	signal recognition particle 19 kDa protein [Monomorium pharaonis]	[Dmel]GO:0005786#signal recognition particle, endoplasmic reticulum targeting;GO:0006617#SRP-dependent cotranslational protein targeting to membrane, signal sequence recognition;GO:0008312#7S RNA binding;
Pharaoh_ant_15708	LOC105836293	rNP_Brain_down	7402.91	-0.706534	0.0378804	0.999957	8218.32	13085.2	1566.59	22197.6	5857.55	8907.47	5917.73	7894.02	7240.19	7191.71	6603.58	5111.43	5072.57	5285.18	6669.38	5616.32	3414.61	WBGene00021710	NA	cyp-33C11	NA	Methyl farnesoate epoxidase OS=Diploptera punctata OX=6984 GN=CYP15A1 PE=1 SV=1	uncharacterized protein LOC105836293 [Monomorium pharaonis]	[Cele]GO:0008395#steroid hydroxylase activity;GO:0043231#intracellular membrane-bounded organelle;GO:0020037#heme binding;GO:0005506#iron ion binding;GO:0006805#xenobiotic metabolic process;GO:0055114#oxidation-reduction process;GO:0005737#cytoplasm;GO:0042738#exogenous drug catabolic process;GO:0046872#metal ion binding;GO:0016705#oxidoreductase activity, acting on paired donors, with incorporat…
Pharaoh_ant_16266	-	rNP_Brain_up	49.4634	2.77423	0.0379022	0.999957	10.61	51.53	21.42	0	0	0	0	2.73	8.21	47.89	3.08	151.86	13.43	489.37	0	40.76	0	NA	NA	NA	NA	Tigger transposable element-derived protein 1 OS=Homo sapiens OX=9606 GN=TIGD1 PE=1 SV=1	PREDICTED: tigger transposable element-derived protein 1-like isoform X1 [Wasmannia auropunctata] PREDICTED: tigger transposable element-derived protein 1-like isoform X1 [Wasmannia auropunctata] PREDICTED: tigger transposable element-derived protein 1-like isoform X1 [Wasmannia auropunctata]	[Unip]GO:0003676#nucleic acid binding;GO:0003677#DNA binding;
Pharaoh_ant_01679	LOC105837138	rNP_Brain_down	2035.44	-1.52754	0.0380002	0.999957	200.06	404.85	940.57	13503	1791.82	5273.77	2424.27	4.1	2566.29	727.3	658.64	475.32	744.3	1798.43	1364.25	994.18	731.31	FBgn0051803	Rsph9	Radial spoke head protein 9	Insufficient genetic data for FlyBase to solicit a summary.	Radial spoke head protein 9 homolog OS=Danio rerio OX=7955 GN=rsph9 PE=2 SV=1	radial spoke head protein 9 homolog isoform X1 [Monomorium pharaonis] radial spoke head protein 9 homolog isoform X1 [Monomorium pharaonis]	[Dmel]GO:0035082#axoneme assembly;GO:0003674#molecular_function;GO:0060294#cilium movement involved in cell motility;GO:0044458#motile cilium assembly;GO:0005930#axoneme;
Pharaoh_ant_14945	LOC105839561	rNP_Brain_down	14220.3	-0.713509	0.0380076	0.999957	14639.9	13026.3	7421.13	55940.6	17056.4	14488.4	18660	10996	7346.91	9855.88	8519.76	12965.8	6575.01	9616.09	9359.92	12290.8	12986	FBgn0037989	ATP8B	ATPase 8B	ATPase 8B (ATP8B) encodes a phospholipid flippase involved in olfaction.	Phospholipid-transporting ATPase ID OS=Homo sapiens OX=9606 GN=ATP8B2 PE=1 SV=2	phospholipid-transporting ATPase ID isoform X1 [Monomorium pharaonis] phospholipid-transporting ATPase ID isoform X1 [Monomorium pharaonis]	[Dmel]GO:0050911#detection of chemical stimulus involved in sensory perception of smell;GO:0005794#Golgi apparatus;GO:0005802#trans-Golgi network;GO:0140326#ATPase-coupled intramembrane lipid transporter activity;GO:0045332#phospholipid translocation;GO:0005886#plasma membrane;GO:0032880#regulation of protein localization;GO:0005929#cilium;GO:0016021#integral component of membrane;GO:0000287#magn…
Pharaoh_ant_00696	LOC105835225	rNP_Brain_up	6917.77	0.660322	0.0382499	0.999957	7524.94	4799.3	4197.37	4863.41	5364.37	7127.03	11696.2	2136.33	4905.29	3203.62	13847.8	4343.28	8837.22	13995.9	8314.58	7111.46	5333.9	FBgn0038349	AOX3	Aldehyde oxidase 3	Aldehyde oxidase 3 (AOX3) encodes a pyridoxal oxidase involved in pyridoxal metabolism.	Xanthine dehydrogenase OS=Drosophila pseudoobscura pseudoobscura OX=46245 GN=ry PE=3 SV=2	xanthine dehydrogenase [Monomorium pharaonis]	[Dmel]GO:0006117#acetaldehyde metabolic process;GO:0055114#oxidation-reduction process;GO:0071949#FAD binding;GO:0051537#2 iron, 2 sulfur cluster binding;GO:0009055#electron transfer activity;GO:0005506#iron ion binding;GO:0004031#aldehyde oxidase activity;
Pharaoh_ant_04478	LOC118644205	rNP_Brain_up	1.63477	1.69018	0.0383135	0.999957	1.52	1.64	2.45	0	0	0	0	1.37	1.03	0.74	7.91	1.36	1.63	0	5.06	3.1	0	NA	NA	NA	NA	NA	PREDICTED: uncharacterized protein LOC105451287 [Wasmannia auropunctata]	NA
Pharaoh_ant_00616	LOC105838784	rNP_Brain_down	2240.92	-0.997429	0.0383261	0.999957	2021.81	1927.74	2860.87	5594.7	2729.54	656.45	3538.01	3815.45	1840.32	3239.63	927.11	1818.89	1432.04	48.94	1457.9	2179.77	2006.48	FBgn0260940	lsn	larsen	larsen (lsn), also known as Vacuolar protein sorting 22, encodes a member of the ESCRT-II complex, which sorts certain endocytosed receptors for degradation via the multivesicular body. As part of this complex, it also has a role in bcd RNA localization.	Vacuolar-sorting protein SNF8 OS=Danio rerio OX=7955 GN=snf8 PE=2 SV=2	vacuolar-sorting protein SNF8 [Monomorium pharaonis]	[Dmel]GO:0032509#endosome transport via multivesicular body sorting pathway;GO:0003674#molecular_function;GO:0042981#regulation of apoptotic process;GO:0043328#protein transport to vacuole involved in ubiquitin-dependent protein catabolic process via the multivesicular body sorting pathway;GO:0008104#protein localization;GO:0000814#ESCRT II complex;GO:0045450#bicoid mRNA localization;GO:0043162#u…
Pharaoh_ant_06921	LOC118647602	rNP_Brain_down	197.521	-1.63137	0.0384817	0.999957	733.55	114.5	257.63	12.94	102.39	1073.33	37.22	132.58	53.36	226.47	32.51	174.33	169.7	24.47	101.24	88.74	22.89	NA	NA	NA	NA	Cytochrome P450 6k1 OS=Blattella germanica OX=6973 GN=CYP6K1 PE=2 SV=1	cytochrome P450 6k1 [Monomorium pharaonis]	[Unip]GO:0016020#membrane;GO:0016705#oxidoreductase activity, acting on paired donors, with incorporation or reduction of molecular oxygen;GO:0020037#heme binding;GO:0055114#oxidation-reduction process;GO:0005506#iron ion binding;GO:0016021#integral component of membrane;
Pharaoh_ant_05707	LOC108722771	rNP_Brain_down	28.7905	-2.06861	0.0385241	0.999957	21.22	21.26	7.34	0	89.59	0	152.82	8.88	84.14	30.07	2.2	16.34	21.98	24.47	0	2.58	6.54	NA	NA	NA	NA	Protein ANTAGONIST OF LIKE HETEROCHROMATIN PROTEIN 1 OS=Arabidopsis thaliana OX=3702 GN=ALP1 PE=1 SV=1	PREDICTED: putative nuclease HARBI1 [Trachymyrmex zeteki]	NA
Pharaoh_ant_17903	LOC105829218	rNP_Brain_down	5415.34	-0.698865	0.0387461	0.999957	11187.4	3188.08	3458.75	14221.4	8159.61	3964.03	5378.07	5789.13	5773.38	3203.99	1839.28	4697.39	3128.59	4367.61	3006.92	5785.03	4912.12	FBgn0040268	Top3alpha	Topoisomerase 3alpha	Topoisomerase 3alpha (Top3alpha) encodes a type IA topoisomerase that works with the helicase encoded by Blm to perform double Holliday junction dissolution during homologous recombination. It is also involved in DNA disentangling during chromosome segregation and mitochondrial DNA replication.	DNA topoisomerase 3-alpha OS=Mus musculus OX=10090 GN=Top3a PE=2 SV=1	DNA topoisomerase 3-alpha isoform X1 [Monomorium pharaonis]	[Dmel]GO:0003917#DNA topoisomerase type I (single strand cut, ATP-independent) activity;GO:0003916#DNA topoisomerase activity;GO:0005634#nucleus;GO:0008270#zinc ion binding;GO:0003677#DNA binding;GO:0005739#mitochondrion;GO:0000002#mitochondrial genome maintenance;GO:0048589#developmental growth;GO:0005694#chromosome;GO:0042246#tissue regeneration;GO:0000724#double-strand break repair via homolog…
Pharaoh_ant_00362	LOC105839969	rNP_Brain_up	3496.23	0.904267	0.0388195	0.999957	2512.86	2555.05	936.29	4811.64	4110.95	1681.23	5142.35	1057.23	1914.71	990.15	6990.25	2290.13	4047.07	12442.2	2488.05	2227.75	3238.05	NA	NA	NA	NA	Protein takeout OS=Drosophila melanogaster OX=7227 GN=to PE=2 SV=1	circadian clock-controlled protein [Monomorium pharaonis]	NA
Pharaoh_ant_12491	LOC118645780	rNP_Brain_up	57.1515	2.66501	0.0389047	0.999957	25.01	0	12.24	0	59.73	2.11	75.56	0	1.03	0.74	0	36.09	1.63	415.96	10.12	309.55	21.8	NA	NA	NA	NA	NA	hypothetical protein ALC57_09636, partial [Trachymyrmex cornetzi]	NA
Pharaoh_ant_05134	LOC105836349	rNP_Brain_down	8454.23	-1.14259	0.0389843	0.999957	5070.43	7068.91	7634.7	57901.5	4441.16	137.2	2830.29	4521.41	12455.9	7067.34	4180.35	6343.32	4288.79	4392.08	4583.78	5458.96	5345.89	FBgn0030722	CG12395	-	Insufficient genetic data for FlyBase to solicit a summary.	Sperm flagellar protein 1 OS=Xenopus laevis OX=8355 GN=spef1 PE=2 SV=1	sperm flagellar protein 1-like [Monomorium pharaonis]	[Dmel]GO:0051493#regulation of cytoskeleton organization;GO:0008017#microtubule binding;GO:0005930#axoneme;
Pharaoh_ant_14032	LOC105835736	rNP_Brain_down	4157.62	-0.800177	0.039243	0.999957	1528.48	6064.56	4975.16	6057.42	6181.78	1151.43	6132.02	5811.68	8315.04	4211.96	3444.37	5874.81	4086.14	1394.7	2237.47	1772.71	1439.74	FBgn0054015	CG34015	-	Insufficient genetic data for FlyBase to solicit a summary.	Histidine triad nucleotide-binding protein 3 OS=Homo sapiens OX=9606 GN=HINT3 PE=1 SV=1	histidine triad nucleotide-binding protein 3 [Monomorium pharaonis]	[Dmel]GO:0003674#molecular_function;GO:0005575#cellular_component;GO:0008150#biological_process;GO:0003824#catalytic activity;
Pharaoh_ant_11848	LOC105838680	rNP_Brain_down	5973.77	-0.915169	0.0392659	0.999957	1864.18	5403.71	4195.54	28497.7	2269.64	1992.57	5894.61	8909.56	9081.03	5949.47	3408.34	4217.98	4391.35	5395.28	5705.04	2799.9	1578.16	FBgn0037718	P58IPK	P58IPK	In progress.	DnaJ homolog subfamily C member 3 OS=Bos taurus OX=9913 GN=DNAJC3 PE=1 SV=1	dnaJ homolog subfamily C member 3 [Monomorium pharaonis]	[Dmel]GO:0012505#endomembrane system;GO:0005783#endoplasmic reticulum;GO:0034975#protein folding in endoplasmic reticulum;GO:0051087#chaperone binding;GO:0051787#misfolded protein binding;
Pharaoh_ant_17734	LOC105831986	rNP_Brain_down	1087.92	-1.39009	0.0393488	0.999957	1382.22	642.85	723.33	19.41	1009.39	5082.74	3430.86	493.42	764.96	1046.59	284.72	495.07	830.17	489.37	1146.58	587.63	65.39	FBgn0261277	rtv	retroactive	retroactive (rtv) encodes a membrane-inserted protein required for chitin organization in the cuticle and the tracheal system.	NA	PREDICTED: uncharacterized protein LOC105453464 [Wasmannia auropunctata]	[Dmel]GO:1903818#positive regulation of voltage-gated potassium channel activity;GO:0030431#sleep;GO:0008362#chitin-based embryonic cuticle biosynthetic process;GO:0032222#regulation of synaptic transmission, cholinergic;GO:0035158#regulation of tube diameter, open tracheal system;GO:0007424#open tracheal system development;GO:0034235#GPI anchor binding;GO:0035152#regulation of tube architecture,…
Pharaoh_ant_14586	-	rNP_Brain_down	629.934	-2.06583	0.039454	0.999957	1738.39	197.93	28.76	6.47	1834.48	2876.99	1158.85	1055.86	214.46	63.86	0	200.21	114.35	207.98	10.12	965.29	34.88	NA	NA	NA	NA	NA	uncharacterized protein LOC115244764 [Formica exsecta]	NA
Pharaoh_ant_02511	LOC105830052	rNP_Brain_down	602.969	-1.6355	0.0396176	0.999957	1000.29	536.53	473.04	2883.1	242.32	50.66	1634.79	377.24	394.02	781.51	713.13	264.22	561.99	73.41	0	59.33	204.9	NA	NA	NA	NA	Ornithine decarboxylase OS=Rattus norvegicus OX=10116 GN=Odc1 PE=1 SV=1	ornithine decarboxylase isoform X1 [Monomorium pharaonis]	[Unip]GO:0003824#catalytic activity;GO:0006596#polyamine biosynthetic process;
Pharaoh_ant_15158	LOC105836698	rNP_Brain_down	7296.8	-0.983627	0.0396906	0.999957	3891.29	9114.42	9160.91	37302.3	1744.89	9325.4	3228.42	1179.56	8460.23	8216.76	7499.94	6525.14	6738.6	3841.54	2867.71	2598.7	2349.79	FBgn0029174	Fkbp59	FK506-binding protein 59kD	FK506-binding protein 59kD (Fkbp59) encodes a peptidylprolyl isomerase involved in the regulation of calcium transport and phototransduction.	Peptidyl-prolyl cis-trans isomerase FKBP4 OS=Bos taurus OX=9913 GN=FKBP4 PE=1 SV=4	FK506-binding protein 59 isoform X1 [Solenopsis invicta]	[Dmel]GO:0061077#chaperone-mediated protein folding;GO:0000413#protein peptidyl-prolyl isomerization;GO:0031072#heat shock protein binding;GO:0005737#cytoplasm;GO:0051924#regulation of calcium ion transport;GO:0005528#FK506 binding;GO:0016027#inaD signaling complex;GO:0050908#detection of light stimulus involved in visual perception;GO:0003755#peptidyl-prolyl cis-trans isomerase activity;GO:00055…
Pharaoh_ant_13520	LOC105835740	rNP_Brain_up	1590.64	1.4315	0.0397151	0.999957	1561.06	785.16	160.33	25.89	1644.21	1584.14	1872.76	590.46	916.82	207.91	2176.3	754.52	290.97	10631.5	367.01	1948.12	1523.66	FBgn0000046	Act87E	Actin 87E	Insufficient genetic data for FlyBase to solicit a summary.	Actin, muscle OS=Manduca sexta OX=7130 PE=2 SV=1	Actin, muscle [Eumeta japonica]	[Dmel]GO:0043486#histone exchange;GO:0000281#mitotic cytokinesis;GO:0035267#NuA4 histone acetyltransferase complex;GO:0016573#histone acetylation;
Pharaoh_ant_09801	LOC105831299	rNP_Brain_up	9824.43	0.573036	0.0397785	0.999957	5520.56	7428.77	10031.1	8144.52	5527.34	7099.59	8347.08	12351.9	6333.63	11038.7	18488.2	6256.84	12482.2	7915.53	22802.5	7402.95	9843.85	NA	NA	NA	NA	Zinc finger protein 500 OS=Homo sapiens OX=9606 GN=ZNF500 PE=2 SV=2	zinc finger protein 664 [Monomorium pharaonis]	[Unip]GO:0003676#nucleic acid binding;
Pharaoh_ant_11846	LOC105838678	rNP_Brain_down	28750.2	-1.41116	0.0398742	0.999957	5268.21	23767.5	37304.5	231661	3622.89	18703.6	8560.24	5221.9	25181.1	27632.6	22569.2	19282.6	20311.5	5493.16	19218.5	8097.38	6857.56	FBgn0261602	RpL8	Ribosomal protein L8	Ribosomal protein L8 (RpL8) encodes a ribosomal structural constituent.	60S ribosomal protein L8 OS=Mamestra brassicae OX=55057 GN=RpL8 PE=2 SV=1	Proline-, glutamic acid-and leucine-rich protein 1 [Temnothorax longispinosus]	[Dmel]GO:0022625#cytosolic large ribosomal subunit;GO:0003735#structural constituent of ribosome;GO:0000228#nuclear chromosome;GO:0003723#RNA binding;GO:0005730#nucleolus;GO:0005737#cytoplasm;GO:0002181#cytoplasmic translation;GO:0022626#cytosolic ribosome;
Pharaoh_ant_12594	-	rNP_Brain_down	84.1535	-1.55077	0.0398829	0.999957	62.9	35.99	33.05	404.48	87.88	94.98	132.52	203.65	72.85	34.16	5.27	36.09	17.5	0	40.5	128.46	40.33	NA	NA	NA	NA	Coatomer subunit beta' OS=Macaca fascicularis OX=9541 GN=COPB2 PE=2 SV=1	coatomer subunit beta' [Monomorium pharaonis]	[Unip]GO:0016020#membrane;GO:0005198#structural molecule activity;GO:0031410#cytoplasmic vesicle;GO:0005794#Golgi apparatus;GO:0030117#membrane coat;GO:0015031#protein transport;GO:0006886#intracellular protein transport;GO:0016192#vesicle-mediated transport;GO:0005737#cytoplasm;GO:0030663#COPI-coated vesicle membrane;GO:0000139#Golgi membrane;
Pharaoh_ant_04252	LOC118646107	rNP_Brain_down	465.157	-1.49378	0.0399706	0.999957	550.92	195.47	302.92	1310.5	575.94	2016.85	19.74	769.51	240.11	361.24	188.5	279.88	405.72	0	108.84	269.83	311.71	NA	NA	NA	NA	ATP-dependent DNA helicase PIF1 OS=Homo sapiens OX=9606 GN=PIF1 PE=1 SV=2	PREDICTED: ATP-dependent DNA helicase RRM3-like [Vollenhovia emeryi]	[Unip]GO:0000723#telomere maintenance;GO:0004386#helicase activity;GO:0006974#cellular response to DNA damage stimulus;GO:0003678#DNA helicase activity;GO:0000166#nucleotide binding;GO:0006281#DNA repair;GO:0005524#ATP binding;GO:0016787#hydrolase activity;GO:0006310#DNA recombination;GO:0032508#DNA duplex unwinding;
Pharaoh_ant_21012	LOC105833803	rNP_Brain_down	3523.62	-1.06174	0.0400481	0.999957	1781.58	3302.59	4562.71	20152.6	1139.09	2665.91	1270.5	897.99	5332.67	3761.25	2090.61	2874.41	4234.67	1847.36	1376.91	1841.32	769.46	FBgn0260744	Tango9	Transport and Golgi organization 9	In progress.	Solute carrier family 35 member F6 OS=Homo sapiens OX=9606 GN=SLC35F6 PE=1 SV=1	solute carrier family 35 member F6 isoform X1 [Monomorium pharaonis]	[Dmel]GO:0005794#Golgi apparatus;GO:0016020#membrane;GO:0009306#protein secretion;GO:0005739#mitochondrion;GO:0043231#intracellular membrane-bounded organelle;GO:1901029#negative regulation of mitochondrial outer membrane permeabilization involved in apoptotic signaling pathway;GO:0016021#integral component of membrane;GO:0008284#positive regulation of cell population proliferation;
Pharaoh_ant_02839	LOC105828544	rNP_Brain_down	5186.19	-0.546476	0.0401818	0.999957	4206.54	8262.19	3728.62	9691.23	4903.62	7150.25	3180.49	6009.87	7156.05	5305.7	4352.59	4379.38	5320.81	4954.85	3621.97	3630.54	2310.56	FBgn0038486	CG5265	-	Insufficient genetic data for FlyBase to solicit a summary.	Carnitine O-acetyltransferase OS=Columba livia OX=8932 GN=CRAT PE=1 SV=1	carnitine O-acetyltransferase isoform X1 [Monomorium pharaonis]	[Dmel]GO:0005783#endoplasmic reticulum;GO:0005743#mitochondrial inner membrane;GO:0006631#fatty acid metabolic process;GO:0004092#carnitine O-acetyltransferase activity;GO:0005777#peroxisome;GO:0019254#carnitine metabolic process, CoA-linked;GO:0009437#carnitine metabolic process;
Pharaoh_ant_04826	LOC105830037	rNP_Brain_up	11590.2	0.46735	0.0403187	0.999957	10563	11451.1	11406.8	15143.6	9111.84	9498.49	9693.15	6048.14	5926.27	11283.4	17608.1	12279.4	9339.8	15366.2	19094.4	10396.9	12823.6	FBgn0013765	cnn	centrosomin	centrosomin (cnn) encodes an essential mitotic centrosome component. During early embryogenesis it is required to organize the mitotic spindle, the actin cytoskeleton and centriole replication. It is also required for mitotic and meiotic divisions during spermatogenesis, as well as organization of the sperm axoneme. The product of cnn can interact with microtubules, actin and the kinase encoded b…	Centrosomin OS=Drosophila melanogaster OX=7227 GN=cnn PE=1 SV=3	centrosomin isoform X1 [Monomorium pharaonis]	[Dmel]GO:0007279#pole cell formation;GO:0007098#centrosome cycle;GO:0055059#asymmetric neuroblast division;GO:0040016#embryonic cleavage;GO:0030997#regulation of centriole-centriole cohesion;GO:0005814#centriole;GO:0007417#central nervous system development;GO:0007099#centriole replication;GO:0007494#midgut development;GO:0008356#asymmetric cell division;GO:0000242#pericentriolar material;GO:0008…
Pharaoh_ant_15948	LOC105831438	rNP_Brain_down	4434.45	-1.1272	0.0403384	0.999957	1035.91	3858.74	4885.21	26436.5	3999.17	149.86	3195.15	3659.64	5736.44	4146.99	1671.88	2982.69	4643.65	929.8	2505.76	2253.54	3294.73	FBgn0034050	bug	bunker gear	Insufficient genetic data for FlyBase to solicit a summary.	Thioredoxin domain-containing protein 15 OS=Homo sapiens OX=9606 GN=TXNDC15 PE=1 SV=1	thioredoxin domain-containing protein 15 [Monomorium pharaonis]	[Dmel]GO:0005929#cilium;GO:0060271#cilium assembly;
Pharaoh_ant_13348	LOC105828693	rNP_Brain_up	4760.65	0.867669	0.0406071	0.999957	2836.44	4183.44	4434.81	5038.15	2781.59	201.58	4145.35	1953.17	6006.3	3963.59	9424.46	3845.49	6339.39	3119.72	11701.2	3055.8	7900.59	FBgn0033485	RpLP0-like	Ribosomal protein LP0-like	Insufficient genetic data for FlyBase to solicit a summary.	mRNA turnover protein 4 homolog OS=Bos taurus OX=9913 GN=MRTO4 PE=2 SV=1	mRNA turnover protein 4 homolog [Monomorium pharaonis]	[Dmel]GO:0022625#cytosolic large ribosomal subunit;GO:0003735#structural constituent of ribosome;GO:0005730#nucleolus;GO:0042273#ribosomal large subunit biogenesis;GO:0006412#translation;GO:0000956#nuclear-transcribed mRNA catabolic process;GO:0030687#preribosome, large subunit precursor;GO:0002181#cytoplasmic translation;GO:0006364#rRNA processing;GO:0000027#ribosomal large subunit assembly;
Pharaoh_ant_10197	-	rNP_Brain_down	293.554	-1.9783	0.0410748	0.999957	744.92	89.97	107.7	0	431.74	920.3	921.44	850.16	153.92	20.05	0.88	79.67	222.6	73.41	5.06	344.64	23.98	NA	NA	NA	NA	SCAN domain-containing protein 3 OS=Homo sapiens OX=9606 GN=ZBED9 PE=2 SV=1	hypothetical protein ALC62_01881 [Cyphomyrmex costatus]	[Unip]GO:0046983#protein dimerization activity;GO:0003676#nucleic acid binding;GO:0008270#zinc ion binding;
Pharaoh_ant_10221	LOC105570791	rNP_Brain_down	602.405	-2.28612	0.0411721	0.999957	945.73	35.99	37.94	0	2888.25	33.77	2933.49	1243.8	766.5	74.25	0	85.12	35.4	24.47	20.25	1048.35	67.57	NA	NA	NA	NA	NA	PREDICTED: uncharacterized protein LOC105571037 [Vollenhovia emeryi]	[Unip]GO:0006508#proteolysis;GO:0004190#aspartic-type endopeptidase activity;
Pharaoh_ant_07802	LOC118644189	rNP_Brain_down	9041.07	-0.536569	0.0412465	0.999957	10360.6	5781.57	6296.98	16185.5	11724.5	16668.8	7825.46	11762.8	10586.3	6471.46	5801.26	4466.54	6020.35	8050.11	9051.13	10207	6437.96	ENSG00000173273	NA	TNKS	NA	Poly [ADP-ribose] polymerase tankyrase OS=Drosophila melanogaster OX=7227 GN=Tnks PE=1 SV=1	poly [ADP-ribose] polymerase tankyrase isoform X1 [Monomorium pharaonis]	[Hsap]GO:0016020#membrane;GO:0032210#regulation of telomere maintenance via telomerase;GO:0000784#nuclear chromosome, telomeric region;GO:0000781#chromosome, telomeric region;GO:0051973#positive regulation of telomerase activity;GO:0005737#cytoplasm;GO:0051028#mRNA transport;GO:0000242#pericentriolar material;GO:0005515#protein binding;GO:0016604#nuclear body;GO:0015031#protein transport;GO:00002…
Pharaoh_ant_06520	LOC114253959	rNP_Brain_down	5112.4	-0.988853	0.0414071	0.999957	2229.44	5584.46	7541.07	27141.9	2838.76	3495.44	2007.54	490.69	6733.3	6193.39	3521.71	3867.28	4484.54	3021.85	2126.1	2592.5	3040.78	FBgn0032597	CG17904	-	Insufficient genetic data for FlyBase to solicit a summary.	Cytosolic Fe-S cluster assembly factor NUBP1 homolog OS=Culex quinquefasciatus OX=7176 GN=CPIJ014142 PE=3 SV=1	cytosolic Fe-S cluster assembly factor NUBP1 homolog [Monomorium pharaonis]	[Dmel]GO:0005829#cytosol;GO:0051536#iron-sulfur cluster binding;GO:0016226#iron-sulfur cluster assembly;GO:0051539#4 iron, 4 sulfur cluster binding;
Pharaoh_ant_16043	LOC105837261	rNP_Brain_up	802.588	1.44788	0.0414191	0.999957	884.35	357.41	258.24	6.47	455.63	81.26	448.88	862.46	1002.5	326.34	107.65	246.51	730.06	2520.25	604.93	1652.5	3098.55	NA	NA	NA	NA	Protein lifeguard 2 OS=Pongo abelii OX=9601 GN=FAIM2 PE=2 SV=1	protein lifeguard 1 [Monomorium pharaonis]	[Unip]GO:0016020#membrane;GO:0016021#integral component of membrane;
Pharaoh_ant_01913	-	rNP_Brain_up	26.0703	3.31079	0.0414398	0.999957	0	13.09	7.34	0	34.13	0	0	0	0	0	8.79	35.41	75.28	269.15	0	0	0	NA	NA	NA	NA	Myb/SANT-like DNA-binding domain-containing protein 3 OS=Mus musculus OX=10090 GN=Msantd3 PE=1 SV=1	hypothetical protein RF55_19945, partial [Lasius niger]	NA
Pharaoh_ant_15159	LOC105836695	rNP_Brain_up	13057.1	0.597669	0.0414459	0.999957	10370.5	12641.1	14704.6	12681.1	5786.73	5933.39	13909.5	8381.97	8924.03	14470.7	23592.6	10961	14893.8	7279.35	31524.5	10164.7	15751	NA	NA	NA	NA	Zinc finger protein 358 OS=Homo sapiens OX=9606 GN=ZNF358 PE=1 SV=2	uncharacterized protein LOC105836695 [Monomorium pharaonis]	[Unip]GO:0008270#zinc ion binding;GO:0003676#nucleic acid binding;GO:0005634#nucleus;
Pharaoh_ant_05184	LOC105838471	rNP_Brain_down	9285.57	-0.538885	0.0414587	0.999957	6720.15	8319.44	10320.5	11885.1	7677.53	20860.8	5407.95	8187.2	17702.4	9458.63	6607.98	7599.73	8305.75	5737.84	9025.82	7262.11	6775.82	FBgn0022960	vimar	visceral mesodermal armadillo-repeats	visceral mesodermal armadillo-repeats (vimar) encodes a protein involved in regulation of muscle homeostasis and rhabdomere development. Its expression in the visceral mesoderm is controlled by the product of bap.	Rap1 GTPase-GDP dissociation stimulator 1 OS=Homo sapiens OX=9606 GN=RAP1GDS1 PE=1 SV=3	rap1 GTPase-GDP dissociation stimulator 1 isoform X1 [Monomorium pharaonis]	[Dmel]GO:0005886#plasma membrane;GO:0043547#positive regulation of GTPase activity;GO:0005829#cytosol;GO:0046716#muscle cell cellular homeostasis;GO:0042052#rhabdomere development;GO:0005096#GTPase activator activity;GO:1901216#positive regulation of neuron death;
Pharaoh_ant_06458	LOC105828276	rNP_Brain_down	44821.3	-1.33723	0.0417014	0.999957	9913.52	47944.8	40254.8	346855	8949.72	15344.3	13496.2	17930.5	56185.9	39792.9	36215.3	42504.7	28609.1	13237.4	26434.5	10223.5	8069.52	FBgn0002593	RpLP1	Ribosomal protein LP1	Ribosomal protein LP1 (RpLP1) encodes a member of the cytoplasmic large ribosomal protein family.	60S acidic ribosomal protein P1 OS=Drosophila melanogaster OX=7227 GN=RpLP1 PE=1 SV=2	60S acidic ribosomal protein P1 [Monomorium pharaonis]	[Dmel]GO:0022625#cytosolic large ribosomal subunit;GO:0003735#structural constituent of ribosome;GO:0030295#protein kinase activator activity;GO:0043021#ribonucleoprotein complex binding;GO:0002181#cytoplasmic translation;GO:0006414#translational elongation;GO:0022626#cytosolic ribosome;
Pharaoh_ant_07982	LOC105831760	rNP_Brain_down	8294.94	-0.568295	0.041761	0.999957	6008.58	7863.07	8515.3	16777.6	11715.1	2961.42	14213.5	7294.67	13022.3	7422.26	7149.3	5571.09	5975.99	6704.34	6160.64	7764.62	5894.11	FBgn0032346	Csl4	Csl4	Insufficient genetic data for FlyBase to solicit a summary.	Exosome complex component CSL4 OS=Mus musculus OX=10090 GN=Exosc1 PE=1 SV=1	exosome complex component CSL4 [Monomorium pharaonis] exosome complex component CSL4 [Monomorium pharaonis] exosome complex component CSL4 [Monomorium pharaonis] exosome complex component CSL4 [Monomorium pharaonis]	[Dmel]GO:0003723#RNA binding;GO:0010468#regulation of gene expression;GO:0035327#transcriptionally active chromatin;GO:0000178#exosome (RNase complex);GO:0005737#cytoplasm;GO:0000176#nuclear exosome (RNase complex);GO:0006396#RNA processing;
Pharaoh_ant_12898	LOC105831418	rNP_Brain_down	4186.39	-0.775425	0.0418091	0.999957	4639.24	3634.64	3477.11	12710.2	4453.1	4071.68	3106.61	10024.2	1658.19	2713.92	2040.08	3253.72	2502.71	5958.06	1716.07	2809.19	2399.93	FBgn0038313	CG4338	-	Insufficient genetic data for FlyBase to solicit a summary.	Ribosome biogenesis protein TSR3 homolog OS=Homo sapiens OX=9606 GN=TSR3 PE=1 SV=1	ribosome biogenesis protein TSR3 homolog [Monomorium pharaonis] ribosome biogenesis protein TSR3 homolog [Monomorium pharaonis]	[Dmel]GO:0030490#maturation of SSU-rRNA;
Pharaoh_ant_17551	LOC115243743	rNP_Brain_up	290.191	2.19379	0.0418721	0.999957	428.91	196.29	316.38	6.47	5.12	0	0	1.37	3.08	214.96	293.51	383.39	227.08	648.41	726.42	403.97	1077.9	NA	NA	NA	NA	NA	uncharacterized protein LOC115243742 [Formica exsecta]	NA
Pharaoh_ant_13718	LOC105836052	rNP_Brain_down	23167.9	-1.42915	0.0419049	0.999957	4442.97	31236.3	23532.6	173717	2666.4	6926.51	4912.27	6203.95	36369.2	22597.2	14957.2	20478.4	21427.7	5419.75	9828.17	5684.94	3452.76	NA	NA	NA	NA	NA	uncharacterized protein LOC105836052 [Monomorium pharaonis]	[Unip]GO:0016020#membrane;GO:1902600#proton transmembrane transport;GO:0004129#cytochrome-c oxidase activity;GO:0016021#integral component of membrane;GO:0022900#electron transport chain;
Pharaoh_ant_08052	LOC105833217	rNP_Brain_down	2655.78	-0.897884	0.041965	0.999957	1275.37	1799.33	2311.95	12694.1	1100.69	1696.01	2597.96	3399.26	3021.88	2936.68	2449.6	1436.18	1882.53	954.27	2283.03	1771.67	1537.83	FBgn0054039	CG34039	-	Insufficient genetic data for FlyBase to solicit a summary.	COMM domain-containing protein 4 OS=Mus musculus OX=10090 GN=Commd4 PE=1 SV=1	COMM domain-containing protein 4 isoform X1 [Monomorium pharaonis] COMM domain-containing protein 4 isoform X1 [Monomorium pharaonis]	[Dmel]GO:0003674#molecular_function;GO:0005575#cellular_component;GO:0008150#biological_process;
Pharaoh_ant_05676	-	rNP_Brain_down	16208.1	-0.791085	0.0419808	0.999957	14693	16326.5	16705.7	79477.8	5417.27	18644.5	11820.8	7600.83	11788.9	13716.6	10826.1	11697.9	11205.6	7707.55	14100.6	11770.7	12036.7	NA	NA	NA	NA	Reticulon-4-interacting protein 1, mitochondrial OS=Bos taurus OX=9913 GN=RTN4IP1 PE=2 SV=1	reticulon-4-interacting protein 1, mitochondrial [Monomorium pharaonis]	[Unip]GO:0016020#membrane;GO:0016491#oxidoreductase activity;GO:0055114#oxidation-reduction process;GO:0016021#integral component of membrane;GO:0005739#mitochondrion;
Pharaoh_ant_12276	LOC105828923	rNP_Brain_down	5175.51	-0.468126	0.042003	0.999957	6639.83	4991.5	3900.58	4724.27	4882.29	6087.47	7627.53	5960.66	7672.7	5942.04	3285.75	4775.71	3328	3743.67	3735.87	7080.5	3605.34	FBgn0035402	Usp5	Ubiquitin specific protease 5	Ubiquitin specific protease 5 (Usp5) encodes an essential enzyme that cleaves unanchored lysine48-linked polyubiquitin chains. It is involved in photoreceptor differentiation, neuron pathfinding and apoptosis.	Ubiquitin carboxyl-terminal hydrolase 5 OS=Mus musculus OX=10090 GN=Usp5 PE=1 SV=1	ubiquitin carboxyl-terminal hydrolase 5 isoform X1 [Monomorium pharaonis]	[Dmel]GO:0004843#thiol-dependent ubiquitin-specific protease activity;GO:0071108#protein K48-linked deubiquitination;GO:0016579#protein deubiquitination;GO:0010995#free ubiquitin chain depolymerization;GO:0005634#nucleus;GO:0008270#zinc ion binding;GO:0004197#cysteine-type endopeptidase activity;GO:0005829#cytosol;GO:0005737#cytoplasm;GO:1990380#Lys48-specific deubiquitinase activity;GO:0090364#r…
Pharaoh_ant_00040	LOC118644081	rNP_Brain_down	54.5219	-2.69047	0.0420618	0.999957	322.82	13.09	25.09	0	75.09	4.22	338.91	0	0	59.77	0	23.83	8.55	0	0	40.24	15.26	NA	NA	NA	NA	NA	uncharacterized protein LOC105837745 isoform X1 [Monomorium pharaonis]	[Unip]GO:0016020#membrane;GO:0004984#olfactory receptor activity;GO:0005549#odorant binding;GO:0007165#signal transduction;GO:0005886#plasma membrane;GO:0050896#response to stimulus;GO:0050911#detection of chemical stimulus involved in sensory perception of smell;GO:0016021#integral component of membrane;GO:0007608#sensory perception of smell;
Pharaoh_ant_00108	LOC105839738	rNP_Brain_down	7335.17	-0.589344	0.0420802	0.999957	7987.19	5403.71	6213.75	19919.6	3539.27	11006.6	6812.67	10321.5	7724	6187.45	7918.24	6098.85	5717.17	5175.07	4598.96	4369.34	5704.46	FBgn0038268	CG3631	-	In progress.	Glycosaminoglycan xylosylkinase OS=Danio rerio OX=7955 GN=fam20b PE=2 SV=1	glycosaminoglycan xylosylkinase isoform X1 [Monomorium pharaonis]	[Dmel]GO:0005783#endoplasmic reticulum;GO:0005794#Golgi apparatus;GO:0016310#phosphorylation;GO:0006468#protein phosphorylation;GO:0004672#protein kinase activity;GO:0016773#phosphotransferase activity, alcohol group as acceptor;
Pharaoh_ant_05725	LOC105837326	rNP_Brain_down	9327.76	-0.888966	0.0421222	0.999957	3801.87	6272.3	8070.41	50475.3	3455.66	13142.7	5720.93	8733.92	7102.7	8314.41	5267.4	7898.68	6731.69	2923.98	9942.06	7740.37	2977.57	FBgn0033793	CG3955	-	Insufficient genetic data for FlyBase to solicit a summary.	NA	uncharacterized protein LOC105837326 isoform X1 [Monomorium pharaonis]	[Dmel]GO:0003674#molecular_function;
Pharaoh_ant_17686	LOC105834628	rNP_Brain_down	3406.57	-0.88248	0.0423576	0.999957	1615.63	2985.25	2499.82	15421.8	2665.55	3989.36	2823.53	2292.14	4256.28	3446.79	2515.06	3301.39	3196.96	758.52	890.94	2860.27	2392.3	FBgn0050338	CG30338	-	Insufficient genetic data for FlyBase to solicit a summary.	RWD domain-containing protein 2A OS=Macaca fascicularis OX=9541 GN=RWDD2A PE=2 SV=1	RWD domain-containing protein 2A [Monomorium pharaonis]	[Dmel]GO:0003674#molecular_function;GO:0005575#cellular_component;GO:0008150#biological_process;
Pharaoh_ant_11877	LOC105558406	rNP_Brain_down	79.3686	-2.00732	0.0426906	0.999957	143.22	32.72	31.82	0	122.87	104.48	403.2	12.3	292.44	10.77	26.36	44.26	3.26	0	0	67.07	54.49	NA	NA	NA	NA	NA	PREDICTED: uncharacterized protein LOC107193871 [Dufourea novaeangliae] hypothetical protein WN55_06990 [Dufourea novaeangliae]	NA
Pharaoh_ant_07830	LOC105839200	rNP_Brain_up	3603.39	0.936876	0.0426981	0.999957	2087.73	2339.13	793.7	4248.61	1843.87	3814.17	1990.06	4905.48	3166.05	990.53	4741.89	1746.03	12392.3	5016.02	8613.25	1115.94	1452.82	FBgn0032213	CG5390	-	In progress.	Phenoloxidase-activating factor 2 OS=Holotrichia diomphalia OX=33394 GN=PPAF2 PE=1 SV=1	phenoloxidase-activating factor 2 isoform X1 [Monomorium pharaonis]	[Dmel]GO:0005615#extracellular space;GO:0006508#proteolysis;GO:0005576#extracellular region;GO:0004252#serine-type endopeptidase activity;
Pharaoh_ant_16204	LOC105832952	rNP_Brain_down	5870.58	-0.770641	0.0427137	0.999957	4117.12	6091.55	8355.58	16457.3	5034.17	3567.21	11731.1	3475.12	5275.2	6687.54	6406.3	5601.73	7616.79	1064.38	2090.67	2781.85	3446.22	FBgn0031814	retm	real-time	Insufficient genetic data for FlyBase to solicit a summary.	Protein real-time OS=Aedes aegypti OX=7159 GN=retm PE=3 SV=1	protein real-time [Monomorium pharaonis]	[Dmel]GO:0005739#mitochondrion;
Pharaoh_ant_18233	LOC105832029	rNP_Brain_down	13960.7	-0.483001	0.0427437	0.999957	12218.7	13235.7	19726.8	28455.7	11996.7	12484.2	17514.7	15272.7	10388.3	16866.8	13525.3	11916.5	13485.8	8245.85	7135.1	9522.88	15340.1	FBgn0267487	Ptp61F	Protein tyrosine phosphatase 61F	In progress.	Tyrosine-protein phosphatase non-receptor type 1 OS=Gallus gallus OX=9031 GN=PTPN1 PE=1 SV=1	tyrosine-protein phosphatase non-receptor type 1 isoform X1 [Monomorium pharaonis]	[Dmel]GO:0000278#mitotic cell cycle;GO:0005737#cytoplasm;GO:0035335#peptidyl-tyrosine dephosphorylation;GO:0046426#negative regulation of receptor signaling pathway via JAK-STAT;GO:0018108#peptidyl-tyrosine phosphorylation;GO:0046329#negative regulation of JNK cascade;GO:0008285#negative regulation of cell population proliferation;GO:0030948#negative regulation of vascular endothelial growth fact…
Pharaoh_ant_13331	LOC105835294	rNP_Brain_down	4682.77	-0.773783	0.0428153	0.999957	3708.66	4012.5	4237.76	21456.6	2782.44	4672.2	3687.45	2275.06	4943.26	4721.34	2746.62	3735.85	3771.57	2287.8	3983.91	3680.58	2903.46	FBgn0038927	CG6015	-	Insufficient genetic data for FlyBase to solicit a summary.	Pre-mRNA-processing factor 17 OS=Mus musculus OX=10090 GN=Cdc40 PE=2 SV=1	pre-mRNA-processing factor 17 [Monomorium pharaonis]	[Dmel]GO:0003723#RNA binding;GO:0000398#mRNA splicing, via spliceosome;GO:0005681#spliceosomal complex;GO:0071013#catalytic step 2 spliceosome;GO:0071011#precatalytic spliceosome;
Pharaoh_ant_13088	LOC105834150	rNP_Brain_down	2342.27	-1.63842	0.0428208	0.999957	416.79	2421.73	3050.58	19346.9	168.94	11.61	1103.58	239.19	3540.06	2210.12	1471.95	1764.42	1723.82	1382.47	435.34	508.18	22.89	FBgn0036277	CG10418	-	Insufficient genetic data for FlyBase to solicit a summary.	U6 snRNA-associated Sm-like protein LSm2 OS=Homo sapiens OX=9606 GN=LSM2 PE=1 SV=1	U6 snRNA-associated Sm-like protein LSm2, partial [Acromyrmex echinatior] U6 snRNA-associated Sm-like protein LSm2, partial [Atta colombica] U6 snRNA-associated Sm-like protein LSm2, partial [Trachymyrmex cornetzi] U6 snRNA-associated Sm-like protein LSm2, partial [Trachymyrmex septentrionalis]	[Dmel]GO:0046540#U4/U6 x U5 tri-snRNP complex;GO:0071013#catalytic step 2 spliceosome;GO:0005634#nucleus;GO:0000381#regulation of alternative mRNA splicing, via spliceosome;GO:0000398#mRNA splicing, via spliceosome;GO:0030532#small nuclear ribonucleoprotein complex;GO:0003723#RNA binding;GO:0071011#precatalytic spliceosome;GO:0005688#U6 snRNP;GO:1990726#Lsm1-7-Pat1 complex;GO:0000932#P-body;GO:00…
Pharaoh_ant_14227	LOC105832853	rNP_Brain_down	22168.1	-0.518513	0.0429466	0.999957	23722.9	13815.6	22120.8	56688	19595.7	27224.8	27398.4	27045.8	15465.5	20076	17968.8	14753.4	15599.4	19782.7	14290.5	18066	23242.9	FBgn0011785	BRWD3	BRWD3	BRWD3 (BRWD3) encodes a member of the Bromodomain and WD repeat_containing protein (BRWD) family. It regulates ecdysone and JAK-STAT signaling pathways and contributes to eye development, cell death and phagocytosis.	PH-interacting protein OS=Mus musculus OX=10090 GN=Phip PE=1 SV=2	PH-interacting protein isoform X1 [Monomorium pharaonis]	[Dmel]GO:0006357#regulation of transcription by RNA polymerase II;GO:0046427#positive regulation of receptor signaling pathway via JAK-STAT;GO:0035562#negative regulation of chromatin binding;GO:0005634#nucleus;GO:0010468#regulation of gene expression;GO:0035072#ecdysone-mediated induction of salivary gland cell autophagic cell death;GO:0008360#regulation of cell shape;GO:0046532#regulation of ph…
Pharaoh_ant_00843	LOC105827790	rNP_Brain_down	12837	-1.30047	0.0431133	0.999957	3274.45	10180.9	10932.5	97866.9	2475.27	13979.7	1384.98	6262.04	11582.2	12005.9	10878.8	6805.02	10128	3009.61	7423.64	3761.07	6278.83	FBgn0011361	ND-ACP	NADH dehydrogenase (ubiquinone) acyl carrier protein	In progress.	Acyl carrier protein, mitochondrial OS=Drosophila melanogaster OX=7227 GN=ND-ACP PE=2 SV=1	acyl carrier protein, mitochondrial isoform X3 [Temnothorax curvispinosus]	[Dmel]GO:0031177#phosphopantetheine binding;GO:0006120#mitochondrial electron transport, NADH to ubiquinone;GO:0005739#mitochondrion;GO:0005747#mitochondrial respiratory chain complex I;GO:0000035#acyl binding;GO:0006633#fatty acid biosynthetic process;GO:0000036#acyl carrier activity;
Pharaoh_ant_13238	LOC105840350	rNP_Brain_down	18361.3	-1.06864	0.0432348	0.999957	3872.35	19435.2	13633	122860	3763.68	9648.35	5428.82	6490.3	34374.5	14535.6	12192.6	14976.8	19815.4	10729.4	7985.54	5271.17	7128.95	FBgn0000147	aurA	aurora A	aurora A (aurA) encodes a protein kinase required for proper neuroblast self-renewal by regulating assymmetric protein localization. It contributes to spindle orientation, centrosome separation and pole cell formation.	Aurora kinase A-A OS=Xenopus laevis OX=8355 GN=aurka-a PE=1 SV=1	aurora kinase C [Monomorium pharaonis]	[Dmel]GO:1903827#regulation of cellular protein localization;GO:0032465#regulation of cytokinesis;GO:0007098#centrosome cycle;GO:0051294#establishment of spindle orientation;GO:0000780#condensed nuclear chromosome, centromeric region;GO:0005737#cytoplasm;GO:0051233#spindle midzone;GO:0098725#symmetric cell division;GO:0031616#spindle pole centrosome;GO:0032133#chromosome passenger complex;GO:0018…
Pharaoh_ant_16692	LOC105837471	rNP_Brain_down	2907.79	-1.28233	0.0432884	0.999957	6219.25	444.92	580.13	14053.1	5610.11	810.54	6714.55	2070.72	1158.47	732.87	826.05	802.87	305.62	367.03	2019.8	2886.58	3829.86	FBgn0052447	CG32447	-	Insufficient genetic data for FlyBase to solicit a summary.	Metabotropic glutamate receptor 6 OS=Oryctolagus cuniculus OX=9986 GN=GRM6 PE=2 SV=1	PREDICTED: uncharacterized protein LOC105559693 [Vollenhovia emeryi]	[Dmel]GO:0004930#G protein-coupled receptor activity;GO:0051966#regulation of synaptic transmission, glutamatergic;GO:0008066#glutamate receptor activity;GO:0007216#G protein-coupled glutamate receptor signaling pathway;GO:0007186#G protein-coupled receptor signaling pathway;GO:0001641#group II metabotropic glutamate receptor activity;GO:0005887#integral component of plasma membrane;
Pharaoh_ant_05868	LOC105830851	rNP_Brain_down	3508.59	-0.642133	0.0433786	0.999957	5071.94	1055.06	3335.75	2527.16	5415.57	5203.06	4226.55	5105.04	5130.52	4096.5	2155.64	1598.94	2975.18	3278.77	2315.93	3954.02	2200.48	FBgn0015279	Pi3K92E	Phosphatidylinositol 3-kinase 92E	Pi3K92E (Pi3K92E) encodes the catalytic subunit of a class I phosphatidylinositol 3-kinase that functions downstream of the product of InR and other receptors during several processes, including cell and tissue growth.	Phosphatidylinositol 4,5-bisphosphate 3-kinase catalytic subunit beta isoform OS=Rattus norvegicus OX=10116 GN=Pik3cb PE=2 SV=1	phosphatidylinositol 4,5-bisphosphate 3-kinase catalytic subunit beta isoform-like [Monomorium pharaonis]	[Dmel]GO:0048542#lymph gland development;GO:0048015#phosphatidylinositol-mediated signaling;GO:0006914#autophagy;GO:0010507#negative regulation of autophagy;GO:0005942#phosphatidylinositol 3-kinase complex;GO:1904801#positive regulation of neuron remodeling;GO:0002168#instar larval development;GO:0035212#cell competition in a multicellular organism;GO:0035005#1-phosphatidylinositol-4-phosphate 3-…
Pharaoh_ant_12432	LOC105836326	rNP_Brain_down	1000.12	-1.36599	0.0433908	0.999957	695.66	354.14	165.84	4219.49	2053.77	2285.97	1177.46	1685.28	490.48	232.78	106.77	260.81	583.56	1174.48	35.44	629.94	850.11	NA	NA	NA	NA	Elongation of very long chain fatty acids protein 4 OS=Mus musculus OX=10090 GN=Elovl4 PE=1 SV=2	elongation of very long chain fatty acids protein 1-like [Temnothorax curvispinosus]	[Unip]GO:0016740#transferase activity;GO:0016020#membrane;GO:0102337#3-oxo-cerotoyl-CoA synthase activity;GO:0102756#very-long-chain 3-ketoacyl-CoA synthase activity;GO:0102336#3-oxo-arachidoyl-CoA synthase activity;GO:0016021#integral component of membrane;GO:0006633#fatty acid biosynthetic process;GO:0006631#fatty acid metabolic process;GO:0102338#3-oxo-lignoceronyl-CoA synthase activity;GO:000…
Pharaoh_ant_07722	LOC105830910	rNP_Brain_down	244.086	-2.4052	0.0434271	0.999957	548.65	25.35	88.73	6.47	160.41	2214.2	253.2	0	307.83	64.6	75.14	128.02	216.49	0	0	60.36	0	NA	NA	NA	NA	Odorant receptor 10a OS=Drosophila melanogaster OX=7227 GN=Or10a PE=2 SV=1	odorant receptor 42b [Monomorium pharaonis]	[Unip]GO:0016020#membrane;GO:0004984#olfactory receptor activity;GO:0005549#odorant binding;GO:0007165#signal transduction;GO:0005886#plasma membrane;GO:0050896#response to stimulus;GO:0050911#detection of chemical stimulus involved in sensory perception of smell;GO:0016021#integral component of membrane;GO:0007608#sensory perception of smell;
Pharaoh_ant_07936	LOC105829530	rNP_Brain_down	7375.82	-0.83754	0.0434673	0.999957	10406.1	2339.13	3682.72	23614.9	5378.88	19009.6	9238.64	7518.83	4982.76	3923.12	4161.9	2388.19	1878.05	5713.37	8188.03	8680.38	4284.34	FBgn0261988	Gprk2	G protein-coupled receptor kinase 2	G protein-coupled receptor kinase 2 (Gprk2) encodes a member of a family of serine/threonine kinases that modulate G-protein coupled receptors. It is required for female fertility, normal egg shape, and normal egg cAMP levels. It is also implicated in Hedgehog signaling and olfactory rhythmicity.	G protein-coupled receptor kinase 2 OS=Drosophila melanogaster OX=7227 GN=Gprk2 PE=1 SV=3	G protein-coupled receptor kinase 5 [Monomorium pharaonis] G protein-coupled receptor kinase 5 [Monomorium pharaonis] G protein-coupled receptor kinase 5 [Monomorium pharaonis] G protein-coupled receptor kinase 5 [Monomorium pharaonis] G protein-coupled receptor kinase 5 [Monomorium pharaonis]	[Dmel]GO:0043950#positive regulation of cAMP-mediated signaling;GO:0006963#positive regulation of antibacterial peptide biosynthetic process;GO:0045880#positive regulation of smoothened signaling pathway;GO:0048601#oocyte morphogenesis;GO:0045752#positive regulation of Toll signaling pathway;GO:0005886#plasma membrane;GO:0004703#G protein-coupled receptor kinase activity;GO:0050830#defense respon…
Pharaoh_ant_17122	LOC105836998	rNP_Brain_down	30929.5	-0.921266	0.0436622	0.999957	10229.5	31867.8	27454	185557	9351.6	23526.7	15122	11140.9	35904.9	33757.3	25537.3	20229.8	25035.7	14668.8	23893.3	15294	17231.1	NA	NA	NA	NA	Protein lethal(2)essential for life OS=Drosophila melanogaster OX=7227 GN=l(2)efl PE=1 SV=1	protein lethal(2)essential for life [Monomorium pharaonis]	[Unip]GO:0046872#metal ion binding;
Pharaoh_ant_03759	LOC105837779	rNP_Brain_down	7525.43	-0.845134	0.0436774	0.999957	4417.96	6275.57	9933.19	26679.2	2417.25	15869.9	7017.37	3063.71	5043.82	11353.2	8902.47	6080.46	7815.79	4061.76	3907.98	3724.95	1367.81	FBgn0037021	CG11399	-	In progress.	mRNA (2'-O-methyladenosine-N(6)-)-methyltransferase OS=Danio rerio OX=7955 GN=pcif1 PE=1 SV=1	mRNA (2'-O-methyladenosine-N(6)-)-methyltransferase [Monomorium pharaonis]	[Dmel]GO:0048190#wing disc dorsal/ventral pattern formation;GO:0016422#mRNA (2'-O-methyladenosine-N6-)-methyltransferase activity;GO:0005634#nucleus;
Pharaoh_ant_06037	LOC118645713	rNP_Brain_down	208.368	-2.73121	0.0439361	0.999957	1342.06	20.45	80.78	0	309.73	1068.05	1.13	0	346.31	39.35	0	36.09	167.66	0	0	128.46	2.18	NA	NA	NA	NA	NA	uncharacterized protein LOC105286978 isoform X1 [Ooceraea biroi]	NA
Pharaoh_ant_11457	LOC105839456	rNP_Brain_down	7889.08	-0.978	0.044025	0.999957	2368.88	11000.4	8818.83	42321.1	2395.92	3567.21	3405.49	5316.21	9979.89	9787.57	7616.37	7789.04	7584.24	3327.7	4616.68	3189.94	1028.85	FBgn0031505	ND-B14.5B	NADH dehydrogenase (ubiquinone) B14.5 B subunit	Insufficient genetic data for FlyBase to solicit a summary.	NA	uncharacterized protein LOC105839456 [Monomorium pharaonis]	[Dmel]GO:0003954#NADH dehydrogenase activity;GO:0005747#mitochondrial respiratory chain complex I;GO:0008137#NADH dehydrogenase (ubiquinone) activity;GO:0006120#mitochondrial electron transport, NADH to ubiquinone;
Pharaoh_ant_00972	LOC105555925	rNP_Brain_down	36.865	-1.69346	0.0440545	0.999957	130.34	10.63	19.58	32.36	69.97	177.31	29.32	4.1	37.97	8.17	7.03	46.31	1.63	0	15.19	23.73	13.08	NA	NA	NA	NA	NA	PREDICTED: uncharacterized protein LOC105555925 [Vollenhovia emeryi]	[Unip]GO:0015074#DNA integration;GO:0006508#proteolysis;GO:0003676#nucleic acid binding;GO:0004190#aspartic-type endopeptidase activity;
Pharaoh_ant_21072	LOC105834043	rNP_Brain_down	33852.1	-1.45434	0.0442234	0.999957	6038.14	41437.7	27903.1	280046	5393.38	6945.5	15122	6152.7	42084.7	27277.7	17880.1	36072.8	26455.5	6777.75	18082	6364.92	5452.7	FBgn0040007	RpL38	Ribosomal protein L38	Ribosomal protein L38 (RpL38) encodes a component of the large subunit of cytoplasmic ribosomes, which translate mRNAs encoded by the nuclear genome. RpL38 is haploinsufficient - heterozygous mutants display the 'Minute' phenotype, characterized by a slower developmental rate and small adult bristles.	60S ribosomal protein L38 OS=Lysiphlebus testaceipes OX=77504 GN=RpL38 PE=3 SV=1	60S ribosomal protein L38 [Camponotus floridanus]	[Dmel]GO:0022625#cytosolic large ribosomal subunit;GO:0003735#structural constituent of ribosome;GO:0022618#ribonucleoprotein complex assembly;GO:0006412#translation;GO:0002181#cytoplasmic translation;GO:0022626#cytosolic ribosome;
Pharaoh_ant_03285	LOC105830000	rNP_Brain_up	2529.95	0.88061	0.0442942	0.999957	2090.77	3336.12	3233.55	375.35	2257.7	1591.52	2090.44	200.92	1730.01	1878.21	2924.14	3439.62	3441.54	4551.12	1931.21	2997.5	4939.36	FBgn0001253	ImpE1	Ecdysone-inducible gene E1	Ecdysone-inducible gene E1 (ImpE1) encodes a protein similar to a low-density lipoprotein (LDL) receptor. It is hypothesized to play a role in the cell rearrangements associated with morphogenesis of the disc epithelium. ImpE1 transcription is upregulated by 20-hydroxyecdysone.	Low-density lipoprotein receptor-related protein OS=Caenorhabditis elegans OX=6239 GN=lrp-1 PE=1 SV=1	uncharacterized protein LOC105830000 [Monomorium pharaonis]	[Dmel]GO:0007561#imaginal disc eversion;GO:0019898#extrinsic component of membrane;GO:0003674#molecular_function;
Pharaoh_ant_11574	LOC105840147	rNP_Brain_down	3138.01	-1.09925	0.0443399	0.999957	2212.77	1468.91	3404.28	18890.6	1511.1	6110.69	886.48	533.74	1971.66	3227.38	1781.28	1464.79	2186.52	1296.83	969.4	1281.55	4148.11	NA	NA	NA	NA	UDP-glucuronosyltransferase 2C1 (Fragment) OS=Oryctolagus cuniculus OX=9986 GN=UGT2C1 PE=2 SV=1	UDP-glucuronosyltransferase 2B4-like [Monomorium pharaonis]	[Unip]GO:0016740#transferase activity;GO:0016020#membrane;GO:0016758#transferase activity, transferring hexosyl groups;GO:0016021#integral component of membrane;
Pharaoh_ant_10042	LOC105624758	rNP_Brain_down	73.9462	-2.2922	0.0443497	0.999957	3.03	44.98	31.82	0	146.76	4.22	360.34	224.84	211.38	76.48	1.76	49.71	13.02	0	0	88.74	0	NA	NA	NA	NA	Odorant receptor 13a OS=Drosophila melanogaster OX=7227 GN=Or13a PE=2 SV=2	odorant receptor 13a [Monomorium pharaonis]	[Unip]GO:0016020#membrane;GO:0004984#olfactory receptor activity;GO:0005549#odorant binding;GO:0007165#signal transduction;GO:0050911#detection of chemical stimulus involved in sensory perception of smell;GO:0050896#response to stimulus;GO:0016021#integral component of membrane;GO:0007608#sensory perception of smell;
Pharaoh_ant_00322	LOC118646040	rNP_Brain_down	1273.32	-1.39195	0.0444195	0.999957	910.12	808.88	820.01	9267.34	546.08	1763.55	13.53	1505.54	458.67	999.81	634.48	633.99	433.4	489.37	329.04	541.72	1490.96	NA	NA	NA	NA	DNA transposase THAP9 OS=Homo sapiens OX=9606 GN=THAP9 PE=1 SV=2	uncharacterized protein LOC112457324 [Temnothorax curvispinosus]	[Unip]GO:0006313#transposition, DNA-mediated;GO:0004803#transposase activity;
Pharaoh_ant_13183	LOC105830098	rNP_Brain_up	62.6878	2.3617	0.0445454	0.999957	4.55	66.25	108.32	0	11.95	0	30.45	0	1.03	4.83	13.18	2.72	135.11	611.71	45.56	8.25	21.8	NA	NA	NA	NA	Cytochrome P450 9e2 OS=Blattella germanica OX=6973 GN=CYP9E2 PE=2 SV=1	cytochrome P450 9e2-like [Monomorium pharaonis]	[Unip]GO:0016020#membrane;GO:0016705#oxidoreductase activity, acting on paired donors, with incorporation or reduction of molecular oxygen;GO:0016491#oxidoreductase activity;GO:0020037#heme binding;GO:0055114#oxidation-reduction process;GO:0005506#iron ion binding;GO:0016021#integral component of membrane;GO:0046872#metal ion binding;GO:0004497#monooxygenase activity;
Pharaoh_ant_16381	LOC105828264	rNP_Brain_down	15782.7	-0.864339	0.0447379	0.999957	5259.12	17388.9	18351.2	65609.1	4840.48	17418.1	6238.04	12705.9	29890.9	16108.7	11498.8	15070.1	20070.5	4110.69	11693.6	6288.56	5763.32	FBgn0011586	e(r)	enhancer of rudimentary	In progress.	Enhancer of rudimentary homolog OS=Aedes aegypti OX=7159 PE=3 SV=1	PREDICTED: enhancer of rudimentary homolog [Cyphomyrmex costatus]	[Dmel]GO:0006221#pyrimidine nucleotide biosynthetic process;GO:0045747#positive regulation of Notch signaling pathway;GO:0005634#nucleus;
Pharaoh_ant_01900	LOC120357806	rNP_Brain_down	39.4525	-2.97881	0.0447477	0.999957	122.76	0	17.75	0	73.38	0	3.38	377.24	0	23.76	0	24.52	11.39	0	0	16.51	0	NA	NA	NA	NA	Myb/SANT-like DNA-binding domain-containing protein 3 OS=Xenopus laevis OX=8355 GN=msantd3 PE=2 SV=1	uncharacterized protein LOC114946727 isoform X2 [Nylanderia fulva] uncharacterized protein LOC114935975 isoform X2 [Nylanderia fulva] uncharacterized protein LOC114939345 isoform X2 [Nylanderia fulva]	[Unip]GO:0003677#DNA binding;
Pharaoh_ant_14734	-	rNP_Brain_down	119.09	-3.1822	0.0448748	0.999957	612.3	0	9.18	0	79.35	0	347.94	644.45	188.8	0	0	1.36	21.98	0	0	119.18	0	NA	NA	NA	NA	NA	hypothetical protein ALC57_12722 [Trachymyrmex cornetzi]	NA
Pharaoh_ant_10422	LOC105836161	rNP_Brain_up	2716.12	0.744847	0.0448763	0.999957	3028.16	2254.07	2610.58	1812.05	2383.12	2880.15	934.41	842.64	2294.88	2215.69	5759.52	2613.6	2543.41	1553.74	7484.39	2456.82	2506.74	NA	NA	NA	NA	Pancreatic triacylglycerol lipase OS=Homo sapiens OX=9606 GN=PNLIP PE=1 SV=1	pancreatic triacylglycerol lipase [Monomorium pharaonis]	[Unip]GO:0052689#carboxylic ester hydrolase activity;GO:0046872#metal ion binding;GO:0005576#extracellular region;GO:0006629#lipid metabolic process;
Pharaoh_ant_16977	LOC105834099	rNP_Brain_down	2356.81	-1.28223	0.0450066	0.999957	872.23	3120.2	3106.26	12043.7	773.9	2250.09	399.82	1391.41	4831.41	2335.98	1702.19	1900.61	2053.85	0	1237.7	1381.64	664.83	FBgn0001280	janA	janus A	In progress.	Sex-regulated protein janus-A OS=Drosophila erecta OX=7220 GN=janA PE=3 SV=1	sex-regulated protein janus-A-like [Monomorium pharaonis]	[Dmel]GO:0005829#cytosol;GO:0007548#sex differentiation;GO:0101006#protein histidine phosphatase activity;GO:0035971#peptidyl-histidine dephosphorylation;
Pharaoh_ant_06862	LOC105833353	rNP_Brain_down	10794.3	-0.57297	0.0450608	0.999957	7887.92	7374.79	11605	25514.3	10921.6	21426.5	6240.29	14462.2	6903.12	12458.4	10125.7	7211.57	11130	8037.87	6664.32	8123.18	7415.59	FBgn0030049	Trf4-1	Topoisomerase related function 4-1	In progress.	Non-canonical poly(A) RNA polymerase protein Trf4-1 OS=Drosophila melanogaster OX=7227 GN=Trf4-1 PE=1 SV=1	terminal nucleotidyltransferase 4A [Monomorium pharaonis]	[Dmel]GO:0005730#nucleolus;GO:0004652#polynucleotide adenylyltransferase activity;GO:0043630#ncRNA polyadenylation involved in polyadenylation-dependent ncRNA catabolic process;GO:0031499#TRAMP complex;GO:0071044#histone mRNA catabolic process;GO:0071050#snoRNA polyadenylation;
Pharaoh_ant_04878	LOC118645933	rNP_Brain_down	37.1513	-3.09671	0.0450661	0.999957	432.7	0	17.75	0	78.5	0	1.13	6.83	0	49.01	0	0	5.7	0	0	35.6	4.36	NA	NA	NA	NA	NA	uncharacterized protein LOC105831826 [Monomorium pharaonis]	[Unip]GO:0000166#nucleotide binding;GO:0006260#DNA replication;GO:0071897#DNA biosynthetic process;GO:0003887#DNA-directed DNA polymerase activity;GO:0003677#DNA binding;
Pharaoh_ant_04212	LOC105838208	rNP_Brain_down	10107	-0.811441	0.0451799	0.999957	8128.14	11227.8	13330.7	40295.5	4055.49	9017.23	1660.17	6455.45	16050.8	12619.2	8025.01	7175.48	9267.77	4404.31	9926.88	4988.44	5191.13	FBgn0033350	CG8237	-	Insufficient genetic data for FlyBase to solicit a summary.	Protein FAM8A1 OS=Homo sapiens OX=9606 GN=FAM8A1 PE=1 SV=1	protein FAM8A1 [Monomorium pharaonis]	NA
Pharaoh_ant_08226	LOC105558406	rNP_Brain_down	624.93	-1.55208	0.0452057	0.999957	632	64.61	105.87	3882.96	828.5	557.24	1728.97	555.61	71.83	154.07	72.94	195.44	69.59	171.28	154.4	1011.21	367.29	NA	NA	NA	NA	NA	hypothetical protein ALC57_05605 [Trachymyrmex cornetzi]	NA
Pharaoh_ant_05755	LOC105832955	rNP_Brain_down	9125.66	-0.530101	0.0454745	0.999957	7959.15	10815.6	11889	18787.1	3958.22	7331.78	9002.92	13804.1	10093.3	10842.3	8294.35	7610.62	8612.18	8515.01	5958.15	7603.65	4058.74	FBgn0250906	Pgk	Phosphoglycerate kinase	Phosphoglycerate kinase (Pgk) encodes an enzyme involved in myoblast fusion.	Phosphoglycerate kinase OS=Drosophila melanogaster OX=7227 GN=Pgk PE=2 SV=2	phosphoglycerate kinase [Solenopsis invicta]	[Dmel]GO:0031430#M band;GO:0007268#chemical synaptic transmission;GO:0016310#phosphorylation;GO:0030018#Z disc;GO:0004618#phosphoglycerate kinase activity;GO:0043531#ADP binding;GO:0005829#cytosol;GO:0046716#muscle cell cellular homeostasis;GO:0006094#gluconeogenesis;GO:0006096#glycolytic process;GO:1903862#positive regulation of oxidative phosphorylation;GO:0005524#ATP binding;
Pharaoh_ant_16957	LOC105835634	rNP_Brain_down	3257.57	-1.1925	0.045591	0.999957	3832.94	4082.84	3249.46	16085.2	2974.42	10.55	1660.73	2585.32	4153.16	3767.94	1622.66	2969.07	3373.17	1174.48	741.61	2056.46	1038.66	FBgn0033653	CG13192	-	Insufficient genetic data for FlyBase to solicit a summary.	Guanine nucleotide-binding protein subunit beta-like protein 1 OS=Mus musculus OX=10090 GN=Gnb1l PE=2 SV=2	guanine nucleotide-binding protein subunit beta-like protein 1 [Monomorium pharaonis]	[Dmel]GO:0005737#cytoplasm;GO:0003674#molecular_function;GO:0035176#social behavior;
Pharaoh_ant_05135	LOC105836350	rNP_Brain_down	4358.41	-1.63813	0.0456326	0.999957	1027.57	3672.27	4648.99	37803.9	522.19	49.6	153.95	1495.97	6946.73	4172.61	2200.9	2885.31	2407.08	1370.23	1392.09	1552.92	1790.68	FBgn0051184	LSm3	Like Sm 3	Insufficient genetic data for FlyBase to solicit a summary.	U6 snRNA-associated Sm-like protein LSm3 OS=Bos taurus OX=9913 GN=LSM3 PE=3 SV=3	U6 snRNA-associated Sm-like protein LSm3 [Cyphomyrmex costatus]	[Dmel]GO:0046540#U4/U6 x U5 tri-snRNP complex;GO:0071013#catalytic step 2 spliceosome;GO:0003723#RNA binding;GO:0000398#mRNA splicing, via spliceosome;GO:0071011#precatalytic spliceosome;GO:0005688#U6 snRNP;GO:1990726#Lsm1-7-Pat1 complex;GO:0000956#nuclear-transcribed mRNA catabolic process;GO:0000932#P-body;GO:0033962#P-body assembly;
Pharaoh_ant_11075	LOC105837294	rNP_Brain_down	3923.71	-0.735382	0.0457181	0.999957	3785.96	3240.43	5215.05	14214.9	2408.72	1680.18	5211.71	2349.55	4237.81	4630	3983.5	2907.78	3170.51	1981.94	2040.05	2327.32	3317.61	FBgn0032005	Snx6	Sorting nexin 6	In progress.	Sorting nexin-6 OS=Pongo abelii OX=9601 GN=SNX6 PE=2 SV=1	sorting nexin-6 isoform X2 [Monomorium pharaonis]	[Dmel]GO:0042147#retrograde transport, endosome to Golgi;GO:0090389#phagosome-lysosome fusion involved in apoptotic cell clearance;GO:0032266#phosphatidylinositol-3-phosphate binding;GO:0005768#endosome;GO:0030905#retromer, tubulation complex;GO:0061357#positive regulation of Wnt protein secretion;
Pharaoh_ant_09623	LOC105835876	rNP_Brain_down	732.035	-2.07535	0.0460087	0.999957	1548.18	870.22	304.75	6076.84	44.37	2.11	0	1500.07	62.59	266.57	227.6	524.35	317.01	146.81	10.12	519.02	23.98	FBgn0033089	CG17266	-	Insufficient genetic data for FlyBase to solicit a summary.	Peptidyl-prolyl cis-trans isomerase H OS=Bos taurus OX=9913 GN=PPIH PE=2 SV=1	hypothetical protein DMN91_008523 [Ooceraea biroi]	[Dmel]GO:0006457#protein folding;GO:0000398#mRNA splicing, via spliceosome;GO:0071011#precatalytic spliceosome;GO:0000413#protein peptidyl-prolyl isomerization;GO:0005737#cytoplasm;GO:0016018#cyclosporin A binding;GO:0043231#intracellular membrane-bounded organelle;GO:0003755#peptidyl-prolyl cis-trans isomerase activity;
Pharaoh_ant_12725	-	rNP_Brain_down	2615.07	-0.703828	0.0460665	0.999957	1879.34	3206.89	4129.45	5225.82	1573.39	4087.51	3332.74	2361.85	2485.74	2837.18	2055.9	3641.19	1958.63	575.01	1303.5	2036.34	1765.62	NA	NA	NA	NA	ADP-ribosylation factor-binding protein GGA3 OS=Homo sapiens OX=9606 GN=GGA3 PE=1 SV=1	ADP-ribosylation factor-binding protein GGA3 isoform X1 [Monomorium pharaonis] ADP-ribosylation factor-binding protein GGA3-like [Monomorium pharaonis]	[Unip]GO:0016192#vesicle-mediated transport;GO:0006886#intracellular protein transport;
Pharaoh_ant_13360	-	rNP_Brain_up	5.42534	1.7405	0.0461501	0.999957	0	4.91	3.67	0	0	0	0	1.37	5.13	8.91	7.03	4.09	9.36	24.47	5.06	5.16	13.08	NA	NA	NA	NA	Calcium-transporting ATPase type 2C member 1 OS=Mus musculus OX=10090 GN=Atp2c1 PE=1 SV=2	calcium-transporting ATPase type 2C member 1 isoform X2 [Formica exsecta] calcium-transporting ATPase type 2C member 1 isoform X2 [Formica exsecta]	[Unip]GO:0016020#membrane;GO:0006816#calcium ion transport;GO:0000166#nucleotide binding;GO:0005524#ATP binding;GO:0016021#integral component of membrane;GO:0005388#calcium transmembrane transporter activity, phosphorylative mechanism;GO:0006811#ion transport;GO:0070588#calcium ion transmembrane transport;
Pharaoh_ant_17815	LOC105840422	rNP_Brain_down	782.774	-1.55365	0.0462792	0.999957	583.5	412.21	355.54	116.49	1773.05	2710.23	4408.13	57.41	61.57	267.31	122.15	606.75	433.8	391.49	65.81	813.09	128.61	NA	NA	NA	NA	Venom acid phosphatase Acph-1 OS=Apis mellifera OX=7460 PE=1 SV=1	venom acid phosphatase Acph-1 [Monomorium pharaonis]	[Unip]GO:0003993#acid phosphatase activity;GO:0016311#dephosphorylation;
Pharaoh_ant_08129	LOC105828470	rNP_Brain_down	50945.3	-1.0172	0.046326	0.999957	10434.9	54742.9	55426.2	325645	12651.1	21521.5	20835	23520.1	66791.2	51952.9	44645	41147.5	50807.1	21984.9	34242.9	16785.5	12935.9	FBgn0017578	Max	Max	Max (Max) encodes a member of the basic-helix-loop-helix-zipper family of transcription factors. It specifically forms heterodimers with the products of Myc and Mnt enabling the binding and transcriptional activity of the heterodimeric complex, which regulate genes involved in cell and organismal growth.	Protein max OS=Drosophila melanogaster OX=7227 GN=Max PE=1 SV=1	protein max [Monomorium pharaonis]	[Dmel]GO:0003700#DNA-binding transcription factor activity;GO:0006355#regulation of transcription, DNA-templated;GO:0005634#nucleus;GO:0045944#positive regulation of transcription by RNA polymerase II;GO:0090575#RNA polymerase II transcription regulator complex;GO:0046982#protein heterodimerization activity;GO:0071339#MLL1 complex;GO:0000122#negative regulation of transcription by RNA polymerase …
Pharaoh_ant_10743	LOC105828133	rNP_Brain_down	1848.84	-1.09309	0.0463752	0.999957	249.32	1633.3	2036.57	10273.7	1849.84	1270.69	1616.18	1459.75	2131.22	1146.83	842.31	1482.49	1393.38	1370.23	169.58	1513.2	991.8	FBgn0261573	CoRest	CoRest	CoRest (CoRest) encodes a DNA binding factor that controls transcription in cooperation with other transcriptional regulators. It positively modulates Notch signaling as well as showing co-repressor activity via histone modification regulation.	REST corepressor 3 OS=Homo sapiens OX=9606 GN=RCOR3 PE=1 SV=2	REST corepressor 2 [Monomorium pharaonis] REST corepressor 2 [Monomorium pharaonis]	[Dmel]GO:0003714#transcription corepressor activity;GO:0005634#nucleus;GO:0045892#negative regulation of transcription, DNA-templated;GO:0090309#positive regulation of DNA methylation-dependent heterochromatin assembly;GO:0003677#DNA binding;GO:2000619#negative regulation of histone H4-K16 acetylation;GO:0061086#negative regulation of histone H3-K27 methylation;GO:0005667#transcription regulator …
Pharaoh_ant_13778	LOC105841008	rNP_Brain_down	2882.26	-1.10126	0.0464201	0.999957	813.88	3205.26	4294.06	14612.9	1308.03	1227.42	1195.5	2504.68	3932.03	3868.18	2149.49	3558.8	3148.53	195.75	592.27	1289.8	1101.88	FBgn0035854	CG8005	-	Insufficient genetic data for FlyBase to solicit a summary.	Probable deoxyhypusine synthase OS=Drosophila melanogaster OX=7227 GN=CG8005 PE=2 SV=2	probable deoxyhypusine synthase [Temnothorax curvispinosus] probable deoxyhypusine synthase [Temnothorax curvispinosus]	[Dmel]GO:0005737#cytoplasm;GO:0008612#peptidyl-lysine modification to peptidyl-hypusine;GO:0034038#deoxyhypusine synthase activity;
Pharaoh_ant_16779	LOC105832016	rNP_Brain_up	848.692	1.25812	0.0464787	0.999957	339.49	821.97	1039.09	148.85	607.51	6.33	497.37	239.19	1099.98	586.22	1085.73	421.53	1144.74	2887.27	1698.35	652.12	1152.01	FBgn0032891	Oseg5	Outer segment 5	In progress.	Intraflagellar transport protein 80 homolog OS=Homo sapiens OX=9606 GN=IFT80 PE=1 SV=3	intraflagellar transport protein 80 homolog isoform X1 [Monomorium pharaonis]	[Dmel]GO:0030992#intraciliary transport particle B;GO:0003674#molecular_function;GO:1905515#non-motile cilium assembly;GO:0005929#cilium;GO:0060271#cilium assembly;GO:0005813#centrosome;GO:0097730#non-motile cilium;
Pharaoh_ant_10465	LOC105834601	rNP_Brain_down	4399.3	-0.553677	0.0465048	0.999957	4611.2	4532.67	7311.59	2355.66	5597.31	5690.65	4119.41	4658.77	6957.5	4818.61	4608.32	3654.81	2867.34	2410.14	2991.73	5689.58	1912.75	FBgn0039867	CstF50	Cleavage stimulation factor 50 kD subunit	Insufficient genetic data for FlyBase to solicit a summary.	Cleavage stimulation factor subunit 1 OS=Mus musculus OX=10090 GN=Cstf1 PE=1 SV=1	cleavage stimulation factor subunit 1 isoform X1 [Monomorium pharaonis]	[Dmel]GO:0005848#mRNA cleavage stimulating factor complex;GO:0005654#nucleoplasm;
Pharaoh_ant_08900	LOC108761579	rNP_Brain_up	383.988	1.87444	0.0466068	0.999957	75.78	186.48	337.8	142.38	807.17	2.11	5.64	0	93.38	178.58	799.25	36.09	170.1	929.8	703.64	411.71	1647.91	NA	NA	NA	NA	NA	uncharacterized protein LOC105840174 [Monomorium pharaonis]	NA
Pharaoh_ant_16149	LOC105839655	rNP_Brain_up	46.9754	2.47021	0.0466653	0.999957	0	22.9	28.15	12.94	26.45	4.22	0	0.68	0	68.68	30.76	25.2	64.7	0	0	28.89	485	NA	NA	NA	NA	Elongation of very long chain fatty acids protein 4 OS=Mus musculus OX=10090 GN=Elovl4 PE=1 SV=2	elongation of very long chain fatty acids protein 1 [Monomorium pharaonis]	[Unip]GO:0016740#transferase activity;GO:0016020#membrane;GO:0102337#3-oxo-cerotoyl-CoA synthase activity;GO:0102756#very-long-chain 3-ketoacyl-CoA synthase activity;GO:0102336#3-oxo-arachidoyl-CoA synthase activity;GO:0016021#integral component of membrane;GO:0006633#fatty acid biosynthetic process;GO:0006631#fatty acid metabolic process;GO:0102338#3-oxo-lignoceronyl-CoA synthase activity;GO:000…
Pharaoh_ant_07665	LOC105835121	rNP_Brain_down	9522.33	-0.687276	0.0467511	0.999957	8306.23	4674.17	9348.78	38528.7	6669.84	9269.47	9377.36	11852.3	5527.63	9281.54	8135.29	6273.18	8080.71	7487.33	7555.26	7481.37	4030.4	FBgn0053180	Ranbp16	Ranbp16	Insufficient genetic data for FlyBase to solicit a summary.	Exportin-7 OS=Gallus gallus OX=9031 GN=XPO7 PE=2 SV=1	exportin-7 isoform X1 [Monomorium pharaonis] exportin-7 isoform X1 [Monomorium pharaonis] exportin-7 isoform X1 [Monomorium pharaonis] exportin-7 isoform X1 [Monomorium pharaonis] exportin-7 isoform X1 [Monomorium pharaonis]	[Dmel]GO:0005634#nucleus;GO:0005643#nuclear pore;GO:0008536#Ran GTPase binding;GO:0005737#cytoplasm;GO:0005049#nuclear export signal receptor activity;GO:0006611#protein export from nucleus;
Pharaoh_ant_17474	LOC105839995	rNP_Brain_down	6136.33	-1.01229	0.0468672	0.999957	1483.77	5914.88	5823.33	36894.6	1205.64	1213.7	4123.35	3551.66	10510.4	6730.97	5367.58	4840.4	4819.04	2789.4	3523.26	2238.58	3287.1	FBgn0002736	mago	mago nashi	mago nashi (mago) encodes a protein that is part of the exon junction complex, which is required for post-transcriptional processes such as pre-mRNA splicing, RNA localization and nonsense-mediated decay. It is involved in germline development, germplasm assembly and photoreceptor differentiation.	Protein mago nashi homolog 2 OS=Bos taurus OX=9913 GN=MAGOHB PE=2 SV=1	protein mago nashi homolog [Solenopsis invicta] protein mago nashi homolog [Monomorium pharaonis] Uncharacterized protein DBV15_01991 [Temnothorax longispinosus]	[Dmel]GO:0008103#oocyte microtubule cytoskeleton polarization;GO:0045451#pole plasm oskar mRNA localization;GO:0045495#pole plasm;GO:0007315#pole plasm assembly;GO:0005634#nucleus;GO:0071013#catalytic step 2 spliceosome;GO:0046594#maintenance of pole plasm mRNA location;GO:0000398#mRNA splicing, via spliceosome;GO:0000226#microtubule cytoskeleton organization;GO:0035145#exon-exon junction complex…
Pharaoh_ant_01352	LOC105834840	rNP_Brain_down	6529.2	-0.856089	0.0468829	0.999957	2590.91	10989.8	7757.09	30536.3	2450.53	5864.79	5362.28	1856.13	5421.42	7227.35	5385.6	7031.11	5135.24	2801.63	4525.56	3006.79	3053.86	FBgn0030082	HP1b	Heterochromatin Protein 1b	Heterochromatin Protein 1b (HP1b) encodes a chromatin binding protein that negatively regulates transcription and heterochromatin formation.	Chromobox protein homolog 5 OS=Homo sapiens OX=9606 GN=CBX5 PE=1 SV=1	chromobox protein homolog 1 isoform X2 [Monomorium pharaonis]	[Dmel]GO:0000792#heterochromatin;GO:0005634#nucleus;GO:0031452#negative regulation of heterochromatin assembly;GO:0010369#chromocenter;GO:0045944#positive regulation of transcription by RNA polymerase II;GO:0003682#chromatin binding;GO:0000122#negative regulation of transcription by RNA polymerase II;GO:0005719#nuclear euchromatin;
Pharaoh_ant_09108	LOC105830364	rNP_Brain_up	23463.2	0.457737	0.0469672	0.999957	20820.5	24548.6	28412.9	21013.3	16941.2	11428.8	14587.9	20977.1	17448.9	27201.2	38570.9	29569.5	21374.4	18094.4	38811.5	22532.9	26539.8	FBgn0287725	sov	small ovary	In progress.	Zinc finger protein 142 OS=Mus musculus OX=10090 GN=Znf142 PE=2 SV=1	uncharacterized protein LOC105830364 [Monomorium pharaonis]	[Dmel]GO:0003676#nucleic acid binding;
Pharaoh_ant_11258	LOC105834859	rNP_Brain_up	1504.94	1.46224	0.0471243	0.999957	3085	483.37	227.65	6.47	858.37	346.17	211.47	2575.07	623.36	306.29	1816.44	413.35	929.87	9652.79	1867.93	1345.52	834.85	NA	NA	NA	NA	NA	uncharacterized protein LOC105834859 [Monomorium pharaonis] uncharacterized protein LOC105834859 [Monomorium pharaonis]	NA
Pharaoh_ant_16069	LOC105831462	rNP_Brain_down	16838	-0.653955	0.0472196	0.999957	9671.78	13062.3	14322.1	64813.1	15493.3	19354.8	17564.8	18017.3	11897.2	13910.4	13203.6	10942.6	8823.79	17421.5	8357.61	13891.7	15498.2	FBgn0033984	Lap1	Lap1	Insufficient genetic data for FlyBase to solicit a summary.	Erbin OS=Homo sapiens OX=9606 GN=ERBIN PE=1 SV=2	protein lap1 isoform X1 [Monomorium pharaonis]	[Dmel]GO:0007163#establishment or maintenance of cell polarity;GO:0015031#protein transport;
Pharaoh_ant_04736	LOC105840650	rNP_Brain_down	4210.15	-0.575736	0.0474436	0.999957	3123.64	4320.84	4737.72	4245.37	4684.33	10834.6	3812.07	5174.06	2985.96	4788.53	3581.46	2760.01	4432.45	3070.79	1640.14	3403.53	3977	FBgn0030877	Arp8	Actin-related protein 8	Insufficient genetic data for FlyBase to solicit a summary.	Actin-related protein 8 OS=Aedes aegypti OX=7159 GN=Arp8 PE=3 SV=1	actin-related protein 8 isoform X1 [Monomorium pharaonis]	[Dmel]GO:0043138#3'-5' DNA helicase activity;GO:0006302#double-strand break repair;GO:0043044#ATP-dependent chromatin remodeling;GO:0005634#nucleus;GO:0006355#regulation of transcription, DNA-templated;GO:0006338#chromatin remodeling;GO:0031011#Ino80 complex;
Pharaoh_ant_16742	LOC105829399	rNP_Brain_down	10813	-1.06158	0.047537	0.999957	3614.7	12406.4	14626.9	68851.4	3370.33	3584.1	4408.13	2161.61	13863.7	10777.7	7625.6	9308.3	12969.8	4367.61	6633.95	4107.25	1143.29	FBgn0010416	TH1	TH1	TH1 (TH1) encodes one of four subunits that constitutes the NELF complex. The NELF complex along with DSIF causes RNA polymerase II to pause 20 to 50 nucleotides downstream from the transcription start site of most and possibly all actively transcribed genes in a process commonly called promoter proximal pausing.	Negative elongation factor D OS=Drosophila melanogaster OX=7227 GN=TH1 PE=1 SV=2	negative elongation factor D [Monomorium pharaonis]	[Dmel]GO:0005634#nucleus;GO:0003723#RNA binding;GO:0005705#polytene chromosome interband;GO:0008023#transcription elongation factor complex;GO:0032021#NELF complex;GO:0034244#negative regulation of transcription elongation from RNA polymerase II promoter;GO:0005703#polytene chromosome puff;GO:0000122#negative regulation of transcription by RNA polymerase II;GO:0017053#transcription repressor comp…
Pharaoh_ant_07869	LOC105833395	rNP_Brain_down	14745.4	-0.826149	0.0475771	0.999957	10215.1	12682	18967.4	70553.4	6282.47	21121.5	6178.83	4427.78	8444.84	20845.2	11918	11237.5	12282.4	11634.7	9425.73	6080.65	8373.6	FBgn0037933	Ho	Heme oxygenase	Heme oxygenase (Ho) encodes a heme oxygenase involved in heme metabolism.	Heme oxygenase 2 OS=Synechocystis sp. (strain PCC 6803 / Kazusa) OX=1111708 GN=pbsA2 PE=1 SV=1	uncharacterized protein LOC105833395 [Monomorium pharaonis]	[Dmel]GO:0055072#iron ion homeostasis;GO:0012505#endomembrane system;GO:0006788#heme oxidation;GO:0006979#response to oxidative stress;GO:0020037#heme binding;GO:0004392#heme oxygenase (decyclizing) activity;GO:0042167#heme catabolic process;GO:0042168#heme metabolic process;
Pharaoh_ant_08773	LOC105146168	rNP_Brain_up	624.69	2.1416	0.0477064	0.999957	0	751.63	413.68	391.53	145.91	2.11	1.69	0	513.57	374.23	968.41	690.51	898.94	4233.04	936.5	282.72	15.26	FBgn0031692	TpnC25D	Troponin C at 25D	Insufficient genetic data for FlyBase to solicit a summary.	Troponin C OS=Tyrophagus putrescentiae OX=59818 PE=1 SV=1	Troponin C, partial [Trachymyrmex septentrionalis] Troponin C, partial [Trachymyrmex zeteki]	[Dmel]GO:0005509#calcium ion binding;GO:0000226#microtubule cytoskeleton organization;GO:0005865#striated muscle thin filament;GO:0030234#enzyme regulator activity;GO:0019722#calcium-mediated signaling;
Pharaoh_ant_13221	LOC105833185	rNP_Brain_down	11608.8	-1.06474	0.0479549	0.999957	1960.42	13198.9	13776.2	69906.3	2128.85	1928.19	4025.8	4301.35	23546	13108.9	8792.62	9169.38	9800.05	2703.76	7380.62	5215.45	6407.44	NA	NA	NA	NA	NA	uncharacterized protein LOC105833185 [Monomorium pharaonis]	[Unip]GO:0016020#membrane;GO:0016021#integral component of membrane;
Pharaoh_ant_14020	LOC105839598	rNP_Brain_down	5439.87	-0.73282	0.0480978	0.999957	7691.65	3391.73	3103.2	17822.8	6455.68	7127.03	5732.21	6612.63	4525.63	2588.44	2030.86	3332.71	2663.46	7279.35	1916.02	4983.8	5220.56	NA	NA	NA	NA	Ribosome biogenesis protein TSR3 homolog OS=Mus musculus OX=10090 GN=Tsr3 PE=1 SV=1	ribosome biogenesis protein TSR3 homolog [Monomorium pharaonis]	[Unip]GO:0006364#rRNA processing;GO:0042254#ribosome biogenesis;
Pharaoh_ant_09420	LOC105835117	rNP_Brain_down	23011.5	-1.25688	0.0482021	0.999957	2834.92	22200.5	24228.4	158784	6342.19	19147.9	8462.69	4421.63	36280.5	19877	15868.5	22790.3	20686.2	5872.42	9947.13	6645.58	6806.34	NA	NA	NA	NA	NA	uncharacterized protein LOC105835117 [Monomorium pharaonis]	[Unip]GO:0006281#DNA repair;GO:0006310#DNA recombination;GO:0005634#nucleus;GO:0006260#DNA replication;GO:0003677#DNA binding;
Pharaoh_ant_10905	LOC105839976	rNP_Brain_down	7128.04	-0.603212	0.0484322	0.999957	7241.52	4873.73	5205.87	21815.8	8624.63	7813.03	6895.56	10320.8	4843.73	5335.77	5981.41	4873.77	4607.43	4025.05	6274.54	8490	3954.11	FBgn0032961	CG1416	-	Insufficient genetic data for FlyBase to solicit a summary.	Activator of 90 kDa heat shock protein ATPase homolog 1 OS=Homo sapiens OX=9606 GN=AHSA1 PE=1 SV=1	activator of 90 kDa heat shock protein ATPase homolog 1 isoform X1 [Monomorium pharaonis]	[Dmel]GO:0006457#protein folding;GO:0001671#ATPase activator activity;GO:0032781#positive regulation of ATPase activity;GO:0005829#cytosol;GO:0051879#Hsp90 protein binding;GO:0051087#chaperone binding;
Pharaoh_ant_14682	LOC105205382	rNP_Brain_down	845.931	-1.46091	0.0484365	0.999957	697.17	549.61	1003.6	5643.24	228.67	1705.51	341.73	278.83	242.16	784.85	870.87	475.32	586	0	622.64	228.55	122.07	NA	NA	NA	NA	NA	uncharacterized protein LOC114935190 [Nylanderia fulva] uncharacterized protein LOC114935190 [Nylanderia fulva]	[Unip]GO:0003676#nucleic acid binding;
Pharaoh_ant_08452	LOC105828190	rNP_Brain_down	14330	-0.672633	0.0484536	0.999957	10355.3	19348.5	16855.6	35781.5	5344.75	16263.5	22309.6	5738.56	17787	19510.5	12791.1	14852.8	14074.6	4856.98	13561.5	8987.87	5190.04	FBgn0017566	ND-75	NADH dehydrogenase (ubiquinone) 75 kDa subunit	Insufficient genetic data for FlyBase to solicit a summary.	NADH-ubiquinone oxidoreductase 75 kDa subunit, mitochondrial OS=Macaca fascicularis OX=9541 GN=NDUFS1 PE=2 SV=1	NADH-ubiquinone oxidoreductase 75 kDa subunit, mitochondrial [Monomorium pharaonis] NADH-ubiquinone oxidoreductase 75 kDa subunit, mitochondrial [Monomorium pharaonis]	[Dmel]GO:0042773#ATP synthesis coupled electron transport;GO:0003954#NADH dehydrogenase activity;GO:0008137#NADH dehydrogenase (ubiquinone) activity;GO:0045333#cellular respiration;GO:0005739#mitochondrion;GO:0005747#mitochondrial respiratory chain complex I;GO:0072593#reactive oxygen species metabolic process;GO:0009055#electron transfer activity;GO:0051539#4 iron, 4 sulfur cluster binding;
Pharaoh_ant_13675	LOC105835926	rNP_Brain_up	165989	1.73314	0.0484791	0.999957	56490.1	113854	20558.5	48533.8	31101.8	39796.5	60012.5	75227.2	370329	32214.8	264910	182792	52384.8	26217.9	1.0145e+06	409709	23185.2	WBGene00006926	NA	vit-2	NA	Vitellogenin-2 OS=Solenopsis invicta OX=13686 PE=2 SV=1	vitellogenin-2 [Monomorium pharaonis]	[Cele]GO:0005319#lipid transporter activity;GO:0031983#vesicle lumen;GO:0045735#nutrient reservoir activity;GO:0031410#cytoplasmic vesicle;GO:0006869#lipid transport;GO:0042718#yolk granule;GO:0005576#extracellular region;
Pharaoh_ant_18153	LOC105827875	rNP_Brain_down	33736.3	-0.773992	0.0485172	0.999957	12567.3	45239.2	52843.2	92129.8	9698.87	51394.2	27360.1	18175.2	42234.5	55302	27928.5	33022.7	42865.2	18926.3	24149	12938.8	6742.04	NA	NA	NA	NA	NA	uncharacterized protein LOC105827875 [Monomorium pharaonis]	[Unip]GO:0004521#endoribonuclease activity;GO:0090502#RNA phosphodiester bond hydrolysis, endonucleolytic;
Pharaoh_ant_02329	LOC108782415	rNP_Brain_down	94.967	-2.02915	0.0486341	0.999957	527.43	24.54	25.7	0	468.43	69.66	84.59	97.04	31.81	53.46	0.88	59.93	24.42	0	0	87.71	58.85	NA	NA	NA	NA	Uncharacterized protein F54H12.2 OS=Caenorhabditis elegans OX=6239 GN=F54H12.2 PE=4 SV=1	uncharacterized protein F54H12.2-like [Solenopsis invicta]	[Unip]GO:0009263#deoxyribonucleotide biosynthetic process;
Pharaoh_ant_06365	LOC105828608	rNP_Brain_down	2058.86	-0.84267	0.0488943	0.999957	953.31	2037.33	3853.46	5934.46	1943.7	693.39	2936.87	2361.17	2067.09	2397.98	1180.64	2040.89	2628.05	1345.76	1260.48	554.1	811.97	FBgn0036405	CG6833	-	In progress.	RNA exonuclease 4 OS=Mus musculus OX=10090 GN=Rexo4 PE=2 SV=2	RNA exonuclease 4 isoform X1 [Monomorium pharaonis]	[Dmel]GO:0006364#rRNA processing;GO:0004527#exonuclease activity;GO:0008408#3'-5' exonuclease activity;GO:0003676#nucleic acid binding;GO:0005634#nucleus;
Pharaoh_ant_13865	LOC105835819	rNP_Brain_down	6948.19	-0.604845	0.0490033	0.999957	5265.94	6605.99	7969.44	22802.7	6089.63	7522.8	4999.11	7736.83	5307.53	6613.66	7413.82	5902.73	5662.23	2960.68	6502.33	4183.09	4580.79	FBgn0038438	Der-2	Derlin-2	In progress.	Derlin-2 OS=Mus musculus OX=10090 GN=Derl2 PE=1 SV=2	derlin-2 [Monomorium pharaonis]	[Dmel]GO:0030968#endoplasmic reticulum unfolded protein response;GO:0051787#misfolded protein binding;GO:0042742#defense response to bacterium;GO:0030176#integral component of endoplasmic reticulum membrane;GO:0030433#ubiquitin-dependent ERAD pathway;GO:1990381#ubiquitin-specific protease binding;GO:0000839#Hrd1p ubiquitin ligase ERAD-L complex;
Pharaoh_ant_07272	LOC105828333	rNP_Brain_down	4188.85	-0.71424	0.0490667	0.999957	5760.78	4438.62	5980.6	13748.9	3088.76	4894.89	3275.22	1479.57	3285.59	3974.36	4553.39	3349.05	4423.49	2410.14	2498.17	2315.97	1732.92	FBgn0024732	Drep1	DNA fragmentation factor-related protein 1	DNA fragmentation factor-related protein 1 (Drep1) encodes a protein that regulates apoptosis.	Cell death activator CIDE-B OS=Homo sapiens OX=9606 GN=CIDEB PE=1 SV=2	DNA fragmentation factor subunit alpha [Monomorium pharaonis]	[Dmel]GO:0006309#apoptotic DNA fragmentation;GO:0005622#intracellular;GO:0042981#regulation of apoptotic process;GO:0045476#nurse cell apoptotic process;GO:0043066#negative regulation of apoptotic process;GO:0060703#deoxyribonuclease inhibitor activity;
Pharaoh_ant_00350	LOC118647254	rNP_Brain_down	581.982	-1.95942	0.0490875	0.999957	1023.79	515.26	83.23	0	2571.69	662.78	165.79	2080.29	1228.25	54.95	0	218.59	160.74	183.51	20.25	846.11	78.47	NA	NA	NA	NA	Envelope fusion protein OS=Lymantria dispar multicapsid nuclear polyhedrosis virus OX=10449 GN=LdOrf-130 PE=3 SV=1	uncharacterized protein LOC113003882 [Solenopsis invicta]	NA
Pharaoh_ant_07080	LOC105830156	rNP_Brain_up	22727.2	0.470999	0.0492266	0.999957	17377.8	22438.5	24006.8	31371.1	14177.6	15053	19403.2	17776.1	13353.2	21110.7	26503.5	16985	22711.2	45193.2	31757.4	17488.7	29654.7	FBgn0263776	CG43693	-	Insufficient genetic data for FlyBase to solicit a summary.	Proton-coupled amino acid transporter-like protein pathetic OS=Drosophila melanogaster OX=7227 GN=path PE=1 SV=1	proton-coupled amino acid transporter-like protein pathetic [Monomorium pharaonis]	[Dmel]GO:0015171#amino acid transmembrane transporter activity;GO:0003333#amino acid transmembrane transport;
Pharaoh_ant_09833	LOC112458652	rNP_Brain_down	197.284	-2.34435	0.049668	0.999957	579.72	34.35	8.57	0	796.08	1236.91	222.18	31.44	0	40.84	1.76	142.32	1.63	24.47	5.06	219.78	8.72	NA	NA	NA	NA	NA	PREDICTED: uncharacterized protein LOC105567352 [Vollenhovia emeryi]	NA
Pharaoh_ant_01937	-	rNP_Brain_down	212.137	-2.08284	0.0497455	0.999957	167.47	277.26	124.23	0	255.12	2.11	387.41	1550.65	263.2	72.4	21.97	228.81	122.08	0	0	123.82	9.81	NA	NA	NA	NA	Zinc finger protein 862 OS=Homo sapiens OX=9606 GN=ZNF862 PE=2 SV=2	hypothetical protein ALC62_12492 [Cyphomyrmex costatus]	[Unip]GO:0046983#protein dimerization activity;
Pharaoh_ant_17116	LOC105836358	rNP_Brain_down	760.741	-1.64869	0.0497759	0.999957	227.34	705.83	1063.57	19.41	313.14	6.33	1428.4	2986.48	1832.62	1994.79	297.91	781.76	424.04	0	551.77	183.67	115.53	FBgn0011276	HLH3B	Helix loop helix protein 3B	Insufficient genetic data for FlyBase to solicit a summary.	T-cell acute lymphocytic leukemia protein 1 OS=Takifugu rubripes OX=31033 GN=tal1 PE=2 SV=1	uncharacterized protein LOC105836358 [Monomorium pharaonis]	[Dmel]GO:0000977#RNA polymerase II transcription regulatory region sequence-specific DNA binding;GO:0006357#regulation of transcription by RNA polymerase II;GO:0000981#DNA-binding transcription factor activity, RNA polymerase II-specific;GO:0046983#protein dimerization activity;GO:0005634#nucleus;
Pharaoh_ant_03837	LOC105834940	rNP_Brain_up	1731.24	1.41907	0.0497851	0.999957	1314.02	1616.12	329.23	19.41	1476.12	7.39	2943.08	1622.4	765.47	150.73	4259.44	802.19	1631.04	3878.24	6251.76	941.04	1423.39	NA	NA	NA	NA	NA	ABC transporter F family member 4-like [Monomorium pharaonis]	[Unip]GO:0022857#transmembrane transporter activity;GO:0016020#membrane;GO:0055085#transmembrane transport;GO:0016021#integral component of membrane;
Pharaoh_ant_04274	LOC109862594	rNP_Brain_down	1001.32	-1.7836	0.0498109	0.999957	4694.56	202.83	77.11	22.65	3025.62	19	2741.2	2339.98	960.43	64.23	4.39	219.28	152.2	318.09	151.86	1198.49	830.49	NA	NA	NA	NA	LINE-1 retrotransposable element ORF2 protein OS=Mus musculus OX=10090 GN=Pol PE=1 SV=2	trichohyalin-like [Temnothorax curvispinosus]	[Unip]GO:0003964#RNA-directed DNA polymerase activity;GO:0006278#RNA-dependent DNA biosynthetic process;
Pharaoh_ant_06780	LOC105564550	rNP_Brain_down	1334.5	-1.59125	0.0498925	0.999957	2447.69	208.56	320.66	12.94	3538.42	1525.03	4621.29	5174.75	356.57	199.74	4.39	559.08	579.08	917.57	690.98	1317.15	212.53	NA	NA	NA	NA	NA	PREDICTED: uncharacterized protein LOC105564550 [Vollenhovia emeryi]	NA
Pharaoh_ant_02711	LOC105829883	rNP_Brain_up	2038.43	1.55807	0.049934	0.999957	4546.03	1340.5	617.46	25.89	1971.86	6.33	460.16	1209.63	812.16	330.79	15057.9	990.82	856.62	1492.57	3745.99	996.76	191.82	FBgn0051997	CG31997	-	Insufficient genetic data for FlyBase to solicit a summary.	NA	uncharacterized protein LOC105829883 [Monomorium pharaonis]	[Dmel]GO:0005829#cytosol;GO:0005615#extracellular space;GO:0003674#molecular_function;GO:0008150#biological_process;
Pharaoh_ant_00918	LOC118647400	rNP_Brain_down	702.211	-1.60843	0.0500161	0.999957	1254.16	197.11	171.96	22.65	707.34	1672.79	3783.31	675.89	904.51	324.11	3.95	250.6	857.03	122.34	20.25	540.17	429.42	NA	NA	NA	NA	Putative nuclease HARBI1 OS=Rattus norvegicus OX=10116 GN=Harbi1 PE=2 SV=1	putative nuclease HARBI1, partial [Temnothorax curvispinosus]	NA
Pharaoh_ant_01748	LOC112639702	rNP_Brain_up	6.30226	2.38114	0.0500443	0.999957	6.06	1.64	13.46	0	0	0	0	1.37	0	0.74	0	47.67	8.95	0	5.06	22.18	0	NA	NA	NA	NA	General transcription factor II-I repeat domain-containing protein 2 OS=Bos taurus OX=9913 GN=GTF2IRD2 PE=2 SV=1	General transcription factor II-I repeat domain-containing protein 2B [Ooceraea biroi]	NA
MPWPB.7204.1	LOC118646481	rNP_Brain_up	403.143	1.45472	0.0500481	0.999957	53.05	419.57	430.2	19.41	175.77	268.07	120.68	183.84	202.66	473.73	353.71	572.7	2403.42	709.58	20.25	78.42	368.38	NA	NA	NA	NA	NA	PREDICTED: uncharacterized protein LOC105679895 [Linepithema humile]	NA
Pharaoh_ant_12035	LOC105837140	rNP_Brain_down	5007.04	-0.788499	0.0501083	0.999957	2578.79	5463.42	6175.2	16800.3	3495.76	9707.45	2204.35	4629.39	3507.74	6015.92	5804.33	4623.17	4421.46	3560.15	2533.61	2821.57	777.09	FBgn0266669	Sec3	Secretory 3	In progress.	Exocyst complex component 1 OS=Drosophila melanogaster OX=7227 GN=Sec3 PE=1 SV=2	exocyst complex component 1 [Monomorium pharaonis]	[Dmel]GO:0005886#plasma membrane;GO:0000145#exocyst;GO:0005546#phosphatidylinositol-4,5-bisphosphate binding;GO:0051601#exocyst localization;GO:0017049#GTP-Rho binding;GO:0006893#Golgi to plasma membrane transport;GO:0006887#exocytosis;
Pharaoh_ant_04223	LOC105838211	rNP_Brain_down	13676.2	-0.739168	0.0501482	0.999957	9513.4	12676.3	15807.9	54969.8	4738.94	23876	12157.5	4980.66	8949.17	16143.9	10875.8	11985.9	9788.66	9261.29	5985.99	10681.6	10103.2	FBgn0034951	CG3860	-	In progress.	Oxysterol-binding protein-related protein 1 OS=Homo sapiens OX=9606 GN=OSBPL1A PE=1 SV=2	oxysterol-binding protein-related protein 2 [Monomorium pharaonis]	[Dmel]GO:0032934#sterol binding;GO:0015248#sterol transporter activity;GO:0016020#membrane;GO:0005829#cytosol;GO:0008289#lipid binding;GO:0043231#intracellular membrane-bounded organelle;
Pharaoh_ant_01120	LOC105836271	rNP_Brain_up	4736.78	0.714523	0.0501625	0.999957	5297.01	4825.47	6447.52	1080.76	3566.58	1857.48	793.99	3398.57	4826.28	5381.81	9143.25	4982.72	6801.68	5248.47	7292.03	4661.86	4919.75	FBgn0031478	CG8814	-	In progress.	Acyl-CoA-binding domain-containing protein 5 OS=Rattus norvegicus OX=10116 GN=Acbd5 PE=1 SV=1	acyl-CoA-binding domain-containing protein 4 [Monomorium pharaonis]	[Dmel]GO:0000062#fatty-acyl-CoA binding;
Pharaoh_ant_01159	LOC105834720	rNP_Brain_up	244.128	1.83111	0.0502959	0.999957	128.83	244.55	18.36	0	129.69	238.52	2.26	0.68	375.55	50.49	319	156.63	494.44	85.64	1381.97	215.14	308.44	FBgn0032495	CG16820	-	Insufficient genetic data for FlyBase to solicit a summary.	NA	uncharacterized protein LOC105834720 [Monomorium pharaonis] uncharacterized protein LOC105834720 [Monomorium pharaonis]	[Dmel]GO:0005615#extracellular space;
Pharaoh_ant_12135	LOC105832711	rNP_Brain_down	12251.1	-0.602042	0.0503156	0.999957	9561.9	12749.9	16101	33477.6	7959.1	7080.59	8001.97	20105.1	12074.7	15436	12511.2	11251.8	12667.8	8123.51	9405.48	7066.57	4695.23	FBgn0267384	Ubc7	Ubiquitin conjugating enzyme 7	In progress.	Ubiquitin-conjugating enzyme E2 G2 OS=Bos taurus OX=9913 GN=UBE2G2 PE=2 SV=1	ubiquitin-conjugating enzyme E2 G2 [Monomorium pharaonis]	[Dmel]GO:0005783#endoplasmic reticulum;GO:0061631#ubiquitin conjugating enzyme activity;GO:0004842#ubiquitin-protein transferase activity;GO:0045089#positive regulation of innate immune response;GO:0005829#cytosol;GO:0006511#ubiquitin-dependent protein catabolic process;GO:0030433#ubiquitin-dependent ERAD pathway;GO:0050829#defense response to Gram-negative bacterium;GO:0000209#protein polyubiqui…
Pharaoh_ant_08986	LOC109861456	rNP_Brain_down	786.297	-2.10805	0.0503299	0.999957	918.45	349.23	36.11	0	1375.44	1989.4	4636.52	481.8	1703.85	13.37	0	192.72	130.22	0	101.24	861.07	577.64	NA	NA	NA	NA	Protein ALP1-like OS=Arabidopsis thaliana OX=3702 GN=At3g55350 PE=2 SV=1	putative nuclease HARBI1 isoform X1 [Pseudomyrmex gracilis]	NA
Pharaoh_ant_18342	LOC105829258	rNP_Brain_up	736.229	1.63101	0.0504504	0.999957	975.29	381.13	630.31	6.47	499.15	192.08	2.26	5.47	891.17	367.18	791.34	437.87	1420.24	648.41	531.53	611.88	4124.13	FBgn0022702	Cht2	Chitinase 2	In progress.	Probable chitinase 2 OS=Drosophila melanogaster OX=7227 GN=Cht2 PE=1 SV=1	probable chitinase 2 [Monomorium pharaonis] probable chitinase 2 [Monomorium pharaonis] probable chitinase 2 [Monomorium pharaonis] probable chitinase 2 [Monomorium pharaonis]	[Dmel]GO:0008362#chitin-based embryonic cuticle biosynthetic process;GO:0005576#extracellular region;GO:0042060#wound healing;GO:0005615#extracellular space;GO:0040003#chitin-based cuticle development;GO:0008061#chitin binding;GO:0006032#chitin catabolic process;GO:0005975#carbohydrate metabolic process;GO:0008363#larval chitin-based cuticle development;GO:0004568#chitinase activity;GO:0018990#ec…
Pharaoh_ant_15225	LOC105838539	rNP_Brain_down	10593.5	-0.634945	0.0505332	0.999957	11155.5	14227	7506.19	24427.1	10932.7	11150.2	14933.6	15004.2	6961.09	7813.57	6998.59	14464.7	4715.68	13555.5	7469.2	6403.62	2370.5	FBgn0030530	jub	Ajuba LIM protein	Ajuba LIM protein (jub) encodes a LIM domain-containing protein that binds to and inhibits activation of the Hippo pathway kinase encoded by wts. It localizes to adherens junctions in a tension-dependent manner.	LIM domain-containing protein jub OS=Drosophila melanogaster OX=7227 GN=jub PE=1 SV=3	LIM domain-containing protein jub [Monomorium pharaonis]	[Dmel]GO:0000278#mitotic cell cycle;GO:0005911#cell-cell junction;GO:0003714#transcription corepressor activity;GO:0001666#response to hypoxia;GO:0005912#adherens junction;GO:0005634#nucleus;GO:0006355#regulation of transcription, DNA-templated;GO:0035331#negative regulation of hippo signaling;GO:0045179#apical cortex;GO:0071539#protein localization to centrosome;GO:0045177#apical part of cell;GO…
Pharaoh_ant_13791	LOC105828365	rNP_Brain_down	6120.4	-0.641677	0.0506017	0.999957	4917.35	8148.51	6454.25	7422.93	9862.7	9463.66	8595.77	5352.43	5604.58	6003.3	1712.3	7874.16	2192.21	4575.59	1662.92	8017.93	6186.19	FBgn0030358	CG10362	-	Insufficient genetic data for FlyBase to solicit a summary.	PDZ domain-containing protein 8 OS=Homo sapiens OX=9606 GN=PDZD8 PE=1 SV=1	PDZ domain-containing protein 8 isoform X1 [Monomorium pharaonis]	[Dmel]GO:0044233#mitochondria-associated endoplasmic reticulum membrane;GO:0035556#intracellular signal transduction;GO:0008289#lipid binding;GO:1990456#mitochondrion-endoplasmic reticulum membrane tethering;GO:0051560#mitochondrial calcium ion homeostasis;
Pharaoh_ant_08048	LOC105833218	rNP_Brain_up	1308.26	1.61594	0.0506585	0.999957	1020.75	913.57	901.4	0	732.94	1.06	12.97	460.62	1209.78	1813.24	2558.56	1081.39	1808.46	4110.69	1683.17	1044.74	2887.11	FBgn0040261	Ugt37E1	UDP-glycosyltransferase family 37 member E1	Insufficient genetic data for FlyBase to solicit a summary.	UDP-glucuronosyltransferase 2B1 OS=Rattus norvegicus OX=10116 GN=Ugt2b1 PE=2 SV=1	uncharacterized protein LOC105833218 [Monomorium pharaonis]	[Dmel]GO:0016758#transferase activity, transferring hexosyl groups;GO:0043231#intracellular membrane-bounded organelle;
Pharaoh_ant_00525	LOC118648463	rNP_Brain_down	109.671	-1.72632	0.0506968	0.999957	173.54	58.07	11.02	9.71	138.23	22.16	588.16	275.41	224.2	40.1	3.95	65.37	13.84	36.7	2.53	158.9	42.51	NA	NA	NA	NA	NA	uncharacterized protein LOC105203681 [Solenopsis invicta]	NA
Pharaoh_ant_14745	LOC118648599	rNP_Brain_up	234.534	2.236	0.0507058	0.999957	191.72	100.6	66.7	0	476.11	2.11	2.26	0	8.21	80.19	43.94	61.29	198.59	0	1237.7	833.21	684.45	NA	NA	NA	NA	NA	hypothetical protein EAI_14412, partial [Harpegnathos saltator]	NA
Pharaoh_ant_10858	LOC105838323	rNP_Brain_down	3818.42	-0.878423	0.0507224	0.999957	1599.71	3731.15	4541.29	15454.2	3163.84	599.46	4463.39	3387.64	6430.6	3658.04	3171.07	3106.63	2212.97	709.58	3733.34	2259.22	2690.93	FBgn0266723	Trs31	TRAPP subunit 31	Insufficient genetic data for FlyBase to solicit a summary.	Trafficking protein particle complex subunit 5 OS=Bos taurus OX=9913 GN=TRAPPC5 PE=2 SV=1	Trafficking protein particle complex subunit 5, partial [Trachymyrmex cornetzi] Trafficking protein particle complex subunit 5, partial [Trachymyrmex septentrionalis]	[Dmel]GO:1990071#TRAPPII protein complex;GO:0048193#Golgi vesicle transport;GO:0017112#Rab guanyl-nucleotide exchange factor activity;GO:0006888#endoplasmic reticulum to Golgi vesicle-mediated transport;GO:0030008#TRAPP complex;GO:0016192#vesicle-mediated transport;GO:1990070#TRAPPI protein complex;GO:1990072#TRAPPIII protein complex;
Pharaoh_ant_07286	LOC105828878	rNP_Brain_down	4463.61	-0.847789	0.0508257	0.999957	3982.99	5811.83	4524.77	14771.4	4223.58	2287.02	11173.4	1898.5	2211.77	3766.08	3013.33	4268.38	3509.09	721.82	4449.63	4160.39	1107.32	WBGene00018964	NA	F56D2.2	NA	E3 ubiquitin-protein ligase RNF14 OS=Homo sapiens OX=9606 GN=RNF14 PE=1 SV=1	E3 ubiquitin-protein ligase RNF14 [Monomorium pharaonis]	[Cele]GO:0061630#ubiquitin protein ligase activity;GO:0016567#protein ubiquitination;GO:0032436#positive regulation of proteasomal ubiquitin-dependent protein catabolic process;GO:0005737#cytoplasm;GO:0031624#ubiquitin conjugating enzyme binding;GO:0004842#ubiquitin-protein transferase activity;GO:0046872#metal ion binding;GO:0005515#protein binding;GO:0006511#ubiquitin-dependent protein cataboli…
Pharaoh_ant_02451	LOC105556375	rNP_Brain_up	3.4288	3.91586	0.0508542	0.999957	0	3.27	0	0	0	0	0	0	1.03	0	0	0	0	24.47	0	27.34	2.18	NA	NA	NA	NA	NA	PREDICTED: uncharacterized protein LOC105556375 [Vollenhovia emeryi]	[Unip]GO:0016020#membrane;GO:0016021#integral component of membrane;
Pharaoh_ant_08606	-	rNP_Brain_down	345.667	-1.80963	0.0508932	0.999957	179.6	71.97	53.85	2342.72	180.89	8.44	559.97	1166.57	258.07	74.99	77.33	126.66	57.79	146.81	427.75	142.91	0	NA	NA	NA	NA	NA	PREDICTED: uncharacterized protein LOC105450305 [Wasmannia auropunctata]	NA
Pharaoh_ant_11422	LOC118644201	rNP_Brain_down	16803.4	-1.52646	0.0509307	0.999957	1977.1	14671.1	16428.4	139502	3510.26	8704.83	318.61	1382.53	26887.5	16438	9158.63	8305.9	12894.9	4844.75	11549.3	4223.33	4860.89	ENSG00000143252	NA	SDHC	NA	Succinate dehydrogenase cytochrome b560 subunit, mitochondrial OS=Cricetulus griseus OX=10029 GN=SDHC PE=2 SV=1	succinate dehydrogenase cytochrome b560 subunit, mitochondrial-like [Monomorium pharaonis]	[Hsap]GO:0016020#membrane;GO:0006121#mitochondrial electron transport, succinate to ubiquinone;GO:0055114#oxidation-reduction process;GO:0006099#tricarboxylic acid cycle;GO:0005749#mitochondrial respiratory chain complex II, succinate dehydrogenase complex (ubiquinone);GO:0000104#succinate dehydrogenase activity;GO:0045281#succinate dehydrogenase complex;GO:0016021#integral component of membrane;…
Pharaoh_ant_08981	LOC120359015	rNP_Brain_down	826.671	-1.6048	0.0509594	0.999957	2713.68	538.98	299.86	45.3	2376.3	2566.7	1860.36	10.93	936.32	80.19	54.48	166.16	282.42	146.81	65.81	907.51	1001.61	NA	NA	NA	NA	NA	uncharacterized protein LOC105203376 [Solenopsis invicta]	NA
Pharaoh_ant_06393	LOC105839875	rNP_Brain_down	14070.7	-0.994509	0.050968	0.999957	4189.11	22264.2	17327.4	81765.5	4033.3	5160.84	6539.73	3780.6	16734.2	15236.6	10468	16088.1	13648.5	3266.53	10334.4	3784.28	4579.7	FBgn0036811	MED11	Mediator complex subunit 11	In progress.	Mediator of RNA polymerase II transcription subunit 11 OS=Drosophila melanogaster OX=7227 GN=MED11 PE=1 SV=1	mediator of RNA polymerase II transcription subunit 11 isoform X1 [Monomorium pharaonis]	[Dmel]GO:0006357#regulation of transcription by RNA polymerase II;GO:0016592#mediator complex;GO:0003712#transcription coregulator activity;GO:0003713#transcription coactivator activity;GO:0005634#nucleus;GO:0005515#protein binding;
Pharaoh_ant_11971	LOC105834228	rNP_Brain_down	6030.23	-0.870534	0.0509856	0.999957	1876.31	8167.32	7673.25	29102.8	2488.93	6796.69	1729.53	3546.87	7969.75	4790.76	6457.71	4982.04	5362.32	3339.94	3133.47	2819.51	2276.77	FBgn0029134	Prosbeta5	Proteasome beta5 subunit	Proteasome beta5 subunit (Prosbeta5) encodes an endopeptidase subunit of the of the 26S proteasome.	Proteasome subunit beta type-5 OS=Rattus norvegicus OX=10116 GN=Psmb5 PE=1 SV=3	proteasome subunit beta type-5 [Monomorium pharaonis]	[Dmel]GO:0004298#threonine-type endopeptidase activity;GO:0005839#proteasome core complex;GO:0005634#nucleus;GO:0007098#centrosome cycle;GO:0000502#proteasome complex;GO:0005654#nucleoplasm;GO:0005829#cytosol;GO:0005737#cytoplasm;GO:0010499#proteasomal ubiquitin-independent protein catabolic process;GO:0043161#proteasome-mediated ubiquitin-dependent protein catabolic process;GO:0019774#proteasome…
Pharaoh_ant_08820	-	rNP_Brain_down	94.2973	-2.06526	0.051014	0.999957	31.83	3.27	18.36	6.47	272.19	7.39	742.11	232.36	25.14	38.98	20.65	29.28	58.19	0	0	112.47	4.36	NA	NA	NA	NA	NA	uncharacterized protein LOC105828429 [Monomorium pharaonis]	NA
Pharaoh_ant_02772	LOC105835866	rNP_Brain_down	5550.88	-0.634613	0.0511967	0.999957	5971.45	2438.91	5260.33	11212.1	4642.52	10956	9366.08	5474.08	4336.83	5378.1	4179.03	2671.48	2222.33	5138.37	2629.79	7591.78	4895.77	FBgn0004435	Galphaq	G protein alpha q subunit	G protein alpha q subunit (Galphaq) encodes an alpha subunit of a heterotrimeric G-protein that functions downstream of GPCR signaling. It contributes to neuronal development, olfaction, flight, learning and memory.	Guanine nucleotide-binding protein G(q) subunit alpha OS=Homarus americanus OX=6706 PE=2 SV=1	Guanine nucleotide-binding protein G(Q) subunit alpha [Temnothorax longispinosus]	[Dmel]GO:0016199#axon midline choice point recognition;GO:0007202#activation of phospholipase C activity;GO:0030322#stabilization of membrane potential;GO:0002385#mucosal immune response;GO:0001664#G protein-coupled receptor binding;GO:0031683#G-protein beta/gamma-subunit complex binding;GO:0046673#negative regulation of compound eye retinal cell programmed cell death;GO:0060158#phospholipase C-a…
Pharaoh_ant_08499	LOC118644450	rNP_Brain_up	50.0615	1.77572	0.0512254	0.999957	10.61	29.44	7.34	0	11.95	12.66	23.68	0	118.52	31.93	21.53	81.04	72.03	195.75	194.89	30.96	8.72	NA	NA	NA	NA	Cytochrome P450 4C1 OS=Blaberus discoidalis OX=6981 GN=CYP4C1 PE=2 SV=1	cytochrome P450 4C1-like [Solenopsis invicta] cytochrome P450 CYP4AB1 [Solenopsis invicta]	[Unip]GO:0016705#oxidoreductase activity, acting on paired donors, with incorporation or reduction of molecular oxygen;GO:0016491#oxidoreductase activity;GO:0020037#heme binding;GO:0055114#oxidation-reduction process;GO:0005506#iron ion binding;GO:0046872#metal ion binding;GO:0004497#monooxygenase activity;
Pharaoh_ant_15327	LOC105832746	rNP_Brain_down	16781.1	-0.608775	0.0512972	0.999957	16128.2	8017.65	16537.4	23990.2	14163.9	17933.1	33565.4	26413.6	25208.3	13583	10687.3	14805.9	10630.2	6924.56	25229.8	16415.6	5043.99	FBgn0035092	Nplp1	Neuropeptide-like precursor 1	In progress.	Neuropeptide-like 1 OS=Camponotus floridanus OX=104421 GN=EAG_05659 PE=1 SV=1	neuropeptide-like 1 isoform X1 [Monomorium pharaonis]	[Dmel]GO:0005576#extracellular region;GO:0005615#extracellular space;GO:0005184#neuropeptide hormone activity;GO:0007218#neuropeptide signaling pathway;GO:0010753#positive regulation of cGMP-mediated signaling;GO:0048018#receptor ligand activity;
Pharaoh_ant_17768	LOC105833956	rNP_Brain_down	4990.35	-1.00402	0.0513381	0.999957	1917.23	5576.28	6796.94	26468.9	1036.7	2912.87	2524.65	3680.82	7234.04	4754.75	3782.7	4054.55	6246.61	709.58	4297.77	2105.99	735.67	FBgn0040751	CG13018	-	In progress.	Cytochrome c oxidase assembly factor 5 OS=Xenopus tropicalis OX=8364 GN=coa5 PE=3 SV=1	cytochrome c oxidase assembly factor 5 [Monomorium pharaonis]	[Dmel]GO:0005739#mitochondrion;GO:0003674#molecular_function;GO:0033617#mitochondrial cytochrome c oxidase assembly;
Pharaoh_ant_20216	LOC105838180	rNP_Brain_down	3219.02	-0.988003	0.0513846	0.999957	1416.32	2589.4	4480.71	12499.9	3677.5	6609.89	5608.71	153.08	1520.69	1893.81	1782.16	2972.47	2149.08	2079.81	2652.57	1129.87	1507.31	NA	NA	NA	NA	NA	uncharacterized protein LOC105838180 isoform X1 [Monomorium pharaonis]	NA
Pharaoh_ant_14150	LOC105837635	rNP_Brain_down	12498.6	-0.985524	0.0515044	0.999957	5384.16	12336	14192.4	78963.3	2918.11	8526.47	5445.74	1416.02	13660.5	14146.9	9779.05	9779.54	11196.3	5664.44	8881.54	3804.92	6381.28	FBgn0029079	icln	icln	icln (icln) encodes a cytosolic protein that functions as an assembly chaperone in the biogenesis of pre-mRNA processing small nuclear ribonucleoproteins (snRNPs) via interaction with Sm proteins. It is required in the motor system for viability and motor behaviour.	Methylosome subunit pICln OS=Oryctolagus cuniculus OX=9986 GN=CLNS1A PE=2 SV=2	methylosome subunit pICln [Monomorium pharaonis]	[Dmel]GO:0006821#chloride transport;GO:0005886#plasma membrane;GO:0034709#methylosome;GO:0005829#cytosol;GO:0034715#pICln-Sm protein complex;GO:0000387#spliceosomal snRNP assembly;GO:0006884#cell volume homeostasis;
Pharaoh_ant_01386	LOC105834435	rNP_Brain_down	11162	-0.615983	0.0515845	0.999957	5541.02	14084.7	17026.9	24863.9	6541	15027.7	12860.1	6842.25	13208	14287.6	11012.4	12753.4	13454.8	4832.51	4773.61	4906.41	7737.1	FBgn0261049	Vps45	Vacuolar protein sorting 45	Vacuolar protein sorting 45 (Vps45) encodes an SM protein that is activated by the product of Rab5 and binds to the product of Rbsn-5 to control entry of endocytosed cargo into the early endosome.	Vacuolar protein sorting-associated protein 45 OS=Mus musculus OX=10090 GN=Vps45 PE=1 SV=1	vacuolar protein sorting-associated protein 45 [Monomorium pharaonis]	[Dmel]GO:0008021#synaptic vesicle;GO:0005769#early endosome;GO:0000149#SNARE binding;GO:0000139#Golgi membrane;GO:0048227#plasma membrane to endosome transport;GO:0006897#endocytosis;GO:0016192#vesicle-mediated transport;GO:0034058#endosomal vesicle fusion;GO:0016082#synaptic vesicle priming;GO:0006904#vesicle docking involved in exocytosis;GO:0005515#protein binding;GO:0007269#neurotransmitter s…
Pharaoh_ant_06705	LOC105456884	rNP_Brain_down	18.5629	-1.72799	0.0518657	0.999957	37.89	43.35	14.69	0	75.94	2.11	4.51	5.47	51.82	28.96	16.7	12.94	11.8	0	0	7.22	2.18	NA	NA	NA	NA	RNA-directed DNA polymerase from mobile element jockey OS=Drosophila melanogaster OX=7227 GN=pol PE=1 SV=1	uncharacterized protein LOC109859777, partial [Pseudomyrmex gracilis]	[Unip]GO:0003964#RNA-directed DNA polymerase activity;GO:0006278#RNA-dependent DNA biosynthetic process;
Pharaoh_ant_12599	-	rNP_Brain_down	256.745	-1.78633	0.0519702	0.999957	47.74	99.78	113.21	1776.46	294.37	513.97	597.19	0	81.06	110.64	29.44	96.02	217.72	24.47	15.19	217.72	129.7	NA	NA	NA	NA	Protein glass OS=Drosophila melanogaster OX=7227 GN=gl PE=1 SV=2	protein glass-like isoform X2 [Trichogramma pretiosum]	[Unip]GO:0003676#nucleic acid binding;
Pharaoh_ant_07165	LOC106749996	rNP_Brain_down	79.1283	-1.55505	0.0520282	0.999957	90.94	20.45	18.97	330.05	58.87	63.32	420.68	57.41	12.31	14.85	27.68	23.15	14.65	36.7	12.66	92.35	50.13	NA	NA	NA	NA	Putative uncharacterized protein ART2 OS=Saccharomyces cerevisiae (strain ATCC 204508 / S288c) OX=559292 GN=ART2 PE=5 SV=1	Uncharacterized protein ART2 [Trachymyrmex cornetzi]	NA
Pharaoh_ant_03844	LOC105834931	rNP_Brain_down	10763.8	-0.953039	0.0521739	0.999957	2309.77	13261.9	12031	54575.1	3345.59	10984.5	4274.48	2057.73	19932.1	11624.2	7662.07	10111.2	10307.9	6606.47	6595.98	1760.84	5543.16	FBgn0015338	CG5861	-	CG5861 encodes a transmembrane protein involved in phagocytosis.	Transmembrane protein 147 OS=Xenopus tropicalis OX=8364 GN=tmem147 PE=2 SV=1	transmembrane protein 147 [Monomorium pharaonis]	NA
Pharaoh_ant_07300	LOC105837389	rNP_Brain_down	12057.4	-0.541843	0.0522582	0.999957	10801.7	8967.2	7404.61	29814.7	14565	15257.7	17713.2	17780.2	5734.39	10389.8	9511.02	8888.14	8029.03	9249.06	8901.79	11015.4	10953.4	FBgn0040294	POSH	Plenty of SH3s	Plenty of SH3s (POSH) encodes a scaffold protein that regulates TNF-JNK signaling pathway.	E3 ubiquitin-protein ligase SH3RF3 OS=Homo sapiens OX=9606 GN=SH3RF3 PE=1 SV=2	E3 ubiquitin-protein ligase SH3RF3 isoform X1 [Monomorium pharaonis]	[Dmel]GO:0008340#determination of adult lifespan;GO:0006915#apoptotic process;GO:0007391#dorsal closure;GO:0061630#ubiquitin protein ligase activity;GO:0008258#head involution;GO:0016567#protein ubiquitination;GO:0019901#protein kinase binding;GO:0046328#regulation of JNK cascade;GO:0008270#zinc ion binding;GO:0035331#negative regulation of hippo signaling;GO:0007390#germ-band shortening;GO:00048…
Pharaoh_ant_06283	LOC105456884	rNP_Brain_up	6.80268	1.63692	0.0522635	0.999957	3.03	3.27	8.57	0	1.71	2.11	5.64	4.78	2.05	5.94	0	25.88	9.77	0	0	12.38	30.52	NA	NA	NA	NA	Putative 115 kDa protein in type-1 retrotransposable element R1DM OS=Drosophila melanogaster OX=7227 GN=R1A1-element\ORF2 PE=4 SV=1	uncharacterized protein LOC109859777, partial [Pseudomyrmex gracilis]	[Unip]GO:0003964#RNA-directed DNA polymerase activity;GO:0006278#RNA-dependent DNA biosynthetic process;
Pharaoh_ant_17928	LOC105830928	rNP_Brain_up	8276.23	1.30573	0.0523132	0.999957	1533.78	6040.02	611.34	22320.6	2316.57	3841.61	2290.06	6404.19	4369.67	1804.7	19699.1	5287.8	7869.91	8380.43	43104.2	4036.05	785.81	FBgn0036108	Cpr67Fa1	Cuticular protein 67Fa1	Insufficient genetic data for FlyBase to solicit a summary.	Endocuticle structural glycoprotein SgAbd-1 OS=Schistocerca gregaria OX=7010 PE=1 SV=1	endocuticle structural glycoprotein SgAbd-1 [Monomorium pharaonis]	[Dmel]GO:0040003#chitin-based cuticle development;GO:0062129#chitin-based extracellular matrix;GO:0042302#structural constituent of cuticle;GO:0008010#structural constituent of chitin-based larval cuticle;
Pharaoh_ant_14508	LOC105833570	rNP_Brain_down	2337.88	-1.06832	0.0523188	0.999957	2482.55	1294.7	1389.13	13888.1	1335.33	1239.02	2533.67	3060.29	596.68	1992.56	1326.96	1265.26	1147.59	207.98	2391.87	2604.89	987.44	FBgn0043799	CG31381	-	In progress.	tRNA dimethylallyltransferase OS=Mus musculus OX=10090 GN=Trit1 PE=2 SV=2	tRNA dimethylallyltransferase isoform X1 [Solenopsis invicta]	[Dmel]GO:0005739#mitochondrion;GO:0006400#tRNA modification;GO:0052381#tRNA dimethylallyltransferase activity;GO:0003676#nucleic acid binding;
Pharaoh_ant_15195	LOC105836369	rNP_Brain_down	6910.43	-0.885419	0.0524169	0.999957	7662.86	2960.71	3335.13	25562.8	5222.73	22438.6	5505.51	2695.35	6103.78	3708.16	1549.29	2920.72	1835.73	4746.87	6666.85	7930.23	6631.96	NA	NA	NA	NA	COP9 signalosome complex subunit 8 OS=Homo sapiens OX=9606 GN=COPS8 PE=1 SV=1	COP9 signalosome complex subunit 8 [Monomorium pharaonis]	NA
Pharaoh_ant_05670	LOC105833692	rNP_Brain_down	6105.4	-0.839145	0.0524929	0.999957	3173.66	3880.01	4073.15	27947.6	4324.26	1286.52	9909.7	8163.28	6238.72	5609.02	2387.64	4461.09	3402.06	4502.19	2065.36	5627.67	6739.86	FBgn0028888	CG4168	-	Insufficient genetic data for FlyBase to solicit a summary.	Chaoptin OS=Drosophila melanogaster OX=7227 GN=chp PE=1 SV=2	chaoptin [Monomorium pharaonis]	NA
Pharaoh_ant_07787	LOC105830984	rNP_Brain_down	5329.11	-1.03849	0.0524997	0.999957	1650.48	6229.77	6224.15	26439.8	2493.19	9232.53	226.69	8141.41	1416.54	5520.29	3460.63	4375.97	6172.95	2960.68	2022.33	1329.01	2698.56	FBgn0038811	Pus1	Pseudouridine synthase 1	In progress.	tRNA pseudouridine synthase A OS=Homo sapiens OX=9606 GN=PUS1 PE=1 SV=3	tRNA pseudouridine synthase A isoform X1 [Monomorium pharaonis]	[Dmel]GO:0003723#RNA binding;GO:0031119#tRNA pseudouridine synthesis;GO:1990481#mRNA pseudouridine synthesis;GO:0005634#nucleus;GO:0009982#pseudouridine synthase activity;
Pharaoh_ant_15878	LOC118647475	rNP_Brain_down	6616.01	-1.14544	0.0526546	0.999957	4423.27	1407.57	3027.93	18489.4	9847.34	14215	23738.6	7782.62	2057.85	448.11	218.38	4442.03	526.59	3596.86	4464.82	6262.25	7523.49	NA	NA	NA	NA	NA	PREDICTED: uncharacterized protein LOC108720937 [Trachymyrmex zeteki]	[Unip]GO:0003676#nucleic acid binding;GO:0015074#DNA integration;
Pharaoh_ant_22044	LOC105839672	rNP_Brain_down	30002.2	-0.844704	0.0527767	0.999957	11112.4	34366.4	38877.2	150212	7838.79	30148.2	18491.9	13415.9	29839.6	32707.4	27580.5	29351.6	31101.6	9811.83	17717.5	13834.4	13629	FBgn0030263	CG2076	-	Insufficient genetic data for FlyBase to solicit a summary.	Growth hormone-inducible transmembrane protein OS=Homo sapiens OX=9606 GN=GHITM PE=1 SV=2	growth hormone-inducible transmembrane protein [Monomorium pharaonis]	NA
Pharaoh_ant_07390	LOC105833765	rNP_Brain_down	3027.6	-0.623746	0.0528011	0.999957	3414.64	2789.78	3879.77	5986.24	3215.04	3883.83	3821.09	2393.29	2677.62	3325.39	1721.53	3112.76	3013.84	3046.32	602.4	2732.84	1852.81	FBgn0036935	CG14186	-	Insufficient genetic data for FlyBase to solicit a summary.	Transmembrane protein 237 OS=Xenopus tropicalis OX=8364 GN=tmem237 PE=3 SV=1	uncharacterized protein LOC105833765 isoform X1 [Monomorium pharaonis]	[Dmel]GO:0035869#ciliary transition zone;GO:0060271#cilium assembly;
Pharaoh_ant_02613	LOC112460228	rNP_Brain_down	413.248	-2.21187	0.0528923	0.999957	746.43	177.48	31.82	6.47	872.02	16.89	3141.01	934.9	87.22	93.19	0.88	463.07	99.29	0	0	352.37	2.18	NA	NA	NA	NA	Uncharacterized protein F54H12.2 OS=Caenorhabditis elegans OX=6239 GN=F54H12.2 PE=4 SV=1	uncharacterized protein F54H12.2-like [Temnothorax curvispinosus]	[Unip]GO:0009263#deoxyribonucleotide biosynthetic process;
Pharaoh_ant_07326	LOC105835001	rNP_Brain_down	23407.6	-1.39246	0.0529674	0.999957	4134.55	23900.8	24470.7	194608	3715.04	15385.4	1337.61	5936.74	20341.5	20337.3	16746.5	16583.9	17342	7352.76	14816.9	5370.22	5549.7	FBgn0016691	ATPsynO	ATP synthase, oligomycin sensitivity conferring protein	Insufficient genetic data for FlyBase to solicit a summary.	ATP synthase subunit O, mitochondrial OS=Drosophila melanogaster OX=7227 GN=ATPsynO PE=2 SV=2	ATP synthase subunit O, mitochondrial [Monomorium pharaonis]	[Dmel]GO:0042776#mitochondrial ATP synthesis coupled proton transport;GO:0045261#proton-transporting ATP synthase complex, catalytic core F(1);GO:0015986#ATP synthesis coupled proton transport;GO:0005739#mitochondrion;GO:1902600#proton transmembrane transport;GO:0046933#proton-transporting ATP synthase activity, rotational mechanism;GO:0000274#mitochondrial proton-transporting ATP synthase, stato…
Pharaoh_ant_18200	LOC105841036	rNP_Brain_down	3350.44	-0.886767	0.0530089	0.999957	8126.63	1956.36	1559.25	5106.1	6477.86	5206.23	5984.84	3604.28	1736.68	1550.39	675.34	2734.81	489.96	3278.77	1073.18	4352.83	3044.05	WBGene00044061	NA	tbc-12	NA	TBC1 domain family member 14 OS=Homo sapiens OX=9606 GN=TBC1D14 PE=1 SV=3	TBC1 domain family member 14-like [Monomorium pharaonis]	[Cele]GO:0006886#intracellular protein transport;GO:2000785#regulation of autophagosome assembly;GO:0090630#activation of GTPase activity;GO:0055037#recycling endosome;GO:0005776#autophagosome;GO:0017137#Rab GTPase binding;GO:0005096#GTPase activator activity;
Pharaoh_ant_04695	LOC118647532	rNP_Brain_down	14554.9	-1.00558	0.0530331	0.999957	3219.13	27262.3	21517.4	69844.8	2217.59	8019.89	3353.61	6922.9	21283	19841.7	8863.36	21667.4	15157.5	3902.71	4442.04	4753.7	5164.97	FBgn0262728	Pal2	Peptidyl-alpha-hydroxyglycine-alpha-amidating lyase 2	Peptidyl-alpha-hydroxyglycine-alpha-amidating lyase 2 (Pal2) encodes one of two related lyases (the other is encoded by Pal1) involved in alpha-amidation of neuropeptides, thereby promoting neuropeptide potency and stability.	Peptidyl-alpha-hydroxyglycine alpha-amidating lyase 2 OS=Drosophila melanogaster OX=7227 GN=Pal2 PE=1 SV=2	peptidyl-alpha-hydroxyglycine alpha-amidating lyase 2 [Solenopsis invicta]	[Dmel]GO:0004504#peptidylglycine monooxygenase activity;GO:0005576#extracellular region;GO:0004598#peptidylamidoglycolate lyase activity;GO:0044237#cellular metabolic process;
Pharaoh_ant_13807	LOC105829578	rNP_Brain_down	4522.39	-1.19168	0.0530824	0.999957	2228.68	4122.1	3937.9	30821	1364.34	35.88	1681.6	3589.93	6486.01	4589.91	3520.39	3654.81	4625.75	1260.12	1237.7	1922.84	1801.58	FBgn0031972	Wwox	WW domain containing oxidoreductase	WW domain containing oxidoreductase (Wwox) encodes a protein that contributes to homeostasis by regulating the balance between oxidative phosphorylation and glycolysis. It modulates the cell death mediated by the product of egr, which is accompanied by an increase in levels of reactive oxygen species.	WW domain-containing oxidoreductase OS=Drosophila melanogaster OX=7227 GN=Wwox PE=2 SV=1	WW domain-containing oxidoreductase [Monomorium pharaonis]	[Dmel]GO:0005737#cytoplasm;GO:0010212#response to ionizing radiation;GO:0050829#defense response to Gram-negative bacterium;GO:2000377#regulation of reactive oxygen species metabolic process;
Pharaoh_ant_13953	LOC105840215	rNP_Brain_down	4124.12	-0.763205	0.0531123	0.999957	3467.68	3862.01	3086.68	16606.1	4015.39	6679.55	1198.32	2475.98	4464.07	3788.73	1935.51	4498.55	2925.53	2728.23	3227.12	2194.73	2955.77	FBgn0030178	Naxe	NAD(P)HX epimerase	Insufficient genetic data for FlyBase to solicit a summary.	NAD(P)H-hydrate epimerase OS=Drosophila virilis OX=7244 GN=GJ19543 PE=3 SV=2	NAD(P)H-hydrate epimerase [Monomorium pharaonis]	[Dmel]GO:0005739#mitochondrion;GO:0052857#NADPHX epimerase activity;GO:0052856#NADHX epimerase activity;
Pharaoh_ant_14201	LOC105197756	rNP_Brain_down	10699	-1.0177	0.0532314	0.999957	3463.14	11795.4	12874.8	68744.6	2899.34	2150.88	3453.42	3108.81	15258.7	11421.5	9948.65	7515.97	10489.8	2495.78	7054.11	4482.84	4725.75	NA	NA	NA	NA	NA	uncharacterized protein LOC114253705 [Monomorium pharaonis]	[Unip]GO:0043240#Fanconi anaemia nuclear complex;GO:0036297#interstrand cross-link repair;
Pharaoh_ant_13838	LOC105835710	rNP_Brain_up	35191.3	0.591981	0.0534084	0.999957	40614.9	15299.2	20470.4	34716.9	27567.6	35971.8	34010.9	26613.2	27463.2	28377	39657.1	19991.5	14764	39920.2	44017.9	49273.1	99523	FBgn0000568	Eip75B	Ecdysone-induced protein 75B	Ecdysone-induced protein 75B (Eip75B) encodes a nuclear receptor that interacts with the receptor encoded by Hr3. The product of Eip75B regulates feeding behavior, fat deposition, and developmental timing in response to nitric oxide (NO) signaling. It also acts downstream from NO in the nervous system, where it controls neuronal remodeling.	Ecdysone-inducible protein E75 OS=Choristoneura fumiferana OX=7141 GN=E75 PE=2 SV=1	nuclear hormone receptor E75 isoform X2 [Monomorium pharaonis]	[Dmel]GO:0009755#hormone-mediated signaling pathway;GO:0000978#RNA polymerase II cis-regulatory region sequence-specific DNA binding;GO:0030154#cell differentiation;GO:0035075#response to ecdysone;GO:0005634#nucleus;GO:0010468#regulation of gene expression;GO:0008270#zinc ion binding;GO:0045944#positive regulation of transcription by RNA polymerase II;GO:0003677#DNA binding;GO:0048477#oogenesis;G…
Pharaoh_ant_17664	LOC112456712	rNP_Brain_down	841.68	-1.54497	0.0535565	0.999957	1869.49	181.57	203.17	245.92	1822.54	8.44	4233.32	2532.7	180.08	261.74	199.92	200.89	102.96	391.49	749.2	1010.69	114.44	NA	NA	NA	NA	NA	PREDICTED: uncharacterized protein LOC105449074 [Wasmannia auropunctata]	[Unip]GO:0004519#endonuclease activity;GO:0090305#nucleic acid phosphodiester bond hydrolysis;GO:0003964#RNA-directed DNA polymerase activity;GO:0006278#RNA-dependent DNA biosynthetic process;
Pharaoh_ant_11315	LOC105832593	rNP_Brain_down	9167.4	-0.707096	0.0536211	0.999957	7640.88	11638.4	10198.2	22433.8	12170.7	1379.39	15517.3	8509.08	8445.35	11167.9	8498.67	10809.2	8438.82	2067.58	5168.46	6586.25	5175.87	FBgn0039634	alpha-Man-Ib	alpha-Mannosidase class I b	In progress.	Endoplasmic reticulum mannosyl-oligosaccharide 1,2-alpha-mannosidase OS=Rattus norvegicus OX=10116 GN=Man1b1 PE=2 SV=2	endoplasmic reticulum mannosyl-oligosaccharide 1,2-alpha-mannosidase [Monomorium pharaonis]	[Dmel]GO:0005783#endoplasmic reticulum;GO:0006491#N-glycan processing;GO:0016020#membrane;GO:0035010#encapsulation of foreign target;GO:0005509#calcium ion binding;GO:0030433#ubiquitin-dependent ERAD pathway;GO:0004571#mannosyl-oligosaccharide 1,2-alpha-mannosidase activity;
Pharaoh_ant_10451	LOC105832205	rNP_Brain_up	26339.5	0.470554	0.053658	0.999957	19761.1	25027	30053.5	26527.1	13444.6	18409.1	15457.5	28033.3	21798	28798.4	29579.7	29230.3	34895.9	22462	58683	21499.5	24111.5	WBGene00019207	NA	fgt-1	NA	Glucose transporter type 1 OS=Drosophila melanogaster OX=7227 GN=Glut1 PE=2 SV=4	solute carrier family 2, facilitated glucose transporter member 1 isoform X1 [Monomorium pharaonis]	[Cele]GO:0016323#basolateral plasma membrane;GO:0016020#membrane;GO:0055085#transmembrane transport;GO:0008643#carbohydrate transport;GO:0016021#integral component of membrane;GO:0005886#plasma membrane;GO:1904659#glucose transmembrane transport;GO:0022857#transmembrane transporter activity;
Pharaoh_ant_16902	LOC105834235	rNP_Brain_down	5007.37	-0.607909	0.0537419	0.999957	5038.6	4228.42	6419.37	13014.4	5477.85	3648.47	10062.5	3727.29	2643.25	4086.48	3919.35	4239.09	3709.3	3107.49	2546.26	3570.18	5687.03	NA	NA	NA	NA	Zinc finger protein 778 OS=Homo sapiens OX=9606 GN=ZNF778 PE=1 SV=3	zinc finger protein 615 [Monomorium pharaonis]	[Unip]GO:0008270#zinc ion binding;GO:0003676#nucleic acid binding;GO:0005634#nucleus;
Pharaoh_ant_12451	-	rNP_Brain_down	524.33	-2.31085	0.0540737	0.999957	1.52	1.64	130.96	6.47	2359.23	3211.54	1248.51	2.73	677.74	173.38	34.27	570.66	0.81	36.7	217.67	0	239.77	NA	NA	NA	NA	Copia protein OS=Drosophila melanogaster OX=7227 GN=GIP PE=1 SV=3	retrovirus-related gag-pol polyprotein [Lasius niger] retrovirus-related gag-pol polyprotein [Lasius niger]	[Unip]GO:0003676#nucleic acid binding;GO:0015074#DNA integration;GO:0008270#zinc ion binding;
Pharaoh_ant_16114	LOC105835846	rNP_Brain_down	6385.36	-0.878161	0.0542091	0.999957	5961.6	5276.94	6464.65	33370.8	719.29	3823.67	4448.73	5572.49	5659.48	7328.71	4190.46	5688.22	6226.67	2373.44	5345.63	4084.03	2016.29	FBgn0032646	mEFTs	mitochondrial translation elongation factor Ts	mitochondrial translation elongation factor Ts (mEFTs) encodes a protein predicted to function within mitochondria to recharge the products of mEFTu1 and mEFTu2 with GTP during the elongation phase of mRNA translation.	Elongation factor Ts, mitochondrial OS=Aedes aegypti OX=7159 GN=AAEL000331 PE=3 SV=1	elongation factor Ts, mitochondrial isoform X1 [Monomorium pharaonis] elongation factor Ts, mitochondrial isoform X1 [Monomorium pharaonis]	[Dmel]GO:0006414#translational elongation;GO:0005739#mitochondrion;GO:0003746#translation elongation factor activity;GO:0070125#mitochondrial translational elongation;GO:0005759#mitochondrial matrix;
Pharaoh_ant_18535	LOC108781190	rNP_Brain_down	1361.53	-1.19768	0.0543873	0.999957	2275.67	782.71	331.68	3274.63	1668.95	2932.92	4767.35	280.88	1201.57	214.22	146.76	928.17	352.01	1101.08	199.95	1185.59	1501.86	NA	NA	NA	NA	NA	PREDICTED: uncharacterized protein LOC105556166, partial [Vollenhovia emeryi]	[Unip]GO:0003676#nucleic acid binding;GO:0015074#DNA integration;
Pharaoh_ant_01442	LOC105557547	rNP_Brain_down	2303.98	-0.840146	0.0545125	0.999957	2456.78	1241.54	1245.32	10299.6	2534.15	2636.36	1370.32	2995.37	1838.27	1555.96	1661.33	1686.79	1212.7	734.05	1683.17	1534.35	2481.67	NA	NA	NA	NA	NA	PREDICTED: uncharacterized protein LOC105556506, partial [Vollenhovia emeryi]	NA
MPGPB.7383.1	LOC105836434	rNP_Brain_down	2633.99	-0.818916	0.0545645	0.999957	4761.25	2155.92	2042.08	4801.93	2583.64	1577.8	7551.4	2575.07	1305.72	2709.84	1570.38	3112.07	1571.22	1541.51	306.26	2713.23	1898.58	NA	NA	NA	NA	NA	uncharacterized protein LOC105836434 isoform X2 [Monomorium pharaonis]	NA
Pharaoh_ant_11896	LOC105840373	rNP_Brain_up	45.1202	3.24787	0.0545809	0.999957	0	6.54	0	0	87.88	0	0	0	0	5.94	0	29.28	26.45	0	0	212.04	398.9	NA	NA	NA	NA	NA	uncharacterized protein LOC105840373 [Monomorium pharaonis]	NA
Pharaoh_ant_17534	LOC105181391	rNP_Brain_down	3.40792	-1.65023	0.0547683	0.999957	4.55	1.64	18.97	0	4.27	10.55	0.56	4.1	3.59	1.49	1.76	1.36	4.07	0	0	1.03	0	NA	NA	NA	NA	NA	PREDICTED: uncharacterized protein LOC105566468 [Vollenhovia emeryi]	NA
Pharaoh_ant_13936	LOC114253702	rNP_Brain_up	2201.09	0.815431	0.0548538	0.999957	811.6	1913.01	2478.4	3507.61	1528.17	1234.8	500.76	524.86	2200.48	2052.71	2387.2	2108.99	2722.06	6374.02	3414.42	1644.24	2015.2	FBgn0039768	CG15533	-	Insufficient genetic data for FlyBase to solicit a summary.	Sphingomyelin phosphodiesterase 1 OS=Caenorhabditis elegans OX=6239 GN=asm-1 PE=1 SV=2	sphingomyelin phosphodiesterase 1-like isoform X1 [Monomorium pharaonis]	[Dmel]GO:0061750#acid sphingomyelin phosphodiesterase activity;GO:0005764#lysosome;GO:0005615#extracellular space;GO:0046513#ceramide biosynthetic process;GO:0008081#phosphoric diester hydrolase activity;GO:0006685#sphingomyelin catabolic process;GO:0004767#sphingomyelin phosphodiesterase activity;
Pharaoh_ant_20034	LOC114254223	rNP_Brain_down	3952.03	-1.0625	0.0549535	0.999957	1913.44	2487.16	2262.99	22262.3	436.86	9142.82	4978.25	2302.39	2054.26	2486.71	2057.66	1857.03	2728.97	1198.95	6034.08	2378.91	601.62	FBgn0036152	CG6175	-	In progress.	NA	uncharacterized protein LOC114254223 [Monomorium pharaonis]	NA
Pharaoh_ant_12186	LOC105833474	rNP_Brain_down	24824.8	-0.762446	0.0549775	0.999957	16031.2	21943.6	24562.5	126743	8897.67	21363.2	14558	20776.9	20808.9	23076.9	12709.8	21724.6	18557.1	10643.8	23574.4	14872	21178.7	FBgn0033608	CG13220	-	Insufficient genetic data for FlyBase to solicit a summary.	NA	uncharacterized protein LOC105833474 [Monomorium pharaonis]	NA
Pharaoh_ant_18661	-	rNP_Brain_down	85.3388	-1.76449	0.0549802	0.999957	138.68	58.07	6.73	0	431.74	90.76	34.4	410.04	27.19	3.71	18.89	34.73	15.46	48.94	10.12	62.43	58.85	NA	NA	NA	NA	NA	integrase core domain protein, partial [Lasius niger]	[Unip]GO:0003676#nucleic acid binding;GO:0015074#DNA integration;
Pharaoh_ant_10015	LOC105840872	rNP_Brain_up	8239.6	0.601258	0.0551998	0.999957	5070.43	7095.08	8752.74	8367.79	3656.17	2703.9	4622.42	10511.5	8696.24	8472.56	16474.5	7462.17	12967.7	4171.86	15705.3	6499.58	8843.34	FBgn0004227	nonA	no on or off transient A	In progress.	Hrp65 protein OS=Chironomus tentans OX=7153 GN=HRP65 PE=1 SV=1	protein no-on-transient A isoform X2 [Solenopsis invicta]	[Dmel]GO:0071013#catalytic step 2 spliceosome;GO:0042331#phototaxis;GO:0005634#nucleus;GO:0006355#regulation of transcription, DNA-templated;GO:0000398#mRNA splicing, via spliceosome;GO:0071011#precatalytic spliceosome;GO:0003676#nucleic acid binding;GO:0007601#visual perception;GO:0045433#male courtship behavior, veined wing generated song production;GO:0007632#visual behavior;GO:0003729#mRNA bi…
Pharaoh_ant_00726	LOC105830525	rNP_Brain_down	6156.01	-0.516795	0.0552235	0.999957	5948.72	6624.8	9353.06	6371.3	6984.69	7537.58	5717.54	4982.71	7405.4	9339.09	3378.03	5259.88	9255.15	6080.4	2090.67	5052.42	3270.75	FBgn0038984	AdipoR	Adiponectin receptor	Adiponectin receptor (AdipoR) encodes a membrane protein that regulates glucose and lipid metabolism by controlling insulin signaling. It also maintains germ line stem cells via an insulin-independent mechanism.	Adiponectin receptor protein OS=Drosophila melanogaster OX=7227 GN=AdipoR PE=1 SV=2	adiponectin receptor protein [Monomorium pharaonis] adiponectin receptor protein [Monomorium pharaonis] adiponectin receptor protein [Monomorium pharaonis] adiponectin receptor protein [Monomorium pharaonis] adiponectin receptor protein [Monomorium pharaonis]	[Dmel]GO:0016500#protein-hormone receptor activity;GO:0042593#glucose homeostasis;GO:0009755#hormone-mediated signaling pathway;GO:0033211#adiponectin-activated signaling pathway;GO:0070328#triglyceride homeostasis;GO:0005886#plasma membrane;GO:0036099#female germ-line stem cell population maintenance;GO:0019395#fatty acid oxidation;GO:0032024#positive regulation of insulin secretion;GO:0016021#i…
Pharaoh_ant_15142	LOC105838656	rNP_Brain_down	812.007	-1.43636	0.0554827	0.999957	652.46	394.22	441.83	194.15	2472.71	1260.13	1074.26	3754.63	384.28	347.13	262.75	349.34	169.7	0	45.56	872.94	1128.03	FBgn0037896	ninaG	ninaG	ninaG (ninaG) encodes a glucose-methanol-choline oxidoreductase required for the biogenesis of the rhodopsin chromophore (3S)-3-hydroxyretinal, likely by stimulating conversion between the two enantiomers of 3-hydroxyretinal.	Neither inactivation nor afterpotential protein G OS=Drosophila melanogaster OX=7227 GN=ninaG PE=2 SV=2	neither inactivation nor afterpotential protein G [Monomorium pharaonis]	[Dmel]GO:0055114#oxidation-reduction process;GO:0046154#rhodopsin metabolic process;GO:0016614#oxidoreductase activity, acting on CH-OH group of donors;GO:0001523#retinoid metabolic process;GO:0007601#visual perception;GO:1990146#protein localization to rhabdomere;GO:0061541#rhabdomere morphogenesis;GO:0016491#oxidoreductase activity;GO:0050660#flavin adenine dinucleotide binding;
Pharaoh_ant_09035	LOC105830247	rNP_Brain_up	44.1953	1.92457	0.0555087	0.999957	0	32.72	15.91	0	60.58	5.28	1.69	8.2	32.32	48.64	45.7	145.05	132.66	48.94	0	168.19	5.45	NA	NA	NA	NA	NA	odorant receptor 4 [Monomorium pharaonis]	[Unip]GO:0016020#membrane;GO:0004984#olfactory receptor activity;GO:0005549#odorant binding;GO:0007165#signal transduction;GO:0050911#detection of chemical stimulus involved in sensory perception of smell;GO:0050896#response to stimulus;GO:0016021#integral component of membrane;GO:0007608#sensory perception of smell;
Pharaoh_ant_04140	LOC115239590	rNP_Brain_up	37.2358	2.17282	0.0555285	0.999957	1.52	17.99	74.66	0	11.95	20.05	0	5.47	7.7	10.4	68.11	0	10.99	195.75	0	14.45	194	NA	NA	NA	NA	NA	uncharacterized protein LOC115239590 [Formica exsecta]	[Unip]GO:0016740#transferase activity;GO:0008108#UDP-glucose:hexose-1-phosphate uridylyltransferase activity;GO:0016779#nucleotidyltransferase activity;GO:0008270#zinc ion binding;GO:0006508#proteolysis;GO:0015074#DNA integration;GO:0046872#metal ion binding;GO:0003676#nucleic acid binding;GO:0004190#aspartic-type endopeptidase activity;GO:0033499#galactose catabolic process via UDP-galactose;GO:…
Pharaoh_ant_15260	LOC105836532	rNP_Brain_down	3990.65	-0.727397	0.0557815	0.999957	5301.56	5168.98	4445.21	8914.64	2082.78	9905.86	2743.45	1472.74	3207.09	4457.74	2427.63	3882.94	2833.15	1003.2	4080.09	1884.66	4029.31	FBgn0003008	or	orange	orange (or) encodes an AP-3 adaptor complex component involved in ommochrome biosynthesis.	AP-3 complex subunit sigma-2 OS=Bos taurus OX=9913 GN=AP3S2 PE=2 SV=1	AP-3 complex subunit sigma-2 [Atta colombica]	[Dmel]GO:0048072#compound eye pigmentation;GO:0030123#AP-3 adaptor complex;GO:0006727#ommochrome biosynthetic process;GO:0038024#cargo receptor activity;GO:0007040#lysosome organization;GO:0016192#vesicle-mediated transport;GO:0043231#intracellular membrane-bounded organelle;GO:0006726#eye pigment biosynthetic process;GO:0046907#intracellular transport;GO:0006886#intracellular protein transport;
Pharaoh_ant_10859	LOC105838324	rNP_Brain_down	16641.5	-0.993534	0.0559017	0.999957	2795.52	22661.7	18966.2	106222	6117.79	3554.54	8617.76	5385.92	18925	16079	12686.9	15148.4	16198.5	8099.04	11258.2	5911.94	4277.8	FBgn0033961	ND-B15	NADH dehydrogenase (ubiquinone) B15 subunit	Insufficient genetic data for FlyBase to solicit a summary.	NA	uncharacterized protein LOC105838324 isoform X1 [Monomorium pharaonis]	[Dmel]GO:0003954#NADH dehydrogenase activity;GO:0005747#mitochondrial respiratory chain complex I;GO:0005739#mitochondrion;GO:0008137#NADH dehydrogenase (ubiquinone) activity;GO:0006120#mitochondrial electron transport, NADH to ubiquinone;
Pharaoh_ant_15205	LOC105829210	rNP_Brain_down	4207.93	-1.1966	0.0560721	0.999957	1827.05	4934.25	4470.91	23433.7	331.06	3326.58	3739.89	92.94	8101.1	4546.1	2869.65	2757.28	4042.59	1798.43	3581.47	1509.59	172.2	FBgn0032358	Ppt2	Palmitoyl-protein Thioesterase 2	Palmitoyl-protein Thioesterase 2 (Ppt2) encodes a lysosomal enzyme that removes palmitoyl groups form particular target proteins during protein degradation within the lysosomal compartment. Palmitoylation is critical for the cellular localization and modulation of many signaling proteins.	Lysosomal thioesterase PPT2 homolog OS=Drosophila melanogaster OX=7227 GN=Ppt2 PE=2 SV=1	lysosomal thioesterase PPT2 homolog [Monomorium pharaonis]	[Dmel]GO:0008474#palmitoyl-(protein) hydrolase activity;GO:0005764#lysosome;GO:0043231#intracellular membrane-bounded organelle;GO:0098599#palmitoyl hydrolase activity;GO:0098734#macromolecule depalmitoylation;GO:0016790#thiolester hydrolase activity;
Pharaoh_ant_14604	-	rNP_Brain_down	501.291	-1.90378	0.0561972	0.999957	24.25	103.87	48.96	6.47	796.08	3311.81	2169.38	430.55	262.68	24.5	12.3	34.05	151.38	244.68	5.06	813.09	82.83	NA	NA	NA	NA	Zinc finger protein 862 OS=Homo sapiens OX=9606 GN=ZNF862 PE=2 SV=2	uncharacterized protein LOC105204324 [Solenopsis invicta]	[Unip]GO:0046983#protein dimerization activity;
Pharaoh_ant_11222	LOC105829877	rNP_Brain_down	8413.48	-0.589157	0.056254	0.999957	5099.98	10404.2	9826.71	23058.3	4064.87	6090.64	8918.89	10979.6	9279.58	9896.35	8350.16	8989.6	8002.58	6080.4	6416.28	4260.99	3309.98	ENSG00000081154	NA	PCNP	NA	PEST proteolytic signal-containing nuclear protein OS=Pongo abelii OX=9601 GN=PCNP PE=2 SV=1	PEST proteolytic signal-containing nuclear protein [Monomorium pharaonis]	[Hsap]GO:0005654#nucleoplasm;GO:0005634#nucleus;GO:0043161#proteasome-mediated ubiquitin-dependent protein catabolic process;GO:0005515#protein binding;GO:0016604#nuclear body;GO:0016567#protein ubiquitination;GO:0007049#cell cycle;
Pharaoh_ant_09518	LOC105832561	rNP_Brain_up	9621.76	0.881015	0.0563127	0.999957	2315.07	14366	8857.99	3216.39	3256.85	9545.98	8295.77	2048.85	9330.88	10221.2	39958.9	9834.7	12891.6	10594.8	12921.1	4574.16	1339.47	FBgn0029994	Ldsdh1	Lipid droplet subset dehydrogenase 1	Insufficient genetic data for FlyBase to solicit a summary.	Short-chain dehydrogenase/reductase family 16C member 6 OS=Bos taurus OX=9913 GN=SDR16C6 PE=2 SV=1	short-chain dehydrogenase/reductase family 16C member 6 isoform X1 [Monomorium pharaonis]	[Dmel]GO:0004745#retinol dehydrogenase activity;GO:0005783#endoplasmic reticulum;GO:0005811#lipid droplet;GO:0016616#oxidoreductase activity, acting on the CH-OH group of donors, NAD or NADP as acceptor;
Pharaoh_ant_09789	LOC105831566	rNP_Brain_up	1960.06	0.930535	0.0563633	0.999957	783.56	1417.38	801.04	97.07	3087.91	3326.58	747.19	1524.68	824.48	1662.14	1512.82	2384.79	1925.26	2789.4	3571.35	2360.86	4504.5	ENSG00000166148	NA	AVPR1A	NA	Vasopressin V1a receptor OS=Microtus ochrogaster OX=79684 GN=Avpr1a PE=3 SV=1	oxytocin receptor isoform X1 [Monomorium pharaonis]	[Hsap]GO:0016020#membrane;GO:0045777#positive regulation of blood pressure;GO:0043084#penile erection;GO:0014902#myotube differentiation;GO:0031410#cytoplasmic vesicle;GO:0014049#positive regulation of glutamate secretion;GO:0001992#regulation of systemic arterial blood pressure by vasopressin;GO:0005887#integral component of plasma membrane;GO:0005515#protein binding;GO:0005623#obsolete cell;GO:…
Pharaoh_ant_17639	LOC105834374	rNP_Brain_down	5940.48	-0.856626	0.0564693	0.999957	1621.69	7145.79	10539	23204	1630.56	9865.76	4477.49	1476.84	7097.57	5787.6	5408	6990.93	5055.48	2532.48	2776.59	3171.37	2207.02	FBgn0035444	CG12012	-	Insufficient genetic data for FlyBase to solicit a summary.	Brain protein I3 OS=Bos taurus OX=9913 GN=BRI3 PE=2 SV=1	brain protein I3 isoform X1 [Monomorium pharaonis] brain protein I3 isoform X1 [Monomorium pharaonis] brain protein I3 isoform X1 [Monomorium pharaonis] brain protein I3 isoform X1 [Monomorium pharaonis]	NA
Pharaoh_ant_17452	LOC105830691	rNP_Brain_down	6631.17	-0.592935	0.0565352	0.999957	4564.98	7418.96	7996.98	15117.7	5866.94	7331.78	6553.83	3293.33	8903.51	9970.23	7467.42	6677.68	8341.97	3425.58	2518.42	3949.89	3330.69	FBgn0017429	CG5989	-	In progress.	LETM1 domain-containing protein 1 OS=Xenopus tropicalis OX=8364 GN=letmd1 PE=2 SV=1	LETM1 domain-containing protein 1 [Monomorium pharaonis]	[Dmel]GO:0043022#ribosome binding;
Pharaoh_ant_18157	LOC105837879	rNP_Brain_down	24576.9	-1.33786	0.0565637	0.999957	6689.08	35859	26938.1	186013	5646.8	2814.72	5656.64	7510.63	30439.9	19639.4	16619	22588.8	23281.7	4367.61	13855.1	5304.7	4582.97	FBgn0016119	ATPsynCF6	ATP synthase, coupling factor 6	Insufficient genetic data for FlyBase to solicit a summary.	ATP synthase-coupling factor 6, mitochondrial OS=Drosophila melanogaster OX=7227 GN=ATPsynCF6 PE=3 SV=1	ATP synthase-coupling factor 6, mitochondrial [Monomorium pharaonis] ATP synthase-coupling factor 6, mitochondrial [Monomorium pharaonis]	[Dmel]GO:0000276#mitochondrial proton-transporting ATP synthase complex, coupling factor F(o);GO:0015986#ATP synthesis coupled proton transport;GO:0005739#mitochondrion;GO:0005753#mitochondrial proton-transporting ATP synthase complex;GO:1902600#proton transmembrane transport;GO:0015078#proton transmembrane transporter activity;
Pharaoh_ant_07384	LOC105836013	rNP_Brain_down	1760.26	-1.23898	0.0566056	0.999957	1644.42	1550.69	1972.32	6529.85	1080.21	407.38	4733.51	722.36	2235.88	2207.89	976.32	1536.29	2118.15	709.58	875.75	621.69	2.18	FBgn0025820	JTBR	JTBR	Insufficient genetic data for FlyBase to solicit a summary.	Protein JTB OS=Rattus norvegicus OX=10116 GN=Jtb PE=2 SV=1	protein JTB [Monomorium pharaonis]	[Dmel]GO:0000281#mitotic cytokinesis;GO:0030496#midbody;GO:0005737#cytoplasm;GO:0016021#integral component of membrane;GO:0005813#centrosome;GO:0005819#spindle;
Pharaoh_ant_10735	LOC105832925	rNP_Brain_down	5220.82	-0.759738	0.0566109	0.999957	6163.17	4060.76	2603.85	2902.52	12066.6	5445.8	10522.1	13184.9	2915.68	2933.71	2101.6	2958.17	1613.54	2777.16	3465.04	8420.35	4618.94	FBgn0261065	Cpsf73	Cleavage and polyadenylation specificity factor 73	Insufficient genetic data for FlyBase to solicit a summary.	Cleavage and polyadenylation specificity factor 73 OS=Drosophila melanogaster OX=7227 GN=Cpsf73 PE=1 SV=2	cleavage and polyadenylation specificity factor 73 [Monomorium pharaonis]	[Dmel]GO:0006398#mRNA 3'-end processing by stem-loop binding and cleavage;GO:0003723#RNA binding;GO:0006378#mRNA polyadenylation;GO:0008409#5'-3' exonuclease activity;GO:0005847#mRNA cleavage and polyadenylation specificity factor complex;GO:0004521#endoribonuclease activity;GO:0005515#protein binding;
Pharaoh_ant_12746	-	rNP_Brain_up	28.6754	1.68824	0.0568652	0.999957	9.09	3.27	6.12	0	8.53	6.33	8.46	1.37	97.99	7.43	34.27	51.75	28.08	48.94	5.06	151.16	19.62	NA	NA	NA	NA	NA	uncharacterized protein LOC112467653 [Temnothorax curvispinosus]	[Unip]GO:0003964#RNA-directed DNA polymerase activity;GO:0006278#RNA-dependent DNA biosynthetic process;
Pharaoh_ant_13264	-	rNP_Brain_down	55.8732	-2.40461	0.0569193	0.999957	427.4	0	2.45	0	98.98	14.78	9.02	9.57	275	0.74	0	22.47	13.84	24.47	0	40.24	10.9	NA	NA	NA	NA	NA	uncharacterized protein LOC113004080, partial [Solenopsis invicta]	NA
Pharaoh_ant_03055	LOC105196884	rNP_Brain_up	48.7301	3.08394	0.0573245	0.999957	9.09	0	0	0	12.8	0	0	0	75.42	20.05	0	16.34	21.16	575.01	0	98.54	0	NA	NA	NA	NA	NA	hypothetical protein ALC62_12436 [Cyphomyrmex costatus]	[Unip]GO:0046983#protein dimerization activity;
Pharaoh_ant_18255	LOC105832086	rNP_Brain_up	2084.38	1.23511	0.0573704	0.999957	983.62	924.2	2617.93	863.96	3596.44	134.03	2506.61	935.58	603.35	214.59	50.09	2439.95	867.2	3339.94	6763.03	1720.08	6873.91	FBgn0039294	Cad96Cb	Cadherin 96Cb	Insufficient genetic data for FlyBase to solicit a summary.	Protocadherin Fat 4 OS=Mus musculus OX=10090 GN=Fat4 PE=1 SV=2	protocadherin-like wing polarity protein stan [Monomorium pharaonis]	[Dmel]GO:0044331#cell-cell adhesion mediated by cadherin;GO:0007156#homophilic cell adhesion via plasma membrane adhesion molecules;GO:0007155#cell adhesion;GO:0007424#open tracheal system development;GO:0005509#calcium ion binding;GO:0016339#calcium-dependent cell-cell adhesion via plasma membrane cell adhesion molecules;GO:0005887#integral component of plasma membrane;
Pharaoh_ant_10799	LOC105827899	rNP_Brain_down	1577.4	-0.860305	0.0575134	0.999957	1096.53	1190.83	1363.43	3679.11	1063.15	2646.91	2416.38	2878.5	1926.51	1110.07	765.86	1634.35	911.96	171.28	1374.37	2038.41	548.21	FBgn0038901	Burs	Bursicon	Bursicon (Burs) encodes a cystine knot protein that dimerizes with the product of Pburs to form the bursicon neurohormone. Bursicon neurohormone is released after adult emergence and acts on the receptor encoded by rk for tanning and hardening of the cuticle and expansion of the wings.	Bursicon OS=Apis mellifera OX=7460 GN=burs PE=2 SV=1	bursicon [Temnothorax curvispinosus]	[Dmel]GO:0005576#extracellular region;GO:0071855#neuropeptide receptor binding;GO:0043195#terminal bouton;GO:0007298#border follicle cell migration;GO:0007593#chitin-based cuticle sclerotization;GO:0005184#neuropeptide hormone activity;GO:0030709#border follicle cell delamination;GO:0005179#hormone activity;GO:0048067#cuticle pigmentation;GO:0031395#bursicon neuropeptide hormone complex;GO:004698…
Pharaoh_ant_13542	LOC105835669	rNP_Brain_down	8506.11	-0.510338	0.0575301	0.999957	8408.53	9707.38	15379.5	8801.38	8186.92	4616.26	11167.2	10679.6	7242.25	12790.7	9434.13	9352.57	8727.35	3914.95	6089.77	6723.49	3381.92	NA	NA	NA	NA	Zinc finger protein 19 OS=Pongo abelii OX=9601 GN=ZNF19 PE=2 SV=1	zinc finger protein 91 [Monomorium pharaonis] zinc finger protein 91 [Monomorium pharaonis]	[Unip]GO:0003676#nucleic acid binding;
Pharaoh_ant_07853	LOC105833028	rNP_Brain_down	759876	-1.03949	0.0576783	0.999957	207951	927276	1.19705e+06	4.24305e+06	156941	578806	271915	282152	834039	937100	412219	812140	977796	201742	552757	232190	92762.4	FBgn0040532	CG8369	-	In progress.	NA	uncharacterized protein LOC105833028 [Monomorium pharaonis]	[Dmel]GO:0048190#wing disc dorsal/ventral pattern formation;
Pharaoh_ant_08747	LOC105838514	rNP_Brain_down	15335.1	-0.577737	0.0577164	0.999957	9990.05	15387.5	22080.4	38276.3	8425.83	13887.8	15703.4	16432.5	18716.2	18585	16530.7	13636.6	16472.7	7218.18	16226.7	8025.16	5101.76	FBgn0034277	OstDelta	Oligosaccharide transferase Delta subunit	Oligosaccharide transferase Delta subunit (OstDelta) encodes a protein involved in the cellular encapsulation response.	Dolichyl-diphosphooligosaccharide--protein glycosyltransferase subunit 2 OS=Pongo abelii OX=9601 GN=RPN2 PE=2 SV=1	dolichyl-diphosphooligosaccharide--protein glycosyltransferase subunit 2 isoform X1 [Monomorium pharaonis]	[Dmel]GO:0016021#integral component of membrane;GO:0012505#endomembrane system;GO:0006487#protein N-linked glycosylation;GO:0008250#oligosaccharyltransferase complex;GO:0035010#encapsulation of foreign target;
Pharaoh_ant_00855	LOC105836893	rNP_Brain_down	1108.48	-0.930371	0.0577314	0.999957	1998.31	456.38	520.16	2135.63	2849	2231.09	1176.89	1141.29	898.35	371.63	309.33	317.34	1034.05	880.86	906.13	894.09	723.68	NA	NA	NA	NA	Ras-related protein Rab-32 OS=Homo sapiens OX=9606 GN=RAB32 PE=1 SV=3	ras-related protein Rab-38 [Monomorium pharaonis]	[Unip]GO:0005802#trans-Golgi network;GO:0003924#GTPase activity;GO:0005794#Golgi apparatus;GO:0005525#GTP binding;GO:0016192#vesicle-mediated transport;GO:0031982#vesicle;
Pharaoh_ant_17310	-	rNP_Brain_down	721.056	-2.18822	0.0579104	0.999957	863.13	90.78	26.93	0	1846.43	2150.88	2466	2914.04	197.53	63.11	0	189.99	101.74	709.58	0	635.62	2.18	NA	NA	NA	NA	ATP-dependent DNA helicase PIF1 OS=Danio rerio OX=7955 GN=pif1 PE=2 SV=1	uncharacterized protein LOC112639220 [Camponotus floridanus]	[Unip]GO:0000723#telomere maintenance;GO:0004386#helicase activity;GO:0006974#cellular response to DNA damage stimulus;GO:0003678#DNA helicase activity;GO:0000166#nucleotide binding;GO:0006281#DNA repair;GO:0005524#ATP binding;GO:0016787#hydrolase activity;GO:0006508#proteolysis;GO:0006310#DNA recombination;GO:0008234#cysteine-type peptidase activity;GO:0036459#thiol-dependent ubiquitin-specific …
Pharaoh_ant_12049	LOC105837288	rNP_Brain_down	3642.63	-0.711319	0.0579121	0.999957	2616.68	3112.02	3974.62	15040	2232.95	2768.28	2990.45	3797.68	2953.64	3900.1	2340.63	3594.21	3349.97	2740.46	1480.68	2204.02	2828.25	FBgn0001301	kel	kelch	kelch (kel) encodes a substrate targeting component of a Cullin3-RING ubiquitin E3 ligase. It binds F-actin in vitro, while its predominant in vivo function is in the ubiquitin-proteasome pathway. It has an essential role in oogenesis, where it is required for cytoskeletal organization in ovarian ring canals.	Ring canal kelch homolog OS=Anopheles stephensi OX=30069 GN=kel PE=2 SV=2	ring canal kelch homolog [Monomorium pharaonis]	[Dmel]GO:0007297#ovarian follicle cell migration;GO:0007349#cellularization;GO:0007301#female germline ring canal formation;GO:0030723#ovarian fusome organization;GO:0048477#oogenesis;GO:0007300#ovarian nurse cell to oocyte transport;GO:0035324#female germline ring canal;GO:0035183#female germline ring canal inner rim;GO:0030717#oocyte karyosome formation;GO:0030036#actin cytoskeleton organizatio…
Pharaoh_ant_05212	LOC105830891	rNP_Brain_down	10662.7	-0.67378	0.0580118	0.999957	6594.36	8273.64	11919.6	33199.3	4393.38	7200.91	17729	13623.7	8574.64	14498.1	11856	7773.38	11307	3095.25	10450.8	6107.99	4667.98	FBgn0052544	CG32544	-	Insufficient genetic data for FlyBase to solicit a summary.	NA	uncharacterized protein LOC105830891 [Monomorium pharaonis]	[Dmel]GO:0003674#molecular_function;GO:0005575#cellular_component;GO:0008150#biological_process;
Pharaoh_ant_07773	LOC105837602	rNP_Brain_down	167.177	-2.24952	0.0582345	0.999957	266.74	78.52	6.73	0	180.04	1037.45	0	724.41	141.09	46.41	16.7	183.86	115.98	0	0	39.73	4.36	NA	NA	NA	NA	Trypsin-1 OS=Anopheles gambiae OX=7165 GN=TRYP1 PE=2 SV=3	trypsin epsilon [Monomorium pharaonis]	[Unip]GO:0004252#serine-type endopeptidase activity;GO:0006508#proteolysis;
[truncated: 14,385 more rows]

## Sheet: padj<0.1
Gene	GeneID(Public_database)	gene_express_change	baseMean	log2FoldChange	pvalue	padj	BSA_Brain_1	BSA_Brain_12	BSA_Brain_13	BSA_Brain_16	BSA_Brain_2	BSA_Brain_3	BSA_Brain_6	BSA_Brain_7	BSA_Brain_8	BSA_Brain_9	rNP_Brain_15	rNP_Brain_17	rNP_Brain_20	rNP_Brain_3	rNP_Brain_5	rNP_Brain_6	rNP_Brain_9	Id	Dmel_symbol	Name	Dmel_summary	BestHit2Swissprot	BestHit2nr	GO
[truncated: 9 more rows]
