# Supplementary material for: An evolutionarily conserved pathway mediated by neuroparsin-A regulates reproductive plasticity in ants
Source: PLoS Biol. 2024 Aug 12;22(8):e3002763. doi: 10.1371/journal.pbio.3002763 (PMC11398701; doi:10.1371/journal.pbio.3002763)
Supplement: S5 Data — (XLSX) [file pbio.3002763.s013.xlsx]

## Sheet: DEGs List
Gene	GeneID(Public_database)	gene_express_change	baseMean	log2FoldChange	pvalue	padj	eGFP_Ovary_10	eGFP_Ovary_1	eGFP_Ovary_2	eGFP_Ovary_4	eGFP_Ovary_7	eGFP_Ovary_8	NPi_Ovary_10	NPi_Ovary_11	NPi_Ovary_13	NPi_Ovary_3	NPi_Ovary_5	NPi_Ovary_7	NPi_Ovary_8	Id	Dmel_symbol	Name	Dmel_summary	BestHit2Swissprot	BestHit2nr	GO
Pharaoh_ant_17539	LOC118644954	NPi_Ovary_up	237.616	6.86266	3.41505e-13	4.37775e-09	0.060639	0.00303672	0.00193451	0.00448191	0.014889	0	0.965442	0.002407	1.30053	3.22892	0.0127894	2.23734	1.2832	NA	NA	NA	NA	NA	PREDICTED: LOW QUALITY PROTEIN: uncharacterized protein LOC105679573, partial [Linepithema humile]	[Unip]GO:0003676#nucleic acid binding;GO:0015074#DNA integration;
Pharaoh_ant_12029	LOC105832400	NPi_Ovary_down	33060.9	-7.38133	1.1817e-11	7.5741e-08	61.5159	3.40303	1021.17	400.77	9116.96	382.319	14.7021	0.877603	23.6411	12.3086	11.1776	3.14453	16.5613	NA	NA	NA	NA	B1 protein (Fragment) OS=Tenebrio molitor OX=7067 PE=2 SV=1	general odorant-binding protein 56a [Monomorium pharaonis]	[Unip]GO:0005549#odorant binding;
Pharaoh_ant_20318	LOC114255382	NPi_Ovary_up	8994	9.39371	5.3858e-11	2.30135e-07	3.85191	0.800712	0.115928	0.72518	0.267673	0.227506	0.380867	671.291	2.28107	6.09293	1.60948	4.17862	2380.88	NA	NA	NA	NA	NA	uncharacterized protein LOC114255382 [Monomorium pharaonis]	NA
Pharaoh_ant_01160	LOC105834719	NPi_Ovary_down	11688.3	-6.41029	4.99589e-09	1.39145e-05	4.6332	2.13212	113.873	98.643	1190.25	72.7029	11.462	0.173968	3.50444	4.37961	0.686672	0.877309	0.920435	NA	NA	NA	NA	NA	uncharacterized protein LOC105834719 [Monomorium pharaonis]	NA
Pharaoh_ant_04754	LOC105840979	NPi_Ovary_up	2039.34	8.52858	5.42731e-09	1.39145e-05	3.10091	0.0970561	0.1082	0.0716227	0.118966	0.193036	0.0241821	174.168	2.78797	5.01397	0.510947	5.46081	749.79	NA	NA	NA	NA	NA	uncharacterized protein LOC105840979 [Monomorium pharaonis]	NA
Pharaoh_ant_13290	LOC105834104	NPi_Ovary_up	11367.4	7.33503	9.73033e-09	2.07889e-05	2.4457	0.397225	0.240395	0.727946	1.13068	0.210678	70.6783	2.88876	0.760695	2.16465	0.752822	1.66615	671.985	NA	NA	NA	NA	Synaptic vesicle glycoprotein 2B OS=Homo sapiens OX=9606 GN=SV2B PE=1 SV=1	synaptic vesicle glycoprotein 2B [Monomorium pharaonis]	[Unip]GO:0022857#transmembrane transporter activity;GO:0016020#membrane;GO:0055085#transmembrane transport;GO:0016021#integral component of membrane;
Pharaoh_ant_14161	LOC105837629	NPi_Ovary_down	377.042	-1.4935	5.35177e-08	9.02358e-05	11.4711	4.54683	3.99219	3.4852	7.03208	3.67084	2.43263	0.868368	2.07528	3.50413	2.51021	1.15668	1.45806	NA	NA	NA	NA	Neuroparsin-A OS=Locusta migratoria OX=7004 PE=1 SV=3	uncharacterized protein LOC105197799 [Solenopsis invicta]	NA
Pharaoh_ant_04005	LOC105839084	NPi_Ovary_down	1276.04	-3.27319	5.63138e-08	9.02358e-05	8.9742	1.9401	27.099	46.6784	12.2415	0.530308	1.41141	1.31393	1.43227	4.28252	0.810193	2.20334	1.59579	FBgn0030304	Cyp4g15	Cyp4g15	Insufficient genetic data for FlyBase to solicit a summary.	Cytochrome P450 4g15 OS=Drosophila melanogaster OX=7227 GN=Cyp4g15 PE=2 SV=1	cytochrome P450 4g15 [Monomorium pharaonis]	[Dmel]GO:0004497#monooxygenase activity;GO:0055114#oxidation-reduction process;GO:0020037#heme binding;GO:0005506#iron ion binding;GO:0016705#oxidoreductase activity, acting on paired donors, with incorporation or reduction of molecular oxygen;
Pharaoh_ant_05994	LOC105829551	NPi_Ovary_up	4192.13	2.72388	2.24381e-07	0.000319593	7.45113	10.1641	0.743844	2.58815	2.0155	1.02415	52.2871	28.3608	6.49617	9.96513	16.5348	17.6275	23.7083	NA	NA	NA	NA	NA	uncharacterized protein LOC105829551 isoform X1 [Monomorium pharaonis]	NA
Pharaoh_ant_00800	LOC118648357	NPi_Ovary_up	1052.12	3.27308	3.41466e-07	0.000437725	2.40154	0.717067	0.315753	0.271079	0.6168	0.806382	1.88064	0.562385	17.4245	12.5109	0.572206	25.6535	2.23309	NA	NA	NA	NA	Gephyrin OS=Rattus norvegicus OX=10116 GN=Gphn PE=1 SV=3	gephyrin-like [Monomorium pharaonis]	[Unip]GO:0032324#molybdopterin cofactor biosynthetic process;
Pharaoh_ant_10672	LOC105832726	NPi_Ovary_down	405.955	-5.28999	8.17091e-07	0.000952208	0.215369	0.208355	6.31015	10.3758	2.2274	0.0334305	0.295597	0.025258	0.128023	0.115412	0	0.0447299	0.0252975	NA	NA	NA	NA	(11Z)-hexadec-11-enoyl-CoA conjugase OS=Bombyx mori OX=7091 GN=desat1 PE=1 SV=1	(11Z)-hexadec-11-enoyl-CoA conjugase isoform X2 [Monomorium pharaonis]	[Unip]GO:0016020#membrane;GO:0016491#oxidoreductase activity;GO:0055114#oxidation-reduction process;GO:0016021#integral component of membrane;GO:0006633#fatty acid biosynthetic process;GO:0016717#oxidoreductase activity, acting on paired donors, with oxidation of a pair of donors resulting in the reduction of molecular oxygen to two molecules of water;GO:0006629#lipid metabolic process;
Pharaoh_ant_01161	LOC105834712	NPi_Ovary_down	2428.98	-4.87699	1.41496e-06	0.00151153	1.9837	1.21274	64.18	23.6493	135.936	51.5689	1.5558	0.173843	9.66927	1.04615	0.271677	0.559134	0.488206	NA	NA	NA	NA	NA	uncharacterized protein LOC105834712 [Monomorium pharaonis]	NA
Pharaoh_ant_17263	-	NPi_Ovary_down	26381.3	-5.37757	1.56315e-06	0.00154138	22.3162	2.28899	174.809	232.097	1923.9	166.615	43.55	0.575551	12.181	8.27665	0.891114	1.06032	7.31743	NA	NA	NA	NA	Allergen Tha p 1 OS=Thaumetopoea pityocampa OX=208016 PE=1 SV=1	transcriptional adapter 2B isoform X2 [Temnothorax curvispinosus]	NA
Pharaoh_ant_07355	LOC105838549	NPi_Ovary_down	782.532	-2.58722	3.76785e-06	0.00345	12.2233	1.13666	4.47744	8.19562	41.8658	6.2577	1.78757	0.380217	3.02273	5.14171	0.768574	2.25177	2.58291	FBgn0030723	dpr18	defective proboscis extension response 18	Insufficient genetic data for FlyBase to solicit a summary.	Zwei Ig domain protein zig-8 OS=Caenorhabditis elegans OX=6239 GN=zig-8 PE=1 SV=1	zwei Ig domain protein zig-8 [Monomorium pharaonis]	[Dmel]GO:0050808#synapse organization;GO:0032589#neuron projection membrane;GO:0003674#molecular_function;GO:0007606#sensory perception of chemical stimulus;GO:0005887#integral component of plasma membrane;
Pharaoh_ant_08083	LOC105830729	NPi_Ovary_down	155916	-1.42016	4.69367e-06	0.00401121	373.989	454.219	713.124	741.066	1239.73	502.679	218.682	190.964	194.58	611.656	180.84	275.2	332.529	FBgn0031313	CG5080	-	Insufficient genetic data for FlyBase to solicit a summary.	NA	centromere-associated protein E [Monomorium pharaonis]	[Dmel]GO:0005886#plasma membrane;GO:0003674#molecular_function;GO:0008150#biological_process;
Pharaoh_ant_05985	LOC105840994	NPi_Ovary_up	351.177	3.11888	5.7805e-06	0.00459967	0.531005	0.860744	0.329888	0.309848	1.50967	0.850999	22.4362	5.60222	0.986814	2.17825	9.19532	0.617204	2.31909	FBgn0034069	CG8401	-	Insufficient genetic data for FlyBase to solicit a summary.	UPF0764 protein C16orf89 homolog OS=Mus musculus OX=10090 PE=2 SV=2	UPF0764 protein C16orf89 homolog isoform X1 [Monomorium pharaonis]	[Dmel]GO:0005829#cytosol;GO:0003674#molecular_function;GO:0016020#membrane;GO:0008150#biological_process;
Pharaoh_ant_12870	LOC105837700	NPi_Ovary_up	717.46	2.70907	6.09988e-06	0.00459967	1.25937	2.80365	1.46827	3.08016	0.67466	0.690712	3.24559	1.57694	4.85101	42.3817	2.43882	37.6905	4.50356	NA	NA	NA	NA	Caspase-1 OS=Spodoptera frugiperda OX=7108 PE=1 SV=1	caspase-1 isoform X1 [Monomorium pharaonis] caspase-1 isoform X1 [Monomorium pharaonis]	[Unip]GO:0006508#proteolysis;GO:0008234#cysteine-type peptidase activity;GO:0004197#cysteine-type endopeptidase activity;
Pharaoh_ant_22059	LOC118648266	NPi_Ovary_down	1650.69	-3.57522	6.65148e-06	0.00461773	3.40525	0.843073	3.24927	22.9403	31.7564	0.63152	1.88287	0.273373	0.640465	1.82434	0.645574	0.183563	0.874473	NA	NA	NA	NA	Aminopeptidase N OS=Plutella xylostella OX=51655 GN=APN1 PE=1 SV=1	uncharacterized protein LOC105831765 [Monomorium pharaonis]	[Unip]GO:0016020#membrane;GO:0008270#zinc ion binding;GO:0006508#proteolysis;GO:0008237#metallopeptidase activity;GO:0016021#integral component of membrane;GO:0004177#aminopeptidase activity;
Pharaoh_ant_18116	LOC105834545	NPi_Ovary_down	3027.51	-4.24636	6.84429e-06	0.00461773	2.81779	1.21187	16.8352	68.3584	21.455	0.105948	1.58669	0.252095	1.6802	1.51086	0.277134	0.163994	1.67891	NA	NA	NA	NA	Cytochrome P450 4g15 OS=Drosophila melanogaster OX=7227 GN=Cyp4g15 PE=2 SV=1	cytochrome P450 4g15 [Monomorium pharaonis]	[Unip]GO:0016020#membrane;GO:0016705#oxidoreductase activity, acting on paired donors, with incorporation or reduction of molecular oxygen;GO:0016491#oxidoreductase activity;GO:0020037#heme binding;GO:0055114#oxidation-reduction process;GO:0005506#iron ion binding;GO:0016021#integral component of membrane;GO:0046872#metal ion binding;GO:0004497#monooxygenase activity;
Pharaoh_ant_05992	LOC105829555	NPi_Ovary_up	2913.15	4.12015	1.06192e-05	0.0068064	6.0903	0.720249	0.3073	0.708679	0.955502	0.192012	46.2415	1.99812	2.12467	4.62271	0.61791	5.2126	65.0431	FBgn0035328	yellow-g2	yellow-g2	Insufficient genetic data for FlyBase to solicit a summary.	Protein yellow OS=Drosophila melanogaster OX=7227 GN=y PE=2 SV=1	protein yellow [Monomorium pharaonis]	[Dmel]GO:0005576#extracellular region;
Pharaoh_ant_01159	LOC105834720	NPi_Ovary_down	110.498	-1.41955	1.29512e-05	0.00769408	3.62352	1.14169	1.68098	2.48849	3.33637	0.910868	0.791211	0.509403	0.829268	1.34485	0.254745	0.896808	1.02307	FBgn0032495	CG16820	-	Insufficient genetic data for FlyBase to solicit a summary.	NA	uncharacterized protein LOC105834720 [Monomorium pharaonis] uncharacterized protein LOC105834720 [Monomorium pharaonis]	[Dmel]GO:0005615#extracellular space;
Pharaoh_ant_15029	LOC105836571	NPi_Ovary_down	2116.33	-2.35551	1.32046e-05	0.00769408	12.5929	7.73494	11.5822	18.74	117.052	5.39952	8.09753	2.49931	6.20941	6.17054	4.35405	4.54482	8.09371	FBgn0020642	Lcp65Ac	Lcp65Ac	Insufficient genetic data for FlyBase to solicit a summary.	Flexible cuticle protein 12 OS=Hyalophora cecropia OX=7123 GN=CP12 PE=2 SV=1	flexible cuticle protein 12 [Monomorium pharaonis]	[Dmel]GO:0040003#chitin-based cuticle development;GO:0062129#chitin-based extracellular matrix;GO:0042302#structural constituent of cuticle;GO:0008010#structural constituent of chitin-based larval cuticle;
Pharaoh_ant_12119	LOC105830007	NPi_Ovary_down	18631.5	-2.05195	1.44025e-05	0.00802719	16.1205	4.25111	25.9065	18.2391	101.93	14.2862	9.06826	4.52789	6.9188	11.0913	8.90482	6.6916	6.78834	FBgn0011695	EbpIII	Ejaculatory bulb protein III	In progress.	Ejaculatory bulb-specific protein 3 OS=Drosophila melanogaster OX=7227 GN=EbpIII PE=2 SV=2	ejaculatory bulb-specific protein 3 [Monomorium pharaonis]	[Dmel]GO:0005576#extracellular region;GO:0007552#metamorphosis;GO:0009615#response to virus;GO:0042628#mating plug formation;
Pharaoh_ant_02023	LOC105834062	NPi_Ovary_up	435.956	1.39719	1.52969e-05	0.00817045	5.69933	2.26536	1.41451	0.78063	0.799181	1.63324	3.6551	3.0177	6.09818	6.61731	3.90875	8.64246	4.79486	NA	NA	NA	NA	Cytochrome P450 4C1 OS=Blaberus discoidalis OX=6981 GN=CYP4C1 PE=2 SV=1	cytochrome P450 4C1-like [Monomorium pharaonis]	[Unip]GO:0016705#oxidoreductase activity, acting on paired donors, with incorporation or reduction of molecular oxygen;GO:0016491#oxidoreductase activity;GO:0020037#heme binding;GO:0055114#oxidation-reduction process;GO:0005506#iron ion binding;GO:0046872#metal ion binding;GO:0004497#monooxygenase activity;
Pharaoh_ant_05261	LOC105831233	NPi_Ovary_up	2181.77	2.20709	1.74241e-05	0.00893439	7.78552	4.0271	1.18433	2.28369	3.58606	3.55354	22.1468	11.1443	3.8352	5.10683	10.6647	6.05296	47.8095	FBgn0003312	sad	shadow	shadow (sad) encodes a cytochrome P450 involved in ecdysteroid biosynthesis. It shows a mitochondrial localization and catalyzes the addition of a hydroxyl group to the 2 carbon of the cholesterol ring. sad mutants fail to undergo head involution, dorsal closure or to secrete cuticle.	Cytochrome P450 315a1, mitochondrial OS=Drosophila melanogaster OX=7227 GN=sad PE=2 SV=1	cytochrome P450 315a1, mitochondrial [Monomorium pharaonis]	[Dmel]GO:0007391#dorsal closure;GO:0008258#head involution;GO:0055114#oxidation-reduction process;GO:0005634#nucleus;GO:0008045#motor neuron axon guidance;GO:0007494#midgut development;GO:0007417#central nervous system development;GO:0005739#mitochondrion;GO:0006697#ecdysone biosynthetic process;GO:0020037#heme binding;GO:0005506#iron ion binding;GO:0042768#ecdysteroid 2-hydroxylase activity;GO:0…
Pharaoh_ant_10669	LOC105832724	NPi_Ovary_down	448.632	-2.9576	1.83856e-05	0.0090648	0.77045	1.06846	8.59319	23.311	5.99854	0.224874	0.749337	0.305822	1.49842	1.72087	1.02081	0.383624	0.91323	NA	NA	NA	NA	Acyl-CoA Delta(11) desaturase OS=Spodoptera littoralis OX=7109 PE=1 SV=1	acyl-CoA Delta(11) desaturase [Monomorium pharaonis]	[Unip]GO:0016020#membrane;GO:0016491#oxidoreductase activity;GO:0055114#oxidation-reduction process;GO:0016021#integral component of membrane;GO:0006633#fatty acid biosynthetic process;GO:0016717#oxidoreductase activity, acting on paired donors, with oxidation of a pair of donors resulting in the reduction of molecular oxygen to two molecules of water;
Pharaoh_ant_00365	LOC105837733	NPi_Ovary_up	1173.81	0.725468	1.96957e-05	0.00935107	8.7344	5.72182	3.52079	3.42832	5.54363	3.67696	6.24741	7.0417	8.9488	10.6124	7.67083	11.6189	6.62113	NA	NA	NA	NA	Circadian clock-controlled protein OS=Drosophila melanogaster OX=7227 GN=anon-3B1.2 PE=2 SV=2	circadian clock-controlled protein [Monomorium pharaonis]	NA
Pharaoh_ant_00287	-	NPi_Ovary_up	54.4529	4.26619	2.062e-05	0.00944029	0.10952	0.027423	0.0131022	0.0101184	0.0560227	0	0.495364	0.00543408	0.214837	2.16987	0	0.323184	1.28929	NA	NA	NA	NA	NA	uncharacterized protein LOC112458879 [Temnothorax curvispinosus]	[Unip]GO:0006644#phospholipid metabolic process;GO:0050482#arachidonic acid secretion;GO:0004623#phospholipase A2 activity;
Pharaoh_ant_14084	LOC105839757	NPi_Ovary_down	2772.06	-2.10751	2.355e-05	0.0104099	7.06913	1.48263	9.50414	18.8156	8.52199	0.564247	1.41686	0.698818	2.28969	4.4604	1.32465	1.21265	1.98979	NA	NA	NA	NA	Fatty acid synthase OS=Gallus gallus OX=9031 GN=FASN PE=1 SV=5	fatty acid synthase [Monomorium pharaonis]	[Unip]GO:0016740#transferase activity;GO:0003824#catalytic activity;GO:0016788#hydrolase activity, acting on ester bonds;GO:0016491#oxidoreductase activity;GO:0055114#oxidation-reduction process;GO:0009058#biosynthetic process;GO:0004312#fatty acid synthase activity;
Pharaoh_ant_12969	LOC105834858	NPi_Ovary_down	5045.74	-1.39893	2.59008e-05	0.0110674	28.9266	16.7177	30.0116	46.1725	73.4352	21.6243	21.5251	9.22204	8.72975	18.8523	13.552	9.84981	17.0315	FBgn0036665	CG13024	-	Insufficient genetic data for FlyBase to solicit a summary.	NA	uncharacterized protein LOC105834858 [Monomorium pharaonis]	NA
Pharaoh_ant_18081	LOC105836845	NPi_Ovary_down	105019	-1.47634	2.75554e-05	0.0113946	249.189	126.375	405.484	556.022	811.692	351.249	188.229	117.84	113.908	220.986	136.606	141.429	211.731	FBgn0015766	Msr-110	Msr-110	Insufficient genetic data for FlyBase to solicit a summary.	NA	transcription factor SPT20 homolog [Monomorium pharaonis]	[Dmel]GO:0016021#integral component of membrane;GO:0003674#molecular_function;GO:0008150#biological_process;
Pharaoh_ant_05046	LOC105836473	NPi_Ovary_down	595.445	-1.64725	3.57165e-05	0.0140927	15.546	2.76327	13.9141	13.2752	25.133	4.52416	3.71183	1.5173	4.727	10.622	3.33951	2.94749	3.64624	NA	NA	NA	NA	Protein obstructor-E OS=Drosophila melanogaster OX=7227 GN=obst-E PE=2 SV=2	protein obstructor-E isoform X1 [Monomorium pharaonis]	[Unip]GO:0005576#extracellular region;GO:0008061#chitin binding;
Pharaoh_ant_14134	LOC105835788	NPi_Ovary_down	1223.8	-2.67027	3.62788e-05	0.0140927	23.4333	1.64228	11.1188	19.9084	67.5259	1.15975	3.67602	0.383353	4.4413	3.10016	1.74593	1.71339	7.00259	NA	NA	NA	NA	NA	uncharacterized protein LOC105835788 isoform X1 [Monomorium pharaonis]	[Unip]GO:0004672#protein kinase activity;GO:0006468#protein phosphorylation;GO:0016301#kinase activity;GO:0005524#ATP binding;GO:0016310#phosphorylation;
Pharaoh_ant_10663	LOC105834923	NPi_Ovary_down	82320.5	-1.32403	4.11507e-05	0.0152698	279.772	226.101	658.323	543.979	921.241	462.365	227.648	153.453	288.184	387.089	201.033	209.193	177.669	NA	NA	NA	NA	Glutathione S-transferase OS=Blattella germanica OX=6973 PE=1 SV=3	uncharacterized protein LOC105834923 [Monomorium pharaonis]	[Unip]GO:0016740#transferase activity;
Pharaoh_ant_17894	LOC105840160	NPi_Ovary_down	11804.8	-0.373109	4.16916e-05	0.0152698	30.8032	17.032	12.846	15.9972	15.0786	9.42496	11.407	9.80045	13.271	19.0244	11.0194	12.6282	11.8838	FBgn0000464	Lar	Leukocyte-antigen-related-like	Leukocyte-antigen-related-like (Lar) encodes a transmembrane receptor tyrosine phosphatase with a extracellular domain that binds to the product of Sdc. It regulates signaling through the product of Abl. While the product of Lar has many functions, it is best known for its roles in embryonic motor axon guidance and in target recognition by axons of R7 photoreceptors.	Tyrosine-protein phosphatase Lar OS=Drosophila melanogaster OX=7227 GN=Lar PE=1 SV=2	tyrosine-protein phosphatase Lar isoform X5 [Monomorium pharaonis]	[Dmel]GO:0009925#basal plasma membrane;GO:0032093#SAM domain binding;GO:0009986#cell surface;GO:0060269#centripetally migrating follicle cell migration;GO:0008045#motor neuron axon guidance;GO:0045467#R7 cell development;GO:0035335#peptidyl-tyrosine dephosphorylation;GO:0030424#axon;GO:0007412#axon target recognition;GO:0120034#positive regulation of plasma membrane bounded cell projection assemb…
Pharaoh_ant_17255	LOC105829277	NPi_Ovary_up	140.975	2.93806	5.12357e-05	0.0182442	0.274772	0.168181	0.0462639	0.0733372	0.0499748	0.045613	0.180945	0.0605931	2.156	2.21957	0.0643912	1.53157	0.0679369	NA	NA	NA	NA	RNA-directed DNA polymerase from mobile element jockey OS=Drosophila melanogaster OX=7227 GN=pol PE=1 SV=1	uncharacterized protein LOC105829277 [Monomorium pharaonis]	[Unip]GO:0003676#nucleic acid binding;GO:0004523#RNA-DNA hybrid ribonuclease activity;GO:0090502#RNA phosphodiester bond hydrolysis, endonucleolytic;
Pharaoh_ant_08415	LOC105831052	NPi_Ovary_down	2577.71	-4.15983	5.57622e-05	0.0189749	5.50252	1.00943	14.2963	22.9615	200.298	1.88124	4.79169	0.178222	3.49803	2.22743	0.362667	0.349193	5.01406	FBgn0035501	CG1299	-	Insufficient genetic data for FlyBase to solicit a summary.	Venom serine protease Bi-VSP OS=Bombus ignitus OX=130704 PE=1 SV=1	venom protease [Monomorium pharaonis]	[Dmel]GO:0006508#proteolysis;GO:0004252#serine-type endopeptidase activity;
Pharaoh_ant_00153	LOC105835453	NPi_Ovary_down	950.024	-1.79872	5.66144e-05	0.0189749	21.0333	4.80759	14.3487	21.3817	48.4064	11.9987	7.12683	1.02766	8.24351	11.2062	6.20652	2.64508	7.22122	NA	NA	NA	NA	Pheromone-binding protein Gp-9 OS=Solenopsis nigella gensterblumi OX=310432 GN=Gp-9 PE=3 SV=1	uncharacterized protein LOC105835453 isoform X1 [Monomorium pharaonis]	[Unip]GO:0035176#social behavior;GO:0005615#extracellular space;GO:0005549#odorant binding;
Pharaoh_ant_00674	LOC105830166	NPi_Ovary_down	4408.99	-1.59282	5.77285e-05	0.0189749	16.2254	8.95813	34.4062	31.3769	72.7711	31.5396	17.7023	7.74303	9.30478	16.6268	6.65629	16.8905	10.4705	ENSG00000215187	NA	FAM166B	NA	UPF0605 protein GA14893 OS=Drosophila pseudoobscura pseudoobscura OX=46245 GN=GA14893 PE=3 SV=2	UPF0605 protein GA14893-like [Monomorium pharaonis]	NA
Pharaoh_ant_08796	LOC105837311	NPi_Ovary_down	8002.16	-2.33656	6.07279e-05	0.0191878	84.1177	9.10787	111.428	196.128	242.832	24.7578	42.0834	4.73781	31.2184	17.6602	9.19467	6.58861	43.1215	NA	NA	NA	NA	NA	uncharacterized protein LOC105837311 [Monomorium pharaonis]	NA
Pharaoh_ant_20312	LOC114255367	NPi_Ovary_up	930.166	6.49047	6.13699e-05	0.0191878	8.21945	0.0260519	0.0331921	0.0384501	0.127732	0.0296085	0.0778917	123.608	3.53765	3.61166	0	5.22932	308.536	NA	NA	NA	NA	NA	venom peptide HsVx1-like [Monomorium pharaonis]	NA
Pharaoh_ant_10703	LOC105840722	NPi_Ovary_up	82.3374	1.50782	6.95365e-05	0.0212235	0.67584	0.571138	0.175181	0.60359	0.27657	0.544931	1.33518	0.994823	2.06228	1.43861	0.53453	2.01579	1.42305	NA	NA	NA	NA	GMP reductase 1 OS=Mus musculus OX=10090 GN=Gmpr PE=1 SV=1	GMP reductase 1 [Monomorium pharaonis]	[Unip]GO:0003824#catalytic activity;GO:0006144#purine nucleobase metabolic process;GO:1902560#GMP reductase complex;GO:0016491#oxidoreductase activity;GO:0006163#purine nucleotide metabolic process;GO:0055114#oxidation-reduction process;GO:0009117#nucleotide metabolic process;GO:0046872#metal ion binding;GO:0003920#GMP reductase activity;
Pharaoh_ant_08794	LOC105837316	NPi_Ovary_down	1199.77	-1.962	7.44095e-05	0.0218067	22.0875	0.814617	12.464	16.7742	32.9468	12.164	5.26245	1.34972	3.5882	10.2305	3.38948	1.94022	5.5147	FBgn0030161	CG15249	-	Insufficient genetic data for FlyBase to solicit a summary.	NA	uncharacterized protein LOC105837316 [Monomorium pharaonis]	[Dmel]GO:0003674#molecular_function;GO:0005575#cellular_component;GO:0008150#biological_process;
Pharaoh_ant_01902	LOC105835260	NPi_Ovary_down	7110.75	-0.773038	7.48495e-05	0.0218067	39.6782	16.556	17.2984	32.1892	31.6029	11.1849	8.79797	9.1878	18.1596	20.3499	14.5053	13.2243	15.1681	FBgn0035410	CG14964	-	Insufficient genetic data for FlyBase to solicit a summary.	Titin homolog OS=Caenorhabditis elegans OX=6239 GN=ttn-1 PE=1 SV=2	uncharacterized protein LOC105835260 [Monomorium pharaonis] uncharacterized protein LOC105835260 [Monomorium pharaonis]	[Dmel]GO:0030017#sarcomere;
Pharaoh_ant_16909	LOC105834947	NPi_Ovary_down	14587	-1.55658	7.68815e-05	0.021901	62.1084	12.0692	54.4701	103.691	113.045	52.0969	37.4662	8.50587	23.8451	37.4138	15.1294	14.9612	31.3911	FBgn0051547	NKCC	sodium potassium chloride cotransporter	Insufficient genetic data for FlyBase to solicit a summary.	Bumetanide-sensitive sodium-(potassium)-chloride cotransporter OS=Manduca sexta OX=7130 PE=2 SV=1	bumetanide-sensitive sodium-(potassium)-chloride cotransporter isoform X1 [Monomorium pharaonis]	[Dmel]GO:0015171#amino acid transmembrane transporter activity;GO:0055075#potassium ion homeostasis;GO:1990573#potassium ion import across plasma membrane;GO:0003333#amino acid transmembrane transport;GO:0035725#sodium ion transmembrane transport;GO:0055078#sodium ion homeostasis;GO:1902476#chloride transmembrane transport;GO:0055064#chloride ion homeostasis;GO:0008511#sodium:potassium:chloride s…
Pharaoh_ant_15777	LOC105832324	NPi_Ovary_down	20127.3	-2.0943	0.00010508	0.0290283	64.4642	27.5714	337.199	141.771	639.242	155.397	70.5133	47.7257	68.0077	150.763	32.0983	17.9317	52.2785	NA	NA	NA	NA	Chymotrypsin inhibitor OS=Apis mellifera OX=7460 PE=1 SV=1	chymotrypsin inhibitor-like [Monomorium pharaonis]	NA
Pharaoh_ant_16065	LOC105839499	NPi_Ovary_up	3341.65	1.79696	0.00010643	0.0290283	12.5253	10.8248	10.1007	6.8085	4.2305	10.0247	19.3403	27.8947	20.046	13.1491	17.8734	18.4351	102.517	FBgn0085345	CG34316	-	Insufficient genetic data for FlyBase to solicit a summary.	NA	uncharacterized protein LOC105839499 [Monomorium pharaonis]	NA
Pharaoh_ant_05263	LOC105831252	NPi_Ovary_up	639.118	1.04558	0.000123957	0.0331043	14.6912	11.5361	6.92681	6.16777	5.56994	8.85342	14.112	15.5757	32.5623	18.9259	12.8725	26.9822	12.5617	NA	NA	NA	NA	Translocator protein OS=Homo sapiens OX=9606 GN=TSPO PE=1 SV=3	translocator protein isoform X1 [Monomorium pharaonis]	[Unip]GO:0016020#membrane;GO:0016021#integral component of membrane;
Pharaoh_ant_11791	LOC105836415	NPi_Ovary_down	24502.8	-1.0137	0.000131397	0.0343641	102.976	46.2524	101.054	112.751	178.651	57.3854	48.9608	41.3982	53.6463	62.1527	53.3215	40.361	52.6647	FBgn0003884	alphaTub84B	alpha-Tubulin at 84B	In progress.	Tubulin alpha-1 chain OS=Drosophila melanogaster OX=7227 GN=alphaTub84B PE=1 SV=1	PREDICTED: tubulin alpha-1 chain-like [Atta colombica]	[Dmel]GO:0032418#lysosome localization;GO:0000278#mitotic cell cycle;GO:0005634#nucleus;GO:0005200#structural constituent of cytoskeleton;GO:0048471#perinuclear region of cytoplasm;GO:0005874#microtubule;GO:0000235#astral microtubule;GO:0000226#microtubule cytoskeleton organization;GO:0005525#GTP binding;GO:0005737#cytoplasm;GO:0003924#GTPase activity;GO:0005813#centrosome;GO:0005819#spindle;GO:0…
Pharaoh_ant_10024	LOC105833653	NPi_Ovary_down	7755.76	-0.839332	0.000134036	0.0343641	57.4317	20.577	39.6278	48.0767	35.4273	16.3103	18.6418	11.8036	25.387	39.0625	18.8506	15.5126	16.1163	FBgn0036742	CG7497	-	Insufficient genetic data for FlyBase to solicit a summary.	Prostaglandin E2 receptor EP4 subtype OS=Homo sapiens OX=9606 GN=PTGER4 PE=1 SV=1	prostaglandin E2 receptor EP2 subtype isoform X1 [Monomorium pharaonis] prostaglandin E2 receptor EP2 subtype isoform X1 [Monomorium pharaonis]	[Dmel]GO:0004930#G protein-coupled receptor activity;GO:0005886#plasma membrane;GO:0007189#adenylate cyclase-activating G protein-coupled receptor signaling pathway;GO:0007204#positive regulation of cytosolic calcium ion concentration;GO:0007186#G protein-coupled receptor signaling pathway;GO:0016021#integral component of membrane;
Pharaoh_ant_07850	LOC105833024	NPi_Ovary_down	183330	-1.98055	0.000179896	0.0452174	304.675	145.786	1378.78	1033.49	1681.94	873.284	357.403	29.8603	246.223	389.2	295.273	116.65	430.092	FBgn0022355	Tsf1	Transferrin 1	Transferrin 1 (Tsf1) encodes an iron binding protein induced during the immune response. Iron sequestration is a classical host defense mechanism to combat bacterial infection.	Transferrin OS=Blaberus discoidalis OX=6981 PE=1 SV=1	transferrin [Monomorium pharaonis]	[Dmel]GO:0005886#plasma membrane;GO:0005615#extracellular space;GO:0005576#extracellular region;GO:0009620#response to fungus;GO:0042048#olfactory behavior;
Pharaoh_ant_22022	LOC105833685	NPi_Ovary_up	6919.09	0.990942	0.000185771	0.045796	28.7993	41.3105	16.8948	32.4046	13.5066	27.3045	52.3919	48.7504	65.7721	51.2932	51.6957	68.0456	48.0026	FBgn0034191	CG6984	-	In progress.	Enoyl-CoA hydratase domain-containing protein 3, mitochondrial OS=Rattus norvegicus OX=10116 GN=Echdc3 PE=2 SV=1	enoyl-CoA hydratase domain-containing protein 3, mitochondrial isoform X2 [Monomorium pharaonis]	[Dmel]GO:0003824#catalytic activity;
Pharaoh_ant_08405	LOC105840542	NPi_Ovary_down	502.981	-2.74595	0.000189614	0.0458616	1.27511	0.557172	10.2055	39.1578	4.61439	0.562087	1.58476	0.491252	3.36775	2.34168	0.369123	1.99918	0.768129	NA	NA	NA	NA	Elongation of very long chain fatty acids protein OS=Drosophila melanogaster OX=7227 GN=ELOVL PE=2 SV=2	elongation of very long chain fatty acids protein AAEL008004 [Monomorium pharaonis]	[Unip]GO:0016740#transferase activity;GO:0016020#membrane;GO:0102337#3-oxo-cerotoyl-CoA synthase activity;GO:0102756#very-long-chain 3-ketoacyl-CoA synthase activity;GO:0102336#3-oxo-arachidoyl-CoA synthase activity;GO:0016021#integral component of membrane;GO:0006633#fatty acid biosynthetic process;GO:0006631#fatty acid metabolic process;GO:0102338#3-oxo-lignoceronyl-CoA synthase activity;GO:000…
Pharaoh_ant_07884	LOC105836605	NPi_Ovary_up	2478.82	0.832496	0.000210003	0.0495962	11.8053	7.88884	6.06443	6.93206	7.60599	6.10627	18.7907	7.04809	10.7172	18.1021	8.75514	13.4239	21.2205	WBGene00008774	NA	F13H10.3	NA	Sodium-coupled neutral amino acid transporter 9 homolog OS=Caenorhabditis elegans OX=6239 GN=F13H10.3 PE=3 SV=2	sodium-coupled neutral amino acid transporter 9 isoform X1 [Monomorium pharaonis]	[Cele]GO:0005765#lysosomal membrane;GO:0016020#membrane;GO:0031902#late endosome membrane;GO:0005764#lysosome;GO:0005768#endosome;GO:0006865#amino acid transport;GO:0046872#metal ion binding;GO:0016021#integral component of membrane;GO:0003333#amino acid transmembrane transport;GO:0015171#amino acid transmembrane transporter activity;
Pharaoh_ant_00693	LOC105835293	NPi_Ovary_down	301.798	-2.7138	0.000213294	0.0495962	7.16252	1.50595	3.30248	5.40168	9.16614	0.523835	0.0318365	0.0217029	1.26321	3.211	0.442046	0.180427	0.429103	WBGene00006641	NA	tsp-15	NA	Tetraspanin-11 OS=Homo sapiens OX=9606 GN=TSPAN11 PE=2 SV=2	CD151 antigen [Monomorium pharaonis]	[Cele]GO:0016020#membrane;GO:0098773#skin epidermis development;GO:0005887#integral component of plasma membrane;GO:0016021#integral component of membrane;GO:0042338#cuticle development involved in collagen and cuticulin-based cuticle molting cycle;
Pharaoh_ant_21026	LOC112468209	NPi_Ovary_up	1078.3	1.71444	0.000225441	0.0495962	2.94384	6.92891	4.99028	2.09671	3.31837	7.46358	28.0761	16.9967	9.13456	7.18655	16.397	10.0576	26.2567	NA	NA	NA	NA	Plant intracellular Ras-group-related LRR protein 4 OS=Arabidopsis thaliana OX=3702 GN=PIRL4 PE=1 SV=1	plant intracellular Ras-group-related LRR protein 5-like [Monomorium pharaonis]	[Unip]GO:0016853#isomerase activity;
Pharaoh_ant_01359	LOC105828554	NPi_Ovary_down	4733.13	-1.47438	0.000226626	0.0495962	24.5467	5.38529	35.5568	34.1111	30.1391	24.5083	15.3521	3.23865	8.90685	17.9768	8.27677	5.15133	13.5985	FBgn0029690	CG6414	-	Insufficient genetic data for FlyBase to solicit a summary.	Venom carboxylesterase-6 OS=Apis mellifera OX=7460 PE=2 SV=1	venom carboxylesterase-6 isoform X1 [Monomorium pharaonis]	[Dmel]GO:0005615#extracellular space;
Pharaoh_ant_16769	LOC105838366	NPi_Ovary_down	353.205	-1.45201	0.00022868	0.0495962	3.48	1.77904	2.55286	4.06581	10.0132	1.98065	0.805103	1.0468	1.94365	3.77503	1.24239	0.869568	1.38951	FBgn0034053	Cyp4aa1	Cyp4aa1	Insufficient genetic data for FlyBase to solicit a summary.	Probable cytochrome P450 4aa1 OS=Drosophila melanogaster OX=7227 GN=Cyp4aa1 PE=2 SV=2	probable cytochrome P450 4aa1 [Monomorium pharaonis]	[Dmel]GO:0055114#oxidation-reduction process;GO:0006697#ecdysone biosynthetic process;GO:0020037#heme binding;GO:0005506#iron ion binding;GO:0004497#monooxygenase activity;GO:0016705#oxidoreductase activity, acting on paired donors, with incorporation or reduction of molecular oxygen;
Pharaoh_ant_07216	LOC105835389	NPi_Ovary_down	4378.67	-1.36559	0.000229293	0.0495962	41.168	22.8445	65.5628	93.6628	118.036	54.6747	41.4462	18.5539	28.6472	32.3458	25.9157	12.0778	30.9375	FBgn0030449	Fer3HCH	Ferritin 3 heavy chain homologue	Ferritin 3 heavy chain homologue (Fer3HCH) encodes a iron storage protein involved in iron homeostasis.	Soma ferritin OS=Lymnaea stagnalis OX=6523 PE=2 SV=2	soma ferritin [Monomorium pharaonis]	[Dmel]GO:0008199#ferric iron binding;GO:0008198#ferrous iron binding;GO:0006880#intracellular sequestering of iron ion;GO:0006826#iron ion transport;GO:0005737#cytoplasm;GO:0005506#iron ion binding;GO:0004322#ferroxidase activity;GO:0010106#cellular response to iron ion starvation;
Pharaoh_ant_10926	LOC105837468	NPi_Ovary_down	9684.2	-1.15091	0.000238807	0.0495962	43.9629	9.98175	32.6699	62.8362	63.5365	23.6569	19.2038	11.6941	19.5258	16.6911	19.9646	19.5369	17.8286	FBgn0026439	Eaat1	Excitatory amino acid transporter 1	Excitatory amino acid transporter 1 (Eaat1) encodes a transmembrane protein with a glutamate:sodium symporter activity. It is regulated by Notch signalling and contributes to larval locomotion and lifespan.	Excitatory amino acid transporter 1 OS=Bos taurus OX=9913 GN=SLC1A3 PE=2 SV=1	excitatory amino acid transporter 1 isoform X2 [Monomorium pharaonis]	[Dmel]GO:0005313#L-glutamate transmembrane transporter activity;GO:0008340#determination of adult lifespan;GO:0031594#neuromuscular junction;GO:0015501#glutamate:sodium symporter activity;GO:0015810#aspartate transmembrane transport;GO:0014853#regulation of excitatory postsynaptic membrane potential involved in skeletal muscle contraction;GO:0043195#terminal bouton;GO:0008345#larval locomotory be…
Pharaoh_ant_15950	LOC105831442	NPi_Ovary_up	1022.96	0.640419	0.000241335	0.0495962	15.7445	5.84403	3.35363	5.90333	4.76769	4.92695	9.38092	6.16227	10.7578	13.2315	8.71525	11.2032	10.0411	FBgn0034030	CG8192	-	Insufficient genetic data for FlyBase to solicit a summary.	U-scoloptoxin(01)-Cw1a OS=Cormocephalus westwoodi OX=1096223 PE=3 SV=1	uncharacterized protein LOC105831442 isoform X1 [Monomorium pharaonis] uncharacterized protein LOC105831442 isoform X1 [Monomorium pharaonis]	[Dmel]GO:0008061#chitin binding;GO:0005576#extracellular region;GO:0006030#chitin metabolic process;
Pharaoh_ant_04816	LOC105834853	NPi_Ovary_down	3993.46	-0.797274	0.000250477	0.0495962	23.1628	16.4813	11.4094	23.4713	10.6477	5.51543	7.64743	8.43831	7.44477	12.402	7.65548	8.38501	6.54984	FBgn0003513	ss	spineless	spineless (ss) encodes a protein that plays a key role in defining the distal regions of the antenna and the leg. Its stochastic expression in R7 photoreceptors also controls the expression of color Rhodopsins (the product of Rh4 vs. the product of Rh3) in the two subsets of ommatidia.	Aryl hydrocarbon receptor OS=Oryctolagus cuniculus OX=9986 GN=AHR PE=2 SV=1	uncharacterized protein LOC105834853 [Monomorium pharaonis]	[Dmel]GO:0048814#regulation of dendrite morphogenesis;GO:0045466#R7 cell differentiation;GO:0005634#nucleus;GO:0007613#memory;GO:0007469#antennal development;GO:0000981#DNA-binding transcription factor activity, RNA polymerase II-specific;GO:1990837#sequence-specific double-stranded DNA binding;GO:0045944#positive regulation of transcription by RNA polymerase II;GO:0048800#antennal morphogenesis;…
Pharaoh_ant_13773	LOC105839237	NPi_Ovary_up	4317.01	0.966026	0.000251505	0.0495962	89.0276	40.006	28.4968	58.6819	24.4988	25.0157	72.6135	31.5985	172.918	102.346	63.5761	92.8634	58.9332	FBgn0085242	CG34213	-	Insufficient genetic data for FlyBase to solicit a summary.	Nuclear receptor 2C2-associated protein OS=Danio rerio OX=7955 GN=nr2c2ap PE=2 SV=1	nuclear receptor 2C2-associated protein [Monomorium pharaonis]	[Dmel]GO:0003674#molecular_function;GO:0005575#cellular_component;GO:0008150#biological_process;
Pharaoh_ant_09596	LOC105831147	NPi_Ovary_down	17012.2	-0.87457	0.000258682	0.0495962	133.28	108.438	89.4599	247.364	164.345	56.8219	89.4379	45.0628	66.5989	106.947	61.0873	72.6372	75.1053	FBgn0040251	Ugt302K1	UDP-glycosyltransferase family 302 member K1	UDP-glycosyltransferase family 302 member K1 (Ugt302K1) encodes a UDP-glucosyltransferase.	UDP-glucuronosyltransferase 2B31 OS=Canis lupus familiaris OX=9615 GN=UGT2B31 PE=1 SV=1	UDP-glucuronosyltransferase 2B31 [Monomorium pharaonis]	[Dmel]GO:0016758#transferase activity, transferring hexosyl groups;GO:0043231#intracellular membrane-bounded organelle;
Pharaoh_ant_03772	LOC105828372	NPi_Ovary_down	34214.1	-0.708757	0.000264478	0.0495962	71.546	37.5476	38.9055	68.937	72.0677	30.5042	20.9375	18.2337	48.0059	50.15	28.1566	34.1514	35.1585	FBgn0003137	Ppn	Papilin	In progress.	Papilin OS=Drosophila melanogaster OX=7227 GN=Ppn PE=1 SV=2	PREDICTED: papilin [Cyphomyrmex costatus]	[Dmel]GO:0004222#metalloendopeptidase activity;GO:0030198#extracellular matrix organization;GO:0031012#extracellular matrix;GO:0004867#serine-type endopeptidase inhibitor activity;GO:0005604#basement membrane;GO:0005201#extracellular matrix structural constituent;
Pharaoh_ant_06400	LOC105830570	NPi_Ovary_down	221.219	-3.13995	0.000264775	0.0495962	0.831715	0.126765	2.45338	8.24989	0.92242	0.0205815	0.294785	0.0263155	0.567485	0.797375	0.101691	0.0321277	0.121134	NA	NA	NA	NA	Fatty acyl-CoA reductase 1 OS=Xenopus laevis OX=8355 GN=far1 PE=2 SV=1	fatty acyl-CoA reductase 1 [Monomorium pharaonis]	[Unip]GO:0016020#membrane;GO:0016491#oxidoreductase activity;GO:0055114#oxidation-reduction process;GO:0080019#fatty-acyl-CoA reductase (alcohol-forming) activity;GO:0016021#integral component of membrane;GO:0102965#alcohol-forming fatty acyl-CoA reductase activity;GO:0006629#lipid metabolic process;
Pharaoh_ant_05091	LOC118647956	NPi_Ovary_up	1796.37	1.04658	0.000272601	0.0495962	11.8174	9.21278	6.70044	4.01411	4.3901	9.30181	21.442	13.0876	16.2215	16.6107	9.457	20.7239	16.9944	NA	NA	NA	NA	NA	uncharacterized protein LOC105836932 [Monomorium pharaonis]	[Unip]GO:0005319#lipid transporter activity;GO:0006869#lipid transport;
Pharaoh_ant_01523	LOC105831308	NPi_Ovary_down	1361.61	-1.90441	0.000279581	0.0495962	14.7622	2.44644	11.2905	10.4301	68.7215	9.52509	4.75391	6.6345	2.23184	5.54692	4.27431	4.37002	7.6565	FBgn0053003	CG33003	-	Insufficient genetic data for FlyBase to solicit a summary.	NA	uncharacterized protein LOC105831308 [Monomorium pharaonis]	[Dmel]GO:0003674#molecular_function;GO:0005575#cellular_component;GO:0008150#biological_process;
Pharaoh_ant_06405	LOC105840716	NPi_Ovary_down	326.588	-3.08607	0.000284432	0.0495962	1.53271	0.217576	4.21588	11.3374	1.13591	0.0309099	0.430671	0.0167667	0.962746	0.972246	0.229084	0.0459527	0.228704	NA	NA	NA	NA	Fatty acyl-CoA reductase 1 OS=Mus musculus OX=10090 GN=Far1 PE=1 SV=1	fatty acyl-CoA reductase 1-like [Temnothorax curvispinosus]	[Unip]GO:0016020#membrane;GO:0016491#oxidoreductase activity;GO:0055114#oxidation-reduction process;GO:0080019#fatty-acyl-CoA reductase (alcohol-forming) activity;GO:0016021#integral component of membrane;GO:0102965#alcohol-forming fatty acyl-CoA reductase activity;GO:0006629#lipid metabolic process;
Pharaoh_ant_12420	LOC105828900	NPi_Ovary_down	1960.82	-1.15966	0.000287462	0.0495962	17.3734	6.04451	15.7037	21.3901	26.265	15.5725	10.5683	6.00188	9.17311	12.4539	9.14423	4.92894	4.39706	FBgn0035636	Cralbp	Cellular retinaldehyde binding protein	Insufficient genetic data for FlyBase to solicit a summary.	Alpha-tocopherol transfer protein-like OS=Homo sapiens OX=9606 GN=TTPAL PE=1 SV=2	clavesin-2 [Monomorium pharaonis] clavesin-2 [Monomorium pharaonis]	[Dmel]GO:0016918#retinal binding;GO:1902936#phosphatidylinositol bisphosphate binding;
Pharaoh_ant_08116	LOC105828584	NPi_Ovary_down	2789.84	-0.903132	0.000289909	0.0495962	19.5907	10.347	14.3187	26.1083	15.7573	8.68918	6.18006	8.34164	9.50024	11.8312	10.6863	5.77014	6.36345	FBgn0033518	Prx2540-2	Peroxiredoxin 2540-2	Peroxiredoxin 2540-2 (Prx2540-2) encodes a peroxidase involved in hydrogen peroxide catabolism.	Peroxiredoxin-6 OS=Gallus gallus OX=9031 GN=PRDX6 PE=2 SV=3	peroxiredoxin-6 [Monomorium pharaonis]	[Dmel]GO:0055114#oxidation-reduction process;GO:0045454#cell redox homeostasis;GO:0042744#hydrogen peroxide catabolic process;GO:0004601#peroxidase activity;GO:0005829#cytosol;GO:0005739#mitochondrion;GO:0051920#peroxiredoxin activity;
Pharaoh_ant_05274	LOC105839156	NPi_Ovary_down	12602.4	-1.16729	0.000292362	0.0495962	57.1791	12.9743	27.6013	50.871	79.7135	13.1559	17.337	9.52108	16.6801	23.3237	18.2667	13.3368	22.8481	FBgn0027585	CG8740	-	Insufficient genetic data for FlyBase to solicit a summary.	NA	uncharacterized protein LOC105839156 [Monomorium pharaonis] uncharacterized protein LOC105839156 [Monomorium pharaonis]	NA
Pharaoh_ant_05212	LOC105830891	NPi_Ovary_up	3272.65	0.79327	0.000294248	0.0495962	22.7048	20.0837	10.4159	10.5108	13.8627	10.9971	22.4182	21.1251	23.7736	23.0497	18.2289	31.4684	36.5116	FBgn0052544	CG32544	-	Insufficient genetic data for FlyBase to solicit a summary.	NA	uncharacterized protein LOC105830891 [Monomorium pharaonis]	[Dmel]GO:0003674#molecular_function;GO:0005575#cellular_component;GO:0008150#biological_process;
Pharaoh_ant_12416	LOC105830973	NPi_Ovary_down	216.977	-3.13673	0.000294252	0.0495962	1.04067	0.164922	3.2296	8.12986	0.808608	0.00749748	0.144641	0.0705899	0.344541	1.41496	0.069458	0.110348	0.105905	NA	NA	NA	NA	Cytochrome P450 4C1 OS=Blaberus discoidalis OX=6981 GN=CYP4C1 PE=2 SV=1	cytochrome P450 4C1 [Monomorium pharaonis]	[Unip]GO:0016020#membrane;GO:0016705#oxidoreductase activity, acting on paired donors, with incorporation or reduction of molecular oxygen;GO:0016491#oxidoreductase activity;GO:0020037#heme binding;GO:0055114#oxidation-reduction process;GO:0005506#iron ion binding;GO:0016021#integral component of membrane;GO:0046872#metal ion binding;GO:0004497#monooxygenase activity;
Pharaoh_ant_13771	LOC105839231	NPi_Ovary_up	1102.28	1.63199	0.000294652	0.0495962	4.86267	2.96149	1.9	2.1699	3.30889	2.8035	17.6075	6.07701	1.88759	4.57995	6.8126	4.61014	19.5629	ENSG00000163491	NA	NEK10	NA	Serine/threonine-protein kinase Nek4 OS=Oryza sativa subsp. japonica OX=39947 GN=NEK4 PE=2 SV=1	serine/threonine-protein kinase Nek5 [Monomorium pharaonis]	[Hsap]GO:0016310#phosphorylation;GO:0005524#ATP binding;GO:0070372#regulation of ERK1 and ERK2 cascade;GO:0043406#positive regulation of MAP kinase activity;GO:0016301#kinase activity;GO:0006468#protein phosphorylation;GO:0031954#positive regulation of protein autophosphorylation;GO:0046872#metal ion binding;GO:0004674#protein serine/threonine kinase activity;GO:0004672#protein kinase activity;GO…
Pharaoh_ant_10359	LOC105833959	NPi_Ovary_down	481.359	-1.30609	0.00029589	0.0495962	10.9997	3.5676	6.81809	9.66693	10.5132	3.00422	0.988675	3.01337	5.5995	4.38387	2.54312	1.50853	2.66372	NA	NA	NA	NA	NA	nucleoporin AMO1 [Monomorium pharaonis]	NA
Pharaoh_ant_10846	LOC105829346	NPi_Ovary_down	13358.8	-0.646137	0.00029791	0.0495962	43.891	41.9729	38.4587	61.008	53.8593	27.5623	22.9117	24.4393	29.19	42.1308	24.7008	32.5467	31.213	FBgn0265274	Inx3	Innexin 3	Innexin 3 (Inx3) encodes a gap junction protein that can form heteromeric gap junction channels via interaction with the product of Inx2. Loss of Inx3 leads to the destabilization of the products of ogre, Inx2 and shg at the plasma membrane, suggesting that these four proteins form a complex.	Innexin inx3 OS=Drosophila melanogaster OX=7227 GN=Inx3 PE=1 SV=1	innexin inx3 [Monomorium pharaonis]	[Dmel]GO:0007391#dorsal closure;GO:0010496#intercellular transport;GO:0005886#plasma membrane;GO:0016328#lateral plasma membrane;GO:0007602#phototransduction;GO:0007603#phototransduction, visible light;GO:0016021#integral component of membrane;GO:0005921#gap junction;GO:0005243#gap junction channel activity;
Pharaoh_ant_09532	LOC105835057	NPi_Ovary_down	408.805	-1.06427	0.000304801	0.0500929	14.6919	5.51812	6.08263	10.0092	5.82896	3.02525	1.38605	2.45361	3.28033	6.98225	4.91251	2.41048	3.06093	ENSG00000163064	NA	EN1	NA	Segmentation polarity homeobox protein engrailed OS=Bombyx mori OX=7091 GN=en PE=2 SV=1	segmentation polarity homeobox protein engrailed [Monomorium pharaonis]	[Hsap]GO:0000981#DNA-binding transcription factor activity, RNA polymerase II-specific;GO:0008344#adult locomotory behavior;GO:0048666#neuron development;GO:0042756#drinking behavior;GO:1990403#embryonic brain development;GO:0000978#RNA polymerase II cis-regulatory region sequence-specific DNA binding;GO:0009653#anatomical structure morphogenesis;GO:0009953#dorsal/ventral pattern formation;GO:003…
Pharaoh_ant_20201	-	NPi_Ovary_up	490.536	2.18609	0.0003421	0.0555112	1.62288	0.91767	0.180006	1.0009	0.549769	0.57194	6.34835	1.57846	0.449765	1.22482	1.34872	0.802086	10.5662	NA	NA	NA	NA	NA	uncharacterized protein LOC105201949 [Solenopsis invicta]	NA
Pharaoh_ant_04520	LOC105835494	NPi_Ovary_down	8194.76	-1.36079	0.000351579	0.0563361	46.6144	10.7236	46.2904	61.1895	63.3022	44.2639	31.4322	5.85873	19.5753	38.1959	10.5701	12.1507	21.0289	FBgn0036816	Indy	I'm not dead yet	I'm not dead yet (Indy) encodes a plasma membrane transporter of Krebs cycle intermediates (citrate, succinate, fumarate, alpha-ketoglutarate) of the SLC13A family that is important in organismal intermediary metabolism. Mutations in Indy create a favorable metabolic state, similar to calorie restriction, and extend life span.	Protein I'm not dead yet OS=Drosophila melanogaster OX=7227 GN=Indy PE=2 SV=2	protein I'm not dead yet isoform X1 [Monomorium pharaonis] protein I'm not dead yet isoform X1 [Monomorium pharaonis] protein I'm not dead yet isoform X1 [Monomorium pharaonis] protein I'm not dead yet isoform X1 [Monomorium pharaonis]	[Dmel]GO:0008340#determination of adult lifespan;GO:0015746#citrate transport;GO:0050833#pyruvate transmembrane transporter activity;GO:0015744#succinate transport;GO:0006814#sodium ion transport;GO:0015141#succinate transmembrane transporter activity;GO:0005886#plasma membrane;GO:0098656#anion transmembrane transport;GO:0010889#regulation of sequestering of triglyceride;GO:0016021#integral compo…
Pharaoh_ant_03806	LOC105835477	NPi_Ovary_up	2958.51	1.04514	0.000359013	0.0568171	42.1633	21.1661	12.0879	20.5078	20.0287	11.7366	41.9657	12.9635	98.3004	66.1561	22.7712	35.9078	30.1921	NA	NA	NA	NA	Protein CREG1 OS=Mus musculus OX=10090 GN=Creg1 PE=1 SV=1	protein CREG1 [Monomorium pharaonis]	[Unip]GO:0048037#obsolete cofactor binding;
Pharaoh_ant_18071	LOC105829930	NPi_Ovary_down	5832.62	-3.35254	0.000414413	0.0647848	9.06273	0.369413	25.5139	29.8072	107.615	34.6141	9.78469	0.201104	1.22971	7.87892	0.820645	0.450636	7.0314	FBgn0039770	CG15537	-	In progress.	Corticotropin-releasing factor-binding protein OS=Rattus norvegicus OX=10116 GN=Crhbp PE=2 SV=1	corticotropin-releasing factor-binding protein [Monomorium pharaonis]	[Dmel]GO:0051424#corticotropin-releasing hormone binding;GO:0009755#hormone-mediated signaling pathway;GO:0042445#hormone metabolic process;GO:1900011#negative regulation of corticotropin-releasing hormone receptor activity;GO:0005615#extracellular space;GO:0042562#hormone binding;GO:0051460#negative regulation of corticotropin secretion;
Pharaoh_ant_03267	LOC105833749	NPi_Ovary_up	507.959	3.49624	0.000419847	0.0648436	2.15978	0.410367	0.0729544	0.37091	0.239155	0.0723086	10.8428	0.53203	0.132916	0.948594	0.951229	0.232197	16.5903	NA	NA	NA	NA	Cytochrome P450 CYP12A2 OS=Musca domestica OX=7370 GN=CYP12A2 PE=2 SV=1	cytochrome P450 CYP12A2-like [Monomorium pharaonis]	[Unip]GO:0016705#oxidoreductase activity, acting on paired donors, with incorporation or reduction of molecular oxygen;GO:0016491#oxidoreductase activity;GO:0020037#heme binding;GO:0055114#oxidation-reduction process;GO:0005506#iron ion binding;GO:0046872#metal ion binding;GO:0004497#monooxygenase activity;
Pharaoh_ant_00376	LOC105837606	NPi_Ovary_down	1425.4	-1.48998	0.000439491	0.0670695	8.94701	6.3854	17.2338	15.5665	30.3261	6.61237	6.31843	1.77571	5.23386	16.7999	4.88321	2.14729	4.17866	NA	NA	NA	NA	NA	uncharacterized protein LOC105837606 isoform X2 [Monomorium pharaonis]	NA
Pharaoh_ant_12871	LOC105837699	NPi_Ovary_up	406.127	2.00759	0.00046874	0.0706915	3.06884	0.752206	0.57626	1.00491	0.333831	0.265313	0.907999	0.524263	0.863618	7.66671	0.969506	11.3695	4.56188	NA	NA	NA	NA	Caspase-1 OS=Drosophila melanogaster OX=7227 GN=Dcp-1 PE=1 SV=1	caspase-1 isoform X1 [Monomorium pharaonis]	[Unip]GO:0006508#proteolysis;GO:0008234#cysteine-type peptidase activity;GO:0004197#cysteine-type endopeptidase activity;
Pharaoh_ant_00771	LOC105837512	NPi_Ovary_up	1781.81	0.700663	0.000493246	0.0732424	11.5807	5.72478	4.89954	4.38625	3.46991	4.11313	6.20653	6.05083	11.4397	12.5916	7.53708	14.856	6.39907	ENSG00000122375	NA	OPN4	NA	Rhodopsin OS=Camponotus atriceps OX=104420 PE=2 SV=1	rhodopsin [Monomorium pharaonis] rhodopsin [Monomorium pharaonis]	[Hsap]GO:0016020#membrane;GO:0008020#G protein-coupled photoreceptor activity;GO:0007601#visual perception;GO:0004930#G protein-coupled receptor activity;GO:0007602#phototransduction;GO:0005887#integral component of plasma membrane;GO:0050896#response to stimulus;GO:0016021#integral component of membrane;GO:0005886#plasma membrane;GO:0009881#photoreceptor activity;GO:0071482#cellular response to …
MPGPB.1579.1	LOC118646145	NPi_Ovary_down	1391.55	-1.14579	0.000502044	0.0732424	8.92906	4.01439	9.40873	9.57926	23.1292	7.4789	5.47745	1.97316	4.81023	8.44932	4.44104	5.42455	5.56377	NA	NA	NA	NA	NA	hypothetical protein DBV15_12721, partial [Temnothorax longispinosus]	[Unip]GO:0045892#negative regulation of transcription, DNA-templated;GO:0003677#DNA binding;
Pharaoh_ant_15511	-	NPi_Ovary_down	126.665	-1.13269	0.000513698	0.0732424	2.13347	0.872311	0.73662	0.95311	1.60799	0.249771	0.299897	0.415388	0.618049	0.459883	0.498383	0.488436	0.407091	NA	NA	NA	NA	NA	hypothetical protein ALC56_11650 [Trachymyrmex septentrionalis]	[Unip]GO:0006644#phospholipid metabolic process;GO:0050482#arachidonic acid secretion;GO:0004623#phospholipase A2 activity;
Pharaoh_ant_08133	LOC105830655	NPi_Ovary_down	892.055	-2.31802	0.00051373	0.0732424	4.84681	0.313093	4.74697	1.27186	4.85868	0.0711673	0.214958	0.0969033	1.20955	1.76793	0.171629	0.275085	0.486678	NA	NA	NA	NA	Fatty acid synthase OS=Homo sapiens OX=9606 GN=FASN PE=1 SV=3	fatty acid synthase isoform X1 [Monomorium pharaonis] fatty acid synthase isoform X1 [Monomorium pharaonis]	[Unip]GO:0016740#transferase activity;GO:0003824#catalytic activity;GO:0016788#hydrolase activity, acting on ester bonds;GO:0016491#oxidoreductase activity;GO:0031177#phosphopantetheine binding;GO:0055114#oxidation-reduction process;GO:0009058#biosynthetic process;GO:0004312#fatty acid synthase activity;
Pharaoh_ant_13084	LOC105839473	NPi_Ovary_down	22790.2	-0.498035	0.000514222	0.0732424	52.3691	30.3922	25.925	40.8255	47.0069	21.0109	24.4913	18.5501	21.224	32.1408	25.3683	29.6293	26.5424	FBgn0250788	beta-Spec	beta Spectrin	beta Spectrin (beta-Spec) encodes an essential protein that interacts with the product of alpha-Spec to form a heterotetramer. The product of beta-Spec is typically associated with the plasma membrane. It functions in a lipoprotein pathway that delivers dietary fat to the larval fat body for storage. It is also believed to function in asymmetric division of germ line stem cells via cytoplasmic st…	Spectrin beta chain OS=Drosophila melanogaster OX=7227 GN=beta-Spec PE=1 SV=2	spectrin beta chain isoform X1 [Monomorium pharaonis]	[Dmel]GO:0030506#ankyrin binding;GO:0050807#regulation of synapse organization;GO:0016199#axon midline choice point recognition;GO:0045169#fusome;GO:0007026#negative regulation of microtubule depolymerization;GO:0030424#axon;GO:0003779#actin binding;GO:0016328#lateral plasma membrane;GO:0042062#long-term strengthening of neuromuscular junction;GO:0005546#phosphatidylinositol-4,5-bisphosphate bind…
Pharaoh_ant_00399	LOC105837962	NPi_Ovary_down	547.392	-3.5952	0.000529211	0.0739674	1.17417	0.448007	11.8113	31.3526	3.46264	0.0212154	1.39064	0.192348	1.70614	1.17186	0.176889	0.0638688	0.417407	NA	NA	NA	NA	Fatty acyl-CoA reductase 1 OS=Xenopus laevis OX=8355 GN=far1 PE=2 SV=1	fatty acyl-CoA reductase 1 [Monomorium pharaonis]	[Unip]GO:0016020#membrane;GO:0016491#oxidoreductase activity;GO:0055114#oxidation-reduction process;GO:0080019#fatty-acyl-CoA reductase (alcohol-forming) activity;GO:0016021#integral component of membrane;GO:0102965#alcohol-forming fatty acyl-CoA reductase activity;GO:0006629#lipid metabolic process;
Pharaoh_ant_01637	LOC105829006	NPi_Ovary_down	260.784	-2.34661	0.000530852	0.0739674	0.973368	0.155419	2.65521	2.35639	8.81513	0.545968	0.66182	0.0447962	0.276723	1.24732	0.476042	1.06353	0.348338	NA	NA	NA	NA	Luciferin 4-monooxygenase OS=Photinus pyralis OX=7054 PE=1 SV=1	4-coumarate--CoA ligase 1 [Monomorium pharaonis] 4-coumarate--CoA ligase 1 [Monomorium pharaonis] 4-coumarate--CoA ligase 1 [Monomorium pharaonis]	[Unip]GO:0003824#catalytic activity;GO:0016874#ligase activity;
Pharaoh_ant_04470	LOC105828545	NPi_Ovary_up	1804.74	1.97969	0.000545566	0.0747109	17.772	3.00411	2.48007	2.94864	10.4421	2.65921	18.2218	3.29876	46.8144	3.65425	3.41501	47.9033	37.8986	FBgn0033901	O-fut1	O-fucosyltransferase 1	In progress.	GDP-fucose protein O-fucosyltransferase 1 OS=Drosophila melanogaster OX=7227 GN=O-fut1 PE=1 SV=1	GDP-fucose protein O-fucosyltransferase 1 [Monomorium pharaonis]	[Dmel]GO:0005783#endoplasmic reticulum;GO:0005794#Golgi apparatus;GO:0016266#O-glycan processing;GO:0006493#protein O-linked glycosylation;GO:0008417#fucosyltransferase activity;GO:0046922#peptide-O-fucosyltransferase activity;GO:0045807#positive regulation of endocytosis;GO:0007219#Notch signaling pathway;GO:0045747#positive regulation of Notch signaling pathway;GO:0005112#Notch binding;GO:00451…
Pharaoh_ant_09705	LOC105834722	NPi_Ovary_down	11106.2	-0.802365	0.000547845	0.0747109	63.7854	32.1062	20.1355	53.1582	37.8334	9.57073	14.9121	11.4307	22.9273	28.6409	20.9505	17.5947	20.4922	FBgn0038156	side-IV	sidestep IV	Insufficient genetic data for FlyBase to solicit a summary.	Hemicentin-2 OS=Homo sapiens OX=9606 GN=HMCN2 PE=2 SV=3	hemicentin-2 isoform X1 [Monomorium pharaonis]	NA
Pharaoh_ant_01569	LOC105838111	NPi_Ovary_down	28482.7	-0.52115	0.000574126	0.0774708	152.81	78.6101	62.2573	85.5713	92.73	36.7808	52.7836	32.8448	58.651	73.0215	41.6473	87.0177	58.6079	FBgn0010352	Nc73EF	Neural conserved at 73EF	Insufficient genetic data for FlyBase to solicit a summary.	2-oxoglutarate dehydrogenase, mitochondrial OS=Macaca fascicularis OX=9541 GN=OGDH PE=2 SV=1	2-oxoglutarate dehydrogenase, mitochondrial isoform X1 [Monomorium pharaonis] 2-oxoglutarate dehydrogenase, mitochondrial isoform X1 [Monomorium pharaonis]	[Dmel]GO:0006099#tricarboxylic acid cycle;GO:0045252#oxoglutarate dehydrogenase complex;GO:0004591#oxoglutarate dehydrogenase (succinyl-transferring) activity;GO:0005739#mitochondrion;GO:0009353#mitochondrial oxoglutarate dehydrogenase complex;GO:0030976#thiamine pyrophosphate binding;
Pharaoh_ant_17261	LOC105838993	NPi_Ovary_down	272.685	-2.0962	0.000580471	0.077511	4.77145	0.645435	1.75256	2.79699	10.2418	1.61797	0.921542	0.337432	0.191261	3.71182	0.134951	0.431576	1.01307	FBgn0011293	a10	antennal protein 10	Insufficient genetic data for FlyBase to solicit a summary.	Putative odorant-binding protein A10 OS=Drosophila melanogaster OX=7227 GN=a10 PE=2 SV=2	ejaculatory bulb-specific protein 3 [Solenopsis invicta]	[Dmel]GO:0005576#extracellular region;
Pharaoh_ant_06888	-	NPi_Ovary_up	28.836	1.69532	0.000592516	NA	1.97683	0.288742	0.275909	0.395715	0.269656	0.18752	0.904409	0.768333	1.93891	3.99214	0.955472	1.63086	0.993303	NA	NA	NA	NA	Serine/threonine-protein phosphatase 2A 65 kDa regulatory subunit A alpha isoform OS=Homo sapiens OX=9606 GN=PPP2R1A PE=1 SV=4	serine/threonine-protein phosphatase PP2A 65 kDa regulatory subunit-like [Formica exsecta]	NA
Pharaoh_ant_18394	LOC105828823	NPi_Ovary_down	11585.4	-0.978747	0.000620143	0.0819547	38.4926	8.77642	22.3925	38.8913	45.3241	16.8351	12.4633	7.33009	15.5496	25.6316	13.7973	10.9707	18.1599	NA	NA	NA	NA	NA	uncharacterized protein LOC105828823 [Monomorium pharaonis] uncharacterized protein LOC105828823 [Monomorium pharaonis]	NA
Pharaoh_ant_07775	LOC105837603	NPi_Ovary_down	1748.41	-0.875204	0.000640193	0.0837411	10.67	4.90453	4.70133	6.68215	9.0106	1.79657	2.75814	2.20952	2.01759	6.05069	3.8396	2.72807	3.59875	FBgn0264089	sli	slit	slit (sli) encodes a secreted glycoprotein that acts as a ligand for the Robo receptor family and co-receptors, including the products of Sdc and Dscam1. The product of sli functions as second messenger (via Abl) and receptor dependent, providing repellent (neural growth cone), attractive (trachea), and polarising (cardioblasts) cues for differentiating cells.	Protein slit OS=Drosophila melanogaster OX=7227 GN=sli PE=1 SV=2	protein slit isoform X1 [Monomorium pharaonis]	[Dmel]GO:0030182#neuron differentiation;GO:0016199#axon midline choice point recognition;GO:0009986#cell surface;GO:0007502#digestive tract mesoderm development;GO:0008347#glial cell migration;GO:0050929#induction of negative chemotaxis;GO:0048495#Roundabout binding;GO:0048813#dendrite morphogenesis;GO:0016201#synaptic target inhibition;GO:0035385#Roundabout signaling pathway;GO:0030424#axon;GO:0…
Pharaoh_ant_10925	LOC105833836	NPi_Ovary_down	912.492	-0.637118	0.00066705	0.086308	12.5196	4.34808	6.02573	7.98281	7.02899	4.24398	3.95327	3.19304	3.43388	5.00733	5.49214	5.67291	3.84464	FBgn0040780	Atg10	Autophagy-related 10	Insufficient genetic data for FlyBase to solicit a summary.	Ubiquitin-like-conjugating enzyme ATG10 OS=Homo sapiens OX=9606 GN=ATG10 PE=1 SV=1	ubiquitin-like-conjugating enzyme ATG10 [Monomorium pharaonis]	[Dmel]GO:0019777#Atg12 transferase activity;GO:0005575#cellular_component;GO:0061651#Atg12 conjugating enzyme activity;GO:0016236#macroautophagy;GO:0006464#cellular protein modification process;
Pharaoh_ant_17457	LOC114255078	NPi_Ovary_up	5726.92	2.89286	0.000673282	0.086308	10.8039	18.8988	1.81531	0.517474	3.48867	7.53597	34.9499	20.3091	30.6814	12.8845	5.80521	18.4047	236.635	WBGene00003813	NA	nrf-6	NA	Nose resistant to fluoxetine protein 6 OS=Caenorhabditis elegans OX=6239 GN=nrf-6 PE=1 SV=3	nose resistant to fluoxetine protein 6 [Solenopsis invicta] nose resistant to fluoxetine protein 6 [Solenopsis invicta]	[Cele]GO:0008289#lipid binding;GO:0016020#membrane;GO:0006869#lipid transport;GO:0007275#multicellular organism development;GO:0016021#integral component of membrane;GO:0016747#transferase activity, transferring acyl groups other than amino-acyl groups;
Pharaoh_ant_07227	LOC105833879	NPi_Ovary_down	315.056	-1.86943	0.000701254	0.0886547	7.63666	0.51435	3.78544	8.33258	9.36543	2.53771	2.09869	0.810581	0.410852	0.633128	1.65652	0.699335	2.97679	NA	NA	NA	NA	NA	uncharacterized protein LOC105833879 [Monomorium pharaonis]	[Unip]GO:0005319#lipid transporter activity;GO:0006869#lipid transport;
Pharaoh_ant_07338	LOC105832344	NPi_Ovary_down	2831.78	-1.20193	0.00070542	0.0886547	38.8071	13.3484	13.0711	22.3209	67.1561	9.15331	9.29579	5.78416	9.81546	17.4226	15.1799	7.69332	15.1341	FBgn0027844	CAH1	Carbonic anhydrase 1	Carbonic anhydrase 1 (CAH1) encodes an alpha-class carbonate dehydratase that catalyzes the reversible hydration/dehydration of carbon dioxide to bicarbonate and protons.	Carbonic anhydrase 2 OS=Tribolodon hakonensis OX=151740 GN=ca2 PE=2 SV=3	carbonic anhydrase 2 isoform X1 [Monomorium pharaonis]	[Dmel]GO:0008270#zinc ion binding;GO:0005737#cytoplasm;GO:0004089#carbonate dehydratase activity;GO:0006730#one-carbon metabolic process;GO:0016836#hydro-lyase activity;
Pharaoh_ant_05863	LOC105830727	NPi_Ovary_down	140221	-0.422964	0.000728824	0.0907067	511.198	230.747	241.736	330.055	300.929	187.091	204.881	151.952	296.501	273.968	190.886	205.115	220.55	FBgn0017581	Lk6	Lk6 kinase	Lk6 kinase (Lk6) encodes the single ortholog of MAPK signal integrating kinases, which are phosphorylated and activated by ERK. Lk6 product phosphorylates the protein encoded by eIF4E1 to influence translation initiation via formation of the eIF4F complex.	MAP kinase-interacting serine/threonine-protein kinase 1 OS=Mus musculus OX=10090 GN=Mknk1 PE=1 SV=2	MAP kinase-interacting serine/threonine-protein kinase 1 [Monomorium pharaonis]	[Dmel]GO:0004674#protein serine/threonine kinase activity;GO:0005516#calmodulin binding;GO:0046777#protein autophosphorylation;GO:0040008#regulation of growth;GO:0009931#calcium-dependent protein serine/threonine kinase activity;GO:0005634#nucleus;GO:0005874#microtubule;GO:0035556#intracellular signal transduction;GO:0006468#protein phosphorylation;GO:0004672#protein kinase activity;GO:0005737#cy…
Pharaoh_ant_17887	LOC105835593	NPi_Ovary_down	1394.16	-1.40272	0.000751462	0.0921102	6.6472	4.0913	11.5537	20.304	40.4078	8.83999	7.94646	2.82279	6.07047	8.73164	6.30491	5.81143	6.04032	NA	NA	NA	NA	NA	uncharacterized protein LOC105835593 [Monomorium pharaonis]	[Unip]GO:0030246#carbohydrate binding;
Pharaoh_ant_10874	LOC105829949	NPi_Ovary_down	1368.38	-2.16254	0.000754472	0.0921102	9.61211	1.60303	24.2337	10.9516	52.3602	2.8128	6.45834	0.975451	6.38001	1.2116	1.10927	3.18346	7.96725	NA	NA	NA	NA	Protein yellow OS=Drosophila yakuba OX=7245 GN=y PE=3 SV=1	protein yellow [Monomorium pharaonis]	NA
Pharaoh_ant_11074	LOC105837292	NPi_Ovary_down	3674.65	-1.13481	0.00081707	0.0988115	22.8598	4.70197	13.9373	16.5309	16.7217	4.7782	4.27076	1.64811	9.53687	14.7373	3.20638	6.12674	5.49477	NA	NA	NA	NA	NA	uncharacterized protein LOC105837292 isoform X1 [Monomorium pharaonis] uncharacterized protein LOC105837292 isoform X2 [Monomorium pharaonis]	NA
Pharaoh_ant_16035	LOC105836918	NPi_Ovary_down	3430.35	-1.04639	0.00084678	0.101007	43.6922	11.9752	25.3604	31.6318	72.0812	15.9435	14.8161	11.7669	25.429	16.3962	13.2527	12.8771	17.0136	FBgn0026061	Mipp1	Multiple inositol polyphosphate phosphatase 1	Multiple inositol polyphosphate phosphatase 1 (Mipp1) encodes a highly conserved extracellular enzyme that removes phosphates from inositol polyphosphates (IP6, IP5 and IP4) to form IP3. The Mipp1 product functions extracellularly to promote filopodia formation. Its enzymatic activity and localization are both key during tracheal cell migration.	Multiple inositol polyphosphate phosphatase 1 OS=Drosophila melanogaster OX=7227 GN=Mipp1 PE=1 SV=2	multiple inositol polyphosphate phosphatase 1 isoform X1 [Monomorium pharaonis]	[Dmel]GO:0003993#acid phosphatase activity;GO:0034417#bisphosphoglycerate 3-phosphatase activity;GO:0031362#anchored component of external side of plasma membrane;GO:0005886#plasma membrane;GO:0052745#inositol phosphate phosphatase activity;GO:0007424#open tracheal system development;GO:0070062#extracellular exosome;GO:0030175#filopodium;GO:0051491#positive regulation of filopodium assembly;GO:00…
Pharaoh_ant_14493	LOC118644028	NPi_Ovary_up	1057.61	0.758489	0.000850987	0.101007	13.8084	6.38691	5.45364	10.913	4.66712	6.6586	14.4322	6.54712	18.1863	21.5738	7.91449	19.5367	10.1267	FBgn0052196	CG32196	-	In progress.	Gamma-glutamylcyclotransferase OS=Bos taurus OX=9913 GN=GGCT PE=2 SV=1	gamma-glutamylcyclotransferase isoform X2 [Monomorium pharaonis]	[Dmel]GO:0005575#cellular_component;GO:0008150#biological_process;GO:0003839#gamma-glutamylcyclotransferase activity;
Pharaoh_ant_17951	LOC105835004	NPi_Ovary_up	35.1933	1.35219	0.000856617	NA	0.401795	0.261578	0.19868	0.311821	0.575485	0.182947	1.00267	0.255181	0.945808	1.18422	0.635569	0.902635	1.01522	NA	NA	NA	NA	Protein takeout OS=Drosophila melanogaster OX=7227 GN=to PE=2 SV=1	uncharacterized protein LOC105835004 [Monomorium pharaonis]	NA
Pharaoh_ant_13083	LOC105839483	NPi_Ovary_down	16164.5	-0.443155	0.000867667	0.101452	34.1866	15.6526	16.7435	22.0782	18.3184	11.7457	10.1625	12.5506	12.8939	19.3617	12.6236	18.1336	14.2077	ENSG00000137642	NA	SORL1	NA	Sortilin-related receptor OS=Rattus norvegicus OX=10116 GN=Sorl1 PE=1 SV=1	sortilin-related receptor [Monomorium pharaonis]	[Hsap]GO:1902955#positive regulation of early endosome to recycling endosome transport;GO:1902430#negative regulation of amyloid-beta formation;GO:0016020#membrane;GO:0038020#insulin receptor recycling;GO:0005887#integral component of plasma membrane;GO:0032091#negative regulation of protein binding;GO:0005623#obsolete cell;GO:0005769#early endosome;GO:0006605#protein targeting;GO:0070062#extrace…
Pharaoh_ant_13572	LOC105839601	NPi_Ovary_down	847.676	-1.56814	0.000870563	0.101452	4.10301	0.906737	2.96114	3.26998	11.8716	2.68713	3.35421	0.4223	0.924039	2.58213	1.04995	1.33909	1.11584	FBgn0263079	CG43338	-	Insufficient genetic data for FlyBase to solicit a summary.	Coiled-coil domain-containing protein 170 OS=Homo sapiens OX=9606 GN=CCDC170 PE=1 SV=3	coiled-coil domain-containing protein 170 isoform X1 [Monomorium pharaonis]	[Dmel]GO:0003674#molecular_function;GO:0005575#cellular_component;GO:0008150#biological_process;
Pharaoh_ant_03598	-	NPi_Ovary_down	34.0724	-1.79609	0.000883304	NA	0.711221	0.147263	0.224713	0.328546	0.582098	0.0856297	0.0307183	0.0651487	0.125206	0.28666	0.0288468	0.0677018	0.0981783	NA	NA	NA	NA	NA	hypothetical protein ALC57_05331 [Trachymyrmex cornetzi]	[Unip]GO:0006644#phospholipid metabolic process;GO:0050482#arachidonic acid secretion;GO:0004623#phospholipase A2 activity;
Pharaoh_ant_01530	LOC105836072	NPi_Ovary_down	80398.2	-0.745117	0.000888187	0.101658	271.955	181.546	210.228	382.524	367.208	121.012	134.087	104.765	132.443	201.265	156.223	152.836	197.599	NA	NA	NA	NA	NA	golgin subfamily A member 6-like protein 22 [Monomorium pharaonis]	NA
Pharaoh_ant_18264	LOC105832169	NPi_Ovary_down	22140.9	-0.557013	0.000933992	0.105954	139.714	77.9108	98.9014	102.342	109.775	56.4186	50.9714	68.0771	67.2269	80.4124	56.3323	81.0413	57.9307	FBgn0000108	Appl	beta amyloid protein precursor-like	In progress.	Amyloid-beta-like protein OS=Drosophila melanogaster OX=7227 GN=Appl PE=1 SV=2	amyloid-beta-like protein isoform X1 [Temnothorax curvispinosus]	[Dmel]GO:0016319#mushroom body development;GO:0005576#extracellular region;GO:0048812#neuron projection morphogenesis;GO:0007614#short-term memory;GO:0051602#response to electrical stimulus;GO:0005886#plasma membrane;GO:0008201#heparin binding;GO:0048678#response to axon injury;GO:0046914#transition metal ion binding;GO:1901215#negative regulation of neuron death;GO:0007616#long-term memory;GO:00…
Pharaoh_ant_21025	LOC114253955	NPi_Ovary_up	509.045	2.36702	0.000949073	0.106721	0.524532	2.89768	0.413112	0.502784	0.301853	1.14285	10.7907	2.94418	0.728832	0.719304	3.4053	1.00486	15.6585	NA	NA	NA	NA	Dynein regulatory complex subunit 7 (Fragment) OS=Chlamydomonas reinhardtii OX=3055 GN=DRC7 PE=1 SV=1	plant intracellular Ras-group-related LRR protein 6-like, partial [Monomorium pharaonis]	[Unip]GO:0016853#isomerase activity;
Pharaoh_ant_03466	-	NPi_Ovary_up	162.105	1.90256	0.000978432	0.109065	0.474178	0.360287	0.0482507	0.435068	0.153898	0.0325718	1.26491	0.136297	1.53958	1.92231	0.129322	0.715973	0.727694	NA	NA	NA	NA	RNA-directed DNA polymerase from mobile element jockey OS=Drosophila melanogaster OX=7227 GN=pol PE=1 SV=1	hypothetical protein B7P43_G11947 [Cryptotermes secundus]	[Unip]GO:0003676#nucleic acid binding;GO:0004523#RNA-DNA hybrid ribonuclease activity;GO:0090502#RNA phosphodiester bond hydrolysis, endonucleolytic;
Pharaoh_ant_02815	-	NPi_Ovary_down	206.651	-0.798143	0.000998651	0.110007	9.8313	4.31458	5.09242	7.71572	6.79186	2.7376	2.6908	2.20298	4.14739	6.81993	3.00994	2.21384	3.67272	NA	NA	NA	NA	NA	Neuropilin and tolloid-like protein 2 [Temnothorax longispinosus]	[Unip]GO:0016020#membrane;GO:0016021#integral component of membrane;
Pharaoh_ant_05192	LOC105832348	NPi_Ovary_down	13043.5	-0.490827	0.00101134	0.110007	29.8183	20.6339	16.3238	16.6561	27.952	13.6995	12.5365	11.5282	12.9813	20.4412	15.203	16.7613	15.2496	FBgn0263392	Tet	Ten-Eleven Translocation (TET) family protein	Insufficient genetic data for FlyBase to solicit a summary.	DNA N6-methyl adenine demethylase OS=Drosophila melanogaster OX=7227 GN=Tet PE=1 SV=1	DNA N6-methyl adenine demethylase [Monomorium pharaonis]	[Dmel]GO:0070989#oxidative demethylation;GO:0035516#oxidative DNA demethylase activity;GO:0035511#oxidative DNA demethylation;GO:0005634#nucleus;GO:0007281#germ cell development;GO:0008270#zinc ion binding;GO:0045944#positive regulation of transcription by RNA polymerase II;GO:0003677#DNA binding;GO:0009451#RNA modification;GO:0070579#methylcytosine dioxygenase activity;GO:0080111#DNA demethylati…
Pharaoh_ant_17213	LOC105837761	NPi_Ovary_down	3654.92	-0.40017	0.00101262	0.110007	22.665	12.6949	11.233	15.3883	13.9662	7.13615	8.52053	8.57919	9.56104	13.1241	10.0252	11.6103	10.0624	FBgn0264562	Hr4	Hormone receptor 4	Hormone receptor 4 (Hr4) encodes a nuclear receptor that acts both upstream and downstream of the steroid hormone ecdysone. In the prothoracic gland the product of Hr4 acts as a repressor of ecdysone production. In other tissues, including the salivary gland and the fat body, Hr4 is transcriptionally induced by ecdysone to transduce the effects of the hormone.	Hormone receptor 4 OS=Drosophila melanogaster OX=7227 GN=Hr4 PE=1 SV=4	hormone receptor 4 [Monomorium pharaonis]	[Dmel]GO:0000978#RNA polymerase II cis-regulatory region sequence-specific DNA binding;GO:0071456#cellular response to hypoxia;GO:0005634#nucleus;GO:0120143#negative regulation of ecdysone receptor-mediated signaling pathway;GO:0006355#regulation of transcription, DNA-templated;GO:0008270#zinc ion binding;GO:0040018#positive regulation of multicellular organism growth;GO:0045892#negative regulati…
Pharaoh_ant_15917	LOC105836966	NPi_Ovary_down	666.443	-1.97487	0.0010255	0.110469	3.67409	0.338664	2.48695	3.11635	2.597	0.0903571	0.156412	0.157133	0.798104	1.87973	0.300046	0.131888	0.516217	NA	NA	NA	NA	Fatty acid synthase OS=Gallus gallus OX=9031 GN=FASN PE=1 SV=5	fatty acid synthase-like [Solenopsis invicta]	[Unip]GO:0016740#transferase activity;GO:0003824#catalytic activity;GO:0016788#hydrolase activity, acting on ester bonds;GO:0016491#oxidoreductase activity;GO:0031177#phosphopantetheine binding;GO:0055114#oxidation-reduction process;GO:0009058#biosynthetic process;GO:0004312#fatty acid synthase activity;
Pharaoh_ant_02576	LOC105829489	NPi_Ovary_up	2661.74	1.09945	0.00103809	0.110525	4.1643	4.66845	3.68186	1.51006	2.31405	4.60523	7.07096	8.13966	10.8845	5.16241	6.08093	9.25224	8.92273	NA	NA	NA	NA	Segmentation protein paired OS=Drosophila melanogaster OX=7227 GN=prd PE=1 SV=1	protein gooseberry isoform X1 [Monomorium pharaonis]	[Unip]GO:0005634#nucleus;GO:0007275#multicellular organism development;GO:0003677#DNA binding;GO:0006355#regulation of transcription, DNA-templated;GO:0043565#sequence-specific DNA binding;
Pharaoh_ant_14223	LOC105839172	NPi_Ovary_up	3131.31	0.520074	0.00104326	0.110525	29.5155	19.1497	17.6466	24.873	15.6084	15.7079	25.2693	16.3743	40.2617	41.7889	22.6274	41.9301	27.1314	FBgn0263606	Hsc20	Heat shock protein cognate 20	Heat shock protein cognate 20 (Hsc20) encodes a mitochondrial chaperone that facilitates iron sulfur cluster assembly or transfer from the product of IscU to other scaffold proteins. Hsc20 is required for larval growth and cellular iron sensing.	Iron-sulfur cluster co-chaperone protein HscB OS=Mus musculus OX=10090 GN=Hscb PE=1 SV=2	iron-sulfur cluster co-chaperone protein HscB [Monomorium pharaonis] iron-sulfur cluster co-chaperone protein HscB [Monomorium pharaonis] iron-sulfur cluster co-chaperone protein HscB [Monomorium pharaonis] iron-sulfur cluster co-chaperone protein HscB [Monomorium pharaonis]	[Dmel]GO:0044571#[2Fe-2S] cluster assembly;GO:0001671#ATPase activator activity;GO:0003674#molecular_function;GO:0051259#protein complex oligomerization;GO:0005739#mitochondrion;GO:0005737#cytoplasm;GO:0097428#protein maturation by iron-sulfur cluster transfer;GO:0051087#chaperone binding;
Pharaoh_ant_05077	LOC105832008	NPi_Ovary_down	70129.1	-0.714265	0.0010594	0.111315	234.736	153.043	152.349	300.674	260.143	79.8198	87.1584	97.4652	97.035	168.755	99.459	141.02	147.922	FBgn0033438	Mmp2	Matrix metalloproteinase 2	Matrix metalloproteinase 2 (Mmp2) encodes a proteinase that cleaves proteins in the extracellular matrix. It contributes to remodeling the body plan during metamorphosis; matrix and tissue remodeling during axon fasciculation, dendritic reshaping, wound healing, and ovulation; and down-regulating follicle stem cell proliferation.	Matrix metalloproteinase-24 OS=Homo sapiens OX=9606 GN=MMP24 PE=2 SV=1	matrix metalloproteinase-2-like [Monomorium pharaonis]	[Dmel]GO:2000647#negative regulation of stem cell proliferation;GO:0097156#fasciculation of motor neuron axon;GO:0030198#extracellular matrix organization;GO:0008045#motor neuron axon guidance;GO:0007426#tracheal outgrowth, open tracheal system;GO:0009897#external side of plasma membrane;GO:0006929#substrate-dependent cell migration;GO:0040037#negative regulation of fibroblast growth factor recep…
Pharaoh_ant_14135	LOC105835774	NPi_Ovary_down	3925.43	-0.497986	0.00108137	0.112105	24.7223	10.1786	10.132	19.14	16.0788	6.81549	9.31035	6.25008	10.4806	15.8172	9.0852	9.51962	10.02	FBgn0040056	CG17698	-	Insufficient genetic data for FlyBase to solicit a summary.	Calcium/calmodulin-dependent protein kinase kinase 2 OS=Homo sapiens OX=9606 GN=CAMKK2 PE=1 SV=2	serine/threonine-protein kinase kin-29 isoform X1 [Monomorium pharaonis] serine/threonine-protein kinase kin-29 isoform X1 [Monomorium pharaonis]	[Dmel]GO:0005634#nucleus;GO:0035556#intracellular signal transduction;GO:0006468#protein phosphorylation;GO:0005509#calcium ion binding;GO:0005737#cytoplasm;GO:0005524#ATP binding;GO:0004674#protein serine/threonine kinase activity;
Pharaoh_ant_09590	LOC105837787	NPi_Ovary_down	1429.83	-0.924191	0.00108441	0.112105	9.71455	2.28432	3.89469	4.68547	8.11066	1.70048	2.6147	1.61335	2.19732	6.22316	1.83427	2.47348	1.71402	FBgn0051619	nolo	no long nerve cord	no long nerve cord (nolo) encodes a protein involved in ventral cord development.	Protein madd-4 OS=Caenorhabditis elegans OX=6239 GN=madd-4 PE=1 SV=5	protein madd-4-like [Monomorium pharaonis]	[Dmel]GO:0004222#metalloendopeptidase activity;GO:0031012#extracellular matrix;GO:0007419#ventral cord development;GO:0030198#extracellular matrix organization;
Pharaoh_ant_15521	-	NPi_Ovary_down	760.936	-0.897722	0.00110436	0.112442	15.2525	6.25266	4.74718	9.03356	6.34953	1.7115	1.95727	2.33189	3.91227	8.50757	3.38363	3.67696	2.57245	NA	NA	NA	NA	Copia protein OS=Drosophila melanogaster OX=7227 GN=GIP PE=1 SV=3	opie2a pol protein [Lasius niger]	[Unip]GO:0003676#nucleic acid binding;
Pharaoh_ant_00742	LOC105834312	NPi_Ovary_down	4956.56	-0.393747	0.00110654	0.112442	40.1702	22.6139	21.1848	30.373	27.0831	13.4097	15.4922	13.4953	22.7753	24.3167	19.0075	23.0447	18.1778	FBgn0037956	CG6959	-	Insufficient genetic data for FlyBase to solicit a summary.	Trophoblast glycoprotein OS=Homo sapiens OX=9606 GN=TPBG PE=1 SV=1	LOW QUALITY PROTEIN: uncharacterized protein LOC112456636 [Temnothorax curvispinosus]	NA
Pharaoh_ant_06865	LOC105832948	NPi_Ovary_up	3497.31	1.22201	0.00111398	0.112442	18.1703	7.10369	5.56854	6.50351	9.47832	5.99335	8.81023	23.5091	12.8357	16.1327	7.95793	13.6681	46.2437	NA	NA	NA	NA	Lipase 3 OS=Drosophila melanogaster OX=7227 GN=Lip3 PE=2 SV=1	lipase 3 [Monomorium pharaonis]	[Unip]GO:0016042#lipid catabolic process;GO:0016787#hydrolase activity;GO:0016788#hydrolase activity, acting on ester bonds;GO:0006629#lipid metabolic process;
Pharaoh_ant_07849	LOC105833023	NPi_Ovary_down	84213.3	-1.20325	0.00112654	0.112449	216.028	91.4975	417.572	342.208	667.81	295.073	183.96	66.7552	165.014	212.502	133.994	154.27	231.411	NA	NA	NA	NA	NA	uncharacterized protein LOC105833023 [Monomorium pharaonis]	NA
Pharaoh_ant_20292	LOC105835573	NPi_Ovary_up	45.3912	1.43828	0.0011316	0.112449	0.55948	0.217918	0.118991	0.402033	0.33071	0.265359	0.605008	0.234417	1.54462	1.66933	0.491666	0.56808	1.11557	NA	NA	NA	NA	NA	uncharacterized protein LOC105835573, partial [Monomorium pharaonis]	NA
Pharaoh_ant_07195	LOC105833238	NPi_Ovary_down	16687.2	-0.442679	0.00116082	0.112618	127.162	68.1489	69.9187	110.306	76.4049	43.1218	43.7824	44.8243	73.4537	84.7649	53.0473	70.0412	54.8391	FBgn0039774	CDase	Ceramidase	Ceramidase (CDase) encodes a protein that has a cell non-autonomous function in maintaining membrane homeostasis. CDase targeted over-expression suppresses retinal degeneration in certain photoreceptor degeneration mutants.	Neutral ceramidase OS=Drosophila pseudoobscura pseudoobscura OX=46245 GN=CDase PE=3 SV=1	neutral ceramidase [Monomorium pharaonis]	[Dmel]GO:0035187#hatching behavior;GO:0031629#synaptic vesicle fusion to presynaptic active zone membrane;GO:0005576#extracellular region;GO:0042759#long-chain fatty acid biosynthetic process;GO:0045494#photoreceptor cell maintenance;GO:0007268#chemical synaptic transmission;GO:0017040#N-acylsphingosine amidohydrolase activity;GO:0016079#synaptic vesicle exocytosis;GO:0046514#ceramide catabolic p…
Pharaoh_ant_13933	LOC105832469	NPi_Ovary_down	31458.5	-0.533561	0.00116381	0.112618	85.5107	42.3667	47.631	75.258	85.997	34.68	41.2581	30.7044	40.9143	62.9398	40.9831	39.9694	43.3522	FBgn0035936	Tsp66E	Tetraspanin 66E	Tetraspanin 66E (Tsp66E) encodes a tetraspanin, which spans the membrane four times. When the products of both Tsp66E and Tsp74F are removed, this results in defects in actin polarization, endocytosis, and distribution of the integrin subunit encoded by if during oogenesis.	Tetraspanin-1 OS=Mus musculus OX=10090 GN=Tspan1 PE=2 SV=1	tetraspanin-1 isoform X1 [Monomorium pharaonis] tetraspanin-1 isoform X1 [Monomorium pharaonis] tetraspanin-1 isoform X1 [Monomorium pharaonis] tetraspanin-1 isoform X1 [Monomorium pharaonis]	[Dmel]GO:0016021#integral component of membrane;GO:0005886#plasma membrane;GO:0003674#molecular_function;GO:0005887#integral component of plasma membrane;
Pharaoh_ant_05157	LOC105840730	NPi_Ovary_down	15703.5	-0.367733	0.00116523	0.112618	63.2531	24.7136	23.0878	32.0461	36.6392	22.4462	20.4997	18.2034	30.266	34.8593	20.3667	29.2671	25.7801	FBgn0030174	CG15312	-	In progress.	Titin OS=Mus musculus OX=10090 GN=Ttn PE=1 SV=1	contactin-2 isoform X1 [Monomorium pharaonis]	NA
Pharaoh_ant_05296	LOC105840416	NPi_Ovary_down	1673.91	-2.46004	0.00116843	0.112618	2.64172	1.18307	14.9563	14.3559	25.2977	16.4297	6.07543	0.37648	2.84596	4.82481	1.22724	0.243714	3.53526	FBgn0043792	CG30427	-	CG30427 encodes a fatty-acyl-CoA reductase involved in production of NADPH, sensory perception of pain, phagocytosis and determination of lifespan.	Putative fatty acyl-CoA reductase CG5065 OS=Drosophila melanogaster OX=7227 GN=CG5065 PE=3 SV=1	putative fatty acyl-CoA reductase CG5065 [Monomorium pharaonis]	[Dmel]GO:0008340#determination of adult lifespan;GO:0080019#fatty-acyl-CoA reductase (alcohol-forming) activity;GO:0005777#peroxisome;GO:0035336#long-chain fatty-acyl-CoA metabolic process;GO:0043231#intracellular membrane-bounded organelle;
Pharaoh_ant_15214	LOC118645095	NPi_Ovary_down	144.786	-2.5768	0.00119541	0.113927	7.20449	11.2208	0.181918	1.59337	0.239048	0.205815	0.333195	0.182184	0.582036	2.45953	0.234672	0.169465	0.319476	FBgn0038595	CG7142	-	Insufficient genetic data for FlyBase to solicit a summary.	Coagulation factor IX OS=Canis lupus familiaris OX=9615 GN=F9 PE=1 SV=1	LOW QUALITY PROTEIN: chymotrypsin-1 [Monomorium pharaonis]	[Dmel]GO:0006508#proteolysis;GO:0005615#extracellular space;GO:0004252#serine-type endopeptidase activity;
Pharaoh_ant_06292	LOC105830762	NPi_Ovary_down	3924.11	-0.639058	0.00120282	0.113927	17.8705	5.43948	5.20989	10.6464	10.8643	3.90583	4.64857	2.72154	5.24902	9.91417	5.42656	5.53792	5.57673	FBgn0259680	Pkcdelta	Protein kinase C delta	In progress.	Putative protein kinase C delta type homolog OS=Drosophila melanogaster OX=7227 GN=Pkcdelta PE=2 SV=3	probable serine/threonine-protein kinase DDB_G0282963 isoform X1 [Monomorium pharaonis]	[Dmel]GO:0004697#protein kinase C activity;GO:0005886#plasma membrane;GO:0035556#intracellular signal transduction;GO:0018105#peptidyl-serine phosphorylation;GO:0005524#ATP binding;GO:0004674#protein serine/threonine kinase activity;
Pharaoh_ant_22085	LOC105837648	NPi_Ovary_down	46699.1	-0.641439	0.00120868	0.113927	165.318	89.4849	104.585	187.397	212.41	88.8497	88.7314	58.4698	90.379	122.588	77.9374	100.223	110.936	WBGene00006407	NA	lim-9	NA	Four and a half LIM domains protein 2 OS=Bos taurus OX=9913 GN=FHL2 PE=2 SV=1	zinc finger protein 850 isoform X4 [Monomorium pharaonis]	[Cele]GO:0046872#metal ion binding;GO:0031430#M band;GO:0019904#protein domain specific binding;GO:0005515#protein binding;GO:0008270#zinc ion binding;
Pharaoh_ant_15908	LOC118645544	NPi_Ovary_down	181.134	-1.62814	0.00125321	0.116102	0.587054	0.191823	0.589076	0.670852	0.925167	0.050948	0.192214	0.0578429	0.108897	0.44449	0.122937	0.0760949	0.204423	NA	NA	NA	NA	Fatty acid synthase OS=Homo sapiens OX=9606 GN=FASN PE=1 SV=3	fatty acid synthase-like [Solenopsis invicta]	[Unip]GO:0016740#transferase activity;GO:0003824#catalytic activity;GO:0016788#hydrolase activity, acting on ester bonds;GO:0016491#oxidoreductase activity;GO:0031177#phosphopantetheine binding;GO:0055114#oxidation-reduction process;GO:0009058#biosynthetic process;GO:0004312#fatty acid synthase activity;
Pharaoh_ant_04234	LOC105831577	NPi_Ovary_up	2866.04	1.06131	0.0012566	0.116102	10.7468	11.5463	5.4488	4.30388	4.59083	9.97381	20.2452	15.7183	13.3802	12.2532	11.9575	17.0737	25.1422	NA	NA	NA	NA	Lysine-specific demethylase 6A OS=Homo sapiens OX=9606 GN=KDM6A PE=1 SV=2	histone demethylase UTY [Monomorium pharaonis]	[Unip]GO:0032259#methylation;GO:0008168#methyltransferase activity;
Pharaoh_ant_12012	LOC105832906	NPi_Ovary_up	12816.3	0.657234	0.00126069	0.116102	98.8342	93.4898	62.8508	73.4059	83.9199	92.5546	115.619	92.5665	156.43	144.612	133.971	196.918	149.366	NA	NA	NA	NA	NA	uncharacterized protein LOC105832906 [Monomorium pharaonis] uncharacterized protein LOC105832906 [Monomorium pharaonis]	NA
Pharaoh_ant_02041	LOC114254397	NPi_Ovary_down	3131.73	-0.592858	0.00127063	0.116102	26.1915	12.6843	12.6798	16.2218	20.567	9.09407	7.06619	8.1754	15.0521	11.7977	12.001	9.72213	9.64522	NA	NA	NA	NA	NA	uncharacterized protein LOC114254397, partial [Monomorium pharaonis]	NA
Pharaoh_ant_22060	LOC105205290	NPi_Ovary_down	820.253	-1.48119	0.00127704	0.116102	2.77664	1.04944	1.77057	6.23663	7.43936	1.27843	1.64238	0.292436	1.08764	3.1568	1.13257	0.506181	1.40083	WBGene00011587	NA	anp-1	NA	Aminopeptidase N OS=Bos taurus OX=9913 GN=ANPEP PE=2 SV=4	uncharacterized protein LOC105829585 [Monomorium pharaonis]	[Cele]GO:0016020#membrane;GO:0008233#peptidase activity;GO:0042277#peptide binding;GO:0043171#peptide catabolic process;GO:0005737#cytoplasm;GO:0070006#metalloaminopeptidase activity;GO:0046872#metal ion binding;GO:0004177#aminopeptidase activity;GO:0008237#metallopeptidase activity;GO:0016787#hydrolase activity;GO:0006508#proteolysis;GO:0016021#integral component of membrane;GO:0008270#zinc ion …
Pharaoh_ant_02817	LOC105839104	NPi_Ovary_down	12170.8	-1.03395	0.00129653	0.117044	29.799	23.1499	48.4377	64.0193	78.4055	22.057	22.2407	12.4113	15.5304	38.2317	23.01	18.4144	32.5912	FBgn0026403	Ndg	Nidogen/entactin	Insufficient genetic data for FlyBase to solicit a summary.	Nidogen OS=Drosophila melanogaster OX=7227 GN=Ndg PE=1 SV=1	nidogen-2 isoform X1 [Monomorium pharaonis]	[Dmel]GO:0007160#cell-matrix adhesion;GO:0005615#extracellular space;GO:0005509#calcium ion binding;GO:0005604#basement membrane;GO:2001197#basement membrane assembly involved in embryonic body morphogenesis;GO:0110011#regulation of basement membrane organization;GO:0005201#extracellular matrix structural constituent;GO:0071711#basement membrane organization;
Pharaoh_ant_03197	LOC105838764	NPi_Ovary_down	7576.9	-0.530508	0.00133282	0.119066	65.8685	37.7107	38.3635	59.8965	57.1833	23.0459	27.8446	22.939	24.3226	52.8398	26.1855	43.2658	33.9363	FBgn0000636	Fas3	Fasciclin 3	Fasciclin 3 (Fas3) encodes a cell adhesion molecule expressed by subsets of motoneurons and muscle cells in the embryonic/larval motor system.	Fasciclin-3 OS=Drosophila melanogaster OX=7227 GN=Fas3 PE=1 SV=1	fasciclin-3 isoform X1 [Monomorium pharaonis]	[Dmel]GO:0031594#neuromuscular junction;GO:0007156#homophilic cell adhesion via plasma membrane adhesion molecules;GO:0005886#plasma membrane;GO:0005829#cytosol;GO:0005737#cytoplasm;GO:0007411#axon guidance;GO:0007413#axonal fasciculation;GO:0005920#smooth septate junction;GO:0008039#synaptic target recognition;GO:0055037#recycling endosome;GO:0031965#nuclear membrane;
Pharaoh_ant_10425	LOC105836158	NPi_Ovary_up	1751.4	0.480648	0.00133751	0.119066	19.9982	8.10395	6.4385	9.4462	8.55373	5.96576	8.80699	9.83892	15.9321	17.2031	10.4072	19.3603	10.6172	NA	NA	NA	NA	NA	uncharacterized protein LOC105836158 [Monomorium pharaonis]	NA
Pharaoh_ant_16910	LOC105832341	NPi_Ovary_down	6630.37	-0.714437	0.00137055	0.121166	18.3347	7.07319	10.8526	12.9361	24.0712	7.53005	7.08377	4.85108	10.4459	12.1367	7.51305	8.36459	8.29481	FBgn0259227	CG42327	-	Insufficient genetic data for FlyBase to solicit a summary.	Receptor-type tyrosine-protein phosphatase zeta OS=Mus musculus OX=10090 GN=Ptprz1 PE=1 SV=1	mucin-4 [Monomorium pharaonis]	[Dmel]GO:0004725#protein tyrosine phosphatase activity;GO:0005575#cellular_component;GO:0006470#protein dephosphorylation;
Pharaoh_ant_08248	LOC105839116	NPi_Ovary_down	2292.66	-0.689427	0.00138415	0.12153	15.2062	7.02363	7.84613	15.7861	15.1091	5.89569	4.30869	3.89009	8.90736	12.9455	7.02826	6.87404	6.08257	NA	NA	NA	NA	Glutamate receptor ionotropic, kainate 2 OS=Homo sapiens OX=9606 GN=GRIK2 PE=1 SV=1	glutamate receptor ionotropic, kainate 2 [Monomorium pharaonis] glutamate receptor ionotropic, kainate 2 [Monomorium pharaonis]	[Unip]GO:0004970#ionotropic glutamate receptor activity;GO:0016020#membrane;GO:0005886#plasma membrane;GO:0034220#ion transmembrane transport;GO:0016021#integral component of membrane;GO:0045211#postsynaptic membrane;GO:0005216#ion channel activity;GO:0045202#synapse;GO:0030054#cell junction;GO:0006811#ion transport;GO:0038023#signaling receptor activity;GO:0035235#ionotropic glutamate receptor s…
Pharaoh_ant_12892	LOC105838903	NPi_Ovary_up	9912.99	0.646276	0.00139686	0.121812	104.88	77.8292	65.6181	74.194	46.723	82.4057	107.974	84.2262	172.253	191.013	91.3136	145.506	100.523	FBgn0038928	Fadd	Fas-associated death domain	Fas-associated death domain (Fadd) encodes an adaptor protein that functions downstream of the product of imd and upstream of the caspase encoded by Dredd in the immune deficiency pathway.	Fas-associated death domain protein OS=Drosophila melanogaster OX=7227 GN=Fadd PE=1 SV=1	fas-associated death domain protein [Monomorium pharaonis]	[Dmel]GO:0006919#activation of cysteine-type endopeptidase activity involved in apoptotic process;GO:0050700#CARD domain binding;GO:0006915#apoptotic process;GO:0006963#positive regulation of antibacterial peptide biosynthetic process;GO:0031265#CD95 death-inducing signaling complex;GO:2001238#positive regulation of extrinsic apoptotic signaling pathway;GO:0036462#TRAIL-activated apoptotic signal…
Pharaoh_ant_16962	LOC105837221	NPi_Ovary_up	3461.82	0.671426	0.00141146	0.122254	43.9656	29.8006	26.0574	31.3778	15.5052	26.3912	47.9296	24.8161	63.8533	75.4385	31.4978	64.3502	37.2275	FBgn0053635	CG33635	-	Insufficient genetic data for FlyBase to solicit a summary.	Vesicle transport protein SFT2C OS=Mus musculus OX=10090 GN=Sft2d3 PE=1 SV=3	protein transport protein SFT2 [Monomorium pharaonis]	[Dmel]GO:0016021#integral component of membrane;GO:0042147#retrograde transport, endosome to Golgi;GO:0000139#Golgi membrane;
Pharaoh_ant_05061	LOC105835380	NPi_Ovary_down	55793.2	-0.940062	0.00143261	0.123252	120.161	93.4739	106.101	191.518	304.134	69.6721	64.0727	65.6024	86.6224	74.52	88.2977	67.9141	89.6123	FBgn0264695	Mhc	Myosin heavy chain	Myosin heavy chain (Mhc) encodes the motor protein that provides the force for muscle contraction through its ATP-dependent interaction with actin filaments. It functions with essential and regulatory light chains.	Myosin heavy chain, muscle OS=Drosophila melanogaster OX=7227 GN=Mhc PE=1 SV=4	myosin heavy chain, muscle isoform X10 [Monomorium pharaonis]	[Dmel]GO:0042692#muscle cell differentiation;GO:0007298#border follicle cell migration;GO:0031033#myosin filament organization;GO:0005703#polytene chromosome puff;GO:0051015#actin filament binding;GO:0005863#striated muscle myosin thick filament;GO:0030898#actin-dependent ATPase activity;GO:0050821#protein stabilization;GO:0043520#regulation of myosin II filament assembly;GO:0060361#flight;GO:007…
Pharaoh_ant_17688	LOC105834627	NPi_Ovary_up	1912.49	0.522676	0.00148652	0.127038	15.7174	7.14078	5.4484	6.88635	6.02526	3.55674	10.7693	5.34269	9.43672	19.308	8.73737	9.5137	10.0214	WBGene00003892	NA	osm-12	NA	Bardet-Biedl syndrome 7 protein OS=Homo sapiens OX=9606 GN=BBS7 PE=1 SV=2	Bardet-Biedl syndrome 7 protein homolog [Monomorium pharaonis]	[Cele]GO:0005929#cilium;GO:0016020#membrane;GO:0042995#cell projection;GO:0046907#intracellular transport;GO:0005737#cytoplasm;GO:0097730#non-motile cilium;GO:0036064#ciliary basal body;GO:0060271#cilium assembly;GO:0042073#intraciliary transport;GO:0006935#chemotaxis;GO:0015031#protein transport;GO:1904107#protein localization to microvillus membrane;GO:0005856#cytoskeleton;GO:0034464#BBSome;GO:…
Pharaoh_ant_17928	LOC105830928	NPi_Ovary_down	29621.2	-1.75218	0.00150781	0.128004	73.2715	39.8859	757.768	700.479	1131.36	168.076	145.149	54.5881	249.585	175.761	172.361	151.108	164.508	FBgn0036108	Cpr67Fa1	Cuticular protein 67Fa1	Insufficient genetic data for FlyBase to solicit a summary.	Endocuticle structural glycoprotein SgAbd-1 OS=Schistocerca gregaria OX=7010 PE=1 SV=1	endocuticle structural glycoprotein SgAbd-1 [Monomorium pharaonis]	[Dmel]GO:0040003#chitin-based cuticle development;GO:0062129#chitin-based extracellular matrix;GO:0042302#structural constituent of cuticle;GO:0008010#structural constituent of chitin-based larval cuticle;
Pharaoh_ant_05817	LOC105838788	NPi_Ovary_down	5330.76	-1.27889	0.00154908	0.130642	21.5115	7.4898	16.5398	39.8274	80.8626	12.2011	15.2321	9.12578	9.00943	21.2188	12.594	8.92867	11.6768	FBgn0031737	obst-E	obstructor-E	Insufficient genetic data for FlyBase to solicit a summary.	Protein obstructor-E OS=Drosophila melanogaster OX=7227 GN=obst-E PE=2 SV=2	protein obstructor-E [Monomorium pharaonis]	[Dmel]GO:0008011#structural constituent of pupal chitin-based cuticle;GO:0062129#chitin-based extracellular matrix;GO:0006030#chitin metabolic process;GO:0040003#chitin-based cuticle development;GO:0008061#chitin binding;GO:0008010#structural constituent of chitin-based larval cuticle;
Pharaoh_ant_12268	LOC105838063	NPi_Ovary_down	667.836	-1.65461	0.00156383	0.131025	3.65632	2.13946	10.165	12.8557	3.30555	0.54239	1.52395	1.16055	4.08637	3.51569	0.984451	1.02687	1.12056	NA	NA	NA	NA	Glucose dehydrogenase [FAD, quinone] OS=Drosophila melanogaster OX=7227 GN=Gld PE=3 SV=3	uncharacterized protein LOC105838063 [Monomorium pharaonis]	[Unip]GO:0050660#flavin adenine dinucleotide binding;GO:0055114#oxidation-reduction process;GO:0016614#oxidoreductase activity, acting on CH-OH group of donors;
Pharaoh_ant_01583	LOC105835719	NPi_Ovary_up	8145.37	0.755532	0.00159552	0.132141	46.4382	31.7705	28.1946	15.3835	23.815	28.191	48.5269	40.0446	67.6686	39.9639	47.4581	60.2088	43.3318	NA	NA	NA	NA	NA	transcriptional regulator ATRX homolog [Monomorium pharaonis]	[Unip]GO:0007275#multicellular organism development;GO:0005179#hormone activity;GO:0005576#extracellular region;GO:0007165#signal transduction;
Pharaoh_ant_03849	LOC105834190	NPi_Ovary_down	7056.93	-0.547413	0.00159778	0.132141	20.4673	19.849	14.4069	22.4793	15.6106	9.4214	10.6546	9.89895	12.0311	13.8545	12.9492	11.2739	10.9209	FBgn0262509	nrm	neuromusculin	neuromusculin (nrm) encodes a protein involved in synaptic target recognition.	Hemicentin-1 OS=Homo sapiens OX=9606 GN=HMCN1 PE=1 SV=2	uncharacterized protein LOC105834190 isoform X5 [Monomorium pharaonis]	[Dmel]GO:0005886#plasma membrane;GO:0003674#molecular_function;GO:0008039#synaptic target recognition;
Pharaoh_ant_13858	LOC105835806	NPi_Ovary_down	1226.28	-0.745112	0.00165678	0.135374	9.07024	2.54461	2.60724	4.27057	6.57072	1.65231	1.78727	1.27444	3.0947	4.29618	2.13806	2.49043	2.77733	FBgn0259110	mmd	mind-meld	Insufficient genetic data for FlyBase to solicit a summary.	Disintegrin and metalloproteinase domain-containing protein 11 OS=Mus musculus OX=10090 GN=Adam11 PE=1 SV=2	disintegrin and metalloproteinase domain-containing protein 22 isoform X1 [Monomorium pharaonis]	[Dmel]GO:0016021#integral component of membrane;GO:0004222#metalloendopeptidase activity;GO:0006509#membrane protein ectodomain proteolysis;
Pharaoh_ant_01330	LOC105832262	NPi_Ovary_up	3922.49	0.372762	0.00165799	0.135374	23.4196	10.7807	8.76588	12.439	14.7193	10.0142	17.0075	10.9105	19.6377	21.6567	14.2999	21.8996	15.2251	FBgn0034350	CG5189	-	Insufficient genetic data for FlyBase to solicit a summary.	Ragulator complex protein LAMTOR2 OS=Taeniopygia guttata OX=59729 GN=LAMTOR2 PE=2 SV=1	ragulator complex protein LAMTOR2 [Monomorium pharaonis]	[Dmel]GO:0071986#Ragulator complex;GO:0060090#molecular adaptor activity;GO:0005085#guanyl-nucleotide exchange factor activity;GO:0034613#cellular protein localization;GO:0032008#positive regulation of TOR signaling;GO:0001558#regulation of cell growth;GO:0071230#cellular response to amino acid stimulus;
Pharaoh_ant_07702	LOC105839080	NPi_Ovary_down	5411.49	-0.947497	0.00167604	0.135982	41.7126	24.2149	17.949	26.9333	29.4578	15.7789	12.69	20.3911	8.76695	13.0571	15.4011	6.79092	8.43712	FBgn0032013	Scgalpha	Sarcoglycan alpha	Insufficient genetic data for FlyBase to solicit a summary.	Epsilon-sarcoglycan OS=Bos taurus OX=9913 GN=SGCE PE=2 SV=3	alpha-sarcoglycan [Monomorium pharaonis] alpha-sarcoglycan [Monomorium pharaonis] alpha-sarcoglycan isoform X1 [Monomorium pharaonis]	[Dmel]GO:0016012#sarcoglycan complex;GO:0008307#structural constituent of muscle;GO:0005509#calcium ion binding;
Pharaoh_ant_00380	LOC105835316	NPi_Ovary_down	1098.91	-2.63421	0.00169188	0.136403	7.7836	0.3577	11.008	12.9861	29.3665	3.54862	2.74199	0.11129	4.10304	3.95245	0.112634	0.44227	2.27705	FBgn0037290	CG1124	-	Insufficient genetic data for FlyBase to solicit a summary.	Protein takeout OS=Drosophila melanogaster OX=7227 GN=to PE=2 SV=1	protein takeout [Monomorium pharaonis]	[Dmel]GO:0005615#extracellular space;
Pharaoh_ant_07521	LOC105837354	NPi_Ovary_down	67585.3	-0.671846	0.00170923	0.136941	432.988	270.979	265.163	391.091	512.465	168.273	142.35	173.766	265.733	287.984	248.668	159.113	207.147	FBgn0038294	Mf	Myofilin	Myofilin (Mf) encodes a structural protein of muscular thick filaments, which may be needed for filament assembly. Alternative splicing of the gene, controlled by the product of salm, produces isoforms of varying size in thoracic muscles.	NA	uncharacterized protein LOC105837354 isoform X1 [Monomorium pharaonis]	[Dmel]GO:0005863#striated muscle myosin thick filament;GO:0031672#A band;
Pharaoh_ant_20295	LOC105835800	NPi_Ovary_up	150.269	1.7507	0.00173994	0.138536	1.12604	0.098356	0.0918963	0.245166	0.242905	0.0670701	0.862609	0.246007	0.536524	1.14915	0.101257	1.12341	1.86722	NA	NA	NA	NA	NA	uncharacterized protein LOC105835800 [Monomorium pharaonis]	NA
Pharaoh_ant_07541	LOC105837668	NPi_Ovary_up	24432.2	1.10288	0.0018211	0.144103	99.4334	71.594	57.3751	53.474	80.0676	114.107	241.787	126.816	129.784	93.8766	168.55	131.644	331.192	FBgn0034361	mRpS28	mitochondrial ribosomal protein S28	Insufficient genetic data for FlyBase to solicit a summary.	28S ribosomal protein S28, mitochondrial OS=Mus musculus OX=10090 GN=Mrps28 PE=1 SV=1	28S ribosomal protein S28, mitochondrial [Monomorium pharaonis]	[Dmel]GO:0005763#mitochondrial small ribosomal subunit;GO:0032543#mitochondrial translation;GO:0006412#translation;GO:0003735#structural constituent of ribosome;
Pharaoh_ant_02106	LOC105835909	NPi_Ovary_down	41916.5	-1.07793	0.0018437	0.144546	334.657	265.288	538.556	669.084	1435.82	523.872	297.791	288.664	313.253	357.968	373.74	283.337	290.638	FBgn0002772	Mlc1	Myosin alkali light chain 1	Insufficient genetic data for FlyBase to solicit a summary.	Myosin light chain alkali OS=Drosophila melanogaster OX=7227 GN=Mlc1 PE=1 SV=4	myosin light chain alkali isoform X1 [Monomorium pharaonis]	[Dmel]GO:0005859#muscle myosin complex;GO:0032036#myosin heavy chain binding;GO:0005509#calcium ion binding;GO:0005829#cytosol;GO:0050790#regulation of catalytic activity;GO:0030234#enzyme regulator activity;GO:0007498#mesoderm development;GO:0006936#muscle contraction;
Pharaoh_ant_09646	LOC105835145	NPi_Ovary_up	5532.97	0.408192	0.00184925	0.144546	30.777	18.6476	15.563	15.5397	13.401	12.8061	21.584	18.3285	26.4953	34.2405	17.5799	30.5627	18.6193	FBgn0034276	Sardh	Sarcosine dehydrogenase	Insufficient genetic data for FlyBase to solicit a summary.	Sarcosine dehydrogenase, mitochondrial OS=Mus musculus OX=10090 GN=Sardh PE=1 SV=1	sarcosine dehydrogenase, mitochondrial [Monomorium pharaonis]	[Dmel]GO:0055114#oxidation-reduction process;GO:0008480#sarcosine dehydrogenase activity;GO:0033353#S-adenosylmethionine cycle;GO:1901053#sarcosine catabolic process;GO:0005739#mitochondrion;GO:0005737#cytoplasm;GO:0016491#oxidoreductase activity;GO:0005759#mitochondrial matrix;
Pharaoh_ant_05315	LOC105833704	NPi_Ovary_down	4677.5	-0.42608	0.00187821	0.14592	46.1904	25.8806	14.0167	23.3285	28.1689	14.6565	15.8921	10.2175	22.0066	26.4221	15.7765	19.3489	19.9862	FBgn0263995	cpo	couch potato	couch potato (cpo) is most strongly expressed in nuclei of the central and peripheral nervous systems and the ring gland, where its product may regulate gene transcription to control complex neurological and neuroendocrine functions. It is required for normal synaptic transmission, climate adaptation, olfaction, diapause and behavioral responses.	Protein couch potato OS=Drosophila melanogaster OX=7227 GN=cpo PE=2 SV=4	protein couch potato isoform X2 [Monomorium pharaonis]	[Dmel]GO:0007268#chemical synaptic transmission;GO:0003729#mRNA binding;GO:0035206#regulation of hemocyte proliferation;GO:0022611#dormancy process;GO:0005634#nucleus;
Pharaoh_ant_13114	LOC105831787	NPi_Ovary_down	19057.2	-0.855648	0.00189422	0.146277	22.3997	8.82266	7.91581	13.674	27.2156	4.58066	5.95554	3.91131	9.72378	12.1142	8.00682	5.52755	7.89838	FBgn0262636	dati	datilografo	datilografo (dati) encodes a conserved zinc finger transcription factor required for the differentiation of neurons in the ventral nerve cord and the brain. In adult brains, the product of dati is required in cholinergic neurons to generate the decisions of accepting or rejecting male courtship.	Zinc finger protein 362 OS=Homo sapiens OX=9606 GN=ZNF362 PE=1 SV=1	Krueppel homolog 1 [Monomorium pharaonis]	[Dmel]GO:0006357#regulation of transcription by RNA polymerase II;GO:0016319#mushroom body development;GO:0031175#neuron projection development;GO:0000981#DNA-binding transcription factor activity, RNA polymerase II-specific;GO:0048699#generation of neurons;GO:0045925#positive regulation of female receptivity;GO:0008344#adult locomotory behavior;GO:0043565#sequence-specific DNA binding;
Pharaoh_ant_00696	LOC105835225	NPi_Ovary_down	9389.49	-0.929579	0.0019066	0.146352	26.0684	19.0143	23.6031	34.3858	62.4216	13.5513	18.471	9.43366	12.878	22.6309	16.4637	11.2376	21.0994	FBgn0038349	AOX3	Aldehyde oxidase 3	Aldehyde oxidase 3 (AOX3) encodes a pyridoxal oxidase involved in pyridoxal metabolism.	Xanthine dehydrogenase OS=Drosophila pseudoobscura pseudoobscura OX=46245 GN=ry PE=3 SV=2	xanthine dehydrogenase [Monomorium pharaonis]	[Dmel]GO:0006117#acetaldehyde metabolic process;GO:0055114#oxidation-reduction process;GO:0071949#FAD binding;GO:0051537#2 iron, 2 sulfur cluster binding;GO:0009055#electron transfer activity;GO:0005506#iron ion binding;GO:0004031#aldehyde oxidase activity;
Pharaoh_ant_14383	-	NPi_Ovary_down	29.7431	-1.232	0.00194711	NA	1.91925	1.20142	1.25518	2.41153	2.15986	1.14697	0.718418	0.399958	1.38045	1.25704	0.303592	0.913478	0.523516	NA	NA	NA	NA	Putative 115 kDa protein in type-1 retrotransposable element R1DM OS=Drosophila melanogaster OX=7227 GN=R1A1-element\ORF2 PE=4 SV=1	uncharacterized protein LOC105830791, partial [Monomorium pharaonis]	[Unip]GO:0003964#RNA-directed DNA polymerase activity;GO:0006278#RNA-dependent DNA biosynthetic process;
Pharaoh_ant_10529	LOC105835131	NPi_Ovary_up	6041.06	0.64361	0.00197821	0.150382	82.8722	32.4272	29.0464	39.6523	32.8607	33.3907	60.8832	34.908	109.47	85.4232	48.2722	84.5361	35.5812	FBgn0033773	Mos	Mos oncogene	Mos oncogene (Mos) encodes a kinase that activates the MAPK cascade during oogenesis.	Serine/threonine-protein kinase mos OS=Patiria pectinifera OX=7594 GN=mos PE=1 SV=1	serine/threonine-protein kinase mos isoform X3 [Solenopsis invicta]	[Dmel]GO:0048599#oocyte development;GO:1902103#negative regulation of metaphase/anaphase transition of meiotic cell cycle;GO:0007050#cell cycle arrest;GO:0006468#protein phosphorylation;GO:0004672#protein kinase activity;GO:0005737#cytoplasm;GO:0016301#kinase activity;GO:0043410#positive regulation of MAPK cascade;GO:0032008#positive regulation of TOR signaling;GO:0007165#signal transduction;GO:0…
MPGPB.6452.1	LOC105832315	NPi_Ovary_up	1498.37	0.905993	0.00198256	0.150382	12.8295	5.32857	4.20716	3.78514	7.63361	2.60137	7.6414	3.22562	12.8393	17.6312	5.1487	16.0796	16.1862	NA	NA	NA	NA	NA	uncharacterized protein LOC105832315 [Monomorium pharaonis]	NA
Pharaoh_ant_18017	LOC105840042	NPi_Ovary_down	848.609	-1.76524	0.0020012	0.150902	3.89236	8.07138	12.6184	3.13759	10.7427	1.31917	1.79177	0.100002	1.59791	6.41048	3.21467	1.01682	2.19903	FBgn0002563	Lsp1beta	Larval serum protein 1 beta	In progress.	Hexamerin OS=Blaberus discoidalis OX=6981 PE=2 SV=1	allergen Cr-PI [Monomorium pharaonis]	[Dmel]GO:0005616#larval serum protein complex;
Pharaoh_ant_13715	LOC105836054	NPi_Ovary_down	4203.86	-0.429524	0.0020382	0.15247	21.5434	10.8359	9.38544	14.2536	11.3984	6.95145	7.90892	7.28381	8.03636	17.8646	7.71799	8.39833	7.22879	FBgn0026438	Eaat2	Excitatory amino acid transporter 2	Excitatory amino acid transporter 2 (Eaat2) encodes a transmembrane protein involved in aspartate and taurine transport.	Excitatory amino acid transporter OS=Caenorhabditis elegans OX=6239 GN=glt-1 PE=1 SV=2	excitatory amino acid transporter isoform X1 [Monomorium pharaonis]	[Dmel]GO:0005369#taurine:sodium symporter activity;GO:0015501#glutamate:sodium symporter activity;GO:0005886#plasma membrane;GO:0015734#taurine transport;GO:0016021#integral component of membrane;GO:0015183#L-aspartate transmembrane transporter activity;
Pharaoh_ant_14878	LOC105830126	NPi_Ovary_down	16119.2	-0.693958	0.00205499	0.15247	96.9748	56.7746	109.605	93.1595	96.0555	71.062	51.3831	53.0766	49.0627	59.9901	59.9793	63.079	55.0946	ENSG00000149090	NA	PAMR1	NA	Modular serine protease OS=Drosophila melanogaster OX=7227 GN=modSP PE=1 SV=2	modular serine protease [Monomorium pharaonis]	[Hsap]GO:0004252#serine-type endopeptidase activity;GO:0006508#proteolysis;GO:0005509#calcium ion binding;GO:0005576#extracellular region;
Pharaoh_ant_09974	LOC105839466	NPi_Ovary_up	7591.8	1.03776	0.00205768	0.15247	20.4962	15.6974	11.1592	16.646	28.3484	26.0897	25.8634	42.3556	63.8853	65.4559	13.0709	40.3023	59.7466	NA	NA	NA	NA	Protein yellow OS=Drosophila pseudoobscura pseudoobscura OX=46245 GN=y PE=3 SV=2	protein yellow-like [Monomorium pharaonis]	NA
Pharaoh_ant_17194	LOC105834788	NPi_Ovary_down	32856.1	-0.286344	0.00216868	0.159772	79.7765	45.4088	37.0233	47.3828	43.2967	30.1531	33.0008	29.3334	38.858	46.8313	37.4422	43.2639	37.1805	FBgn0259212	cno	canoe	canoe (cno) encodes a scaffold protein in adherens junctions that is involved in morphogenesis in a variety of tissues.	Afadin OS=Homo sapiens OX=9606 GN=AFDN PE=1 SV=3	Afadin [Ooceraea biroi]	[Dmel]GO:0007391#dorsal closure;GO:0016028#rhabdomere;GO:0016318#ommatidial rotation;GO:0005912#adherens junction;GO:0017016#Ras GTPase binding;GO:0046328#regulation of JNK cascade;GO:0048598#embryonic morphogenesis;GO:0045880#positive regulation of smoothened signaling pathway;GO:0000132#establishment of mitotic spindle orientation;GO:0050839#cell adhesion molecule binding;GO:0009898#cytoplasmic…
Pharaoh_ant_11818	LOC105831456	NPi_Ovary_up	3776.36	0.624948	0.00219745	0.160966	21.2796	13.8375	9.61668	13.1792	8.17865	11.6002	21.3559	15.6285	15.928	22.4188	18.8432	17.9558	26.0548	FBgn0039282	Bili	Band4.1 inhibitor LRP interactor	In progress.	FERM domain-containing protein 8 OS=Danio rerio OX=7955 GN=frmd8 PE=2 SV=1	putative FERM domain-containing protein FRMD8P1 [Monomorium pharaonis]	[Dmel]GO:0090090#negative regulation of canonical Wnt signaling pathway;GO:0005886#plasma membrane;GO:0003674#molecular_function;GO:0005856#cytoskeleton;
Pharaoh_ant_05803	LOC105838590	NPi_Ovary_down	5078.9	-0.489078	0.00223222	0.162584	23.9462	14.7415	12.5677	16.5907	13.9191	5.52246	9.10066	7.92765	10.5485	15.8527	9.5938	8.89374	8.97594	FBgn0261556	CG42674	-	In progress.	Pleckstrin homology domain-containing family G member 5 OS=Rattus norvegicus OX=10116 GN=Plekhg5 PE=1 SV=1	pleckstrin homology domain-containing family G member 5 isoform X1 [Monomorium pharaonis] pleckstrin homology domain-containing family G member 5 isoform X1 [Monomorium pharaonis] pleckstrin homology domain-containing family G member 5 isoform X1 [Monomorium pharaonis]	[Dmel]GO:0005575#cellular_component;GO:0007480#imaginal disc-derived leg morphogenesis;GO:0035025#positive regulation of Rho protein signal transduction;GO:0005089#Rho guanyl-nucleotide exchange factor activity;
Pharaoh_ant_18432	LOC105828442	NPi_Ovary_up	107.308	2.59305	0.00227618	0.16485	0.911165	0.183512	0.0347553	0.248885	0.308024	0.0845532	6.66814	0.058969	0.621694	1.95899	0.0626653	0.21118	0.551677	NA	NA	NA	NA	Fatty acyl-CoA reductase wat OS=Drosophila melanogaster OX=7227 GN=wat PE=1 SV=1	fatty acyl-CoA reductase wat [Solenopsis invicta]	[Unip]GO:0016020#membrane;GO:0016491#oxidoreductase activity;GO:0055114#oxidation-reduction process;GO:0080019#fatty-acyl-CoA reductase (alcohol-forming) activity;GO:0016021#integral component of membrane;GO:0102965#alcohol-forming fatty acyl-CoA reductase activity;GO:0006629#lipid metabolic process;
Pharaoh_ant_02777	LOC105839026	NPi_Ovary_down	47686.5	-0.951837	0.00230123	0.165727	149.646	62.2257	146.105	284.216	299.189	92.5432	92.5087	62.9671	67.2867	124.178	88.4327	79.4354	124.245	NA	NA	NA	NA	Thyrotropin-releasing hormone-degrading ectoenzyme OS=Rattus norvegicus OX=10116 GN=Trhde PE=1 SV=1	thyrotropin-releasing hormone-degrading ectoenzyme [Monomorium pharaonis]	[Unip]GO:0016020#membrane;GO:0008270#zinc ion binding;GO:0006508#proteolysis;GO:0016021#integral component of membrane;GO:0008237#metallopeptidase activity;
Pharaoh_ant_13029	LOC105459786	NPi_Ovary_up	21873.2	0.576734	0.00236673	0.169492	128.613	93.7376	87.4105	65.9	84.3798	74.224	112.439	61.1541	176.488	180.085	120.282	170.52	163.912	NA	NA	NA	NA	NA	uncharacterized protein LOC105835588 isoform X2 [Monomorium pharaonis]	NA
Pharaoh_ant_00558	LOC105832066	NPi_Ovary_down	875.64	-0.615169	0.00240589	0.171339	12.5525	4.82409	3.91653	6.51828	8.44571	2.63796	3.68642	2.33375	2.77992	6.90845	3.49021	5.70164	3.78959	FBgn0032264	Lip4	Lipase 4	In progress.	Lipase 3 OS=Drosophila melanogaster OX=7227 GN=Lip3 PE=2 SV=1	lipase 3 isoform X1 [Monomorium pharaonis]	[Dmel]GO:0016788#hydrolase activity, acting on ester bonds;
Pharaoh_ant_05097	LOC105832241	NPi_Ovary_down	865.975	-1.10482	0.00245416	0.172878	15.4454	2.01037	7.8195	6.51531	9.66319	3.3025	2.46194	1.02734	5.85948	8.06559	1.9076	4.2386	1.97768	NA	NA	NA	NA	Cytochrome P450 6k1 OS=Blattella germanica OX=6973 GN=CYP6K1 PE=2 SV=1	cytochrome P450 6k1-like isoform X1 [Monomorium pharaonis]	[Unip]GO:0016020#membrane;GO:0016705#oxidoreductase activity, acting on paired donors, with incorporation or reduction of molecular oxygen;GO:0016491#oxidoreductase activity;GO:0020037#heme binding;GO:0055114#oxidation-reduction process;GO:0005506#iron ion binding;GO:0016021#integral component of membrane;GO:0046872#metal ion binding;GO:0004497#monooxygenase activity;
Pharaoh_ant_00142	LOC105833998	NPi_Ovary_up	280.624	1.346	0.00245447	0.172878	2.14988	1.0567	0.911936	0.717996	0.540905	0.874658	5.43255	1.81737	1.14543	1.42895	1.14198	1.44922	4.6411	NA	NA	NA	NA	Gephyrin OS=Mus musculus OX=10090 GN=Gphn PE=1 SV=2	gephyrin [Monomorium pharaonis]	[Unip]GO:0016740#transferase activity;GO:0005524#ATP binding;GO:0061598#molybdopterin adenylyltransferase activity;GO:0032324#molybdopterin cofactor biosynthetic process;GO:0046872#metal ion binding;GO:0061599#molybdopterin molybdotransferase activity;GO:0006777#Mo-molybdopterin cofactor biosynthetic process;
Pharaoh_ant_01292	LOC105836740	NPi_Ovary_up	2313.46	2.33406	0.00249518	0.174059	3.06418	7.42135	1.43343	3.06202	3.5875	4.54376	30.6035	11.552	2.22822	2.4119	18.7939	2.72585	64.6995	NA	NA	NA	NA	Vesicular glutamate transporter 2 OS=Rattus norvegicus OX=10116 GN=Slc17a6 PE=1 SV=1	uncharacterized transporter slc-17.2-like [Monomorium pharaonis]	[Unip]GO:0022857#transmembrane transporter activity;GO:0016020#membrane;GO:0055085#transmembrane transport;GO:0016021#integral component of membrane;
Pharaoh_ant_08791	LOC105829602	NPi_Ovary_down	2473.97	-1.563	0.00253179	0.174059	30.7648	1.41068	12.3989	22.5979	30.2414	7.32756	6.39218	0.860587	6.64037	10.4493	3.11722	1.83144	11.6428	FBgn0052694	CG32694	-	Insufficient genetic data for FlyBase to solicit a summary.	NA	hypothetical protein ALC57_04078 [Trachymyrmex cornetzi]	NA
Pharaoh_ant_02149	LOC105832213	NPi_Ovary_down	3752.85	-0.672976	0.00253369	0.174059	15.9318	4.57356	6.4021	11.3308	13.4017	4.23665	4.88668	3.26199	5.76536	10.9521	4.55811	4.95465	6.33174	FBgn0003159	CG2841	-	Insufficient genetic data for FlyBase to solicit a summary.	Cordon-bleu protein-like 1 OS=Homo sapiens OX=9606 GN=COBLL1 PE=1 SV=3	PREDICTED: uncharacterized protein LOC105569073 isoform X3 [Vollenhovia emeryi] PREDICTED: uncharacterized protein LOC105569073 isoform X3 [Vollenhovia emeryi]	[Dmel]GO:0003674#molecular_function;GO:0005575#cellular_component;GO:0008150#biological_process;
Pharaoh_ant_04586	LOC108768212	NPi_Ovary_down	445.037	-0.902243	0.00253539	0.174059	6.18798	5.65178	3.84551	6.56115	6.08425	2.45825	1.93802	3.05382	2.55262	1.68644	3.98539	2.55382	2.33718	NA	NA	NA	NA	NA	uncharacterized protein LOC105838823 [Monomorium pharaonis]	NA
Pharaoh_ant_05711	LOC105829984	NPi_Ovary_down	80.9257	-2.14141	0.00254754	0.174059	2.979	0.195087	0.962546	1.68806	0.406359	0.0608644	0.118182	0.109152	0.0799137	0.930537	0.193323	0.0232676	0.162297	NA	NA	NA	NA	Elongation of very long chain fatty acids protein OS=Drosophila melanogaster OX=7227 GN=ELOVL PE=2 SV=2	elongation of very long chain fatty acids protein 7 [Monomorium pharaonis]	[Unip]GO:0016740#transferase activity;GO:0016020#membrane;GO:0102337#3-oxo-cerotoyl-CoA synthase activity;GO:0102756#very-long-chain 3-ketoacyl-CoA synthase activity;GO:0102336#3-oxo-arachidoyl-CoA synthase activity;GO:0016021#integral component of membrane;GO:0006633#fatty acid biosynthetic process;GO:0006631#fatty acid metabolic process;GO:0102338#3-oxo-lignoceronyl-CoA synthase activity;GO:000…
Pharaoh_ant_12243	LOC105834251	NPi_Ovary_up	1373.73	0.679658	0.0025527	0.174059	15.4654	7.40527	4.79453	3.86593	5.74188	5.20413	10.9712	8.81528	15.8823	10.3233	6.82284	12.181	10.2061	FBgn0285912	mah	mahogany	Insufficient genetic data for FlyBase to solicit a summary.	Amino acid transporter AVT1C OS=Arabidopsis thaliana OX=3702 GN=AVT1C PE=1 SV=1	amino acid transporter AVT1C [Monomorium pharaonis]	[Dmel]GO:0015171#amino acid transmembrane transporter activity;GO:0005886#plasma membrane;GO:0003333#amino acid transmembrane transport;
Pharaoh_ant_03462	LOC112588588	NPi_Ovary_up	571.569	1.45999	0.00261364	0.177271	1.97857	1.34285	0.40696	2.36996	0.340917	0.437108	3.61215	0.566637	4.91394	6.31459	0.466716	4.5202	2.33718	NA	NA	NA	NA	Putative nuclease HARBI1 OS=Rattus norvegicus OX=10116 GN=Harbi1 PE=2 SV=1	putative nuclease HARBI1 isoform X2 [Harpegnathos saltator]	NA
Pharaoh_ant_15802	LOC105837999	NPi_Ovary_down	21826.8	-0.378601	0.00266513	0.179812	90.2118	64.8004	56.0723	73.7008	67.1013	50.1408	46.36	42.4757	45.1252	70.3809	50.6345	65.2228	48.8967	ENSG00000129646	NA	QRICH2	NA	Glutamine-rich protein 2 OS=Homo sapiens OX=9606 GN=QRICH2 PE=1 SV=1	mucin-19 isoform X1 [Monomorium pharaonis]	[Hsap]GO:0005929#cilium;GO:0016020#membrane;GO:0030317#flagellated sperm motility;GO:0031965#nuclear membrane;GO:0042995#cell projection;GO:0005634#nucleus;GO:0005737#cytoplasm;GO:0036126#sperm flagellum;GO:0005515#protein binding;GO:0031514#motile cilium;GO:2000059#negative regulation of ubiquitin-dependent protein catabolic process;GO:0030031#cell projection assembly;
Pharaoh_ant_14999	LOC105835960	NPi_Ovary_down	1214.39	-1.01157	0.00268111	0.179943	12.5908	1.61251	4.93446	6.44545	11.2437	3.06384	3.16003	2.15291	2.64584	8.46535	1.83829	3.25683	2.05654	FBgn0031301	CG14339	-	Insufficient genetic data for FlyBase to solicit a summary.	Cilia- and flagella-associated protein 70 OS=Macaca fascicularis OX=9541 GN=CFAP70 PE=2 SV=2	LOW QUALITY PROTEIN: cilia- and flagella-associated protein 70 [Monomorium pharaonis]	[Dmel]GO:0051301#cell division;GO:0016567#protein ubiquitination;GO:0005680#anaphase-promoting complex;GO:0005737#cytoplasm;GO:0031145#anaphase-promoting complex-dependent catabolic process;GO:0045842#positive regulation of mitotic metaphase/anaphase transition;GO:0007091#metaphase/anaphase transition of mitotic cell cycle;
Pharaoh_ant_18085	LOC105836844	NPi_Ovary_up	5403.65	0.570699	0.00270463	0.180576	59.3049	36.0383	35.0513	47.5191	28.3047	31.4651	70.2187	34.731	85.165	84.7177	37.595	78.1787	41.2156	FBgn0011770	Gip	GIP-like	Insufficient genetic data for FlyBase to solicit a summary.	Putative hydroxypyruvate isomerase OS=Danio rerio OX=7955 GN=hyi PE=2 SV=2	putative hydroxypyruvate isomerase [Monomorium pharaonis] putative hydroxypyruvate isomerase [Monomorium pharaonis]	[Dmel]GO:0008903#hydroxypyruvate isomerase activity;GO:0046487#glyoxylate metabolic process;GO:0005576#extracellular region;
MPQPB.6678.1	LOC114254863	NPi_Ovary_up	121.099	1.28796	0.00274189	0.181201	0.313527	0.510284	0.173115	0.329773	0.424387	0.240215	0.884715	0.308735	0.693875	1.1847	0.36878	0.514252	1.98741	NA	NA	NA	NA	Queuosine salvage protein OS=Homo sapiens OX=9606 GN=C9orf64 PE=1 SV=1	queuosine salvage protein-like [Monomorium pharaonis]	NA
Pharaoh_ant_07713	LOC105835826	NPi_Ovary_up	3304.9	2.42938	0.00275316	0.181201	8.54853	3.16851	1.79142	3.75512	2.43094	2.32267	87.2053	3.18259	1.48485	9.04239	2.2125	3.01688	14.0325	FBgn0037664	CG8420	-	Insufficient genetic data for FlyBase to solicit a summary.	NA	uncharacterized protein LOC105835826 isoform X1 [Monomorium pharaonis]	[Dmel]GO:0005615#extracellular space;GO:0003674#molecular_function;GO:0032504#multicellular organism reproduction;
Pharaoh_ant_07914	LOC105833056	NPi_Ovary_down	2518.59	-0.662408	0.002763	0.181201	14.7245	5.89877	5.13339	8.55343	11.3944	2.95402	3.20427	3.88262	5.25509	7.73954	5.97926	4.32226	3.69514	FBgn0004622	TkR99D	Tachykinin-like receptor at 99D	In progress.	Tachykinin-like peptides receptor 99D OS=Drosophila melanogaster OX=7227 GN=TkR99D PE=2 SV=2	tachykinin-like peptides receptor 99D isoform X1 [Monomorium pharaonis]	[Dmel]GO:0050805#negative regulation of synaptic transmission;GO:0042048#olfactory behavior;GO:0050911#detection of chemical stimulus involved in sensory perception of smell;GO:1904058#positive regulation of sensory perception of pain;GO:0008188#neuropeptide receptor activity;GO:0007217#tachykinin receptor signaling pathway;GO:0007218#neuropeptide signaling pathway;GO:0007186#G protein-coupled re…
Pharaoh_ant_17379	LOC105831727	NPi_Ovary_down	2821.17	-0.499483	0.00279124	0.181201	20.3381	8.90726	10.524	13.3477	12.0129	6.07914	7.7665	4.34295	6.44683	15.2244	8.25507	8.31938	8.8744	FBgn0005586	Rab3	Rab3	Rab3 (Rab3) encodes a member of a large family of Ras-like small GTPases. Localized primarily at the synapse, Rab3 product is involved in mechanisms that control synaptic development and function, including the regulation of active zone protein composition at the neuromuscular junction.	Ras-related protein Rab-3 OS=Drosophila melanogaster OX=7227 GN=Rab3 PE=1 SV=1	ras-related protein Rab-3 isoform X1 [Monomorium pharaonis]	[Dmel]GO:0017157#regulation of exocytosis;GO:0008021#synaptic vesicle;GO:0048790#maintenance of presynaptic active zone structure;GO:0005886#plasma membrane;GO:0031630#regulation of synaptic vesicle fusion to presynaptic active zone membrane;GO:0048786#presynaptic active zone;GO:0048172#regulation of short-term neuronal synaptic plasticity;GO:0045202#synapse;GO:0031982#vesicle;GO:0009306#protein …
Pharaoh_ant_16919	LOC118644049	NPi_Ovary_up	16830.8	0.719829	0.00279409	0.181201	56.8289	40.5992	19.903	25.2481	25.9159	12.7131	46.8027	49.3712	66.9302	46.124	25.3008	39.2568	47.944	FBgn0010383	Cyp18a1	Cytochrome P450-18a1	Cytochrome P450-18a1 (Cyp18a1) encodes a P450 enzyme that inactivates the hormone 20 hydroxy ecdysone through addition of an OH group to the 26 carbon of the hormone molecule. It is expressed in many larval tissues. Cyp18a1 mutants result in prepupal lethality due to improper activation kinetics of the transcription factor encoded by ftz-f1.	Cytochrome P450 18a1 OS=Drosophila melanogaster OX=7227 GN=Cyp18a1 PE=2 SV=2	cytochrome P450 18a1 [Monomorium pharaonis] cytochrome P450 18a1 [Monomorium pharaonis] cytochrome P450 18a1 [Monomorium pharaonis] cytochrome P450 18a1 [Monomorium pharaonis]	[Dmel]GO:0055114#oxidation-reduction process;GO:0006082#organic acid metabolic process;GO:0042738#exogenous drug catabolic process;GO:0046344#ecdysteroid catabolic process;GO:0005737#cytoplasm;GO:0043231#intracellular membrane-bounded organelle;GO:0005506#iron ion binding;GO:0008395#steroid hydroxylase activity;GO:0035210#prepupal development;GO:0006805#xenobiotic metabolic process;GO:0020037#hem…
Pharaoh_ant_00958	LOC105832781	NPi_Ovary_up	37.4934	2.41865	0.0027988	0.181201	0.0642524	0.0643535	0.0281845	0.172151	0.0723075	0.0457119	0.0320681	0.0255042	0.630197	0.557597	0.0338786	0.428137	1.27295	NA	NA	NA	NA	NA	LOW QUALITY PROTEIN: uncharacterized protein LOC105832781 [Monomorium pharaonis]	NA
Pharaoh_ant_11247	LOC105834769	NPi_Ovary_up	1309.1	1.56474	0.00283095	0.181367	7.09818	13.1754	2.71659	1.62046	2.85518	8.23159	39.6767	17.487	5.95612	10.2501	12.2116	8.73544	28.86	NA	NA	NA	NA	Zinc carboxypeptidase A 1 OS=Anopheles gambiae OX=7165 GN=AGAP009593 PE=2 SV=3	zinc carboxypeptidase [Monomorium pharaonis]	[Unip]GO:0004181#metallocarboxypeptidase activity;GO:0006508#proteolysis;GO:0008270#zinc ion binding;GO:0004180#carboxypeptidase activity;
Pharaoh_ant_10677	LOC105834880	NPi_Ovary_down	8899.61	-0.507223	0.00284274	0.181367	83.738	42.1333	31.2971	62.5032	39.8566	18.5059	28.3779	22.3394	26.1888	46.3281	28.4396	29.8292	35.9073	FBgn0033639	CG9003	-	In progress.	F-box/LRR-repeat protein 20 OS=Bos taurus OX=9913 GN=FBXL20 PE=2 SV=2	F-box/LRR-repeat protein 20 isoform X1 [Monomorium pharaonis]	[Dmel]GO:0034976#response to endoplasmic reticulum stress;GO:0019005#SCF ubiquitin ligase complex;GO:0006511#ubiquitin-dependent protein catabolic process;GO:0031146#SCF-dependent proteasomal ubiquitin-dependent protein catabolic process;
Pharaoh_ant_16683	LOC105832819	NPi_Ovary_up	22905.2	0.453303	0.00284381	0.181367	161.992	122.666	113.261	138.392	114.521	117.294	143.803	122.916	227.852	285.692	139.152	219.175	179.669	NA	NA	NA	NA	Probable E3 ubiquitin-protein ligase sinah OS=Drosophila melanogaster OX=7227 GN=sinah PE=1 SV=2	uncharacterized protein LOC105832819 [Monomorium pharaonis]	NA
Pharaoh_ant_15772	LOC105829522	NPi_Ovary_down	31392.5	-1.00647	0.00286585	0.181868	93.4465	34.3823	136.282	161.659	194.855	134.649	80.7915	36.9412	52.3621	110.501	65.3901	65.6502	79.832	FBgn0038774	CG5023	-	Insufficient genetic data for FlyBase to solicit a summary.	Muscle-specific protein 20 OS=Drosophila melanogaster OX=7227 GN=Mp20 PE=2 SV=2	muscle-specific protein 20 [Monomorium pharaonis]	[Dmel]GO:0031032#actomyosin structure organization;GO:0003779#actin binding;
Pharaoh_ant_04742	LOC105829385	NPi_Ovary_down	1002.68	-1.10529	0.00290411	0.182892	12.1589	3.83816	9.1669	5.59435	25.9418	4.17485	3.99809	3.32068	4.86992	10.4026	2.53886	4.22078	5.5003	NA	NA	NA	NA	NA	uncharacterized protein LOC105829385 [Monomorium pharaonis]	NA
Pharaoh_ant_11466	LOC105839714	NPi_Ovary_up	3692.34	0.900733	0.00291052	0.182892	16.2784	15.5436	6.4858	5.01751	4.28808	7.95608	19.3816	17.0544	13.6918	14.3043	11.8135	20.4804	20.4448	FBgn0036481	CG16959	-	Insufficient genetic data for FlyBase to solicit a summary.	NA	uncharacterized protein LOC105839714 isoform X2 [Monomorium pharaonis]	NA
Pharaoh_ant_08287	LOC118644452	NPi_Ovary_down	187.764	-2.01439	0.00297399	0.185969	3.66686	0.368709	1.27573	0.416137	14.3558	2.41567	0.19454	0.991356	0.453104	2.04235	1.18747	0.978444	0.88705	NA	NA	NA	NA	DNA-directed RNA polymerase II subunit RPB1 OS=Plasmodium falciparum (isolate CDC / Honduras) OX=5836 GN=RPII PE=3 SV=1	hypothetical protein DBV15_03255 [Temnothorax longispinosus]	NA
Pharaoh_ant_03894	LOC105836409	NPi_Ovary_down	1059.22	-0.68055	0.00299648	0.186465	21.7552	7.29519	6.96698	11.2915	9.77047	3.54927	4.36233	3.92672	8.03511	9.54657	2.92276	5.69615	7.28678	FBgn0004511	dy	dusky	dusky (dy) encodes a membrane-anchored protein of the zona pellucida domain protein familiy. Along with the homologous gene m, it regulates epidermal cell size/shape changes during wing morphogenesis. It also functions to remodel epidermal cell shape during embryonic and later developmental stages, through interactions with the extracellular matrix.	NA	uncharacterized protein LOC105836409 [Monomorium pharaonis]	[Dmel]GO:0000902#cell morphogenesis;GO:0016021#integral component of membrane;GO:0007476#imaginal disc-derived wing morphogenesis;
Pharaoh_ant_01411	LOC105834384	NPi_Ovary_up	1383.4	2.59066	0.00304284	0.187146	2.93717	11.0155	1.47787	1.34085	0.981013	1.73931	90.5481	4.84782	23.216	5.57317	2.02697	7.44208	2.00293	FBgn0039754	CG9747	-	Insufficient genetic data for FlyBase to solicit a summary.	Acyl-CoA Delta(11) desaturase OS=Spodoptera littoralis OX=7109 PE=1 SV=1	acyl-CoA Delta(11) desaturase [Monomorium pharaonis] acyl-CoA Delta(11) desaturase [Monomorium pharaonis]	[Dmel]GO:0055114#oxidation-reduction process;GO:0004768#stearoyl-CoA 9-desaturase activity;GO:0006636#unsaturated fatty acid biosynthetic process;GO:0005789#endoplasmic reticulum membrane;GO:0005506#iron ion binding;
Pharaoh_ant_11299	LOC105830577	NPi_Ovary_up	2648.23	1.19862	0.00304596	0.187146	21.0881	2.31688	6.7653	1.66203	6.36666	6.883	10.3585	11.6143	26.2132	11.4794	8.9748	30.1437	14.9675	ENSG00000103740	NA	ACSBG1	NA	Long-chain-fatty-acid--CoA ligase ACSBG2 OS=Xenopus laevis OX=8355 GN=acsbg2 PE=2 SV=1	very long-chain-fatty-acid--CoA ligase bubblegum [Monomorium pharaonis]	[Hsap]GO:0016020#membrane;GO:0005783#endoplasmic reticulum;GO:0005524#ATP binding;GO:0031410#cytoplasmic vesicle;GO:0004467#long-chain fatty acid-CoA ligase activity;GO:0005737#cytoplasm;GO:0016874#ligase activity;GO:0005829#cytosol;GO:0000166#nucleotide binding;GO:0006631#fatty acid metabolic process;GO:0035338#long-chain fatty-acyl-CoA biosynthetic process;GO:0051384#response to glucocorticoid;…
Pharaoh_ant_21046	-	NPi_Ovary_down	12073.7	-0.379928	0.00305641	0.187146	121.92	69.2486	55.4476	101.328	60.467	45.5938	63.1868	34.2803	58.2009	91.0401	46.2937	64.992	52.2159	NA	NA	NA	NA	Nucleosome-remodeling factor subunit NURF301 OS=Drosophila melanogaster OX=7227 GN=E(bx) PE=1 SV=2	nucleosome-remodeling factor subunit NURF301 [Monomorium pharaonis]	[Unip]GO:0016589#NURF complex;GO:0006357#regulation of transcription by RNA polymerase II;GO:0046872#metal ion binding;
Pharaoh_ant_14060	LOC105831093	NPi_Ovary_up	2969.45	1.26546	0.00306581	0.187146	4.6394	5.77016	4.53391	7.59691	3.26002	4.5319	13.556	18.2959	5.37865	9.45072	8.42503	3.43424	23.7871	NA	NA	NA	NA	Facilitated trehalose transporter Tret1 OS=Culex quinquefasciatus OX=7176 GN=Tret1 PE=3 SV=1	facilitated trehalose transporter Tret1-2 homolog [Monomorium pharaonis] facilitated trehalose transporter Tret1-2 homolog [Monomorium pharaonis] facilitated trehalose transporter Tret1-2 homolog [Monomorium pharaonis]	[Unip]GO:0022857#transmembrane transporter activity;GO:0016020#membrane;GO:0055085#transmembrane transport;GO:0016021#integral component of membrane;
Pharaoh_ant_22199	-	NPi_Ovary_down	147.462	-1.889	0.00310215	0.187857	0.980605	0.745304	0.779315	0.856266	1.26068	0.53342	0.00866223	0.337571	0.0680916	0.403543	0.0183026	0.297381	0.505808	NA	NA	NA	NA	Cyclic nucleotide-gated cation channel alpha-3 OS=Bos taurus OX=9913 GN=CNGA3 PE=2 SV=1	uncharacterized protein LOC105832045 isoform X2 [Monomorium pharaonis]	[Unip]GO:0016020#membrane;GO:0055085#transmembrane transport;GO:0034220#ion transmembrane transport;GO:0016021#integral component of membrane;GO:0005216#ion channel activity;GO:0006811#ion transport;
Pharaoh_ant_05049	LOC105836475	NPi_Ovary_down	4891.56	-2.29592	0.0031341	0.187857	29.4603	2.58718	68.2376	79.6349	220.23	31.6759	21.8582	0.813492	27.4993	23.1405	12.4495	3.37336	23.4825	FBgn0022770	Peritrophin-A	Peritrophin A	Insufficient genetic data for FlyBase to solicit a summary.	Protein obstructor-E OS=Drosophila melanogaster OX=7227 GN=obst-E PE=2 SV=2	protein obstructor-E [Monomorium pharaonis]	[Dmel]GO:0008061#chitin binding;GO:0005615#extracellular space;GO:0005576#extracellular region;GO:0006030#chitin metabolic process;GO:0032504#multicellular organism reproduction;
MPQPB.8878.1	LOC114253989	NPi_Ovary_up	2419.54	3.01141	0.00314206	0.187857	8.27511	1.04793	1.28962	1.18634	1.13852	13.0535	89.3484	92.255	2.39448	3.69112	35.0816	7.16187	1.5089	NA	NA	NA	NA	NA	uncharacterized protein LOC114253989 [Monomorium pharaonis]	NA
Pharaoh_ant_15171	LOC105836453	NPi_Ovary_down	8385.16	-0.777818	0.00314425	0.187857	83.8144	18.3847	13.597	23.8012	44.0961	9.42879	13.2183	10.0919	16.6608	22.899	15.2276	18.5376	19.1046	FBgn0262477	FoxP	Forkhead box P	Forkhead box P (FoxP) encodes a transcription factor expressed in the nervous system. It is involved in locomotion, operant self-learning and courtship behavior.	Forkhead box protein P1 OS=Homo sapiens OX=9606 GN=FOXP1 PE=1 SV=1	forkhead box protein P1 isoform X1 [Monomorium pharaonis]	[Dmel]GO:0003700#DNA-binding transcription factor activity;GO:0006355#regulation of transcription, DNA-templated;GO:0042803#protein homodimerization activity;GO:0045433#male courtship behavior, veined wing generated song production;GO:0040011#locomotion;GO:0035106#operant conditioning;GO:0043565#sequence-specific DNA binding;
Pharaoh_ant_03962	LOC105833261	NPi_Ovary_down	3831.83	-0.690257	0.00316223	0.187857	18.5403	7.77369	8.32365	9.16338	15.8799	3.78702	4.57916	6.20144	4.97509	9.25757	7.42636	5.93347	4.96507	NA	NA	NA	NA	Protein artichoke OS=Drosophila melanogaster OX=7227 GN=atk PE=1 SV=2	protein artichoke [Monomorium pharaonis]	[Unip]GO:0016020#membrane;GO:0016021#integral component of membrane;
Pharaoh_ant_21004	LOC108770363	NPi_Ovary_up	2022.47	0.513087	0.00316539	0.187857	20.3811	10.3227	7.5933	13.6284	8.45818	7.47857	15.681	8.48026	24.124	22.5307	13.8734	12.8305	14.5955	NA	NA	NA	NA	THAP domain-containing protein 1 B OS=Xenopus laevis OX=8355 GN=thap1-b PE=2 SV=1	uncharacterized protein LOC105836542 isoform X3 [Monomorium pharaonis]	[Unip]GO:0006313#transposition, DNA-mediated;GO:0004803#transposase activity;
Pharaoh_ant_03824	LOC105840631	NPi_Ovary_down	7147.77	-0.663606	0.00319477	0.188065	21.2167	8.9119	6.7098	9.98229	20.7641	4.91833	7.2656	6.61952	7.35323	8.6969	6.59662	6.72103	6.52483	NA	NA	NA	NA	NA	sestrin-3 [Monomorium pharaonis] sestrin-3 [Monomorium pharaonis] sestrin-3 [Monomorium pharaonis] sestrin-3 [Monomorium pharaonis]	[Unip]GO:0016020#membrane;GO:0016021#integral component of membrane;
Pharaoh_ant_02806	LOC105829584	NPi_Ovary_up	2413.19	0.496044	0.00319824	0.188065	11.0272	4.36199	3.29983	3.40427	4.59745	2.9595	6.71874	5.5348	6.41173	9.84639	6.12755	7.22623	4.18944	FBgn0020912	Ptx1	Ptx1	Ptx1 (Ptx1) encodes a paired-like homeobox transcription factor expressed during embryogenesis and in the adult digestive tract. It is strongly expressed in the middle midgut (copper cell region) where it is required for local stem cell quiescence and proper function of this region.	Pituitary homeobox homolog Ptx1 OS=Drosophila melanogaster OX=7227 GN=Ptx1 PE=2 SV=2	pituitary homeobox x [Pseudomyrmex gracilis]	[Dmel]GO:0006357#regulation of transcription by RNA polymerase II;GO:0000978#RNA polymerase II cis-regulatory region sequence-specific DNA binding;GO:0003700#DNA-binding transcription factor activity;GO:0005634#nucleus;GO:0009653#anatomical structure morphogenesis;GO:0001085#RNA polymerase II transcription factor binding;GO:0005667#transcription regulator complex;GO:0043565#sequence-specific DNA …
Pharaoh_ant_13088	LOC105834150	NPi_Ovary_up	5643.5	0.543251	0.00328808	0.191847	140.085	73.4181	59.6143	83.3401	64.8465	68.7565	124.055	73.6108	188.656	152.213	80.9207	156.593	76.8981	FBgn0036277	CG10418	-	Insufficient genetic data for FlyBase to solicit a summary.	U6 snRNA-associated Sm-like protein LSm2 OS=Homo sapiens OX=9606 GN=LSM2 PE=1 SV=1	U6 snRNA-associated Sm-like protein LSm2, partial [Acromyrmex echinatior] U6 snRNA-associated Sm-like protein LSm2, partial [Atta colombica] U6 snRNA-associated Sm-like protein LSm2, partial [Trachymyrmex cornetzi] U6 snRNA-associated Sm-like protein LSm2, partial [Trachymyrmex septentrionalis]	[Dmel]GO:0046540#U4/U6 x U5 tri-snRNP complex;GO:0071013#catalytic step 2 spliceosome;GO:0005634#nucleus;GO:0000381#regulation of alternative mRNA splicing, via spliceosome;GO:0000398#mRNA splicing, via spliceosome;GO:0030532#small nuclear ribonucleoprotein complex;GO:0003723#RNA binding;GO:0071011#precatalytic spliceosome;GO:0005688#U6 snRNP;GO:1990726#Lsm1-7-Pat1 complex;GO:0000932#P-body;GO:00…
Pharaoh_ant_06222	LOC105830797	NPi_Ovary_down	1901.75	-0.640511	0.00329766	0.191847	17.314	6.98344	7.55036	17.7237	14.1387	4.67002	6.66475	3.82155	6.91529	11.8442	7.74103	6.80493	6.84517	FBgn0029830	Grip	Glutamate receptor interacting protein	Glutamate receptor binding protein (Grip) encodes a protein involved in muscle attachment and synapse organization.	Glutamate receptor-interacting protein 2 OS=Homo sapiens OX=9606 GN=GRIP2 PE=1 SV=4	glutamate receptor-interacting protein 1 isoform X1 [Monomorium pharaonis] glutamate receptor-interacting protein 1 isoform X1 [Monomorium pharaonis] glutamate receptor-interacting protein 1 isoform X1 [Monomorium pharaonis] glutamate receptor-interacting protein 1 isoform X1 [Monomorium pharaonis]	[Dmel]GO:0016204#determination of muscle attachment site;GO:0030054#cell junction;GO:0098887#neurotransmitter receptor transport, endosome to postsynaptic membrane;GO:0050808#synapse organization;GO:0043113#receptor clustering;GO:0097120#receptor localization to synapse;GO:0097060#synaptic membrane;GO:0016203#muscle attachment;GO:0045211#postsynaptic membrane;GO:0014069#postsynaptic density;GO:00…
Pharaoh_ant_13966	LOC105833893	NPi_Ovary_down	3520.74	-0.724448	0.00330744	0.191847	41.3846	15.0365	8.23282	18.764	33.4107	7.93485	11.2897	6.72148	11.4502	23.9365	9.4058	10.6441	11.3187	FBgn0264607	CaMKII	Calcium/calmodulin-dependent protein kinase II	Calcium/calmodulin-dependent protein kinase II (CaMKII) encodes an abundant Ca[2+]-calmodulin-regulated serine/threonine protein kinase. In neurons it has a wide range of substrates in multiple subcellular compartments, regulating synaptic plasticity, excitability and cytoskeletal interactions.	Calcium/calmodulin-dependent protein kinase type II alpha chain OS=Drosophila melanogaster OX=7227 GN=CaMKII PE=1 SV=1	PREDICTED: calcium/calmodulin-dependent protein kinase type II alpha chain isoform X5 [Acromyrmex echinatior]	[Dmel]GO:0007268#chemical synaptic transmission;GO:0050710#negative regulation of cytokine secretion;GO:0030425#dendrite;GO:0005737#cytoplasm;GO:0010888#negative regulation of lipid storage;GO:0009267#cellular response to starvation;GO:0030424#axon;GO:0045211#postsynaptic membrane;GO:0007528#neuromuscular junction development;GO:0051489#regulation of filopodium assembly;GO:0004674#protein serine/…
Pharaoh_ant_20199	LOC105835009	NPi_Ovary_up	4366.55	0.516862	0.00333885	0.192005	12.3626	9.33972	7.0774	10.0838	5.45993	7.07315	12.5154	8.82004	13.8444	16.1322	7.83461	15.4585	13.9833	NA	NA	NA	NA	NA	uncharacterized protein LOC105835009 [Monomorium pharaonis]	[Unip]GO:0016020#membrane;GO:0016021#integral component of membrane;
Pharaoh_ant_17052	LOC105832672	NPi_Ovary_down	62513.4	-0.595895	0.00334013	0.192005	261.583	109.917	152.907	255.729	255.418	98.5428	89.2096	100.723	116.565	200.795	86.5481	140.49	150.207	WBGene00008028	NA	scl-6	NA	Cysteine-rich secretory protein 1 OS=Mus musculus OX=10090 GN=Crisp1 PE=2 SV=1	cysteine-rich secretory protein 1 [Monomorium pharaonis] cysteine-rich secretory protein 1 [Monomorium pharaonis] cysteine-rich secretory protein 1 [Monomorium pharaonis] cysteine-rich secretory protein 1 [Monomorium pharaonis] cysteine-rich secretory protein 1 [Monomorium pharaonis]	[Cele]GO:0005615#extracellular space;
Pharaoh_ant_10897	LOC105829137	NPi_Ovary_down	9397.85	-0.44492	0.00338436	0.193636	38.4414	21.6663	20.7792	23.5557	27.1325	12.0981	13.2736	15.3496	23.7328	23.3586	14.0109	16.2224	15.2666	FBgn0085413	CG34384	-	In progress.	Diacylglycerol kinase eta OS=Drosophila melanogaster OX=7227 GN=CG34384 PE=2 SV=1	diacylglycerol kinase eta isoform X1 [Monomorium pharaonis]	[Dmel]GO:0004143#diacylglycerol kinase activity;GO:0035556#intracellular signal transduction;GO:0007205#protein kinase C-activating G protein-coupled receptor signaling pathway;GO:0046486#glycerolipid metabolic process;GO:0046339#diacylglycerol metabolic process;GO:0003951#NAD+ kinase activity;GO:0046834#lipid phosphorylation;
Pharaoh_ant_04144	-	NPi_Ovary_down	37.3398	-1.72651	0.00340982	0.193636	3.62288	0.798682	0.402008	0.858616	0.66071	0.649971	0.363598	0.0468933	0	0.515836	0.249163	0.479812	0.486193	NA	NA	NA	NA	NA	uncharacterized protein LOC112467653 [Temnothorax curvispinosus]	NA
Pharaoh_ant_05769	LOC105834915	NPi_Ovary_down	1716.18	-0.539961	0.00341381	0.193636	12.0019	4.93007	3.69812	7.43651	5.3965	3.51568	3.50886	2.94793	2.91412	7.58128	4.70693	3.40935	3.5958	WBGene00007746	NA	C26D10.6	NA	NA	uncharacterized protein LOC105834915 [Monomorium pharaonis]	NA
Pharaoh_ant_12412	LOC105830069	NPi_Ovary_up	376.389	0.790692	0.00348042	0.195869	3.42101	0.820678	1.2586	1.00325	0.668369	0.879329	1.81481	1.12358	2.23692	2.77549	1.82709	3.96662	1.85997	NA	NA	NA	NA	NA	uncharacterized protein LOC105830069 [Monomorium pharaonis]	[Unip]GO:0016020#membrane;GO:0016021#integral component of membrane;
Pharaoh_ant_18400	LOC105829437	NPi_Ovary_down	18455.4	-0.662611	0.00348375	0.195869	158.492	36.7184	38.7356	61.0192	55.3819	16.625	25.4296	26.4023	39.7534	47.1023	28.8754	43.4014	29.3213	FBgn0036494	Toll-6	Toll-6	Toll-6 (Toll-6) encodes a member of the Toll-like receptor family. It has neurotrophin receptor activity and contributes to dendrite guidance. Genetic interaction with 18w and Tollo suggests a Toll-6 role in convergent extension during early embryogenesis.	Toll-like receptor 6 OS=Drosophila melanogaster OX=7227 GN=Toll-6 PE=1 SV=1	toll-like receptor 6 [Monomorium pharaonis]	[Dmel]GO:0070983#dendrite guidance;GO:0060026#convergent extension;GO:0003401#axis elongation;GO:0008201#heparin binding;GO:0005030#neurotrophin receptor activity;GO:0048495#Roundabout binding;GO:0007411#axon guidance;GO:0007165#signal transduction;
Pharaoh_ant_08463	LOC105837456	NPi_Ovary_down	17647.6	-1.00627	0.00353101	0.197659	31.717	15.1469	44.445	43.3742	105.21	37.3671	31.3436	17.4568	21.4575	26.6017	22.6133	26.2678	25.6411	FBgn0032946	nrv3	nervana 3	nervana 3 (nrv3) encodes one of three beta subunits of the sodium-potassium pump (ATPalpha). nrv3 is expressed in the nervous system, including subsets of the CNS and Johnston's organ neurons, and is required for hearing.	Sodium/potassium-transporting ATPase subunit beta-2 OS=Drosophila melanogaster OX=7227 GN=nrv2 PE=1 SV=2	sodium/potassium-transporting ATPase subunit beta-2 [Monomorium pharaonis]	[Dmel]GO:0006883#cellular sodium ion homeostasis;GO:1990573#potassium ion import across plasma membrane;GO:0001671#ATPase activator activity;GO:0007605#sensory perception of sound;GO:0036376#sodium ion export across plasma membrane;GO:0005890#sodium:potassium-exchanging ATPase complex;GO:0010996#response to auditory stimulus;GO:0005391#sodium:potassium-exchanging ATPase activity;GO:0030007#cellul…
Pharaoh_ant_09736	LOC105836482	NPi_Ovary_down	9119.17	-0.895486	0.00357126	0.199044	38.7534	40.6457	44.3479	58.7988	112.384	27.0419	24.8997	26.102	19.1871	34.6013	32.5729	27.0504	40.7457	FBgn0039776	PH4alphaEFB	prolyl-4-hydroxylase-alpha EFB	In progress.	Prolyl 4-hydroxylase subunit alpha-2 OS=Caenorhabditis elegans OX=6239 GN=phy-2 PE=1 SV=1	prolyl 4-hydroxylase subunit alpha-1 [Monomorium pharaonis]	[Dmel]GO:0055114#oxidation-reduction process;GO:0012505#endomembrane system;GO:0016702#oxidoreductase activity, acting on single donors with incorporation of molecular oxygen, incorporation of two atoms of oxygen;GO:0005783#endoplasmic reticulum;GO:0018401#peptidyl-proline hydroxylation to 4-hydroxy-L-proline;GO:0005506#iron ion binding;GO:0031418#L-ascorbic acid binding;GO:0004656#procollagen-pr…
Pharaoh_ant_18781	LOC105837518	NPi_Ovary_down	8124.61	-0.722926	0.00369456	0.205024	53.9649	21.7879	27.0456	49.3866	62.5777	13.3602	17.4753	16.3475	24.151	30.1267	27.7955	19.0816	20.9521	NA	NA	NA	NA	NA	uncharacterized protein LOC105837518 [Monomorium pharaonis]	[Unip]GO:0016740#transferase activity;GO:0016757#transferase activity, transferring glycosyl groups;
Pharaoh_ant_06430	LOC105835488	NPi_Ovary_down	77173	-0.527472	0.00381653	0.21088	482.347	189.418	210.664	345.662	403.939	213.567	153.043	130.965	195.808	410.902	149.366	283.312	230.3	FBgn0002773	Mlc2	Myosin light chain 2	Myosin light chain 2 (Mlc2) encodes a subunit of the myosin complex involved in myofibril assembly. It contributes to different flight-related processes including wing beat frequency, and indirect flight muscle contraction.	Myosin regulatory light chain 2 OS=Bombyx mori OX=7091 PE=1 SV=1	myosin regulatory light chain 2 [Monomorium pharaonis]	[Dmel]GO:0003012#muscle system process;GO:0005509#calcium ion binding;GO:0030239#myofibril assembly;GO:0030016#myofibril;GO:0060361#flight;
Pharaoh_ant_13518	LOC105188751	NPi_Ovary_down	65946.9	-1.02611	0.00388431	0.213229	220.478	282.816	323.889	406.723	1007.69	398.074	149.13	284.199	210.973	286.498	195.994	187.053	280.828	NA	NA	NA	NA	Actin-5, muscle-specific OS=Bactrocera dorsalis OX=27457 PE=2 SV=1	PREDICTED: actin, clone 205-like isoform X1 [Apis florea]	[Unip]GO:0005856#cytoskeleton;GO:0005737#cytoplasm;GO:0000166#nucleotide binding;GO:0005524#ATP binding;
Pharaoh_ant_11013	LOC105830260	NPi_Ovary_up	2597.78	0.786463	0.00389232	0.213229	132.932	42.7641	30.5458	57.1271	44.0529	34.7295	88.1253	33.6825	173.578	136.125	41.0551	134.156	67.3399	NA	NA	NA	NA	NA	uncharacterized protein LOC105830260 isoform X1 [Monomorium pharaonis]	[Unip]GO:0016020#membrane;GO:0016021#integral component of membrane;
Pharaoh_ant_18109	LOC105834537	NPi_Ovary_down	21487.1	-0.592012	0.00393779	0.214802	87.1317	57.5263	74.0286	126.968	105.52	51.8936	42.8174	32.9788	72.462	90.256	50.2743	59.2336	64.2845	FBgn0033919	CG8547	-	Insufficient genetic data for FlyBase to solicit a summary.	NA	uncharacterized protein LOC105834537 [Monomorium pharaonis]	NA
Pharaoh_ant_15089	LOC105833246	NPi_Ovary_up	7523.97	2.60133	0.00398676	0.215742	15.5779	5.0166	5.12616	6.84055	21.9303	2.68536	275.721	31.9395	6.84648	14.1975	4.21656	8.47301	6.79958	FBgn0036128	Elo68beta	Elongase 68beta	Insufficient genetic data for FlyBase to solicit a summary.	Elongation of very long chain fatty acids protein 4 OS=Mus musculus OX=10090 GN=Elovl4 PE=1 SV=2	elongation of very long chain fatty acids protein 4 [Monomorium pharaonis]	[Dmel]GO:0030497#fatty acid elongation;GO:0034625#fatty acid elongation, monounsaturated fatty acid;GO:0042761#very long-chain fatty acid biosynthetic process;GO:0019367#fatty acid elongation, saturated fatty acid;GO:0034626#fatty acid elongation, polyunsaturated fatty acid;GO:0030176#integral component of endoplasmic reticulum membrane;GO:0009922#fatty acid elongase activity;GO:0030148#sphingoli…
Pharaoh_ant_14902	LOC105836286	NPi_Ovary_down	1287.12	-1.0982	0.00398867	0.215742	6.11224	2.81157	7.36586	5.00529	5.99848	0.72977	2.02389	0.738726	3.10941	4.39056	1.50311	1.55708	2.92558	FBgn0086693	iav	inactive	inactive (iav) encodes a protein involved in the response to different stimuli such as startle, heat or sound.	Transient receptor potential cation channel subfamily V member 6 OS=Homo sapiens OX=9606 GN=TRPV6 PE=1 SV=3	uncharacterized protein LOC105836286 [Monomorium pharaonis]	[Dmel]GO:0005887#integral component of plasma membrane;GO:0005261#cation channel activity;GO:0007608#sensory perception of smell;GO:0006816#calcium ion transport;GO:0007605#sensory perception of sound;GO:0048060#negative gravitaxis;GO:0040040#thermosensory behavior;GO:0098703#calcium ion import across plasma membrane;GO:0043052#thermotaxis;GO:0050884#neuromuscular process controlling posture;GO:0…
Pharaoh_ant_20061	LOC105835358	NPi_Ovary_down	366.509	-1.09418	0.00404375	0.217802	5.63745	4.64516	3.83065	4.35945	8.61814	3.8093	5.67063	1.53289	2.53325	3.57845	1.59755	1.94796	0.720198	NA	NA	NA	NA	NA	uncharacterized protein LOC105835358 [Monomorium pharaonis]	NA
Pharaoh_ant_17449	LOC105837096	NPi_Ovary_up	6693.14	0.569702	0.00407679	0.218662	33.2365	14.6316	16.1379	14.6381	13.276	18.9335	26.0276	20.1952	29.9458	32.5864	17.9883	39.3014	30.5272	FBgn0052645	CG32645	-	In progress.	Nose resistant to fluoxetine protein 6 OS=Caenorhabditis elegans OX=6239 GN=nrf-6 PE=1 SV=3	O-acyltransferase like protein isoform X1 [Solenopsis invicta]	[Dmel]GO:0016747#transferase activity, transferring acyl groups other than amino-acyl groups;
Pharaoh_ant_16692	LOC105837471	NPi_Ovary_down	1137.91	-0.740793	0.00410131	0.219061	9.89211	2.74594	3.28273	4.85564	8.53584	1.78461	3.27089	1.83376	2.14393	4.97779	2.79466	2.65447	2.92941	FBgn0052447	CG32447	-	Insufficient genetic data for FlyBase to solicit a summary.	Metabotropic glutamate receptor 6 OS=Oryctolagus cuniculus OX=9986 GN=GRM6 PE=2 SV=1	PREDICTED: uncharacterized protein LOC105559693 [Vollenhovia emeryi]	[Dmel]GO:0004930#G protein-coupled receptor activity;GO:0051966#regulation of synaptic transmission, glutamatergic;GO:0008066#glutamate receptor activity;GO:0007216#G protein-coupled glutamate receptor signaling pathway;GO:0007186#G protein-coupled receptor signaling pathway;GO:0001641#group II metabotropic glutamate receptor activity;GO:0005887#integral component of plasma membrane;
Pharaoh_ant_04824	LOC105829430	NPi_Ovary_up	44.9949	1.95772	0.00417074	0.221845	0.405405	0.319034	0.0431109	0.114149	0.0790007	0.0274688	0.674453	0.199235	0.403939	0.606913	0.10179	0.176415	1.65181	NA	NA	NA	NA	Aromatic-L-amino-acid decarboxylase OS=Manduca sexta OX=7130 GN=Ddc PE=2 SV=1	aromatic-L-amino-acid decarboxylase [Monomorium pharaonis]	[Unip]GO:0003824#catalytic activity;GO:0019752#carboxylic acid metabolic process;GO:0016829#lyase activity;GO:0006520#cellular amino acid metabolic process;GO:0030170#pyridoxal phosphate binding;GO:0016831#carboxy-lyase activity;
Pharaoh_ant_17956	LOC105834340	NPi_Ovary_down	302478	-0.802939	0.00422439	0.223771	861.583	1180.38	1230.78	1656.52	1339.71	1005.4	693.86	792.668	389.035	877.194	820.283	664.854	830.986	FBgn0000116	Argk	Arginine kinase	In progress.	Arginine kinase OS=Schistocerca americana OX=7009 GN=ARGK PE=2 SV=1	arginine kinase isoform X1 [Ooceraea biroi] hypothetical protein DMN91_000126 [Ooceraea biroi]	[Dmel]GO:0005576#extracellular region;GO:0005886#plasma membrane;GO:0016310#phosphorylation;GO:0005829#cytosol;GO:0004054#arginine kinase activity;GO:0005737#cytoplasm;GO:0016301#kinase activity;
Pharaoh_ant_15042	LOC105831215	NPi_Ovary_up	2784.64	1.42206	0.00424472	0.223922	16.0318	4.96163	8.30797	4.043	8.02494	6.26311	31.0295	29.3415	4.59568	9.5594	6.38384	7.70612	42.9494	NA	NA	NA	NA	Endoglucanase E-4 OS=Thermobifida fusca OX=2021 GN=celD PE=1 SV=2	uncharacterized protein LOC105831215 [Monomorium pharaonis] uncharacterized protein LOC105831215 [Monomorium pharaonis]	[Unip]GO:0003824#catalytic activity;GO:0000272#polysaccharide catabolic process;GO:0016787#hydrolase activity;GO:0016798#hydrolase activity, acting on glycosyl bonds;GO:0008810#cellulase activity;GO:0008152#metabolic process;GO:0030245#cellulose catabolic process;GO:0005975#carbohydrate metabolic process;GO:0004553#hydrolase activity, hydrolyzing O-glycosyl compounds;
Pharaoh_ant_14882	-	NPi_Ovary_down	9.6238	-3.10068	0.0042927	NA	0.344796	0.076742	0.0977752	0.269002	0.109744	0.0654141	0.0573621	0	0	0	0.0404005	0.0145873	0	NA	NA	NA	NA	NA	hypothetical protein EAG_05216, partial [Camponotus floridanus]	NA
Pharaoh_ant_13870	LOC105828205	NPi_Ovary_up	6028.85	0.377454	0.0043725	0.229648	48.7337	28.8077	22.9121	33.6827	37.0873	28.9323	40.6224	26.8316	48.4369	57.8341	39.2563	53.1353	46.4169	NA	NA	NA	NA	Probable kinetochore protein NUF2 OS=Candida albicans (strain SC5314 / ATCC MYA-2876) OX=237561 GN=NUF2 PE=3 SV=3	probable kinetochore protein NUF2 [Monomorium pharaonis]	[Unip]GO:0000776#kinetochore;GO:0031262#Ndc80 complex;
Pharaoh_ant_13862	LOC105835817	NPi_Ovary_up	7840.91	0.61044	0.00439989	0.229648	90.5522	68.1023	57.72	67.328	42.7086	68.6304	105.458	70.8305	148.714	102.187	72.3457	131.061	108.028	NA	NA	NA	NA	NA	uncharacterized protein LOC105835817 [Monomorium pharaonis]	NA
Pharaoh_ant_18169	LOC105837928	NPi_Ovary_down	51919.1	-0.542232	0.004407	0.229648	200.285	157.929	102.507	205.657	153.268	60.1576	72.7755	76.2678	108.368	119.676	108.954	91.1895	108.273	FBgn0000635	Fas2	Fasciclin 2	In progress.	Fasciclin-2 OS=Drosophila melanogaster OX=7227 GN=Fas2 PE=1 SV=1	fasciclin-2 isoform X1 [Monomorium pharaonis]	[Dmel]GO:0008355#olfactory learning;GO:0050803#regulation of synapse structure or activity;GO:0008045#motor neuron axon guidance;GO:0036062#presynaptic periactive zone;GO:0005737#cytoplasm;GO:0048149#behavioral response to ethanol;GO:0030426#growth cone;GO:0001746#Bolwig's organ morphogenesis;GO:0097482#muscle cell postsynaptic specialization;GO:0050808#synapse organization;GO:0030424#axon;GO:190…
Pharaoh_ant_03337	LOC105834872	NPi_Ovary_down	1519.16	-0.614425	0.00443245	0.229753	13.4667	3.05149	3.19135	5.16003	4.73401	2.44508	2.8364	2.29108	2.53075	6.80264	2.84801	3.01036	2.46523	NA	NA	NA	NA	NA	uncharacterized protein LOC105834872 [Monomorium pharaonis]	NA
Pharaoh_ant_05671	LOC105837074	NPi_Ovary_down	3730.37	-0.84211	0.00444486	0.229753	12.9524	9.29033	15.6555	20.6695	22.3535	7.27633	7.79652	7.31045	3.80752	12.1505	7.80962	8.51626	11.6564	FBgn0035398	Cht7	Chitinase 7	Chitinase 7 (Cht7) encodes an enzyme involved in cuticle development, ecdysis and wound healing.	Probable chitinase 10 OS=Drosophila melanogaster OX=7227 GN=Cht10 PE=2 SV=2	probable chitinase 10 isoform X1 [Solenopsis invicta]	[Dmel]GO:0005576#extracellular region;GO:0042060#wound healing;GO:0040003#chitin-based cuticle development;GO:0008061#chitin binding;GO:0006032#chitin catabolic process;GO:0005975#carbohydrate metabolic process;GO:0004568#chitinase activity;GO:0018990#ecdysis, chitin-based cuticle;
Pharaoh_ant_13795	LOC105833382	NPi_Ovary_up	2575.42	0.452702	0.00459853	0.236741	8.45625	4.89578	2.87818	3.50029	3.45259	3.48929	5.51027	5.0781	6.05098	7.70135	4.00244	7.27178	6.09295	FBgn0267435	chp	chaoptin	In progress.	Chaoptin OS=Drosophila melanogaster OX=7227 GN=chp PE=1 SV=2	chaoptin [Monomorium pharaonis]	[Dmel]GO:0016028#rhabdomere;GO:0032528#microvillus organization;GO:0007156#homophilic cell adhesion via plasma membrane adhesion molecules;GO:0005886#plasma membrane;GO:0046658#anchored component of plasma membrane;GO:0035996#rhabdomere microvillus;GO:0042052#rhabdomere development;
Pharaoh_ant_08035	LOC105834551	NPi_Ovary_up	918.816	1.01098	0.0046298	0.236907	8.95959	6.08073	2.83602	2.83175	2.98872	5.63886	13.4748	8.33261	5.34961	9.18783	4.16653	9.83937	17.3604	NA	NA	NA	NA	NA	uncharacterized protein LOC105834551 isoform X1 [Monomorium pharaonis]	[Unip]GO:0016020#membrane;GO:0016021#integral component of membrane;
Pharaoh_ant_04711	LOC105832873	NPi_Ovary_up	86.5399	1.11854	0.00463871	0.236907	1.64495	0.791255	0.49025	0.431932	1.00973	1.2442	2.94908	0.730268	2.43425	4.47964	1.23254	2.01088	1.72766	NA	NA	NA	NA	Venom allergen 2 OS=Solenopsis invicta OX=13686 PE=1 SV=1	venom allergen 2 [Monomorium pharaonis]	NA
Pharaoh_ant_03741	LOC105836455	NPi_Ovary_up	31.1045	2.18324	0.00467607	NA	0.212889	0.0279223	0.0258728	0.0374642	0.0124457	0.0259644	0.0455367	0.044264	0.344695	0.464781	0.149668	0.590584	0.00873233	NA	NA	NA	NA	Dual serine/threonine and tyrosine protein kinase OS=Apis mellifera OX=7460 GN=DSTYK PE=2 SV=1	dual serine/threonine and tyrosine protein kinase isoform X1 [Monomorium pharaonis]	[Unip]GO:0004672#protein kinase activity;GO:0006468#protein phosphorylation;GO:0016301#kinase activity;GO:0005524#ATP binding;GO:0016310#phosphorylation;
Pharaoh_ant_16824	LOC105833146	NPi_Ovary_down	1818.68	-0.62192	0.00468171	0.237731	13.9668	4.4524	3.65786	5.74647	8.1951	2.18702	3.11818	2.0615	3.37166	7.4672	3.84681	3.8114	3.79545	FBgn0262730	dtn	detonator	Insufficient genetic data for FlyBase to solicit a summary.	Transmembrane protein 132E OS=Homo sapiens OX=9606 GN=TMEM132E PE=1 SV=2	transmembrane protein 132C isoform X2 [Monomorium pharaonis]	NA
Pharaoh_ant_17731	LOC105832079	NPi_Ovary_down	1204.76	-0.743422	0.00469194	0.237731	5.95359	2.0532	1.91774	5.21345	6.4678	1.66632	1.88199	1.10367	2.409	4.71631	1.70508	2.62091	2.07586	FBgn0017561	Ork1	Open rectifier K[+] channel 1	Open rectifier K[+] channel 1 (Ork1) encodes a member of the two pore open rectifier potassium channel gene family. It contributes to the regulation of membrane resting potential. The primary gating mechanism for the product of Ork1 appears to be based on phosphorylation of multiple serine, threonine and tyrosine residues in the large intracellular C-terminal tail.	Open rectifier potassium channel protein 1 OS=Drosophila melanogaster OX=7227 GN=Ork1 PE=1 SV=2	open rectifier potassium channel protein 1 isoform X1 [Monomorium pharaonis] open rectifier potassium channel protein 1 isoform X1 [Monomorium pharaonis] open rectifier potassium channel protein 1 isoform X1 [Monomorium pharaonis] open rectifier potassium channel protein 1 isoform X1 [Monomorium pharaonis]	[Dmel]GO:0045475#locomotor rhythm;GO:0005886#plasma membrane;GO:0002027#regulation of heart rate;GO:0042803#protein homodimerization activity;GO:0071805#potassium ion transmembrane transport;GO:0022841#potassium ion leak channel activity;GO:0030322#stabilization of membrane potential;GO:0016021#integral component of membrane;GO:0034705#potassium channel complex;GO:0005887#integral component of pl…
Pharaoh_ant_06323	LOC105831647	NPi_Ovary_down	114123	-0.730382	0.0047117	0.237757	522.779	248.423	439.868	679.194	687.65	407.493	303.87	195.715	348.902	383.31	370.209	203.753	368.377	FBgn0010423	TpnC47D	Troponin C at 47D	Insufficient genetic data for FlyBase to solicit a summary.	Troponin C, isoallergen Bla g 6.0301 OS=Blattella germanica OX=6973 PE=1 SV=1	troponin C isoform X1 [Monomorium pharaonis] troponin C isoform X1 [Solenopsis invicta]	[Dmel]GO:0005509#calcium ion binding;GO:0000226#microtubule cytoskeleton organization;GO:0030234#enzyme regulator activity;GO:0019722#calcium-mediated signaling;
Pharaoh_ant_04525	LOC112453828	NPi_Ovary_down	184.367	-1.05605	0.00473728	0.237757	11.6448	2.00315	2.49797	3.50436	2.62914	1.11633	2.36636	1.14024	1.2926	3.39871	1.40063	1.31723	0.594208	NA	NA	NA	NA	Activity-regulated cytoskeleton associated protein 1 OS=Drosophila melanogaster OX=7227 GN=Arc1 PE=1 SV=1	hypothetical protein RF55_17040 [Lasius niger]	[Unip]GO:0003676#nucleic acid binding;GO:0008270#zinc ion binding;
Pharaoh_ant_07431	LOC105828960	NPi_Ovary_down	522.992	-1.28097	0.0047481	0.237757	6.54665	1.13782	6.65868	10.9369	7.3201	3.39728	2.91664	0.347756	3.17276	5.32192	2.61937	1.41499	3.05731	NA	NA	NA	NA	NA	uncharacterized protein LOC105828960 [Monomorium pharaonis] uncharacterized protein LOC105828960 [Monomorium pharaonis]	[Unip]GO:0016020#membrane;GO:0016021#integral component of membrane;
Pharaoh_ant_10101	LOC105838416	NPi_Ovary_down	9060.48	-0.344951	0.00481936	0.240386	30.8274	14.3283	12.8436	20.2505	16.9426	7.62812	10.728	9.97991	13.5433	18.7494	11.357	14.3274	12.4886	FBgn0032225	CG5022	-	Insufficient genetic data for FlyBase to solicit a summary.	FERM domain-containing protein 5 OS=Mus musculus OX=10090 GN=Frmd5 PE=1 SV=1	FERM domain-containing protein 5 isoform X1 [Monomorium pharaonis]	[Dmel]GO:0008092#cytoskeletal protein binding;GO:0005856#cytoskeleton;GO:0031032#actomyosin structure organization;
Pharaoh_ant_15660	LOC105828890	NPi_Ovary_down	545.546	-0.826014	0.0048593	0.240649	10.986	3.72943	5.772	6.73305	4.28885	3.93977	3.29469	2.12636	1.22056	5.99829	4.73663	4.06461	1.94846	FBgn0037414	Osi7	Osiris 7	Insufficient genetic data for FlyBase to solicit a summary.	NA	uncharacterized protein LOC105828890 [Monomorium pharaonis]	[Dmel]GO:0003674#molecular_function;GO:0005887#integral component of plasma membrane;
Pharaoh_ant_13318	LOC105838964	NPi_Ovary_down	157013	-0.422531	0.00490041	0.240649	534.658	362.374	304.911	399.158	535.346	226.372	221.126	251.637	286.586	403.109	277.357	309.562	308.872	ENSG00000171724	NA	VAT1L	NA	Synaptic vesicle membrane protein VAT-1 homolog-like OS=Homo sapiens OX=9606 GN=VAT1L PE=1 SV=2	synaptic vesicle membrane protein VAT-1 homolog-like [Monomorium pharaonis]	[Hsap]GO:0005515#protein binding;GO:0008270#zinc ion binding;GO:0055114#oxidation-reduction process;GO:0016491#oxidoreductase activity;
Pharaoh_ant_10829	LOC105834508	NPi_Ovary_up	9332.91	0.826029	0.00492645	0.240649	117.318	54.0525	47.2582	72.9743	34.8867	37.346	95.1285	66.9431	245.244	94.7061	79.9171	106.454	43.683	NA	NA	NA	NA	Myo-inositol 2-dehydrogenase OS=Thermotoga maritima (strain ATCC 43589 / MSB8 / DSM 3109 / JCM 10099) OX=243274 GN=iolG PE=1 SV=1	uncharacterized protein LOC105834508 [Monomorium pharaonis]	[Unip]GO:0055114#oxidation-reduction process;GO:0016491#oxidoreductase activity;
Pharaoh_ant_20103	LOC114254707	NPi_Ovary_up	791.026	1.73356	0.00494069	0.240649	3.31481	7.59079	2.44185	0.200456	1.51681	7.57228	22.8158	13.7259	5.39899	6.15794	7.91283	11.2447	28.1292	NA	NA	NA	NA	NA	uncharacterized protein LOC114254707 [Monomorium pharaonis]	NA
Pharaoh_ant_05142	LOC105834292	NPi_Ovary_down	858.248	-1.1717	0.0049468	0.240649	8.22551	1.88162	8.73353	1.54492	5.12531	0.760999	1.54372	1.47967	1.42762	3.03734	2.03469	1.92687	2.10907	NA	NA	NA	NA	NA	uncharacterized protein DDB_G0284459 isoform X1 [Monomorium pharaonis]	NA
Pharaoh_ant_18313	LOC105833536	NPi_Ovary_up	3134.13	0.549702	0.00496125	0.240649	50.9073	25.5003	19.1733	30.5425	20.7898	20.7509	47.021	22.2775	68.2795	50.8333	28.6848	41.0413	28.1629	ENSG00000180822	NA	PSMG4	NA	Proteasome assembly chaperone 4 OS=Homo sapiens OX=9606 GN=PSMG4 PE=1 SV=2	proteasome assembly chaperone 4 isoform X1 [Monomorium pharaonis] proteasome assembly chaperone 4 isoform X1 [Monomorium pharaonis]	[Hsap]GO:0032991#protein-containing complex;GO:0043248#proteasome assembly;GO:0044877#protein-containing complex binding;
Pharaoh_ant_09709	LOC105834127	NPi_Ovary_down	31203.9	-0.549294	0.00496644	0.240649	389.274	247.532	162.079	332.399	328.29	98.028	128.276	107.554	157.551	336.161	167.457	161.187	184.426	NA	NA	NA	NA	Protein doublesex OS=Drosophila melanogaster OX=7227 GN=dsx PE=1 SV=1	uncharacterized protein LOC105834127 [Monomorium pharaonis]	[Unip]GO:0005634#nucleus;GO:0003700#DNA-binding transcription factor activity;GO:0046872#metal ion binding;GO:0003677#DNA binding;GO:0006355#regulation of transcription, DNA-templated;GO:0043565#sequence-specific DNA binding;
Pharaoh_ant_02074	LOC105829992	NPi_Ovary_down	187.877	-2.15667	0.0049748	0.240649	2.36902	0.167455	0.191654	7.17985	0.264399	0.0999965	0.0509154	0.164225	0.370586	1.10618	0.262974	0.384122	0.358006	NA	NA	NA	NA	Major royal jelly protein 2 OS=Apis mellifera OX=7460 GN=MRJP2 PE=1 SV=1	major royal jelly protein 2 [Monomorium pharaonis]	NA
Pharaoh_ant_03468	LOC113003343	NPi_Ovary_up	4615.25	1.59407	0.0050001	0.240964	10.9371	8.48874	0.753804	8.957	2.44226	0.484834	13.9896	2.85802	27.5187	23.9245	1.21914	17.9109	19.4521	NA	NA	NA	NA	RNA-directed DNA polymerase from mobile element jockey OS=Drosophila funebris OX=7221 GN=jockey\pol PE=1 SV=1	uncharacterized protein LOC114943619 [Nylanderia fulva]	NA
Pharaoh_ant_10833	LOC105834504	NPi_Ovary_down	747.467	-0.834383	0.00510476	0.244717	14.7693	5.08929	2.68087	7.90418	3.70302	1.48744	2.54552	2.55197	3.67424	5.30498	2.7493	2.01428	1.85324	NA	NA	NA	NA	NA	uncharacterized protein LOC105834504 isoform X1 [Monomorium pharaonis]	NA
Pharaoh_ant_17479	LOC105839996	NPi_Ovary_down	9511.71	-0.972499	0.00511616	0.244717	57.5486	76.6433	71.1657	135.58	209.437	35.4445	49.2941	57.2565	28.4911	52.8546	45.2794	56.4102	56.6689	FBgn0086711	mol	moladietz	In progress.	Dual oxidase maturation factor 1 OS=Caenorhabditis elegans OX=6239 GN=doxa-1 PE=1 SV=2	dual oxidase maturation factor 1 isoform X1 [Monomorium pharaonis] dual oxidase maturation factor 1 isoform X1 [Monomorium pharaonis]	[Dmel]GO:0045178#basal part of cell;GO:0005789#endoplasmic reticulum membrane;GO:0006979#response to oxidative stress;GO:0005886#plasma membrane;GO:0016020#membrane;GO:0008104#protein localization;GO:0007616#long-term memory;GO:0015031#protein transport;GO:0016021#integral component of membrane;GO:0005515#protein binding;
Pharaoh_ant_01174	LOC105834144	NPi_Ovary_down	2890.77	-0.600211	0.00513883	0.244887	27.807	9.31914	7.69887	10.8534	19.5259	5.14717	9.33143	6.54306	8.2121	12.3659	7.33537	7.20168	6.32018	FBgn0051814	DIP-kappa	Dpr-interacting protein kappa	Insufficient genetic data for FlyBase to solicit a summary.	Lachesin OS=Schistocerca americana OX=7009 GN=LAC PE=1 SV=1	opioid-binding protein/cell adhesion molecule homolog isoform X1 [Monomorium pharaonis] opioid-binding protein/cell adhesion molecule homolog isoform X1 [Monomorium pharaonis]	[Dmel]GO:0043005#neuron projection;GO:0005887#integral component of plasma membrane;
Pharaoh_ant_08481	LOC105835408	NPi_Ovary_up	2874.13	0.641944	0.00516448	0.245048	36.1085	36.8396	23.7632	38.5818	20.1667	20.0805	56.9551	31.4859	62.7493	35.5489	41.3284	44.0629	47.6841	FBgn0020908	Scp1	Sarcoplasmic calcium-binding protein 1	Insufficient genetic data for FlyBase to solicit a summary.	Sarcoplasmic calcium-binding protein 1 OS=Astacus leptodactylus OX=6717 PE=1 SV=1	sarcoplasmic calcium-binding protein 1 isoform X1 [Monomorium pharaonis]	[Dmel]GO:0005509#calcium ion binding;GO:0005783#endoplasmic reticulum;
Pharaoh_ant_14352	LOC105840195	NPi_Ovary_down	21453.8	-0.437936	0.00518072	0.245048	219.663	112.835	150.022	218.045	130.382	85.4718	101.74	85.9981	124.167	171.309	92.5592	113.831	110.682	NA	NA	NA	NA	Major royal jelly protein 3 OS=Apis mellifera OX=7460 GN=MRJP3 PE=1 SV=1	major royal jelly protein 3 [Monomorium pharaonis]	NA
Pharaoh_ant_04018	LOC106749977	NPi_Ovary_up	2014.76	1.33721	0.00519954	0.245048	13.1527	9.92333	4.80507	0.871087	3.54325	9.6011	17.0974	15.3568	10.9738	10.2612	10.8542	15.9277	41.0496	NA	NA	NA	NA	Gephyrin OS=Homo sapiens OX=9606 GN=GPHN PE=1 SV=1	gephyrin-like [Monomorium pharaonis]	[Unip]GO:0016740#transferase activity;GO:0005524#ATP binding;GO:0061598#molybdopterin adenylyltransferase activity;GO:0032324#molybdopterin cofactor biosynthetic process;GO:0046872#metal ion binding;GO:0061599#molybdopterin molybdotransferase activity;GO:0006777#Mo-molybdopterin cofactor biosynthetic process;
Pharaoh_ant_11637	LOC105838796	NPi_Ovary_down	3089.89	-0.580047	0.00527914	0.247225	19.3948	7.9809	8.38526	13.7829	12.2191	4.29892	7.36143	4.04915	5.02389	12.4277	5.50706	6.76775	9.25895	FBgn0035490	CG1136	-	Insufficient genetic data for FlyBase to solicit a summary.	NA	uncharacterized protein LOC105838796 isoform X1 [Monomorium pharaonis] uncharacterized protein LOC105838796 isoform X1 [Monomorium pharaonis] uncharacterized protein LOC105838796 isoform X1 [Monomorium pharaonis]	[Dmel]GO:0042302#structural constituent of cuticle;
Pharaoh_ant_17134	LOC105838577	NPi_Ovary_up	2859.29	0.954612	0.00528432	0.247225	29.9296	16.5086	19.7996	16.8424	12.8665	19.4865	17.245	19.7853	67.5076	65.5239	21.1212	88.4925	15.1907	FBgn0037543	CG10903	-	Insufficient genetic data for FlyBase to solicit a summary.	Probable 18S rRNA (guanine-N(7))-methyltransferase OS=Mus musculus OX=10090 GN=Bud23 PE=1 SV=1	probable 18S rRNA (guanine-N(7))-methyltransferase [Monomorium pharaonis]	[Dmel]GO:0070476#rRNA (guanine-N7)-methylation;GO:0005730#nucleolus;GO:0016435#rRNA (guanine) methyltransferase activity;
Pharaoh_ant_01889	LOC105839056	NPi_Ovary_down	582205	-0.667591	0.00534837	0.248891	255.85	95.0852	85.8634	180.427	235.455	70.8852	59.5357	44.2606	127.9	129.977	109.789	84.548	104.948	FBgn0086906	sls	sallimus	sallimus (sls) encodes a large modular protein present in muscles. It links myosin filaments to the Z-disc.	Titin OS=Drosophila melanogaster OX=7227 GN=sls PE=1 SV=3	titin isoform X2 [Monomorium pharaonis]	[Dmel]GO:0031674#I band;GO:0007522#visceral muscle development;GO:0045214#sarcomere organization;GO:0016203#muscle attachment;GO:0030017#sarcomere;GO:0007062#sister chromatid cohesion;GO:0030018#Z disc;GO:0007076#mitotic chromosome condensation;GO:0000794#condensed nuclear chromosome;GO:0007520#myoblast fusion;GO:0040011#locomotion;GO:0008307#structural constituent of muscle;GO:0005863#striated m…
MPGPB.6249.2	LOC105838968	NPi_Ovary_up	7992	0.375557	0.00536517	0.248891	124.763	60.2812	47.0949	81.4393	57.8544	48.1387	92.9954	63.7263	111.383	94.9516	73.321	93.92	85.6091	NA	NA	NA	NA	Mariner Mos1 transposase OS=Drosophila mauritiana OX=7226 GN=mariner\T PE=1 SV=1	chromobox protein homolog 1 isoform X2 [Monomorium pharaonis]	[Unip]GO:0005634#nucleus;GO:0003676#nucleic acid binding;GO:0003677#DNA binding;
Pharaoh_ant_00358	LOC105838054	NPi_Ovary_down	10733	-0.498274	0.00537817	0.248891	29.4404	20.644	17.1049	28.9443	20.3188	8.66879	9.45743	8.52238	17.68	24.0972	13.4357	16.4075	15.5603	NA	NA	NA	NA	Low-density lipoprotein receptor (Fragment) OS=Oryctolagus cuniculus OX=9986 GN=LDLR PE=2 SV=1	uncharacterized protein LOC105838054 [Monomorium pharaonis]	[Unip]GO:0004252#serine-type endopeptidase activity;GO:0016020#membrane;GO:0006508#proteolysis;GO:0016021#integral component of membrane;
Pharaoh_ant_22032	LOC105839357	NPi_Ovary_up	4509.54	0.999232	0.00543184	0.25047	12.4826	16.059	10.7178	4.68457	9.41154	14.6904	23.8901	23.6577	15.8711	14.6427	23.7158	23.1282	39.5946	NA	NA	NA	NA	NA	uncharacterized protein LOC105839357 [Monomorium pharaonis]	[Unip]GO:0003676#nucleic acid binding;
Pharaoh_ant_20077	LOC105834577	NPi_Ovary_up	177.836	0.775155	0.00545421	0.2506	2.70638	1.57138	1.35765	2.928	2.92127	1.18316	3.96413	1.46349	6.00138	6.01133	2.3163	4.19663	2.70286	NA	NA	NA	NA	NA	uncharacterized protein LOC105834577 isoform X1 [Monomorium pharaonis]	[Unip]GO:0004177#aminopeptidase activity;GO:0006508#proteolysis;
Pharaoh_ant_22019	LOC105838250	NPi_Ovary_down	6644.5	-0.490403	0.00567	0.259585	25.6924	19.8074	21.5212	29.9208	23.9984	17.9452	12.5076	13.068	15.3441	27.3418	18.7728	17.2296	17.3719	NA	NA	NA	NA	Cytochrome P450 9e2 OS=Blattella germanica OX=6973 GN=CYP9E2 PE=2 SV=1	uncharacterized protein LOC105838250 [Monomorium pharaonis]	[Unip]GO:0016020#membrane;GO:0016705#oxidoreductase activity, acting on paired donors, with incorporation or reduction of molecular oxygen;GO:0016491#oxidoreductase activity;GO:0020037#heme binding;GO:0055114#oxidation-reduction process;GO:0005506#iron ion binding;GO:0016021#integral component of membrane;GO:0046872#metal ion binding;GO:0004497#monooxygenase activity;
Pharaoh_ant_13877	LOC105838293	NPi_Ovary_down	9984.73	-0.518631	0.00575359	0.262057	42.1913	15.0962	16.4607	23.7021	37.523	10.9266	12.2063	11.0318	19.7554	23.8974	14.488	19.8634	14.9853	FBgn0260943	Rbp6	RNA-binding protein 6	RNA-binding protein 6 (Rbp6) encodes a paralog of the RNA-binding protein encoded by msi. In contrast to msi, Rbp6 mutants are viable and fertile, with only a slight delay in eclosion. The product of Rbp6 may have roles in response to fungal infection and aggressive behavior.	RNA-binding protein Musashi homolog Rbp6 OS=Drosophila melanogaster OX=7227 GN=Rbp6 PE=2 SV=3	RNA-binding protein Musashi homolog Rbp6 isoform X7 [Cephus cinctus]	[Dmel]GO:0008266#poly(U) RNA binding;GO:0005737#cytoplasm;GO:0048864#stem cell development;GO:0005844#polysome;GO:0003727#single-stranded RNA binding;
Pharaoh_ant_03831	LOC105831433	NPi_Ovary_up	1029.2	1.66695	0.00576489	0.262057	4.7218	1.50193	1.09373	3.29792	3.3237	0.729722	8.1129	1.20168	32.8395	2.5599	2.57307	1.88391	1.95579	NA	NA	NA	NA	NA	spidroin-1 [Monomorium pharaonis]	NA
Pharaoh_ant_13154	LOC105834354	NPi_Ovary_up	6520.42	0.413083	0.00582388	0.263513	42.6292	29.5595	23.5623	23.1311	23.0729	23.2583	27.6498	28.3664	44.7891	50.0424	30.8735	52.2415	31.8832	NA	NA	NA	NA	Protein RRNAD1 OS=Mus musculus OX=10090 GN=Rrnad1 PE=2 SV=1	protein RRNAD1 [Solenopsis invicta]	NA
Pharaoh_ant_05225	LOC105828810	NPi_Ovary_up	6360.25	0.741475	0.00585913	0.263513	26.9606	24.5583	17.4084	14.708	11.8252	19.9646	36.2234	24.7795	24.9539	29.3624	24.1513	38.5788	53.0283	NA	NA	NA	NA	Gephyrin OS=Rattus norvegicus OX=10116 GN=Gphn PE=1 SV=3	gephyrin-like [Monomorium pharaonis]	[Unip]GO:0016740#transferase activity;GO:0005524#ATP binding;GO:0061598#molybdopterin adenylyltransferase activity;GO:0032324#molybdopterin cofactor biosynthetic process;GO:0046872#metal ion binding;GO:0061599#molybdopterin molybdotransferase activity;GO:0006777#Mo-molybdopterin cofactor biosynthetic process;
Pharaoh_ant_14886	LOC105832894	NPi_Ovary_down	958.64	-0.743502	0.00587699	0.263513	5.51147	5.29093	3.96665	7.50548	3.40631	2.79311	2.94622	3.57189	1.8266	4.05484	2.6473	2.08419	2.37374	NA	NA	NA	NA	NA	uncharacterized protein LOC105832894 [Monomorium pharaonis] uncharacterized protein LOC105832894 [Monomorium pharaonis] uncharacterized protein LOC105832894 [Monomorium pharaonis]	NA
MPGPB.10246.1	LOC105836362	NPi_Ovary_down	220.516	-1.39397	0.0058879	0.263513	5.28957	1.62417	4.66829	2.7253	14.0305	2.79083	0.828613	3.5939	2.97905	1.94718	1.18077	1.1173	1.61855	NA	NA	NA	NA	NA	uncharacterized protein LOC105836362, partial [Monomorium pharaonis]	NA
Pharaoh_ant_20323	LOC105198147	NPi_Ovary_up	245.146	2.21998	0.00589969	0.263513	1.48864	0.737271	0.0384117	0.0242708	0.040314	0.33953	3.54006	0.908074	0.286291	0.444487	0.565607	0.487633	5.09458	NA	NA	NA	NA	NA	uncharacterized protein LOC105830187 isoform X1 [Monomorium pharaonis]	[Unip]GO:0003676#nucleic acid binding;GO:0003677#DNA binding;
Pharaoh_ant_10025	LOC105838815	NPi_Ovary_down	784.717	-0.978413	0.00595926	0.265249	5.69639	2.42608	7.28152	7.35839	8.80816	2.19103	3.05725	1.16928	3.45262	2.97281	3.60702	1.87186	4.28315	FBgn0260386	mtg	mind the gap	mind the gap (mtg) encodes a protein involved in synapse assembly.	Protein PF14_0175 OS=Plasmodium falciparum (isolate 3D7) OX=36329 GN=PF14_0175 PE=1 SV=1	ankyrin repeat and KH domain-containing protein mask-1 isoform X1 [Monomorium pharaonis]	[Dmel]GO:0043195#terminal bouton;GO:0005576#extracellular region;GO:0097367#carbohydrate derivative binding;GO:0005615#extracellular space;GO:0006030#chitin metabolic process;GO:0008061#chitin binding;GO:0007416#synapse assembly;GO:0043083#synaptic cleft;
Pharaoh_ant_06867	LOC105832946	NPi_Ovary_up	6315.45	0.444792	0.00601843	0.266956	26.8419	17.3502	15.6844	15.7385	13.1222	15.9041	20.3558	17.2599	30.9081	29.6862	19.6964	33.7484	21.2304	FBgn0037141	DNApol-eta	DNA polymerase eta	DNA polymerase eta (DNApol-eta) encodes a member of the Y-family of DNA translesion polymerases. It operates during the bypass of UV-induced lesions and possibly during homologous recombination repair of DNA double-strand breaks.	DNApol-eta OS=Drosophila melanogaster OX=7227 GN=DNApol-eta PE=1 SV=1	DNA polymerase eta isoform X2 [Monomorium pharaonis]	[Dmel]GO:0006302#double-strand break repair;GO:0005634#nucleus;GO:0003684#damaged DNA binding;GO:0042276#error-prone translesion synthesis;GO:0035861#site of double-strand break;GO:0009314#response to radiation;GO:0003887#DNA-directed DNA polymerase activity;GO:0019985#translesion synthesis;GO:0009650#UV protection;GO:0005657#replication fork;
Pharaoh_ant_01167	LOC105827758	NPi_Ovary_up	494.835	1.06114	0.00604135	0.267048	6.4166	6.7026	3.27731	1.28146	1.53836	4.86938	8.83113	9.46119	11.1884	8.21422	5.1604	11.7718	6.00169	NA	NA	NA	NA	Juvenile hormone acid O-methyltransferase OS=Drosophila melanogaster OX=7227 GN=jhamt PE=1 SV=2	uncharacterized protein LOC105827758 [Monomorium pharaonis]	[Unip]GO:0016740#transferase activity;GO:0008168#methyltransferase activity;GO:0032259#methylation;
Pharaoh_ant_14903	LOC118648757	NPi_Ovary_down	410004	-0.930001	0.00607618	0.267665	1774.52	1312.95	3528.6	4802.15	4185.33	3010.01	1952.03	1356.26	1613.47	2245.52	1557.81	1077.46	2577.35	FBgn0043841	vir-1	virus-induced RNA 1	virus-induced RNA 1 (vir-1) is produced from a promoter that is induced by viral infection. It can be used as a marker of the induction of an antiviral response. Its expression is regulated by the Jak/STAT pathway.	Icarapin OS=Apis mellifera carnica OX=88217 PE=1 SV=2	icarapin-like [Temnothorax curvispinosus]	[Dmel]GO:0051607#defense response to virus;
Pharaoh_ant_16037	LOC105836913	NPi_Ovary_up	1280.27	0.9406	0.00617329	0.271012	6.43374	6.28542	4.92215	3.22957	2.78699	6.23019	12.5133	8.96222	6.64036	7.39151	12.5207	6.51159	13.6276	NA	NA	NA	NA	Multiple inositol polyphosphate phosphatase 1 OS=Drosophila melanogaster OX=7227 GN=Mipp1 PE=1 SV=2	multiple inositol polyphosphate phosphatase 1-like [Monomorium pharaonis]	[Unip]GO:0016311#dephosphorylation;GO:0016791#phosphatase activity;
Pharaoh_ant_10713	LOC105830995	NPi_Ovary_down	75071	-0.665398	0.00623407	0.272323	252.84	224.54	144.134	262.764	257.829	68.8595	82.7105	95.1853	118.618	154.987	173.893	101.818	136.573	FBgn0038842	hdly	hadley	Insufficient genetic data for FlyBase to solicit a summary.	Translation initiation factor IF-2 OS=Tolumonas auensis (strain DSM 9187 / TA4) OX=595494 GN=infB PE=3 SV=1	trichohyalin [Monomorium pharaonis]	[Dmel]GO:0045434#negative regulation of female receptivity, post-mating;
Pharaoh_ant_10406	LOC105834264	NPi_Ovary_down	44402.1	-0.977954	0.00624973	0.272323	104.764	99.0272	225.472	293.348	441.915	209.161	109.221	127.642	92.2616	138.458	132.919	106.952	158.23	FBgn0003149	Prm	Paramyosin	Paramyosin (Prm) encodes a muscle protein found only in invertebrates. It dimerizes into a coiled-coil that occupies the interior of the thick filament. Its role is thought to be structural, although it can be phosphorylated and this is important for muscle function.	Paramyosin, long form OS=Drosophila melanogaster OX=7227 GN=Prm PE=1 SV=1	paramyosin, long form [Monomorium pharaonis]	[Dmel]GO:0031430#M band;GO:0016459#myosin complex;GO:0005856#cytoskeleton;GO:0005737#cytoplasm;GO:0031032#actomyosin structure organization;GO:0003774#motor activity;GO:0005863#striated muscle myosin thick filament;GO:0030239#myofibril assembly;GO:0007498#mesoderm development;
Pharaoh_ant_12218	LOC114253741	NPi_Ovary_down	2880.03	-0.845577	0.00626688	0.272323	18.2401	10.8039	23.5491	32.9614	23.6991	5.34854	9.78016	6.61891	13.6352	16.144	8.26588	8.46559	14.2042	FBgn0027930	MP1	Melanization Protease 1	In progress.	CLIP domain-containing serine protease 2 OS=Bombyx mori OX=7091 PE=1 SV=1	PREDICTED: uncharacterized protein LOC105455492 [Wasmannia auropunctata]	[Dmel]GO:0004175#endopeptidase activity;GO:0006508#proteolysis;GO:0035006#melanization defense response;GO:0009620#response to fungus;GO:0004252#serine-type endopeptidase activity;
Pharaoh_ant_00630	LOC105829303	NPi_Ovary_down	27601.1	-0.323731	0.00636305	0.275568	87.7041	45.0547	32.8362	43.8656	46.318	27.7918	34.168	28.9791	30.6754	45.001	37.4698	41.7951	34.9264	WBGene00022195	NA	Y71H2B.5	NA	tRNA-cytidine(32) 2-sulfurtransferase OS=Bordetella pertussis (strain Tohama I / ATCC BAA-589 / NCTC 13251) OX=257313 GN=ttcA PE=3 SV=1	uncharacterized protein LOC105829303 [Monomorium pharaonis]	[Cele]GO:0003824#catalytic activity;
Pharaoh_ant_03950	LOC105832514	NPi_Ovary_up	2742.7	0.53545	0.00642346	0.2759	14.6665	11.3132	7.08972	9.10434	6.95206	8.73546	16.357	10.3243	10.586	16.3029	11.0074	17.1995	17.3094	NA	NA	NA	NA	NA	uncharacterized protein LOC105832514 [Monomorium pharaonis]	[Unip]GO:0070652#HAUS complex;GO:0051225#spindle assembly;
Pharaoh_ant_18342	LOC105829258	NPi_Ovary_down	4430.81	-0.55897	0.00645594	0.2759	57.3239	29.5653	32.9436	51.1076	27.7948	17.0334	19.9078	15.2183	16.9423	35.3927	25.5001	23.2157	32.124	FBgn0022702	Cht2	Chitinase 2	In progress.	Probable chitinase 2 OS=Drosophila melanogaster OX=7227 GN=Cht2 PE=1 SV=1	probable chitinase 2 [Monomorium pharaonis] probable chitinase 2 [Monomorium pharaonis] probable chitinase 2 [Monomorium pharaonis] probable chitinase 2 [Monomorium pharaonis]	[Dmel]GO:0008362#chitin-based embryonic cuticle biosynthetic process;GO:0005576#extracellular region;GO:0042060#wound healing;GO:0005615#extracellular space;GO:0040003#chitin-based cuticle development;GO:0008061#chitin binding;GO:0006032#chitin catabolic process;GO:0005975#carbohydrate metabolic process;GO:0008363#larval chitin-based cuticle development;GO:0004568#chitinase activity;GO:0018990#ec…
Pharaoh_ant_11089	LOC105833385	NPi_Ovary_down	45733.4	-0.388844	0.00646063	0.2759	62.0591	40.3131	36.7907	61.534	52.9151	25.5159	27.5136	23.7355	43.4741	51.0064	32.0784	36.831	37.8869	FBgn0260003	Dys	Dystrophin	Dystrophin (Dys) encodes a cytoplasmic protein that connects the actin cytoskeleton to the extracellular matrix via the receptor encoded by Dg. In addition, the product of Dys serves as a cytoplasmic scaffold for the membrane localization of different signaling factors, including nos, which regulates expression of miRNAs to adapt cellular homeostasis to changes induced by stress and dystrophy.	Dystrophin, isoforms A/C/F/G/H OS=Drosophila melanogaster OX=7227 GN=Dys PE=1 SV=3	dystrophin, isoforms A/C/F/G/H isoform X6 [Monomorium pharaonis]	[Dmel]GO:0007474#imaginal disc-derived wing vein specification;GO:0008586#imaginal disc-derived wing vein morphogenesis;GO:0050699#WW domain binding;GO:0008270#zinc ion binding;GO:0005856#cytoskeleton;GO:0048172#regulation of short-term neuronal synaptic plasticity;GO:0045202#synapse;GO:0007274#neuromuscular synaptic transmission;GO:0030010#establishment of cell polarity;GO:0005737#cytoplasm;GO:0…
Pharaoh_ant_22168	-	NPi_Ovary_down	4695.74	-0.780534	0.00649736	0.2759	79.657	22.5314	20.7466	62.4391	81.0038	43.0571	20.8277	28.4547	39.5416	36.1923	19.9338	23.8766	36.4375	NA	NA	NA	NA	Membrane metallo-endopeptidase-like 1 OS=Mus musculus OX=10090 GN=Mmel1 PE=1 SV=1	uncharacterized protein LOC114253773 [Monomorium pharaonis]	[Unip]GO:0006508#proteolysis;GO:0008237#metallopeptidase activity;GO:0004222#metalloendopeptidase activity;
Pharaoh_ant_00629	LOC105829305	NPi_Ovary_down	16663.6	-1.15979	0.0065151	0.2759	60.6941	13.7883	78.9946	91.6612	224.408	39.1233	38.274	35.7613	20.9844	49.6611	33.4298	38.4049	54.5511	FBgn0040351	CG11638	-	In progress.	Calmodulin OS=Blastocladiella emersonii OX=4808 GN=CMD1 PE=3 SV=3	calmodulin isoform X1 [Monomorium pharaonis]	[Dmel]GO:0005509#calcium ion binding;
Pharaoh_ant_02559	LOC105831857	NPi_Ovary_up	1037.31	0.599751	0.00651778	0.2759	6.99827	4.56447	4.34627	3.47501	2.8245	2.41586	4.97215	7.24541	5.51952	6.71	5.52868	6.89064	5.08908	ENSG00000150556	NA	LYPD6B	NA	Ly6/PLAUR domain-containing protein 6B OS=Homo sapiens OX=9606 GN=LYPD6B PE=2 SV=1	uncharacterized protein LOC105831857 [Monomorium pharaonis] uncharacterized protein LOC105831857 [Monomorium pharaonis] uncharacterized protein LOC105831857 [Monomorium pharaonis]	[Hsap]GO:0099601#regulation of neurotransmitter receptor activity;GO:0016020#membrane;GO:0030548#acetylcholine receptor regulator activity;GO:0005576#extracellular region;GO:0031225#anchored component of membrane;GO:0005886#plasma membrane;
Pharaoh_ant_03278	LOC105836652	NPi_Ovary_up	365.8	1.47146	0.0065214	0.2759	2.60737	8.29528	1.82671	1.53038	6.29739	2.25509	33.0435	7.4477	10.1625	5.22364	8.03315	4.80823	4.13958	NA	NA	NA	NA	Ejaculatory bulb-specific protein 3 OS=Drosophila melanogaster OX=7227 GN=EbpIII PE=2 SV=2	ejaculatory bulb-specific protein 3 [Monomorium pharaonis]	NA
Pharaoh_ant_07794	LOC105828801	NPi_Ovary_down	5861.81	-0.55343	0.00657503	0.277254	41.5024	13.2372	13.1772	21.1332	21.3968	7.85271	7.93639	6.49294	18.7605	22.1899	9.91646	14.315	11.7997	FBgn0037448	CG15186	-	Insufficient genetic data for FlyBase to solicit a summary.	NA	uncharacterized protein LOC105828801 isoform X1 [Monomorium pharaonis] uncharacterized protein LOC105828801 isoform X1 [Monomorium pharaonis]	NA
Pharaoh_ant_04843	LOC105829036	NPi_Ovary_up	13012.9	0.412766	0.00662575	0.278477	74.5551	51.9437	47.4383	80.2236	58.6556	45.2688	77.9317	54.875	101.035	93.5307	68.6598	88.6346	86.3272	NA	NA	NA	NA	Uncharacterized protein C9E9.15 OS=Schizosaccharomyces pombe (strain 972 / ATCC 24843) OX=284812 GN=SPAC9E9.15 PE=3 SV=2	uncharacterized protein LOC105829036 isoform X1 [Monomorium pharaonis]	[Unip]GO:0032981#mitochondrial respiratory chain complex I assembly;
Pharaoh_ant_08406	LOC105840549	NPi_Ovary_down	1057.13	-1.35548	0.00670215	0.280767	4.02646	1.21326	3.75968	19.8548	3.40716	1.5731	2.16712	0.924415	4.04962	4.52007	0.944577	2.89086	1.16345	FBgn0050008	CG30008	-	Insufficient genetic data for FlyBase to solicit a summary.	Elongation of very long chain fatty acids protein 4 OS=Macaca fascicularis OX=9541 GN=ELOVL4 PE=2 SV=1	elongation of very long chain fatty acids protein AAEL008004 [Monomorium pharaonis]	[Dmel]GO:0030497#fatty acid elongation;GO:0034625#fatty acid elongation, monounsaturated fatty acid;GO:0042761#very long-chain fatty acid biosynthetic process;GO:0019367#fatty acid elongation, saturated fatty acid;GO:0030176#integral component of endoplasmic reticulum membrane;GO:0034626#fatty acid elongation, polyunsaturated fatty acid;GO:0009922#fatty acid elongase activity;GO:0030148#sphingoli…
Pharaoh_ant_04838	LOC105827748	NPi_Ovary_down	53684.7	-0.500329	0.00672434	0.28078	125.369	118.802	90.8232	151.965	157.888	58.9175	72.9685	68.7598	83.9228	99.0151	86.3378	90.6668	81.9043	FBgn0016075	vkg	viking	viking (vkg) encodes a subunit of Collagen IV and a major component of basement membranes. It is secreted by haemocytes and fat body cells and is required for the normal morphogenesis of many tissues. It also contributes to TGF-beta signalling in the early embryo and the developing Malpighian tubules.	Collagen alpha-1(IV) chain OS=Drosophila melanogaster OX=7227 GN=Col4a1 PE=1 SV=3	collagen alpha-1(IV) chain [Monomorium pharaonis]	[Dmel]GO:0005581#collagen trimer;GO:0061327#anterior Malpighian tubule development;GO:0030198#extracellular matrix organization;GO:0062023#collagen-containing extracellular matrix;GO:0005615#extracellular space;GO:0031012#extracellular matrix;GO:0005587#collagen type IV trimer;GO:0007443#Malpighian tubule morphogenesis;GO:0005604#basement membrane;GO:0005201#extracellular matrix structural consti…
Pharaoh_ant_13541	LOC105835668	NPi_Ovary_down	346435	-0.630697	0.00675665	0.281213	268.483	134.993	127.669	234.385	334.108	88.3956	84.2183	75.6478	152.496	168.703	145.522	111.406	146.703	FBgn0261788	Ank2	Ankyrin 2	Ankyrin 2 (Ank2) encodes a cytoskeletal binding protein required for proper function of the product of beta-Spec via direct interaction. It contributes to the regulation of short-term memory, sound perception, microtubule cytoskeleton and neuromuscular junction development and synapsis.	Ankyrin-2 OS=Mus musculus OX=10090 GN=Ank2 PE=1 SV=2	PREDICTED: nuclear anchorage protein 1-like [Trachymyrmex septentrionalis]	[Dmel]GO:0031594#neuromuscular junction;GO:0043195#terminal bouton;GO:0042734#presynaptic membrane;GO:0007614#short-term memory;GO:0005886#plasma membrane;GO:0007605#sensory perception of sound;GO:0000226#microtubule cytoskeleton organization;GO:0036062#presynaptic periactive zone;GO:0048675#axon extension;GO:0070050#neuron cellular homeostasis;GO:0007528#neuromuscular junction development;GO:190…
Pharaoh_ant_12484	LOC105836803	NPi_Ovary_down	931.389	-0.928943	0.00681062	0.282541	13.9092	3.21072	1.71224	4.51943	4.00174	1.38593	1.11534	1.05528	2.06588	6.74291	1.79591	1.65779	1.97362	NA	NA	NA	NA	Osmotic avoidance abnormal protein 3 OS=Caenorhabditis elegans OX=6239 GN=osm-3 PE=1 SV=4	osmotic avoidance abnormal protein 3 [Monomorium pharaonis]	[Unip]GO:0003777#microtubule motor activity;GO:0007018#microtubule-based movement;GO:0000166#nucleotide binding;GO:0003774#motor activity;GO:0005524#ATP binding;GO:0008017#microtubule binding;GO:0005874#microtubule;
Pharaoh_ant_02514	LOC105833857	NPi_Ovary_down	8399.23	-0.335715	0.00687781	0.284409	78.7173	35.2983	29.0508	43.4122	43.3946	22.4272	30.2332	26.0591	36.0254	34.5865	27.2057	38.6459	28.6575	NA	NA	NA	NA	Elongation factor 1-alpha OS=Apis mellifera OX=7460 PE=3 SV=1	elongation factor 1-alpha [Camponotus floridanus] elongation factor 1-alpha [Camponotus floridanus] elongation factor 1-alpha [Camponotus floridanus] elongation factor 1-alpha [Ooceraea biroi] elongation factor 1-alpha [Ooceraea biroi] elongation factor 1-alpha [Ooceraea biroi] elongation factor 1-alpha [Ooceraea biroi] elongation factor 1-alpha [Pogonomyrmex barbatus] elongation factor 1-alpha […	[Unip]GO:0003924#GTPase activity;GO:0003746#translation elongation factor activity;GO:0000166#nucleotide binding;GO:0006414#translational elongation;GO:0005525#GTP binding;
MPGPB.9212.3	LOC105840870	NPi_Ovary_up	11539	0.454045	0.00691744	0.285128	95.3055	52.8718	51.5816	61.85	38.8981	39.2968	60.2573	41.8994	113.989	109.111	70.5052	104.411	58.713	NA	NA	NA	NA	NA	uncharacterized protein LOC105840870 isoform X3 [Monomorium pharaonis] uncharacterized protein LOC105840870 isoform X3 [Monomorium pharaonis] uncharacterized protein LOC105840870 isoform X3 [Monomorium pharaonis]	NA
Pharaoh_ant_04709	LOC105833135	NPi_Ovary_up	428.767	0.994845	0.00703946	0.289227	11.3509	5.53416	4.03595	1.86642	5.03388	6.80196	19.928	5.34919	14.0595	7.23792	8.01524	16.4884	9.74877	NA	NA	NA	NA	Venom allergen 2 OS=Solenopsis invicta OX=13686 PE=1 SV=1	venom allergen 2 [Monomorium pharaonis]	NA
Pharaoh_ant_05667	LOC105834661	NPi_Ovary_down	21921.2	-0.631423	0.00707869	0.28991	77.6004	41.7461	44.4206	97.9596	102.796	33.787	33.9948	29.4104	43.1234	50.1651	46.8679	39.3608	54.2188	FBgn0026199	myo	myoglianin	myoglianin (myo) encodes a protein expressed primarily in muscle and glia cells. Mutations in myo affect neuronal remodeling during metamorphosis by failing to activate EcR expression in the remodeling neurons.	Growth/differentiation factor 11 OS=Mus musculus OX=10090 GN=Gdf11 PE=1 SV=1	growth/differentiation factor 8 [Monomorium pharaonis]	[Dmel]GO:0008083#growth factor activity;GO:0060391#positive regulation of SMAD protein signal transduction;GO:0016319#mushroom body development;GO:0050803#regulation of synapse structure or activity;GO:0005634#nucleus;GO:0032924#activin receptor signaling pathway;GO:0005615#extracellular space;GO:0005125#cytokine activity;GO:0070697#activin receptor binding;GO:0045464#R8 cell fate specification;G…
Pharaoh_ant_06268	-	NPi_Ovary_down	6.5091	-4.56483	0.00709009	NA	2.42769	0.217099	0.0553202	0.170889	0	0.0164492	0	0	0.151182	0	0	0.0220089	0	NA	NA	NA	NA	Protein ANTAGONIST OF LIKE HETEROCHROMATIN PROTEIN 1 OS=Arabidopsis thaliana OX=3702 GN=ALP1 PE=1 SV=1	uncharacterized protein LOC105835601 [Monomorium pharaonis]	NA
Pharaoh_ant_18089	LOC105839371	NPi_Ovary_down	9155.54	-0.693137	0.00710678	0.290133	50.5748	36.8381	55.392	94.04	77.9401	33.5609	33.9748	22.0492	31.2489	72.5749	22.0107	57.7663	36.7861	WBGene00019914	NA	clec-150	NA	Hemolymph lipopolysaccharide-binding protein OS=Periplaneta americana OX=6978 PE=1 SV=1	hemolymph lipopolysaccharide-binding protein [Monomorium pharaonis] hemolymph lipopolysaccharide-binding protein [Monomorium pharaonis]	[Cele]GO:0030246#carbohydrate binding;
Pharaoh_ant_13514	-	NPi_Ovary_down	3870.51	-0.587731	0.00726854	0.295795	11.4757	11.6028	10.6845	10.2112	9.17515	9.12175	5.05577	5.98042	6.69671	7.35153	6.837	12.5281	6.79839	NA	NA	NA	NA	E3 SUMO-protein ligase RanBP2 OS=Drosophila melanogaster OX=7227 GN=Nup358 PE=1 SV=1	E3 SUMO-protein ligase RanBP2-like [Monomorium pharaonis]	[Unip]GO:0003824#catalytic activity;GO:0016747#transferase activity, transferring acyl groups other than amino-acyl groups;GO:0046872#metal ion binding;GO:0046907#intracellular transport;GO:0016874#ligase activity;
Pharaoh_ant_07706	LOC105837421	NPi_Ovary_down	35115.5	-0.451463	0.00731681	0.296817	143.011	58.8233	48.6456	90.251	71.0695	31.22	38.1175	45.2553	54.0899	59.0619	46.4687	51.6306	55.2699	FBgn0265140	Meltrin	Meltrin	Meltrin (Meltrin) encodes an ADAM protein that belongs to the metzincin superfamily of metalloproteases. It is regulated by the homeobox protein encoded by vnd during embryonic development.	Disintegrin and metalloproteinase domain-containing protein 12 OS=Mus musculus OX=10090 GN=Adam12 PE=1 SV=2	uncharacterized protein LOC105837421 [Monomorium pharaonis]	[Dmel]GO:0016021#integral component of membrane;GO:0004222#metalloendopeptidase activity;GO:0006509#membrane protein ectodomain proteolysis;GO:0042802#identical protein binding;GO:0098595#perivitelline space;
Pharaoh_ant_09732	LOC105836490	NPi_Ovary_up	5320.63	0.550002	0.00734809	0.297146	112.695	65.4499	53.4407	77.2435	46.7107	59.6374	113.596	50.0739	169.917	139.951	66.5881	119.319	79.5842	FBgn0032822	CG10466	-	Insufficient genetic data for FlyBase to solicit a summary.	RNA-binding motif protein, X-linked 2 OS=Homo sapiens OX=9606 GN=RBMX2 PE=1 SV=2	RNA-binding motif protein, X-linked 2 isoform X2 [Monomorium pharaonis]	[Dmel]GO:0071013#catalytic step 2 spliceosome;GO:0005686#U2 snRNP;GO:0000398#mRNA splicing, via spliceosome;GO:0071011#precatalytic spliceosome;GO:0003676#nucleic acid binding;GO:0003729#mRNA binding;
Pharaoh_ant_02597	LOC105834115	NPi_Ovary_up	78.3991	1.78829	0.00740546	0.298524	0.730735	0.760776	0.239254	0.639588	1.05449	0.0218895	1.48762	0.244259	1.86095	9.42092	0.770596	0.834712	1.38035	NA	NA	NA	NA	NA	uncharacterized protein LOC105834115 [Monomorium pharaonis]	NA
Pharaoh_ant_12338	LOC105829040	NPi_Ovary_down	8163.25	-0.757335	0.00745142	0.298574	59.4423	34.8324	76.7352	102.952	92.7689	55.243	60.4359	39.3317	39.4518	47.8052	34.3843	35.3231	45.8732	FBgn0052250	PMP34	Peroxisomal Membrane Protein 34	In progress.	Peroxisomal membrane protein PMP34 OS=Homo sapiens OX=9606 GN=SLC25A17 PE=1 SV=1	peroxisomal membrane protein PMP34 [Monomorium pharaonis] peroxisomal membrane protein PMP34 [Monomorium pharaonis] peroxisomal membrane protein PMP34 [Monomorium pharaonis]	[Dmel]GO:0051724#NAD transmembrane transporter activity;GO:0044610#FMN transmembrane transporter activity;GO:0015230#FAD transmembrane transporter activity;GO:0005347#ATP transmembrane transporter activity;GO:0015228#coenzyme A transmembrane transporter activity;GO:0005779#integral component of peroxisomal membrane;GO:0005778#peroxisomal membrane;GO:0015217#ADP transmembrane transporter activity;…
Pharaoh_ant_06530	LOC105839430	NPi_Ovary_down	9386.9	-1.97588	0.00745329	0.298574	15.5917	1.66828	62.6958	69.1664	115.231	38.6264	22.0945	2.99263	18.992	7.18142	26.9497	3.47478	13.59	WBGene00011797	NA	T16G1.3	NA	NA	uncharacterized protein LOC105839430 [Monomorium pharaonis]	NA
Pharaoh_ant_18295	-	NPi_Ovary_down	3467.23	-0.527045	0.00748054	0.298732	27.1617	10.4102	10.1905	17.7246	18.5577	5.90991	8.00497	5.56581	9.67585	18.6403	7.52684	9.82601	12.4017	FBgn0050147	Hil	Hillarin	Hillarin (Hil) encodes a W180-domain protein that affects cytokinesis through interactions with the Septin family member encoded by pnut in the developing nervous system.	Hillarin OS=Drosophila melanogaster OX=7227 GN=Hil PE=1 SV=1	hillarin isoform X1 [Monomorium pharaonis]	[Dmel]GO:0005938#cell cortex;GO:0032154#cleavage furrow;GO:0005515#protein binding;
Pharaoh_ant_06523	LOC105836310	NPi_Ovary_up	35184.7	0.504635	0.00755366	0.300716	91.9513	81.5365	60.9369	53.924	62.2702	50.6012	79.7397	82.3903	88.4636	88.5952	94.3653	122.496	111.419	FBgn0034371	Ntan1	N-terminal amidohydrolase 1	In progress.	Protein N-terminal asparagine amidohydrolase OS=Sus scrofa OX=9823 GN=NTAN1 PE=1 SV=4	protein N-terminal asparagine amidohydrolase [Monomorium pharaonis]	[Dmel]GO:0032877#positive regulation of DNA endoreduplication;GO:0008418#protein-N-terminal asparagine amidohydrolase activity;GO:0005634#nucleus;GO:0071596#ubiquitin-dependent protein catabolic process via the N-end rule pathway;GO:0006511#ubiquitin-dependent protein catabolic process;GO:0060253#negative regulation of glial cell proliferation;
Pharaoh_ant_11429	LOC105829556	NPi_Ovary_down	27.5638	-2.26571	0.00764292	NA	0.286497	0.337164	0.813447	1.39758	0.0351725	0.317969	0.100093	0.0796053	0	0.656756	0.0604251	0.0436351	0.0493567	NA	NA	NA	NA	Farnesyl pyrophosphate synthase OS=Bos taurus OX=9913 GN=FDPS PE=1 SV=1	farnesyl pyrophosphate synthase [Monomorium pharaonis]	[Unip]GO:0016740#transferase activity;GO:0008299#isoprenoid biosynthetic process;GO:0016765#transferase activity, transferring alkyl or aryl (other than methyl) groups;
Pharaoh_ant_05958	LOC105831234	NPi_Ovary_down	13619.3	-0.704273	0.00764723	0.301218	46.4664	24.4275	33.3809	53.6572	68.9899	18.9534	32.3846	21.0846	16.452	28.0554	22.7765	23.1185	28.8314	FBgn0034797	nahoda	nahoda	Insufficient genetic data for FlyBase to solicit a summary.	Cell surface glycoprotein 1 OS=Hungateiclostridium thermocellum (strain ATCC 27405 / DSM 1237 / JCM 9322 / NBRC 103400 / NCIMB 10682 / NRRL B-4536 / VPI 7372) OX=203119 GN=olpB PE=3 SV=2	uncharacterized protein LOC105831234 isoform X1 [Monomorium pharaonis] uncharacterized protein LOC105831234 isoform X1 [Monomorium pharaonis]	[Dmel]GO:0003674#molecular_function;GO:0005575#cellular_component;GO:0008150#biological_process;
Pharaoh_ant_02042	LOC105838082	NPi_Ovary_down	3834.66	-0.512832	0.0076782	0.301218	28.5554	19.3077	16.6062	20.526	29.6696	11.1576	10.589	12.7761	18.6502	17.2944	15.6523	11.9046	14.4546	FBgn0267486	Ptp36E	Protein tyrosine phosphatase 36E	Protein tyrosine phosphatase 36E (Ptp36E) encodes a tyrosine-specific protein phosphatase. It is probably a cytoplasmic protein, as it lacks a predicted transmembrane domain, but little is known about its function.	Receptor-type tyrosine-protein phosphatase kappa OS=Homo sapiens OX=9606 GN=PTPRK PE=1 SV=2	receptor-type tyrosine-protein phosphatase kappa-like [Monomorium pharaonis]	[Dmel]GO:0004725#protein tyrosine phosphatase activity;GO:0005575#cellular_component;GO:0006470#protein dephosphorylation;
Pharaoh_ant_08378	LOC105838249	NPi_Ovary_up	593.99	0.905217	0.00767822	0.301218	4.08756	1.12206	1.00136	1.21593	3.36198	0.522734	1.76052	2.50988	2.52098	4.83878	3.52293	2.2904	4.79312	NA	NA	NA	NA	Short neuropeptide F OS=Camponotus floridanus OX=104421 GN=EAG_11010 PE=1 SV=1	short neuropeptide F isoform X2 [Monomorium pharaonis]	[Unip]GO:0007218#neuropeptide signaling pathway;
Pharaoh_ant_05575	LOC105198616	NPi_Ovary_down	97.7329	-2.19972	0.00769506	0.301218	24.0955	0.85539	0.675697	0.892148	2.38589	0.285169	0.386467	0.0813609	0.714804	2.2673	0	1.33545	0.915486	NA	NA	NA	NA	NA	rna-directed dna polymerase from mobile element jockey-like protein, partial [Lasius niger]	[Unip]GO:0003964#RNA-directed DNA polymerase activity;GO:0006278#RNA-dependent DNA biosynthetic process;
Pharaoh_ant_05713	LOC105829987	NPi_Ovary_up	5529.03	1.16189	0.00771147	0.301218	7.24308	9.09431	7.06746	7.41579	8.53531	6.1638	27.7725	6.43312	7.79972	7.80503	9.01135	13.245	48.4603	FBgn0038986	sit	stuck in traffic	Insufficient genetic data for FlyBase to solicit a summary.	Elongation of very long chain fatty acids protein AAEL008004 OS=Aedes aegypti OX=7159 GN=AAEL008004 PE=2 SV=2	elongation of very long chain fatty acids protein AAEL008004 [Monomorium pharaonis] elongation of very long chain fatty acids protein AAEL008004 [Monomorium pharaonis] elongation of very long chain fatty acids protein AAEL008004 [Monomorium pharaonis]	[Dmel]GO:0030497#fatty acid elongation;GO:0034625#fatty acid elongation, monounsaturated fatty acid;GO:0035209#pupal development;GO:0042761#very long-chain fatty acid biosynthetic process;GO:0019367#fatty acid elongation, saturated fatty acid;GO:0030176#integral component of endoplasmic reticulum membrane;GO:0034626#fatty acid elongation, polyunsaturated fatty acid;GO:0009922#fatty acid elongase …
Pharaoh_ant_10071	LOC105832154	NPi_Ovary_down	3654.03	-0.525216	0.00775954	0.301218	14.8332	7.16199	11.2734	18.1828	14.3822	8.85257	9.82321	5.18661	8.24424	13.3309	8.4336	10.0411	8.3292	FBgn0052843	Dh31-R	Diuretic hormone 31 Receptor	Diuretic hormone 31 Receptor (Dh31-R) encodes a protein that exhibits diuretic hormone receptor activity. It is involved in G protein-coupled receptor signaling pathwayS.	Calcitonin gene-related peptide type 1 receptor OS=Danio rerio OX=7955 GN=calcrla PE=2 SV=1	PREDICTED: calcitonin gene-related peptide type 1 receptor-like isoform X1 [Trachymyrmex zeteki] PREDICTED: calcitonin gene-related peptide type 1 receptor-like isoform X1 [Trachymyrmex zeteki] PREDICTED: calcitonin gene-related peptide type 1 receptor-like isoform X1 [Trachymyrmex zeteki]	[Dmel]GO:0004948#calcitonin receptor activity;GO:0008188#neuropeptide receptor activity;GO:0005886#plasma membrane;GO:0007186#G protein-coupled receptor signaling pathway;GO:0016021#integral component of membrane;GO:0008036#diuretic hormone receptor activity;GO:0007188#adenylate cyclase-modulating G protein-coupled receptor signaling pathway;GO:0007166#cell surface receptor signaling pathway;GO:0…
Pharaoh_ant_13194	LOC105836167	NPi_Ovary_up	3286.55	1.03509	0.00776423	0.301218	29.3124	6.94661	5.87114	10.0205	6.78184	13.229	11.9988	7.11301	65.839	26.4461	13.8211	34.4395	15.1577	FBgn0027610	Dic1	Dicarboxylate carrier 1	Dicarboxylate carrier 1 (Dic1) encodes a protein of the inner mitochondrial membrane that catalyzes an electroneutral exchange across the inner mitochondrial membrane of dicarboxylates (e.g. malonate, malate, succinate) for inorganic phosphate and certain sulfur-containing compounds (e.g. sulfite, sulfate, thiosulfate). The main role of the product of is in gluconeogenesis. The carrier protein ha…	Mitochondrial dicarboxylate carrier OS=Homo sapiens OX=9606 GN=SLC25A10 PE=1 SV=2	mitochondrial dicarboxylate carrier [Monomorium pharaonis] mitochondrial dicarboxylate carrier [Monomorium pharaonis]	[Dmel]GO:0015131#oxaloacetate transmembrane transporter activity;GO:0015116#sulfate transmembrane transporter activity;GO:0015297#antiporter activity;GO:0015141#succinate transmembrane transporter activity;GO:0035435#phosphate ion transmembrane transport;GO:0015140#malate transmembrane transporter activity;GO:0015709#thiosulfate transport;GO:0015117#thiosulfate transmembrane transporter activity;…
Pharaoh_ant_13826	LOC105837972	NPi_Ovary_down	333.692	-0.597577	0.0078246	0.301218	5.93385	1.88566	2.08072	3.87018	2.82038	1.61688	1.58146	1.58137	1.64873	4.21674	1.64859	1.99697	1.17285	NA	NA	NA	NA	NA	uncharacterized protein LOC105837972 [Monomorium pharaonis]	NA
Pharaoh_ant_09511	LOC105832631	NPi_Ovary_up	7456.91	0.568783	0.00782824	0.301218	77.9663	44.1059	36.8602	47.2013	25.0371	36.9585	54.3381	45.3436	109.419	86.9167	42.1374	94.2279	44.9953	NA	NA	NA	NA	Epidermal retinol dehydrogenase 2 OS=Mus musculus OX=10090 GN=Sdr16c5 PE=2 SV=1	17-beta-hydroxysteroid dehydrogenase 13 isoform X1 [Monomorium pharaonis]	[Unip]GO:0016020#membrane;GO:0016021#integral component of membrane;
Pharaoh_ant_12432	LOC105836326	NPi_Ovary_down	163.572	-1.19013	0.00783087	0.301218	1.45074	0.550871	1.34522	2.23879	2.34861	1.07068	0.911039	0.21199	0.896484	2.16139	0.218554	0.418844	0.544714	NA	NA	NA	NA	Elongation of very long chain fatty acids protein 4 OS=Mus musculus OX=10090 GN=Elovl4 PE=1 SV=2	elongation of very long chain fatty acids protein 1-like [Temnothorax curvispinosus]	[Unip]GO:0016740#transferase activity;GO:0016020#membrane;GO:0102337#3-oxo-cerotoyl-CoA synthase activity;GO:0102756#very-long-chain 3-ketoacyl-CoA synthase activity;GO:0102336#3-oxo-arachidoyl-CoA synthase activity;GO:0016021#integral component of membrane;GO:0006633#fatty acid biosynthetic process;GO:0006631#fatty acid metabolic process;GO:0102338#3-oxo-lignoceronyl-CoA synthase activity;GO:000…
Pharaoh_ant_13181	LOC105838256	NPi_Ovary_up	13020.5	0.394233	0.00783989	0.301218	119.968	58.8024	45.8386	86.2634	56.335	49.2179	87.4339	48.9759	126.626	123.164	79.4298	107.992	68.2379	NA	NA	NA	NA	NA	uncharacterized protein LOC105838256 [Monomorium pharaonis] uncharacterized protein LOC105838256 [Monomorium pharaonis] uncharacterized protein LOC105838256 [Monomorium pharaonis]	[Unip]GO:0003676#nucleic acid binding;GO:0003677#DNA binding;
Pharaoh_ant_17144	LOC105839886	NPi_Ovary_down	1298.64	-0.31946	0.00784827	0.301218	71.0135	33.6024	31.2968	50.3364	36.4319	32.275	28.9418	26.4555	34.9728	46.1481	28.2014	40.2821	32.9819	NA	NA	NA	NA	UPF0489 protein C5orf22 homolog OS=Danio rerio OX=7955 GN=zgc:56556 PE=2 SV=1	UPF0489 protein C5orf22 homolog [Monomorium pharaonis]	NA
Pharaoh_ant_18093	LOC105192854	NPi_Ovary_down	3257.1	-0.655956	0.00797374	0.304336	25.6226	6.96949	5.75581	11.3646	14.9651	4.32497	6.63322	2.67494	8.57184	11.8209	7.0223	5.44764	5.96176	FBgn0031602	CG15431	-	Insufficient genetic data for FlyBase to solicit a summary.	NA	uncharacterized protein LOC105839491 [Monomorium pharaonis] uncharacterized protein LOC105839491 [Monomorium pharaonis]	[Dmel]GO:0003674#molecular_function;GO:0005575#cellular_component;GO:0008150#biological_process;
Pharaoh_ant_13549	LOC105829932	NPi_Ovary_down	12540.3	-0.325748	0.00799421	0.304336	39.4014	17.75	14.6563	16.2655	20.3638	10.7777	11.41	11.3237	14.8117	20.9601	15.0902	17.1742	15.652	FBgn0016754	sba	six-banded	In progress.	Methyl-CpG-binding domain protein 6 OS=Homo sapiens OX=9606 GN=MBD6 PE=1 SV=2	PREDICTED: nuclear receptor coactivator 6-like isoform X2 [Wasmannia auropunctata]	[Dmel]GO:0005634#nucleus;GO:0010369#chromocenter;GO:0003682#chromatin binding;GO:0003677#DNA binding;
Pharaoh_ant_20148	LOC105834972	NPi_Ovary_up	7208.97	0.926646	0.00805701	0.304336	33.9612	31.3228	24.1226	11.3081	11.2673	42.3408	50.6487	42.6565	53.8903	47.0957	38.823	87.6836	57.8743	NA	NA	NA	NA	Speckle-type POZ protein B OS=Xenopus laevis OX=8355 GN=spop-b PE=2 SV=1	BTB/POZ and MATH domain-containing protein 5 [Monomorium pharaonis]	NA
Pharaoh_ant_00643	LOC105831193	NPi_Ovary_up	308.752	1.18579	0.00808487	0.304336	0.742592	2.33387	1.30705	1.00309	3.37419	1.78533	4.26218	5.39214	7.3002	2.90144	1.48519	6.2303	2.74243	NA	NA	NA	NA	Odorant receptor 13a OS=Drosophila melanogaster OX=7227 GN=Or13a PE=2 SV=2	odorant receptor 82a [Monomorium pharaonis] odorant receptor 82a [Monomorium pharaonis]	[Unip]GO:0016020#membrane;GO:0004984#olfactory receptor activity;GO:0005549#odorant binding;GO:0007165#signal transduction;GO:0005886#plasma membrane;GO:0050896#response to stimulus;GO:0050911#detection of chemical stimulus involved in sensory perception of smell;GO:0016021#integral component of membrane;GO:0007608#sensory perception of smell;
Pharaoh_ant_08469	LOC105832858	NPi_Ovary_down	4958.86	-0.766469	0.00812176	0.304336	15.0267	3.9651	4.78811	6.24449	10.2442	1.70425	3.1878	2.73088	2.13735	8.59796	3.2055	3.39771	4.0419	FBgn0263132	Cht6	Chitinase 6	Chitinase 6 (Cht6) encodes an enzyme involved in ecdysis.	Acidic mammalian chitinase OS=Homo sapiens OX=9606 GN=CHIA PE=1 SV=1	uncharacterized protein LOC105832858 [Monomorium pharaonis]	[Dmel]GO:0005576#extracellular region;GO:0004553#hydrolase activity, hydrolyzing O-glycosyl compounds;GO:0008061#chitin binding;GO:0006032#chitin catabolic process;GO:0005975#carbohydrate metabolic process;GO:0018990#ecdysis, chitin-based cuticle;
Pharaoh_ant_09657	LOC105835141	NPi_Ovary_down	51948.6	-0.718032	0.00813554	0.304336	177.943	177.188	137.141	317.679	237.678	86.4293	113.61	126.999	91.7768	110.446	124.492	84.8997	123.724	NA	NA	NA	NA	G-protein coupled receptor Mth2 OS=Drosophila yakuba OX=7245 GN=mth2 PE=3 SV=1	probable G-protein coupled receptor Mth-like 1 [Monomorium pharaonis]	[Unip]GO:0004888#transmembrane signaling receptor activity;GO:0016020#membrane;GO:0004930#G protein-coupled receptor activity;GO:0016021#integral component of membrane;GO:0007186#G protein-coupled receptor signaling pathway;GO:0007166#cell surface receptor signaling pathway;
Pharaoh_ant_12589	LOC105836048	NPi_Ovary_down	3114.24	-0.671605	0.00814151	0.304336	31.7014	10.7296	7.28087	11.6499	25.8661	6.52254	5.30796	4.53662	11.0082	15.6857	8.49331	11.3108	9.98863	FBgn0085443	spri	sprint	In progress.	Protein sprint OS=Drosophila melanogaster OX=7227 GN=spri PE=2 SV=3	protein sprint isoform X1 [Monomorium pharaonis] protein sprint isoform X1 [Monomorium pharaonis]	[Dmel]GO:1903688#positive regulation of border follicle cell migration;GO:0017016#Ras GTPase binding;GO:0019901#protein kinase binding;GO:0030139#endocytic vesicle;GO:0032483#regulation of Rab protein signal transduction;GO:0017112#Rab guanyl-nucleotide exchange factor activity;GO:0005085#guanyl-nucleotide exchange factor activity;GO:0048675#axon extension;GO:0030971#receptor tyrosine kinase bind…
Pharaoh_ant_16784	LOC105833784	NPi_Ovary_up	8891.56	0.462103	0.00814182	0.304336	88.0531	42.1413	36.8976	43.4285	41.7599	42.8558	54.9059	38.1193	103.242	93.0535	53.3882	97.2235	49.5171	FBgn0029594	Coa8	Cytochrome c oxidase assembly factor 8	Insufficient genetic data for FlyBase to solicit a summary.	Cytochrome c oxidase assembly factor 8 OS=Mus musculus OX=10090 GN=Coa8 PE=1 SV=1	apoptogenic protein 1, mitochondrial isoform X1 [Monomorium pharaonis] apoptogenic protein 1, mitochondrial isoform X1 [Monomorium pharaonis] apoptogenic protein 1, mitochondrial isoform X1 [Monomorium pharaonis] apoptogenic protein 1, mitochondrial isoform X1 [Monomorium pharaonis] apoptogenic protein 1, mitochondrial isoform X1 [Monomorium pharaonis] apoptogenic protein 1, mitochondrial isoform…	[Dmel]GO:0005739#mitochondrion;GO:0006915#apoptotic process;GO:0031966#mitochondrial membrane;GO:0097193#intrinsic apoptotic signaling pathway;
Pharaoh_ant_20306	LOC118647604	NPi_Ovary_up	167.932	1.50104	0.00814316	0.304336	0.889203	1.08233	0.177296	0.150614	0.16678	0.267105	1.47933	0.392177	3.95695	1.35892	0.260475	0.841739	0.776581	NA	NA	NA	NA	Venom allergen 2 OS=Solenopsis invicta OX=13686 PE=1 SV=1	venom allergen 2 [Monomorium pharaonis]	NA
Pharaoh_ant_00507	LOC105836032	NPi_Ovary_down	3511.17	-1.5106	0.0081698	0.304444	51.6839	2.88377	25.3211	7.09783	52.8921	18.0244	3.0048	20.3028	11.6945	11.2439	1.59774	7.16126	3.95773	NA	NA	NA	NA	Fasciclin-1 OS=Schistocerca americana OX=7009 GN=FAS1 PE=1 SV=1	fasciclin-1 [Monomorium pharaonis]	NA
Pharaoh_ant_01592	LOC105840018	NPi_Ovary_down	24.2639	-2.2096	0.00819388	NA	0.526687	0.50114	0.42006	3.19211	0.969899	0.0749415	0.131434	0.146344	0.137755	0.75891	0	0.401086	0.0302452	NA	NA	NA	NA	Putative odorant-binding protein A10 OS=Drosophila melanogaster OX=7227 GN=a10 PE=2 SV=2	putative odorant-binding protein A10 [Monomorium pharaonis]	NA
Pharaoh_ant_14731	LOC105840123	NPi_Ovary_down	8842.26	-1.15723	0.00824293	0.306279	90.0023	17.3305	93.701	139.648	113.317	81.0723	61.1802	7.14364	46.0108	85.2362	28.9143	19.0966	64.9828	FBgn0029733	CG6927	-	Insufficient genetic data for FlyBase to solicit a summary.	Glycine receptor subunit alpha-3 OS=Homo sapiens OX=9606 GN=GLRA3 PE=1 SV=2	glycine receptor subunit alpha-3 isoform X1 [Solenopsis invicta]	[Dmel]GO:0004888#transmembrane signaling receptor activity;GO:0005230#extracellular ligand-gated ion channel activity;GO:0030594#neurotransmitter receptor activity;GO:0007268#chemical synaptic transmission;GO:0034220#ion transmembrane transport;GO:0045202#synapse;GO:0005254#chloride channel activity;GO:1902476#chloride transmembrane transport;GO:0043005#neuron projection;GO:0042391#regulation of …
Pharaoh_ant_02531	LOC105833421	NPi_Ovary_down	14806.1	-0.399091	0.00830973	0.307554	64.575	38.9844	29.1278	52.8254	61.7115	22.556	27.9693	21.7639	38.6564	45.2172	33.4432	38.1379	32.1562	NA	NA	NA	NA	NA	uncharacterized protein LOC105833421 [Monomorium pharaonis]	NA
Pharaoh_ant_08395	LOC105831364	NPi_Ovary_down	19844.9	-0.590167	0.00834071	0.307554	70.6157	51.7265	59.6	87.299	96.4648	43.0324	52.4811	36.8177	32.1455	57.4582	42.7142	41.6413	58.5369	FBgn0039054	Cow	Carrier of Wingless	Carrier of Wingless (Cow) encodes a secreted heparan sulfate proteoglycan that binds the product of wg and increases its extracellular mobility. The binding with the ligand encoded by wg is dependent on heparan sulfate modification of the product of Cow.	Proteoglycan Cow OS=Drosophila melanogaster OX=7227 GN=Cow PE=1 SV=3	proteoglycan Cow [Monomorium pharaonis]	[Dmel]GO:0007367#segment polarity determination;GO:0035592#establishment of protein localization to extracellular region;GO:0005615#extracellular space;GO:0005509#calcium ion binding;GO:0006858#extracellular transport;GO:0090090#negative regulation of canonical Wnt signaling pathway;GO:0090263#positive regulation of canonical Wnt signaling pathway;GO:0048190#wing disc dorsal/ventral pattern forma…
Pharaoh_ant_09707	LOC105839442	NPi_Ovary_up	2056.02	0.454385	0.00834922	0.307554	12.8268	8.65281	6.28644	10.0474	8.32639	7.18947	11.313	7.16046	13.2221	17.0656	15.887	15.0014	8.12046	FBgn0259982	Uxt	Uxt prefoldin-like subunit	Uxt prefoldin-like subunit (Uxt) encodes a protein that suppresses growth of larval neuromuscular junctions via an unknown mechanism.	Protein UXT homolog OS=Nematostella vectensis OX=45351 GN=v1g140887 PE=3 SV=1	protein UXT homolog [Monomorium pharaonis] protein UXT homolog [Monomorium pharaonis] protein UXT homolog [Monomorium pharaonis]	[Dmel]GO:0006357#regulation of transcription by RNA polymerase II;GO:0016272#prefoldin complex;GO:0003714#transcription corepressor activity;GO:0016592#mediator complex;GO:0003712#transcription coregulator activity;GO:0006457#protein folding;GO:0000930#gamma-tubulin complex;GO:0005634#nucleus;GO:0051082#unfolded protein binding;GO:0045944#positive regulation of transcription by RNA polymerase II;…
Pharaoh_ant_02946	-	NPi_Ovary_down	5827.25	-0.753061	0.00844169	0.310069	65.2694	18.6666	27.4392	45.875	91.3944	22.5616	18.098	12.1386	33.8313	40.9766	21.4243	31.5953	32.6161	FBgn0034075	Asph	Aspartyl beta-hydroxylase	Aspartyl beta-hydroxylase (Asph) may be involved in peptidyl-amino acid modification based on orthology. It might be involved in neurogenesis since lack of Asph function enhances the expanded htt-fragment-induced eye phenotype.	NA	myb-like protein X isoform X2 [Monomorium pharaonis]	[Dmel]GO:0012505#endomembrane system;GO:0042264#peptidyl-aspartic acid hydroxylation;GO:0004597#peptide-aspartate beta-dioxygenase activity;GO:0005783#endoplasmic reticulum;
Pharaoh_ant_12379	LOC105833434	NPi_Ovary_down	4688.31	-0.69684	0.00846948	0.310201	44.6014	18.7633	14.4679	19.8612	39.1108	7.36777	7.76708	11.9325	16.6141	15.8203	14.7773	11.7508	16.6367	FBgn0005612	Sox14	Sox box protein 14	Sox box protein 14 (Sox14) encodes a transcription factor involved in neurogenesis and metamorphosis.	Putative transcription factor SOX-14 OS=Drosophila melanogaster OX=7227 GN=Sox14 PE=2 SV=3	transcription factor Sox-11-B [Monomorium pharaonis]	[Dmel]GO:0006357#regulation of transcription by RNA polymerase II;GO:0030154#cell differentiation;GO:0008301#DNA binding, bending;GO:1904799#regulation of neuron remodeling;GO:0005634#nucleus;GO:0006355#regulation of transcription, DNA-templated;GO:0009653#anatomical structure morphogenesis;GO:0000981#DNA-binding transcription factor activity, RNA polymerase II-specific;GO:1904801#positive regula…
Pharaoh_ant_18059	LOC105829633	NPi_Ovary_up	752.996	0.620778	0.00854135	0.311884	5.80056	3.17984	2.25021	3.50985	4.40564	3.31462	4.81348	3.11293	11.6719	7.81103	3.63756	6.31377	4.7611	NA	NA	NA	NA	NA	uncharacterized protein LOC105829633 [Monomorium pharaonis] uncharacterized protein LOC105829633 [Monomorium pharaonis]	NA
Pharaoh_ant_17599	LOC105834699	NPi_Ovary_down	1414.43	-0.712157	0.00856411	0.311884	7.39659	2.38004	4.0108	5.94815	7.05998	3.07741	2.98726	1.57688	1.97954	6.49394	2.14694	2.48665	4.41264	FBgn0002306	sas	stranded at second	stranded at second (sas) encodes a single-pass transmembrane protein that localizes to the apical cell surface in polarized epithelia, such as the embryonic/larval salivary gland (SG). Overexpression of sas in the developing SG leads to all membrane domains taking on apical membrane character, with the exception of the region where septate junctions form.	Putative epidermal cell surface receptor OS=Drosophila melanogaster OX=7227 GN=sas PE=2 SV=2	putative epidermal cell surface receptor [Solenopsis invicta]	[Dmel]GO:0007155#cell adhesion;GO:0005178#integrin binding;GO:0002168#instar larval development;GO:0031012#extracellular matrix;GO:0016324#apical plasma membrane;GO:0008201#heparin binding;GO:0007411#axon guidance;GO:0060548#negative regulation of cell death;GO:0007165#signal transduction;GO:0038023#signaling receptor activity;GO:0005887#integral component of plasma membrane;
Pharaoh_ant_16431	LOC118645623	NPi_Ovary_down	176.125	-1.18746	0.00861079	0.312268	0.307322	0.193419	0.440528	0.887098	0.652612	0.0980936	0.304694	0.077479	0.141209	0.359048	0.153284	0.117017	0.231333	NA	NA	NA	NA	Fatty acid synthase OS=Homo sapiens OX=9606 GN=FASN PE=1 SV=3	fatty acid synthase-like [Solenopsis invicta]	[Unip]GO:0016740#transferase activity;GO:0003824#catalytic activity;GO:0016788#hydrolase activity, acting on ester bonds;GO:0016491#oxidoreductase activity;GO:0031177#phosphopantetheine binding;GO:0055114#oxidation-reduction process;GO:0009058#biosynthetic process;GO:0004312#fatty acid synthase activity;
Pharaoh_ant_11068	LOC105838154	NPi_Ovary_down	10783.9	-0.717703	0.00864132	0.312268	38.4594	23.0653	41.9536	49.9174	69.2328	19.1407	24.5295	21.9557	28.146	21.1278	19.6493	26.9904	29.8889	NA	NA	NA	NA	Galectin-3 OS=Mus musculus OX=10090 GN=Lgals3 PE=1 SV=3	collagen alpha-2(IV) chain [Monomorium pharaonis]	NA
Pharaoh_ant_09660	LOC105837914	NPi_Ovary_up	11115.7	0.574083	0.00865412	0.312268	216.052	178.368	121.554	198.129	97.2709	125.036	308.303	168.623	303.262	212.698	211.632	195.714	223.714	NA	NA	NA	NA	NA	uncharacterized protein LOC105837914 [Monomorium pharaonis] uncharacterized protein LOC105837914 [Monomorium pharaonis]	NA
Pharaoh_ant_20315	LOC114255374	NPi_Ovary_up	318.821	2.30518	0.00867208	0.312268	27.1676	0.933283	0.607749	0.826462	1.99982	0.70713	3.41048	9.32082	4.33275	11.7178	0.698771	2.23919	83.7133	NA	NA	NA	NA	NA	uncharacterized protein LOC114255374 [Monomorium pharaonis]	NA
Pharaoh_ant_05084	LOC105829122	NPi_Ovary_up	23375.4	1.00957	0.00871146	0.312807	69.4634	63.7398	67.6141	77.0481	49.2737	58.5265	198.062	120.335	66.9199	73.6914	71.7451	74.7578	293.283	NA	NA	NA	NA	Putative inorganic phosphate cotransporter OS=Drosophila melanogaster OX=7227 GN=Picot PE=2 SV=1	putative inorganic phosphate cotransporter isoform X1 [Monomorium pharaonis]	[Unip]GO:0022857#transmembrane transporter activity;GO:0016020#membrane;GO:0055085#transmembrane transport;GO:0016021#integral component of membrane;
Pharaoh_ant_07812	LOC105837514	NPi_Ovary_up	4688.03	1.14647	0.00878305	0.314497	13.386	35.5704	9.90467	4.1521	8.03278	14.4473	28.0603	35.8642	23.3521	14.1455	26.8716	58.2693	41.3838	WBGene00000060	NA	acr-21	NA	Neuronal acetylcholine receptor subunit alpha-7 OS=Rattus norvegicus OX=10116 GN=Chrna7 PE=1 SV=2	neuronal acetylcholine receptor subunit alpha-10 isoform X1 [Monomorium pharaonis]	[Cele]GO:0005230#extracellular ligand-gated ion channel activity;GO:0034220#ion transmembrane transport;GO:0006811#ion transport;GO:0022848#acetylcholine-gated cation-selective channel activity;GO:0005216#ion channel activity;GO:0004888#transmembrane signaling receptor activity;GO:0016021#integral component of membrane;GO:0045211#postsynaptic membrane;
Pharaoh_ant_09533	LOC105831391	NPi_Ovary_down	1809.07	-0.541467	0.00893732	0.31913	15.9935	7.18704	5.70531	10.7361	8.51626	2.75414	5.26718	3.12063	6.7782	9.67067	4.59312	4.15934	5.7152	FBgn0000577	en	engrailed	engrailed (en) encodes a homeodomain-containing transcription factor that is essential for posterior compartment identity and for compartment boundary formation and maintenance. It positively regulates the hh gene and negatively regulates the Hedgehog targets encoded by ci, ptc and dpp.	Homeobox protein invected OS=Bombyx mori OX=7091 GN=INV PE=2 SV=1	segmentation polarity homeobox protein engrailed-like isoform X1 [Pogonomyrmex barbatus]	[Dmel]GO:0001227#DNA-binding transcription repressor activity, RNA polymerase II-specific;GO:0030182#neuron differentiation;GO:0043524#negative regulation of neuron apoptotic process;GO:0007386#compartment pattern specification;GO:0035277#spiracle morphogenesis, open tracheal system;GO:0000978#RNA polymerase II cis-regulatory region sequence-specific DNA binding;GO:0010468#regulation of gene expr…
Pharaoh_ant_03927	LOC105829756	NPi_Ovary_up	6000.53	0.472946	0.00897728	0.319189	21.0403	11.4562	10.7986	11.593	9.13411	12.2524	16.4296	10.7427	23.6034	24.6774	13.5341	27.3014	13.6622	FBgn0037231	Vps24	Vacuolar protein sorting 24	Vacuolar protein sorting 24 (Vps24) encodes an essential subunit of ESCRT-III, one of the endosomal sorting complexes required for transport (ESCRT). It is involved in membrane remodeling in diverse cellular processes, such as multi-vesicular body biogenesis, cytokinesis and virus budding.	Charged multivesicular body protein 3 OS=Homo sapiens OX=9606 GN=CHMP3 PE=1 SV=3	charged multivesicular body protein 3 [Monomorium pharaonis]	[Dmel]GO:0032509#endosome transport via multivesicular body sorting pathway;GO:0070676#intralumenal vesicle formation;GO:0003674#molecular_function;GO:0000815#ESCRT III complex;GO:0045324#late endosome to vacuole transport;GO:0015031#protein transport;GO:0005771#multivesicular body;
Pharaoh_ant_16767	LOC105838370	NPi_Ovary_up	11078.1	0.597541	0.00898879	0.319189	159.313	121.891	105.027	122.559	59.736	113.011	165.869	106.269	263.751	215.368	126.804	273.986	137.989	NA	NA	NA	NA	Phospholipid phosphatase 6 OS=Rattus norvegicus OX=10116 GN=Plpp6 PE=2 SV=1	phospholipid phosphatase 6 [Monomorium pharaonis]	[Unip]GO:0016020#membrane;GO:0016021#integral component of membrane;
Pharaoh_ant_14021	LOC105839599	NPi_Ovary_up	5478.51	0.376964	0.00902798	0.319695	143.816	70.5119	57.4917	80.6206	56.1086	50.8878	88.7401	57.9238	138.655	111.715	81.89	122.862	83.9827	FBgn0047114	CG31142	-	Insufficient genetic data for FlyBase to solicit a summary.	Protein YAE1 homolog OS=Homo sapiens OX=9606 GN=YAE1 PE=1 SV=1	uncharacterized protein LOC105839599 isoform X1 [Monomorium pharaonis]	NA
Pharaoh_ant_15473	LOC105840948	NPi_Ovary_up	8757.25	0.514689	0.00906532	0.320133	76.9085	35.0608	46.9535	38.5307	47.1646	46.3755	62.418	39.4139	71.5431	117.341	45.3565	115.142	71.4465	NA	NA	NA	NA	NA	uncharacterized protein LOC105833368 [Monomorium pharaonis]	NA
Pharaoh_ant_14678	LOC120359475	NPi_Ovary_down	2527.55	-0.611705	0.00911798	0.320341	30.6031	8.12796	6.47019	10.8003	16.4244	4.02314	6.72938	4.82059	6.63791	14.8686	6.74144	7.54145	6.60338	NA	NA	NA	NA	NA	uncharacterized protein LOC105831826 [Monomorium pharaonis]	NA
Pharaoh_ant_15860	LOC105832990	NPi_Ovary_down	12823.3	-0.48196	0.00912117	0.320341	126.125	52.0032	42.2783	55.1684	67.9831	26.4715	30.8037	31.7832	46.3908	50.4772	36.448	70.0918	27.734	FBgn0011224	heph	hephaestus	hephaestus (heph) encodes a nucleo-cytoplasmic shuttling protein that regulates osk mRNA translation. It is involved in spermatid individualization and Notch signalling regulation.	Polypyrimidine tract-binding protein 1 OS=Sus scrofa OX=9823 GN=PTBP1 PE=2 SV=1	polypyrimidine tract-binding protein 1 isoform X8 [Solenopsis invicta]	[Dmel]GO:0008103#oocyte microtubule cytoskeleton polarization;GO:0007319#negative regulation of oskar mRNA translation;GO:0000900#translation repressor activity, mRNA regulatory element binding;GO:0008586#imaginal disc-derived wing vein morphogenesis;GO:0005634#nucleus;GO:0003730#mRNA 3'-UTR binding;GO:0005829#cytosol;GO:0006397#mRNA processing;GO:1990904#ribonucleoprotein complex;GO:0005737#cyto…
Pharaoh_ant_13654	LOC105828903	NPi_Ovary_up	3193.2	1.11626	0.00920068	0.32225	7.50358	11.4197	7.61602	1.96667	3.95482	12.9908	24.9481	19.8163	13.1534	11.8646	11.426	22.6582	21.9635	NA	NA	NA	NA	Aminopeptidase N OS=Plutella xylostella OX=51655 GN=APN1 PE=1 SV=1	aminopeptidase N [Monomorium pharaonis]	[Unip]GO:0016787#hydrolase activity;GO:0008270#zinc ion binding;GO:0006508#proteolysis;GO:0008237#metallopeptidase activity;GO:0008233#peptidase activity;GO:0046872#metal ion binding;GO:0004177#aminopeptidase activity;
Pharaoh_ant_13802	LOC105835798	NPi_Ovary_down	18127	-0.761183	0.00924636	0.322968	33.5908	14.5182	16.4758	31.6385	55.132	9.81876	9.22954	11.9566	24.3465	19.5648	13.1502	14.4206	16.634	FBgn0039257	tnc	tenectin	In progress.	NA	titin [Monomorium pharaonis] titin [Monomorium pharaonis]	[Dmel]GO:0035296#regulation of tube diameter;GO:0062023#collagen-containing extracellular matrix;GO:0005615#extracellular space;GO:0060562#epithelial tube morphogenesis;GO:0007476#imaginal disc-derived wing morphogenesis;GO:0048803#imaginal disc-derived male genitalia morphogenesis;GO:0005201#extracellular matrix structural constituent;GO:0048619#embryonic hindgut morphogenesis;
Pharaoh_ant_17500	LOC105830856	NPi_Ovary_up	6385.62	0.509248	0.00927237	0.322996	133.656	78.385	54.9952	70.8232	97.6804	78.5238	120.427	73.1242	114.925	116.736	129.415	140.623	158.73	WBGene00013552	NA	gmn-1	NA	Geminin OS=Homo sapiens OX=9606 GN=GMNN PE=1 SV=1	geminin isoform X2 [Monomorium pharaonis]	NA
Pharaoh_ant_07351	LOC105832935	NPi_Ovary_down	1178.88	-0.592816	0.00932837	0.323443	26.4493	13.7783	9.66048	21.9842	9.37241	6.12697	5.7382	6.00771	7.98901	19.0616	8.855	8.67702	10.2746	FBgn0029974	dpr14	defective proboscis extension response 14	Insufficient genetic data for FlyBase to solicit a summary.	Opioid-binding protein/cell adhesion molecule OS=Bos taurus OX=9913 GN=OPCML PE=1 SV=1	PREDICTED: uncharacterized protein LOC105667821 isoform X1 [Linepithema humile] PREDICTED: uncharacterized protein LOC105667821 isoform X1 [Linepithema humile]	[Dmel]GO:0050808#synapse organization;GO:0032589#neuron projection membrane;GO:0003674#molecular_function;GO:0007606#sensory perception of chemical stimulus;GO:0005887#integral component of plasma membrane;
Pharaoh_ant_17099	LOC105832020	NPi_Ovary_down	5661.21	-0.580338	0.00933567	0.323443	24.7076	16.7951	11.1785	22.8646	18.3275	6.56268	9.78185	7.78638	11.7241	16.8989	12.3082	5.96411	11.6159	FBgn0051140	CG31140	-	Insufficient genetic data for FlyBase to solicit a summary.	Diacylglycerol kinase theta OS=Homo sapiens OX=9606 GN=DGKQ PE=1 SV=2	diacylglycerol kinase theta isoform X2 [Monomorium pharaonis]	[Dmel]GO:0004143#diacylglycerol kinase activity;GO:0005634#nucleus;GO:0035556#intracellular signal transduction;GO:0003676#nucleic acid binding;GO:0005737#cytoplasm;GO:0007205#protein kinase C-activating G protein-coupled receptor signaling pathway;GO:0070528#protein kinase C signaling;GO:0046486#glycerolipid metabolic process;GO:0046339#diacylglycerol metabolic process;GO:0007186#G protein-coupl…
Pharaoh_ant_11627	LOC105839343	NPi_Ovary_down	556.137	-0.763821	0.00936586	0.323451	8.29518	3.14535	2.11348	4.42492	5.45797	1.13224	1.98574	1.2093	1.76711	5.67067	2.16383	1.46254	2.11234	FBgn0024232	gprs	gprs	Insufficient genetic data for FlyBase to solicit a summary.	Serine-enriched protein OS=Drosophila melanogaster OX=7227 GN=gprs PE=4 SV=3	PREDICTED: serine-enriched protein isoform X3 [Trachymyrmex zeteki]	[Dmel]GO:0003674#molecular_function;
Pharaoh_ant_00172	LOC105835171	NPi_Ovary_down	351.362	-1.10348	0.00938636	0.323451	5.94435	1.05821	2.59701	2.21726	6.16932	0.524443	0.771091	0.651761	2.15635	2.44126	0.81828	0.907467	1.99721	FBgn0032029	CG17292	-	Insufficient genetic data for FlyBase to solicit a summary.	Pancreatic triacylglycerol lipase (Fragment) OS=Equus caballus OX=9796 GN=PNLIP PE=1 SV=2	lipase member H-A [Monomorium pharaonis]	[Dmel]GO:0005829#cytosol;GO:0052689#carboxylic ester hydrolase activity;GO:0005615#extracellular space;GO:0016042#lipid catabolic process;GO:0016298#lipase activity;
Pharaoh_ant_15155	LOC105830658	NPi_Ovary_up	1703.13	0.405848	0.00948702	0.326043	13.9783	7.33338	4.72612	8.04245	5.5227	4.83248	8.74564	5.08811	13.0287	14.7549	6.2838	12.5012	8.53093	FBgn0085377	CG34348	-	In progress.	Transmembrane protein 68 OS=Bos taurus OX=9913 GN=TMEM68 PE=2 SV=1	transmembrane protein 68 [Monomorium pharaonis]	[Dmel]GO:0016746#transferase activity, transferring acyl groups;
Pharaoh_ant_00837	LOC105828760	NPi_Ovary_up	3448.82	2.41217	0.00951439	0.326109	26.1915	2.36042	1.26329	2.30842	3.69607	1.21563	2.36542	89.5225	2.35143	10.5581	2.03863	5.06553	19.4363	FBgn0025390	Mur2B	Mucin related 2B	Insufficient genetic data for FlyBase to solicit a summary.	NA	uncharacterized protein LOC105828760 [Monomorium pharaonis]	[Dmel]GO:0042600#egg chorion;GO:0005576#extracellular region;GO:0031012#extracellular matrix;GO:0006030#chitin metabolic process;GO:0008061#chitin binding;GO:0005201#extracellular matrix structural constituent;
Pharaoh_ant_03859	LOC105839119	NPi_Ovary_down	6873.69	-0.538261	0.00966937	0.330538	52.4785	22.0333	10.6129	30.2381	20.9142	8.12688	13.4602	11.6154	15.6824	19.1286	14.3379	14.2252	15.7635	WBGene00003842	NA	2022-10-01	NA	Carcinine transporter OS=Drosophila melanogaster OX=7227 GN=CarT PE=2 SV=1	organic cation transporter 1 isoform X1 [Monomorium pharaonis] organic cation transporter 1 isoform X1 [Monomorium pharaonis]	[Cele]GO:0015695#organic cation transport;GO:0016020#membrane;GO:0055085#transmembrane transport;GO:0006811#ion transport;GO:0008340#determination of adult lifespan;GO:0015101#organic cation transmembrane transporter activity;GO:0016021#integral component of membrane;GO:0022857#transmembrane transporter activity;
Pharaoh_ant_07951	LOC105839973	NPi_Ovary_up	6520.68	1.14048	0.00975555	0.330709	34.0948	83.6749	62.6989	13.8586	30.0712	86.2172	160.235	110.619	143.59	56.1785	113.564	163.946	154.081	NA	NA	NA	NA	NA	uncharacterized protein LOC105839973 [Monomorium pharaonis]	NA
Pharaoh_ant_15205	LOC105829210	NPi_Ovary_up	3732.25	0.616198	0.00977082	0.330709	29.9743	25.1809	24.6693	28.3631	13.6711	24.9977	46.3044	31.9082	43.9411	48.0471	21.3369	53.8549	35.547	FBgn0032358	Ppt2	Palmitoyl-protein Thioesterase 2	Palmitoyl-protein Thioesterase 2 (Ppt2) encodes a lysosomal enzyme that removes palmitoyl groups form particular target proteins during protein degradation within the lysosomal compartment. Palmitoylation is critical for the cellular localization and modulation of many signaling proteins.	Lysosomal thioesterase PPT2 homolog OS=Drosophila melanogaster OX=7227 GN=Ppt2 PE=2 SV=1	lysosomal thioesterase PPT2 homolog [Monomorium pharaonis]	[Dmel]GO:0008474#palmitoyl-(protein) hydrolase activity;GO:0005764#lysosome;GO:0043231#intracellular membrane-bounded organelle;GO:0098599#palmitoyl hydrolase activity;GO:0098734#macromolecule depalmitoylation;GO:0016790#thiolester hydrolase activity;
Pharaoh_ant_01563	LOC105833824	NPi_Ovary_down	560.125	-0.660435	0.00983048	0.330709	6.76348	1.46002	1.72875	3.38954	2.72702	1.37849	2.08322	0.754731	1.49192	3.60553	1.47995	1.42382	1.47143	NA	NA	NA	NA	PDZ and LIM domain protein Zasp OS=Drosophila melanogaster OX=7227 GN=Zasp52 PE=1 SV=2	PREDICTED: uncharacterized protein LOC105451362 isoform X2 [Wasmannia auropunctata]	NA
Pharaoh_ant_06340	LOC105840059	NPi_Ovary_down	20275.7	-0.463265	0.00985703	0.330709	120.435	130.299	120.446	165.646	132.534	80.4901	93.4074	76.8139	88.5818	123.984	90.8187	96.12	90.1815	WBGene00013531	NA	Y73F8A.26	NA	Prolyl 3-hydroxylase 1 OS=Homo sapiens OX=9606 GN=P3H1 PE=1 SV=2	prolyl 3-hydroxylase 2 isoform X1 [Monomorium pharaonis]	NA
Pharaoh_ant_04019	LOC105835215	NPi_Ovary_up	8481.22	0.978186	0.00986919	0.330709	17.2823	26.0922	21.6762	6.0685	14.1176	29.8832	37.7024	34.7753	50.6851	25.242	38.7756	49.7679	56.3534	NA	NA	NA	NA	Gephyrin OS=Rattus norvegicus OX=10116 GN=Gphn PE=1 SV=3	gephyrin [Monomorium pharaonis]	[Unip]GO:0032324#molybdopterin cofactor biosynthetic process;
Pharaoh_ant_00642	LOC105830460	NPi_Ovary_down	2720.06	-0.605069	0.00990408	0.330709	32.404	8.17584	10.1925	13.4109	21.9301	14.8907	12.7248	7.19525	9.15788	19.6919	6.28887	14.2807	9.42273	NA	NA	NA	NA	Cytochrome P450 6k1 OS=Blattella germanica OX=6973 GN=CYP6K1 PE=2 SV=1	LOW QUALITY PROTEIN: cytochrome P450 6k1-like [Monomorium pharaonis]	[Unip]GO:0016020#membrane;GO:0016705#oxidoreductase activity, acting on paired donors, with incorporation or reduction of molecular oxygen;GO:0016491#oxidoreductase activity;GO:0020037#heme binding;GO:0055114#oxidation-reduction process;GO:0005506#iron ion binding;GO:0016021#integral component of membrane;GO:0046872#metal ion binding;GO:0004497#monooxygenase activity;
Pharaoh_ant_05868	LOC105830851	NPi_Ovary_down	5502.15	-0.396681	0.00992589	0.330709	25.9856	22.1035	17.2909	26.7754	17.5593	11.816	14.0527	12.9288	13.433	20.6246	13.6934	17.0289	16.7854	FBgn0015279	Pi3K92E	Phosphatidylinositol 3-kinase 92E	Pi3K92E (Pi3K92E) encodes the catalytic subunit of a class I phosphatidylinositol 3-kinase that functions downstream of the product of InR and other receptors during several processes, including cell and tissue growth.	Phosphatidylinositol 4,5-bisphosphate 3-kinase catalytic subunit beta isoform OS=Rattus norvegicus OX=10116 GN=Pik3cb PE=2 SV=1	phosphatidylinositol 4,5-bisphosphate 3-kinase catalytic subunit beta isoform-like [Monomorium pharaonis]	[Dmel]GO:0048542#lymph gland development;GO:0048015#phosphatidylinositol-mediated signaling;GO:0006914#autophagy;GO:0010507#negative regulation of autophagy;GO:0005942#phosphatidylinositol 3-kinase complex;GO:1904801#positive regulation of neuron remodeling;GO:0002168#instar larval development;GO:0035212#cell competition in a multicellular organism;GO:0035005#1-phosphatidylinositol-4-phosphate 3-…
Pharaoh_ant_07856	LOC105833026	NPi_Ovary_down	15920.7	-0.416728	0.00992957	0.330709	98.8118	32.7325	31.0904	58.2063	35.6545	21.4327	27.2845	23.1074	27.4672	48.8966	31.0228	42.1687	29.2271	FBgn0284221	Sema5c	Semaphorin 5c	Semaphorin 5c (Sema5c) encodes a member of the Semaphorins family, which are membrane and secreted short-range signaling proteins. The product of Sema5c is involved in olfactory behavior.	Semaphorin-5B OS=Mus musculus OX=10090 GN=Sema5b PE=2 SV=2	semaphorin-5A [Monomorium pharaonis] semaphorin-5A [Monomorium pharaonis]	[Dmel]GO:0030215#semaphorin receptor binding;GO:0045499#chemorepellent activity;GO:0001755#neural crest cell migration;GO:0001700#embryonic development via the syncytial blastoderm;GO:0030335#positive regulation of cell migration;GO:0007411#axon guidance;GO:0071526#semaphorin-plexin signaling pathway;GO:0048036#central complex development;GO:0048843#negative regulation of axon extension involved …
Pharaoh_ant_07778	LOC105830266	NPi_Ovary_down	79659.3	-0.481406	0.00993179	0.330709	383.179	337.339	357.91	441.15	482.165	252.381	288.101	186.028	301.228	420.913	249.003	220.929	316.261	NA	NA	NA	NA	Cytochrome P450 4C1 OS=Blaberus discoidalis OX=6981 GN=CYP4C1 PE=2 SV=1	cytochrome P450 4C1 [Monomorium pharaonis]	[Unip]GO:0016705#oxidoreductase activity, acting on paired donors, with incorporation or reduction of molecular oxygen;GO:0016491#oxidoreductase activity;GO:0020037#heme binding;GO:0055114#oxidation-reduction process;GO:0005506#iron ion binding;GO:0046872#metal ion binding;GO:0004497#monooxygenase activity;
Pharaoh_ant_13798	LOC105833323	NPi_Ovary_up	6352.23	0.328239	0.00994164	0.330709	29.8877	14.6044	13.3846	17.6365	15.8367	14.9308	21.2275	14.5448	22.183	35.9643	15.751	30.4155	20.6978	FBgn0034705	CG11170	-	Insufficient genetic data for FlyBase to solicit a summary.	Divergent protein kinase domain 2A OS=Xenopus tropicalis OX=8364 GN=dipk2a PE=2 SV=1	divergent protein kinase domain 2A isoform X1 [Monomorium pharaonis]	NA
Pharaoh_ant_15248	LOC105835998	NPi_Ovary_down	4944.99	-0.588614	0.00995815	0.330709	42.4033	24.6553	25.7374	34.9201	60.5782	16.7765	16.3396	16.8692	17.6506	36.2748	26.6496	23.1906	23.7349	FBgn0001983	wor	worniu	worniu (wor) encodes a zinc finger C2H2 transcription factor involved in nervous system development. It contributes to neuroblast asymmetric cell division and brain development.	Zinc finger protein SNAI2 OS=Homo sapiens OX=9606 GN=SNAI2 PE=1 SV=1	protein escargot [Monomorium pharaonis]	[Dmel]GO:0006357#regulation of transcription by RNA polymerase II;GO:0007419#ventral cord development;GO:2000177#regulation of neural precursor cell proliferation;GO:0003700#DNA-binding transcription factor activity;GO:0005634#nucleus;GO:0055059#asymmetric neuroblast division;GO:0000981#DNA-binding transcription factor activity, RNA polymerase II-specific;GO:0050767#regulation of neurogenesis;GO:…
Pharaoh_ant_22086	LOC105831981	NPi_Ovary_down	2466.91	-1.49489	0.0100401	0.332568	5.39136	17.2403	60.8642	31.2616	30.8736	1.50951	6.85721	1.45661	13.0094	28.1351	6.38238	13.9195	7.66512	NA	NA	NA	NA	Serine protease grass OS=Drosophila melanogaster OX=7227 GN=grass PE=1 SV=1	serine protease grass [Monomorium pharaonis]	[Unip]GO:0016787#hydrolase activity;GO:0008236#serine-type peptidase activity;GO:0006508#proteolysis;GO:0008233#peptidase activity;GO:0004252#serine-type endopeptidase activity;GO:0005576#extracellular region;
Pharaoh_ant_03343	LOC118644033	NPi_Ovary_up	6490.72	0.389258	0.0101492	0.33521	16.6841	9.69145	9.62971	9.31083	10.4612	7.42897	13.4642	11.0382	17.4537	13.7607	12.1104	17.9502	10.687	WBGene00004258	NA	pyc-1	NA	Pyruvate carboxylase, mitochondrial OS=Bos taurus OX=9913 GN=PC PE=2 SV=2	pyruvate carboxylase, mitochondrial isoform X1 [Monomorium pharaonis] pyruvate carboxylase, mitochondrial isoform X1 [Monomorium pharaonis] pyruvate carboxylase, mitochondrial isoform X1 [Monomorium pharaonis]	[Cele]GO:0004736#pyruvate carboxylase activity;GO:0006090#pyruvate metabolic process;GO:0008152#metabolic process;GO:0005524#ATP binding;GO:0006094#gluconeogenesis;GO:0009374#biotin binding;GO:0003824#catalytic activity;GO:0005737#cytoplasm;GO:0016874#ligase activity;GO:0046872#metal ion binding;GO:0000166#nucleotide binding;GO:0005739#mitochondrion;
Pharaoh_ant_04394	LOC105832977	NPi_Ovary_up	32.2635	1.82279	0.0101847	NA	0.6336	0.296145	0.0606394	0	0.224713	0.300513	1.1595	0.17605	0.939072	1.18962	1.29178	0.289502	0.946003	FBgn0052040	CG32040	-	Insufficient genetic data for FlyBase to solicit a summary.	NA	uncharacterized protein LOC105832977 [Monomorium pharaonis]	[Dmel]GO:0003674#molecular_function;GO:0005575#cellular_component;GO:0008150#biological_process;
Pharaoh_ant_10445	LOC105835893	NPi_Ovary_down	5059.63	-0.391934	0.0101981	0.33521	31.103	30.9247	18.2931	23.4919	23.5179	14.6051	15.6908	16.2805	17.1243	26.957	16.2229	17.336	18.014	ENSG00000153233	NA	PTPRR	NA	Receptor-type tyrosine-protein phosphatase R OS=Homo sapiens OX=9606 GN=PTPRR PE=1 SV=2	tyrosine-protein phosphatase non-receptor type 5 isoform X1 [Monomorium pharaonis]	[Hsap]GO:0016020#membrane;GO:0005615#extracellular space;GO:0035335#peptidyl-tyrosine dephosphorylation;GO:0030054#cell junction;GO:0010633#negative regulation of epithelial cell migration;GO:0005737#cytoplasm;GO:0016791#phosphatase activity;GO:0019901#protein kinase binding;GO:0005515#protein binding;GO:0016787#hydrolase activity;GO:0004721#phosphoprotein phosphatase activity;GO:0005829#cytosol;…
Pharaoh_ant_16450	LOC112454125	NPi_Ovary_up	146.68	1.49938	0.0102194	0.33521	1.06803	0.481371	0.418162	0.595636	0.961543	0.24315	1.08064	0.0847887	3.83464	6.70267	0.532429	0.754184	1.14301	NA	NA	NA	NA	Putative nuclease HARBI1 OS=Rattus norvegicus OX=10116 GN=Harbi1 PE=2 SV=1	putative nuclease HARBI1 [Temnothorax curvispinosus]	NA
Pharaoh_ant_22169	-	NPi_Ovary_down	1625.35	-0.986658	0.0102244	0.33521	32.297	5.6468	4.78634	20.3698	46.6718	11.6028	6.71898	8.39371	10.811	11.5382	7.29047	8.80095	13.8054	NA	NA	NA	NA	Neprilysin-1 OS=Drosophila melanogaster OX=7227 GN=Nep1 PE=2 SV=2	neprilysin-1 [Monomorium pharaonis]	[Unip]GO:0016020#membrane;GO:0006508#proteolysis;GO:0016021#integral component of membrane;GO:0008237#metallopeptidase activity;GO:0004222#metalloendopeptidase activity;
Pharaoh_ant_12253	LOC105829310	NPi_Ovary_up	760.691	0.731851	0.0103062	0.337006	6.55867	2.07492	1.14211	1.83108	2.21515	1.28505	3.63315	2.76823	2.45953	6.79054	3.04042	1.99566	5.54809	FBgn0000351	cort	cortex	cortex (cort) encodes a member of the Cdc20 family of activators of the Anaphase Promoting Complex (APC). It activates the APC specifically in the oocyte to release the metaphase I arrest, permitting completion of meiosis and several egg activation events.	Protein cortex OS=Heliconius melpomene OX=34740 GN=cort PE=3 SV=1	protein cortex [Monomorium pharaonis]	[Dmel]GO:0007279#pole cell formation;GO:0007349#cellularization;GO:1905786#positive regulation of anaphase-promoting complex-dependent catabolic process;GO:1990757#ubiquitin ligase activator activity;GO:0005680#anaphase-promoting complex;GO:0010997#anaphase-promoting complex binding;GO:0005737#cytoplasm;GO:1904668#positive regulation of ubiquitin protein ligase activity;GO:0045143#homologous chro…
Pharaoh_ant_07538	LOC105837661	NPi_Ovary_down	4147.65	-0.660641	0.0103461	0.337006	18.2355	17.9581	10.9953	25.1713	7.42725	6.4247	9.86298	6.56173	11.2325	14.8688	8.7372	7.16731	5.86382	NA	NA	NA	NA	Endocuticle structural glycoprotein SgAbd-2 OS=Schistocerca gregaria OX=7010 PE=1 SV=1	pupal cuticle protein 20 [Solenopsis invicta]	[Unip]GO:0042302#structural constituent of cuticle;
Pharaoh_ant_07868	LOC105834267	NPi_Ovary_down	4709.59	-0.851229	0.0103581	0.337006	7.43391	1.96637	3.17401	3.75646	9.64176	1.59485	2.78225	0.996402	2.43487	5.77267	2.32856	1.5232	2.26313	FBgn0259108	futsch	futsch	futsch (futsch) encodes a microtubule binding protein involved in the formation of synaptic buttons at the neuromuscular junctions. Its expression levels are regulated by the product of TBPH to prevent synaptic defects.	Microtubule-associated protein futsch OS=Drosophila melanogaster OX=7227 GN=futsch PE=1 SV=4	microtubule-associated protein futsch [Monomorium pharaonis] microtubule-associated protein futsch [Monomorium pharaonis] microtubule-associated protein futsch [Monomorium pharaonis]	[Dmel]GO:0008355#olfactory learning;GO:0060052#neurofilament cytoskeleton organization;GO:0043524#negative regulation of neuron apoptotic process;GO:0000226#microtubule cytoskeleton organization;GO:0016358#dendrite development;GO:0030425#dendrite;GO:0008088#axo-dendritic transport;GO:0048813#dendrite morphogenesis;GO:0043025#neuronal cell body;GO:0030424#axon;GO:0003779#actin binding;GO:0042995#c…
Pharaoh_ant_08135	LOC105832786	NPi_Ovary_down	10966	-0.530283	0.0104236	0.337661	16.8265	11.0748	15.3672	16.9425	23.2224	9.85901	11.0154	9.11696	10.8855	13.9195	11.7873	9.39207	10.9116	FBgn0263705	Myo10A	Myosin 10A	Myosin 10A (Myo10A) encodes an unconventional myosin of the MyTH-FERM superclass that traffics sensory, cytoskeletal, and adhesion cargos. It is required during dorsal closure for proper epithelial alignment and for zippering and fusion of the two epithelial sheets.	Unconventional myosin-XV OS=Homo sapiens OX=9606 GN=MYO15A PE=1 SV=2	PREDICTED: unconventional myosin-XV [Trachymyrmex cornetzi]	[Dmel]GO:0007391#dorsal closure;GO:0030898#actin-dependent ATPase activity;GO:0046847#filopodium assembly;GO:0016459#myosin complex;GO:0007015#actin filament organization;GO:0000146#microfilament motor activity;GO:0098858#actin-based cell projection;GO:0031982#vesicle;GO:0015629#actin cytoskeleton;GO:0030175#filopodium;GO:0005737#cytoplasm;GO:0043025#neuronal cell body;GO:0051015#actin filament b…
Pharaoh_ant_15134	LOC105200813	NPi_Ovary_up	1789.81	0.635156	0.010431	0.337661	55.0371	21.0721	18.2317	26.0238	14.6997	23.2531	52.7742	20.2405	64.3008	50.1981	23.7689	48.4124	26.8185	FBgn0035248	CG13919	-	Insufficient genetic data for FlyBase to solicit a summary.	Transmembrane protein 60 OS=Homo sapiens OX=9606 GN=TMEM60 PE=2 SV=1	transmembrane protein 60 [Monomorium pharaonis]	[Dmel]GO:0003674#molecular_function;GO:0005575#cellular_component;GO:0008150#biological_process;
Pharaoh_ant_04773	LOC108776065	NPi_Ovary_up	33.3584	1.87065	0.0104487	NA	1.37121	0.100142	0.145815	0.380056	0.233806	0.178849	0.228122	0.204108	4.10944	3.44268	0.542254	0.87018	0.295284	NA	NA	NA	NA	NA	PREDICTED: putative nuclease HARBI1 [Cyphomyrmex costatus]	NA
Pharaoh_ant_00381	LOC105835324	NPi_Ovary_down	11261.7	-2.28662	0.0104572	0.337661	40.5013	1.25472	205.543	124.196	211.498	121.663	38.3068	0.416848	38.843	46.782	35.5428	3.6208	37.9546	NA	NA	NA	NA	NA	circadian clock-controlled protein [Solenopsis invicta]	NA
Pharaoh_ant_05181	LOC105838468	NPi_Ovary_up	1292.64	1.15982	0.010542	0.3386	15.3925	3.76877	2.15271	3.78219	5.18216	1.32809	15.2762	4.2493	4.10445	8.10632	7.74195	3.23182	23.5909	WBGene00004091	NA	pps-1	NA	Bifunctional 3'-phosphoadenosine 5'-phosphosulfate synthase OS=Urechis caupo OX=6431 PE=2 SV=1	bifunctional 3'-phosphoadenosine 5'-phosphosulfate synthase isoform X1 [Monomorium pharaonis]	[Cele]GO:0000103#sulfate assimilation;GO:0005634#nucleus;GO:0016310#phosphorylation;GO:0005524#ATP binding;GO:0050428#3'-phosphoadenosine 5'-phosphosulfate biosynthetic process;GO:0004020#adenylylsulfate kinase activity;GO:0004781#sulfate adenylyltransferase (ATP) activity;
Pharaoh_ant_10384	LOC118644589	NPi_Ovary_down	22545.5	-0.593711	0.0105593	0.3386	80.4865	30.8025	32.4384	57.3747	91.4964	21.4139	28.7496	17.6223	42.1748	54.6634	26.1107	34.5755	38.1735	NA	NA	NA	NA	Zinc finger CCCH domain-containing protein 28 OS=Oryza sativa subsp. japonica OX=39947 GN=Os04g0438700 PE=2 SV=1	PREDICTED: muscleblind-like protein 1 [Trachymyrmex septentrionalis]	[Unip]GO:0046872#metal ion binding;
Pharaoh_ant_09670	LOC105827819	NPi_Ovary_up	17.3432	2.07562	0.0105772	NA	0.151597	0.00759181	0.111234	0.0112048	0.0992598	0.0862824	0.408573	0.0361049	0.198252	1.15177	0.255787	0.611862	0.0870554	NA	NA	NA	NA	Retinol dehydrogenase 12 OS=Mus musculus OX=10090 GN=Rdh12 PE=2 SV=1	retinol dehydrogenase 11 isoform X1 [Monomorium pharaonis]	NA
Pharaoh_ant_17137	LOC105835559	NPi_Ovary_up	736.511	0.563877	0.0105821	0.3386	6.27161	4.2529	3.64164	3.49956	2.71191	4.60093	6.51742	3.89284	6.04093	9.02987	5.05866	10.3097	5.42775	FBgn0032079	CG31886	-	CG31886 encodes a protein that regulates ethanol sedation sensitivity.	NA	uncharacterized protein LOC105835559 [Monomorium pharaonis]	NA
Pharaoh_ant_08349	LOC105831053	NPi_Ovary_up	5113.05	0.361191	0.010592	0.3386	102.731	70.1475	56.844	70.2885	58.731	58.4265	100.741	61.1064	102.274	107.957	85.1754	111.638	71.6716	FBgn0032921	Mpp6	M-phase phosphoprotein 6	In progress.	M-phase phosphoprotein 6 OS=Mus musculus OX=10090 GN=Mphosph6 PE=1 SV=1	M-phase phosphoprotein 6 [Monomorium pharaonis]	[Dmel]GO:0003674#molecular_function;GO:0000460#maturation of 5.8S rRNA;
Pharaoh_ant_16045	LOC105841064	NPi_Ovary_up	248.878	1.34947	0.0106292	0.338915	3.06119	0.827519	0.583036	0.793588	0.760355	0.173362	3.48892	0.74055	0.677173	2.92266	0.931515	0.771262	5.73286	NA	NA	NA	NA	Synaptic vesicle glycoprotein 2B OS=Mus musculus OX=10090 GN=Sv2b PE=1 SV=1	synaptic vesicle glycoprotein 2C [Solenopsis invicta]	[Unip]GO:0022857#transmembrane transporter activity;GO:0016020#membrane;GO:0055085#transmembrane transport;GO:0016021#integral component of membrane;
Pharaoh_ant_18356	LOC105834120	NPi_Ovary_down	6148.75	-0.770091	0.0106547	0.338915	31.861	16.4213	42.3167	59.3276	56.4818	16.0565	22.9359	19.7593	21.3272	26.3796	17.9456	18.6863	27.7081	FBgn0037796	CG12814	-	Insufficient genetic data for FlyBase to solicit a summary.	NA	uncharacterized protein LOC105834120 isoform X1 [Monomorium pharaonis]	NA
Pharaoh_ant_01273	LOC105830724	NPi_Ovary_down	9668.31	-0.507999	0.010714	0.339957	49.2126	21.959	13.7964	29.4933	41.2494	10.01	14.8814	13.0041	19.1181	28.3368	16.4893	19.6648	18.2165	FBgn0037336	CG2519	-	Insufficient genetic data for FlyBase to solicit a summary.	NA	uncharacterized protein LOC105830724 isoform X1 [Monomorium pharaonis] uncharacterized protein LOC105830724 isoform X1 [Monomorium pharaonis] uncharacterized protein LOC105830724 isoform X1 [Monomorium pharaonis]	[Dmel]GO:0003674#molecular_function;GO:0005575#cellular_component;GO:0008150#biological_process;
Pharaoh_ant_05029	LOC105835704	NPi_Ovary_up	9482.63	1.01324	0.0107481	0.340198	28.3041	39.0559	27.2043	15.0278	27.9579	36.0738	73.4394	75.3343	29.2265	32.1779	62.4741	35.5784	103.43	NA	NA	NA	NA	Pancreatic triacylglycerol lipase (Fragment) OS=Myocastor coypus OX=10157 GN=PNLIP PE=2 SV=1	pancreatic triacylglycerol lipase-like [Monomorium pharaonis]	[Unip]GO:0052689#carboxylic ester hydrolase activity;GO:0005576#extracellular region;GO:0006629#lipid metabolic process;
Pharaoh_ant_14100	LOC105833600	NPi_Ovary_down	33043.6	-0.319387	0.0108001	0.341002	59.382	24.1325	18.5408	29.4454	24.4182	14.0738	17.8863	14.9424	26.5573	31.4347	18.6587	25.8598	16.4962	FBgn0003862	trx	trithorax	trithorax (trx) encodes a chromatin-modifying enzyme involved in gene regulation. It methylates the histone encoded by His3 on Lys-4, promoting its further acetylation. This activity antagonises the epigenetic silencing by Polycomb group proteins. It contributes to axon guidance, eye development and germ cell migration.	Histone-lysine N-methyltransferase trithorax OS=Drosophila virilis OX=7244 GN=trx PE=3 SV=1	histone-lysine N-methyltransferase trithorax [Monomorium pharaonis]	[Dmel]GO:0042800#histone methyltransferase activity (H3-K4 specific);GO:0008354#germ cell migration;GO:0045893#positive regulation of transcription, DNA-templated;GO:0016571#histone methylation;GO:0044665#MLL1/2 complex;GO:0000123#histone acetyltransferase complex;GO:0007507#heart development;GO:0005700#polytene chromosome;GO:0051568#histone H3-K4 methylation;GO:0008023#transcription elongation f…
Pharaoh_ant_22036	LOC105559194	NPi_Ovary_down	40515.6	-0.945403	0.0108912	0.341861	239.178	388.279	740.298	532.533	495.991	80.2118	188.037	172.196	182.402	332.231	304.622	187.96	232.958	NA	NA	NA	NA	von Willebrand factor D and EGF domain-containing protein OS=Homo sapiens OX=9606 GN=VWDE PE=2 SV=4	multiple epidermal growth factor-like domains protein 11 [Monomorium pharaonis]	[Unip]GO:0016020#membrane;GO:0016021#integral component of membrane;
Pharaoh_ant_09469	LOC105832860	NPi_Ovary_up	5816.77	0.435999	0.0109265	0.341861	82.8292	63.4855	44.6951	66.2715	40.2981	43.9923	90.1778	54.7595	106.252	88.1538	66.3221	77.1846	62.8659	FBgn0003141	pr	purple	In progress.	6-pyruvoyl tetrahydrobiopterin synthase OS=Drosophila melanogaster OX=7227 GN=pr PE=1 SV=1	6-pyruvoyl tetrahydrobiopterin synthase [Monomorium pharaonis] 6-pyruvoyl tetrahydrobiopterin synthase [Monomorium pharaonis]	[Dmel]GO:0005739#mitochondrion;GO:0006729#tetrahydrobiopterin biosynthetic process;GO:0003874#6-pyruvoyltetrahydropterin synthase activity;GO:0006728#pteridine biosynthetic process;
Pharaoh_ant_11309	LOC105832157	NPi_Ovary_down	6920.68	-1.72595	0.0109448	0.341861	18.8928	2.69415	32.9013	46.4916	78.2064	6.16098	14.2723	0.815258	6.82474	11.1119	8.49005	4.64261	21.1393	NA	NA	NA	NA	Immunoglobulin A1 protease autotransporter OS=Haemophilus influenzae (strain ATCC 51907 / DSM 11121 / KW20 / Rd) OX=71421 GN=iga PE=1 SV=1	probable serine/threonine-protein kinase kinX [Monomorium pharaonis]	NA
Pharaoh_ant_13406	LOC116853683	NPi_Ovary_down	114.913	-0.82099	0.0109804	0.341861	2.219	0.987777	0.951743	1.16629	0.800447	0.439696	0.955727	0.371897	0.687861	0.968907	0.450676	0.300415	0.40116	NA	NA	NA	NA	Putative nuclease HARBI1 OS=Bos taurus OX=9913 GN=HARBI1 PE=2 SV=1	putative nuclease HARBI1 [Monomorium pharaonis]	NA
Pharaoh_ant_18125	LOC105841075	NPi_Ovary_down	23048.4	-0.419079	0.0109951	0.341861	92.4525	54.9997	67.3812	88.7647	83.7332	43.1514	44.0885	45.7713	49.6111	75.7637	46.6673	54.4008	64.3569	WBGene00010045	NA	F54C9.11	NA	Guanine nucleotide exchange factor for Rab-3A OS=Mus musculus OX=10090 GN=Rab3il1 PE=1 SV=1	guanine nucleotide exchange factor for Rab-3A-like [Monomorium pharaonis]	[Cele]GO:0005515#protein binding;GO:0005085#guanyl-nucleotide exchange factor activity;
Pharaoh_ant_10726	LOC105831011	NPi_Ovary_up	6067.79	0.584051	0.0110568	0.341861	47.2713	36.3452	30.0208	28.2051	13.9537	31.724	45.4873	35.9344	53.3865	56.2906	39.4266	54.9091	55.4136	FBgn0035998	CG3437	-	Insufficient genetic data for FlyBase to solicit a summary.	Germinal-center associated nuclear protein OS=Homo sapiens OX=9606 GN=MCM3AP PE=1 SV=2	SAC3 domain-containing protein 1 [Monomorium pharaonis]	[Dmel]GO:0051225#spindle assembly;GO:0005813#centrosome;GO:0051298#centrosome duplication;GO:0005819#spindle;GO:0005634#nucleus;
Pharaoh_ant_02685	LOC105829548	NPi_Ovary_up	19810.1	0.751126	0.0110765	0.341861	92.983	88.6966	72.1602	52.129	24.5111	67.6493	104.682	110.703	146.116	83.999	108.943	140.885	105.696	FBgn0051326	CG31326	-	In progress.	Serine protease gd OS=Drosophila melanogaster OX=7227 GN=gd PE=1 SV=2	transmembrane protease serine 11D [Monomorium pharaonis]	[Dmel]GO:0006508#proteolysis;GO:0004252#serine-type endopeptidase activity;
Pharaoh_ant_08774	LOC105829267	NPi_Ovary_up	9436.68	0.462049	0.011134	0.341861	29.5684	15.106	14.8454	15.2491	10.2153	12.8167	19.2499	15.0436	31.0665	31.0856	20.8623	29.238	13.5168	NA	NA	NA	NA	NA	uncharacterized protein LOC105840410 [Monomorium pharaonis] uncharacterized protein LOC105840410 [Monomorium pharaonis]	[Unip]GO:0016020#membrane;GO:0016021#integral component of membrane;
Pharaoh_ant_08008	LOC105835510	NPi_Ovary_down	1990.73	-0.807976	0.0111358	0.341861	12.5877	5.76437	9.20101	27.7434	19.532	7.87708	7.5422	3.56712	10.0976	16.9904	5.54238	6.48776	9.22197	FBgn0265042	Irk1	Inwardly rectifying potassium channel 1	Inwardly rectifying potassium channel 1 (Irk1) encodes a K[+] channel involved in transepithelial ion transport in the renal tubule and in regulating excitability of the LNv subset of circadian pacemaker neurons.	ATP-sensitive inward rectifier potassium channel 12 OS=Homo sapiens OX=9606 GN=KCNJ12 PE=1 SV=2	G protein-activated inward rectifier potassium channel 3 isoform X1 [Monomorium pharaonis] G protein-activated inward rectifier potassium channel 3 isoform X1 [Monomorium pharaonis]	[Dmel]GO:0035220#wing disc development;GO:1990573#potassium ion import across plasma membrane;GO:0045475#locomotor rhythm;GO:0005886#plasma membrane;GO:0034765#regulation of ion transmembrane transport;GO:0042391#regulation of membrane potential;GO:0006813#potassium ion transport;GO:0016021#integral component of membrane;GO:0005242#inward rectifier potassium channel activity;
Pharaoh_ant_03798	LOC105835556	NPi_Ovary_down	79433.8	-1.00434	0.0111422	0.341861	631.217	157.17	110.518	705.493	673.245	390.659	141.412	292.386	301.218	183.331	168.752	97.8308	259.445	NA	NA	NA	NA	Neprilysin-4 OS=Drosophila melanogaster OX=7227 GN=Nep4 PE=1 SV=1	endothelin-converting enzyme homolog [Monomorium pharaonis]	[Unip]GO:0006508#proteolysis;GO:0008237#metallopeptidase activity;GO:0004222#metalloendopeptidase activity;
Pharaoh_ant_10091	-	NPi_Ovary_up	3819.42	0.504729	0.0111518	0.341861	53.6283	25.3136	23.3844	27.3829	19.4435	29.7741	41.0007	29.1049	54.5006	59.9715	24.7726	63.1043	35.0301	NA	NA	NA	NA	Glucose-dependent insulinotropic receptor OS=Rattus norvegicus OX=10116 GN=Gpr119 PE=1 SV=1	hypothetical protein HannXRQ_Chr03g0085801 [Helianthus annuus]	[Unip]GO:0016020#membrane;GO:0016787#hydrolase activity;GO:0016021#integral component of membrane;GO:0004843#thiol-dependent ubiquitin-specific protease activity;GO:0016579#protein deubiquitination;
Pharaoh_ant_14351	-	NPi_Ovary_down	1739.25	-0.643902	0.011174	0.341861	7.10524	4.26872	3.15748	4.66434	8.59518	3.08789	3.39466	1.93167	2.11517	4.4232	2.41183	3.28453	5.43757	NA	NA	NA	NA	NA	hypothetical protein EAG_05435 [Camponotus floridanus]	NA
Pharaoh_ant_12452	-	NPi_Ovary_down	23.5399	-4.32447	0.0114984	NA	9.48879	0	0	0	0.525829	0	0.0246657	0.0882766	0.12926	0.0647374	0	0.0376353	0	NA	NA	NA	NA	NA	uncharacterized protein LOC113005329 [Solenopsis invicta]	[Unip]GO:0003676#nucleic acid binding;GO:0008270#zinc ion binding;
Pharaoh_ant_10919	LOC105831139	NPi_Ovary_down	12073.2	-0.493604	0.0115185	0.348533	25.7985	14.7313	11.4772	19.8664	24.0168	8.06264	10.153	10.4161	11.3705	13.058	13.093	10.229	13.6247	FBgn0033504	CAP	CAP	CAP (CAP) encodes a protein that localizes to focal adhesions and associates with proteins that regulate cytoskeletal organization, including the product of Vinc. It regulates the assembly and function of two actin-rich structures: the larval muscle attachment site, and the fly chordotonal organs in the larval body wall and in the adult Johnston's organ.	Sorbin and SH3 domain-containing protein 1 OS=Mus musculus OX=10090 GN=Sorbs1 PE=1 SV=2	uncharacterized protein LOC105831139 isoform X1 [Monomorium pharaonis]	[Dmel]GO:0007605#sensory perception of sound;GO:0016203#muscle attachment;GO:0050954#sensory perception of mechanical stimulus;
Pharaoh_ant_01307	LOC105831408	NPi_Ovary_up	3935.45	0.834938	0.0115294	0.348533	17.9484	17.3986	11.6732	6.07392	5.56223	15.1872	22.5568	24.5517	24.4688	15.5921	16.4326	28.0424	25.8948	NA	NA	NA	NA	Sodium-independent sulfate anion transporter OS=Mus musculus OX=10090 GN=Slc26a11 PE=2 SV=2	sodium-independent sulfate anion transporter [Monomorium pharaonis]	[Unip]GO:0016020#membrane;GO:0055085#transmembrane transport;GO:1902358#sulfate transmembrane transport;GO:0016021#integral component of membrane;GO:0008272#sulfate transport;GO:0015116#sulfate transmembrane transporter activity;GO:0008271#secondary active sulfate transmembrane transporter activity;
Pharaoh_ant_00573	LOC105828594	NPi_Ovary_down	83326.9	-0.479944	0.0115339	0.348533	843.539	675.303	652.74	1108.42	681.023	450.637	426.991	484.032	532.027	736.879	574.673	446.821	532.132	FBgn0036769	Tsp74F	Tetraspanin 74F	Tetraspanin 74F (Tsp74F) encodes encodes a tetraspanin, which spans the membrane four times. When the products of both Tsp74F and Tsp66E are removed, this results in defects in actin polarization, endocytosis, and distribution of the integrin subunit encoded by if during oogenesis.	Tetraspanin-11 OS=Rattus norvegicus OX=10116 GN=Tspan11 PE=2 SV=1	CD151 antigen [Monomorium pharaonis] CD151 antigen [Monomorium pharaonis]	[Dmel]GO:0016021#integral component of membrane;GO:0003674#molecular_function;GO:0005887#integral component of plasma membrane;
Pharaoh_ant_10864	LOC105838331	NPi_Ovary_down	20647.6	-0.41414	0.0115529	0.348533	79.4645	60.9082	59.1036	86.4191	95.6891	45.8017	46.7086	42.8672	50.9719	74.9172	50.7267	59.2798	59.4402	FBgn0003206	Ras64B	Ras oncogene at 64B	In progress.	Ras-like protein 2 OS=Drosophila melanogaster OX=7227 GN=Ras64B PE=1 SV=2	ras-like protein 2 [Monomorium pharaonis]	[Dmel]GO:0005886#plasma membrane;GO:0007265#Ras protein signal transduction;GO:0019003#GDP binding;GO:0005525#GTP binding;GO:0003924#GTPase activity;GO:0005515#protein binding;
Pharaoh_ant_10100	LOC105838423	NPi_Ovary_down	13330.4	-0.779985	0.0115702	0.348533	116.445	151.111	204.291	265.465	236.081	70.0664	94.9756	80.4854	99.2441	117.945	132.387	63.8054	136.751	NA	NA	NA	NA	NA	uncharacterized protein LOC105838423 [Monomorium pharaonis] uncharacterized protein LOC105838423 [Monomorium pharaonis]	NA
Pharaoh_ant_13694	LOC105836193	NPi_Ovary_down	3852.44	-0.57164	0.0116012	0.348533	22.6521	4.9516	5.19209	8.67171	8.1693	4.65703	3.24309	3.77666	7.09915	11.4883	3.38553	6.96454	4.78495	FBgn0010482	l(2)01289	lethal (2) 01289	In progress.	Halomucin OS=Haloquadratum walsbyi (strain DSM 16790 / HBSQ001) OX=362976 GN=hmu PE=3 SV=1	Putative protein disulfide-isomerase A4, partial [Acromyrmex echinatior]	[Dmel]GO:0045454#cell redox homeostasis;
Pharaoh_ant_10378	-	NPi_Ovary_up	3263.16	0.510598	0.0116014	0.348533	18.8894	10.2966	8.84542	9.09652	6.07304	9.3522	14.226	8.73141	22.2522	21.5736	9.28467	19.6913	12.2398	FBgn0265464	Traf6	TNF-receptor-associated factor 6	TNF-receptor-associated factor 6 (Traf6) encodes a protein that belongs to a family of adaptor proteins involved in transducing downstream signaling by interacting with cell surface receptors. It mediates the pro-inflammatory effects of Toll and related receptor signaling, and the cell death induced by JNK activation via the product of egr.	TNF receptor-associated factor 6 OS=Mus musculus OX=10090 GN=Traf6 PE=1 SV=2	TNF receptor-associated factor 6 isoform X1 [Monomorium pharaonis]	[Dmel]GO:0007391#dorsal closure;GO:0032813#tumor necrosis factor receptor superfamily binding;GO:0043122#regulation of I-kappaB kinase/NF-kappaB signaling;GO:0061630#ubiquitin protein ligase activity;GO:0050688#regulation of defense response to virus;GO:0033209#tumor necrosis factor-mediated signaling pathway;GO:0008270#zinc ion binding;GO:0004842#ubiquitin-protein transferase activity;GO:0070534…
Pharaoh_ant_07016	LOC105840120	NPi_Ovary_down	6492.52	-0.35515	0.0116191	0.348533	18.8737	8.20725	6.49379	10.4348	11.9909	4.55777	6.46564	4.69773	9.87124	10.6037	6.62022	8.50993	6.63302	FBgn0015589	Apc	APC-like	APC-like (Apc) encodes one of two Drosophila APC family proteins. It is a key negative regulator of Wingless signaling, as a critical component of the destruction complex that phosphorylates beta-catenin and thus targets it for ubiquitination and proteasomal destruction. It is the primary family member during CNS and eye development, and functions redundantly with the product of Apc2 in adult dev…	Adenomatous polyposis coli protein OS=Rattus norvegicus OX=10116 GN=Apc PE=1 SV=1	uncharacterized protein LOC105837282 [Monomorium pharaonis]	[Dmel]GO:0007389#pattern specification process;GO:0030877#beta-catenin destruction complex;GO:0007026#negative regulation of microtubule depolymerization;GO:0007447#imaginal disc pattern formation;GO:0005737#cytoplasm;GO:0007405#neuroblast proliferation;GO:0045732#positive regulation of protein catabolic process;GO:0090090#negative regulation of canonical Wnt signaling pathway;GO:0030424#axon;GO:…
Pharaoh_ant_13869	LOC105828207	NPi_Ovary_up	133.461	1.00133	0.0116546	0.348533	0.976074	1.12088	0.488557	0.982638	1.59773	1.55167	4.2584	1.46293	1.32048	3.46099	1.38426	3.48586	1.99079	NA	NA	NA	NA	NA	uncharacterized protein LOC105828207 isoform X1 [Monomorium pharaonis]	[Unip]GO:0016020#membrane;GO:0016021#integral component of membrane;
Pharaoh_ant_01368	LOC105838719	NPi_Ovary_down	16311.6	-0.88292	0.01175	0.349535	43.6787	24.8098	68.4658	81.6413	92.7011	76.3671	51.7682	30.6199	20.1022	41.1052	36.6593	34.5659	50.4716	FBgn0027570	Nep2	Neprilysin 2	In progress.	Neprilysin-2 OS=Drosophila melanogaster OX=7227 GN=Nep2 PE=1 SV=1	neprilysin-2 isoform X1 [Solenopsis invicta]	[Dmel]GO:0046692#sperm competition;GO:0004222#metalloendopeptidase activity;GO:0008237#metallopeptidase activity;GO:0005886#plasma membrane;GO:0005615#extracellular space;GO:0006508#proteolysis;GO:0016021#integral component of membrane;GO:0004175#endopeptidase activity;
Pharaoh_ant_13122	LOC105841149	NPi_Ovary_down	2826.03	-0.495627	0.0117657	0.349535	18.9197	8.3219	8.09242	14.1668	14.5685	4.70664	6.56641	4.61733	7.61383	9.25775	9.42905	8.03564	8.99229	FBgn0036565	CG5235	-	In progress.	MOXD1 homolog 1 OS=Drosophila melanogaster OX=7227 GN=CG5235 PE=2 SV=2	MOXD1 homolog 1 [Monomorium pharaonis]	[Dmel]GO:0055114#oxidation-reduction process;GO:0004500#dopamine beta-monooxygenase activity;GO:0005615#extracellular space;GO:0006589#octopamine biosynthetic process;GO:0042421#norepinephrine biosynthetic process;GO:0042420#dopamine catabolic process;GO:0005737#cytoplasm;GO:0016715#oxidoreductase activity, acting on paired donors, with incorporation or reduction of molecular oxygen, reduced asco…
Pharaoh_ant_06355	LOC105838961	NPi_Ovary_up	10242.8	0.463489	0.0117793	0.349535	42.3298	25.2781	19.7826	20.6026	14.9811	20.6688	41.0814	20.5664	28.9491	50.6056	22.1558	41.5889	32.2041	FBgn0039554	CG5003	-	Insufficient genetic data for FlyBase to solicit a summary.	F-box/LRR-repeat protein 12 OS=Homo sapiens OX=9606 GN=FBXL12 PE=1 SV=1	uncharacterized protein LOC105838961 [Monomorium pharaonis]	[Dmel]GO:0019005#SCF ubiquitin ligase complex;GO:0005634#nucleus;GO:0031146#SCF-dependent proteasomal ubiquitin-dependent protein catabolic process;GO:0051726#regulation of cell cycle;GO:0005829#cytosol;GO:0000086#G2/M transition of mitotic cell cycle;
Pharaoh_ant_02740	LOC105839037	NPi_Ovary_down	217196	-0.574757	0.0118413	0.350562	2154.85	2877.29	2393.56	3014.19	3031.93	2207.69	1912.77	1534.15	1396.45	2462	1953.13	1511.18	2194.82	FBgn0035871	BI-1	Bax Inhibitor-1	In progress.	Probable Bax inhibitor 1 OS=Paralichthys olivaceus OX=8255 GN=tmbim6 PE=2 SV=1	bax inhibitor 1 [Monomorium pharaonis]	[Dmel]GO:0035071#salivary gland cell autophagic cell death;GO:0033119#negative regulation of RNA splicing;GO:1900102#negative regulation of endoplasmic reticulum unfolded protein response;GO:0010507#negative regulation of autophagy;GO:0060702#negative regulation of endoribonuclease activity;GO:0032991#protein-containing complex;GO:0034620#cellular response to unfolded protein;GO:0009267#cellular …
Pharaoh_ant_20180	LOC118645197	NPi_Ovary_down	1370.7	-0.396031	0.0119029	0.351574	14.5341	6.73595	4.21534	10.5219	8.86676	5.11986	5.99935	4.26646	5.47606	10.4202	5.94335	6.79011	4.72885	NA	NA	NA	NA	NA	histone H3 [Lasius niger]	NA
Pharaoh_ant_08106	LOC105830990	NPi_Ovary_down	2180.8	-0.430766	0.011969	0.351809	8.5901	5.31148	4.98561	7.18332	4.63218	3.43945	4.09326	3.30651	5.28729	5.08534	4.5972	3.23405	3.56111	NA	NA	NA	NA	Frizzled-10-A OS=Xenopus laevis OX=8355 GN=fzd10-a PE=2 SV=1	frizzled-9 [Monomorium pharaonis]	[Unip]GO:0004888#transmembrane signaling receptor activity;GO:0016020#membrane;GO:0016055#Wnt signaling pathway;GO:0016021#integral component of membrane;GO:0007166#cell surface receptor signaling pathway;GO:0007275#multicellular organism development;
Pharaoh_ant_07793	LOC105828142	NPi_Ovary_down	7364.78	-0.331074	0.0120041	0.351809	44.8297	19.8608	12.2566	18.5644	17.9168	10.8913	13.8748	10.901	15.1192	21.8625	12.5444	16.8404	17.3032	FBgn0010407	Ror	Ror	Ror (Ror) encodes a transmembrane receptor tyrosine kinase structurally related to vertebrate neural-specific Wnt-binding Ror receptors. It is primarily expressed in the nervous system and it is likely to signal through the ERK MAP kinase pathway.	Tyrosine-protein kinase transmembrane receptor Ror OS=Drosophila melanogaster OX=7227 GN=Ror PE=1 SV=1	tyrosine-protein kinase transmembrane receptor Ror [Monomorium pharaonis]	[Dmel]GO:0007169#transmembrane receptor protein tyrosine kinase signaling pathway;GO:0007275#multicellular organism development;GO:0010976#positive regulation of neuron projection development;GO:0033674#positive regulation of kinase activity;GO:0043408#regulation of MAPK cascade;GO:0004714#transmembrane receptor protein tyrosine kinase activity;GO:0004713#protein tyrosine kinase activity;GO:00074…
Pharaoh_ant_06328	LOC105202923	NPi_Ovary_down	5565.57	-0.405643	0.0120264	0.351809	12.4418	8.17808	5.60411	8.85798	9.36387	4.33491	3.77976	4.5733	8.90475	7.86603	5.19858	7.50815	5.02973	FBgn0265082	Cdep	Chondrocyte-derived ezrin-like domain containing protein	Insufficient genetic data for FlyBase to solicit a summary.	FERM, ARHGEF and pleckstrin domain-containing protein 1 OS=Rattus norvegicus OX=10116 GN=Farp1 PE=1 SV=2	uncharacterized protein LOC105427642 isoform X1 [Pogonomyrmex barbatus] uncharacterized protein LOC105427642 isoform X1 [Pogonomyrmex barbatus] uncharacterized protein LOC105427642 isoform X1 [Pogonomyrmex barbatus]	[Dmel]GO:0016601#Rac protein signal transduction;GO:0008092#cytoskeletal protein binding;GO:0005856#cytoskeleton;GO:0003677#DNA binding;GO:0005089#Rho guanyl-nucleotide exchange factor activity;GO:0035023#regulation of Rho protein signal transduction;GO:0030676#Rac guanyl-nucleotide exchange factor activity;GO:0005575#cellular_component;
Pharaoh_ant_06828	LOC105834791	NPi_Ovary_down	58950.5	-0.797157	0.0120361	0.351809	29.9396	15.2932	17.5179	30.6749	76.6346	14.7952	11.5038	12.2254	20.4445	23.1461	17.5362	18.2073	22.7556	FBgn0005666	bt	bent	bent (bt) encodes the protein Projectin, a large protein associated with myosin thick filaments in insect muscles that contributes to the stiffness of flight muscle.	Twitchin OS=Caenorhabditis elegans OX=6239 GN=unc-22 PE=1 SV=3	twitchin isoform X7 [Monomorium pharaonis]	[Dmel]GO:0018107#peptidyl-threonine phosphorylation;GO:0005524#ATP binding;GO:0031674#I band;GO:0046777#protein autophosphorylation;GO:0045214#sarcomere organization;GO:0030017#sarcomere;GO:0030018#Z disc;GO:0004672#protein kinase activity;GO:0018105#peptidyl-serine phosphorylation;GO:0071689#muscle thin filament assembly;GO:0008307#structural constituent of muscle;GO:0007498#mesoderm development…
Pharaoh_ant_13066	LOC105839953	NPi_Ovary_down	6136.23	-0.432113	0.0120513	0.351809	28.6219	14.1451	10.6533	15.3264	17.0355	6.4063	8.65148	8.46365	15.4512	15.7775	10.4508	8.82083	8.57573	NA	NA	NA	NA	Insulin receptor OS=Homo sapiens OX=9606 GN=INSR PE=1 SV=4	insulin receptor [Monomorium pharaonis] insulin receptor [Monomorium pharaonis]	[Unip]GO:0004672#protein kinase activity;GO:0016020#membrane;GO:0016740#transferase activity;GO:0006468#protein phosphorylation;GO:0000166#nucleotide binding;GO:0016301#kinase activity;GO:0005524#ATP binding;GO:0016310#phosphorylation;GO:0016021#integral component of membrane;GO:0007169#transmembrane receptor protein tyrosine kinase signaling pathway;GO:0004714#transmembrane receptor protein tyro…
Pharaoh_ant_00173	LOC118644188	NPi_Ovary_down	251.563	-1.7319	0.0120755	0.351809	6.35067	0.462922	1.3979	5.35935	0.884296	0.0683272	0.781912	0.183463	0.204095	2.83062	0.164579	0.237696	0.606667	NA	NA	NA	NA	Pancreatic triacylglycerol lipase OS=Oryctolagus cuniculus OX=9986 GN=PNLIP PE=2 SV=1	pancreatic triacylglycerol lipase [Monomorium pharaonis]	[Unip]GO:0052689#carboxylic ester hydrolase activity;GO:0005576#extracellular region;GO:0006629#lipid metabolic process;
Pharaoh_ant_08315	LOC105829446	NPi_Ovary_down	1383.56	-0.582051	0.0121462	0.352781	7.1437	2.47097	3.96985	4.73397	7.75222	2.7678	2.03809	2.24912	3.4302	6.71641	3.01621	3.36524	2.57464	FBgn0036368	CG10738	-	Insufficient genetic data for FlyBase to solicit a summary.	Guanylate cyclase 32E OS=Drosophila melanogaster OX=7227 GN=Gyc32E PE=1 SV=4	guanylate cyclase 32E [Monomorium pharaonis]	[Dmel]GO:0019934#cGMP-mediated signaling;GO:0045931#positive regulation of mitotic cell cycle;GO:0005886#plasma membrane;GO:0004383#guanylate cyclase activity;GO:0006468#protein phosphorylation;GO:0004672#protein kinase activity;GO:0045792#negative regulation of cell size;GO:0001653#peptide receptor activity;GO:0007168#receptor guanylyl cyclase signaling pathway;GO:0006182#cGMP biosynthetic proce…
Pharaoh_ant_04053	LOC105828160	NPi_Ovary_down	37759.6	-0.863975	0.0121747	0.352781	42.3385	53.5269	77.131	124.755	128.109	41.5926	38.1847	38.1597	35.5037	48.3122	65.9557	24.2216	55.1044	ENSG00000118491	NA	ZC2HC1B	NA	Zinc finger C2HC domain-containing protein 1C OS=Mus musculus OX=10090 GN=Zc2hc1c PE=2 SV=1	uncharacterized protein LOC105828160 isoform X1 [Monomorium pharaonis]	[Hsap]GO:0046872#metal ion binding;
Pharaoh_ant_11318	LOC105830372	NPi_Ovary_up	1262.74	1.00657	0.0121914	0.352781	9.25622	11.472	5.95037	2.38074	3.80691	10.5761	20.1098	14.5351	16.0283	7.54	10.2026	17.7019	20.3335	NA	NA	NA	NA	Juvenile hormone epoxide hydrolase 1 OS=Ctenocephalides felis OX=7515 GN=EH1 PE=1 SV=3	juvenile hormone epoxide hydrolase 2 [Monomorium pharaonis]	[Unip]GO:0003824#catalytic activity;GO:0016020#membrane;GO:0016787#hydrolase activity;GO:0016021#integral component of membrane;GO:0005789#endoplasmic reticulum membrane;GO:0019439#aromatic compound catabolic process;GO:0005783#endoplasmic reticulum;GO:0033961#cis-stilbene-oxide hydrolase activity;
Pharaoh_ant_12902	LOC105831424	NPi_Ovary_up	378.574	0.556509	0.0122556	0.353523	6.38823	3.39437	2.5916	3.96877	1.74967	1.78932	3.0126	3.8635	6.51236	5.3536	3.68662	5.55432	4.77334	NA	NA	NA	NA	NA	uncharacterized protein LOC105831424 isoform X1 [Monomorium pharaonis]	NA
Pharaoh_ant_06815	LOC105839356	NPi_Ovary_down	8838.6	-0.765329	0.0122895	0.353523	20.4701	19.5331	31.6079	26.3064	57.9579	33.8651	19.3141	17.6406	18.2008	19.4599	17.6916	25.8046	23.3998	NA	NA	NA	NA	Solute carrier family 41 member 2 OS=Mus musculus OX=10090 GN=Slc41a2 PE=1 SV=1	solute carrier family 41 member 3 isoform X1 [Monomorium pharaonis]	[Unip]GO:0016020#membrane;GO:0008324#cation transmembrane transporter activity;GO:0098655#cation transmembrane transport;GO:0016021#integral component of membrane;GO:0006812#cation transport;
Pharaoh_ant_08402	LOC105833858	NPi_Ovary_up	445.042	1.5126	0.0122998	0.353523	3.70126	0.82419	0.646724	1.40959	1.70542	0.627152	7.66058	0.507482	0.905254	3.0256	1.37058	0.656242	11.2398	NA	NA	NA	NA	Facilitated trehalose transporter Tret1 OS=Bombyx mori OX=7091 GN=Tret1 PE=1 SV=1	facilitated trehalose transporter Tret1 [Monomorium pharaonis] facilitated trehalose transporter Tret1 [Monomorium pharaonis]	[Unip]GO:0022857#transmembrane transporter activity;GO:0016020#membrane;GO:0055085#transmembrane transport;GO:0016021#integral component of membrane;
Pharaoh_ant_15811	LOC105840781	NPi_Ovary_down	45229.2	-0.416149	0.012336	0.353769	111.926	90.6023	97.6342	127.915	93.2522	77.743	63.2677	64.5124	96.6736	109.215	70.9179	86.4429	61.1948	NA	NA	NA	NA	WD repeat-containing protein 63 OS=Macaca fascicularis OX=9541 GN=WDR63 PE=2 SV=1	LOW QUALITY PROTEIN: WD repeat-containing protein 63-like [Monomorium pharaonis]	NA
Pharaoh_ant_16708	LOC105837682	NPi_Ovary_down	1131.65	-0.503788	0.0123717	0.354003	6.74568	2.71477	3.12399	4.11218	4.98724	1.98153	2.73611	2.34191	1.81231	2.88315	2.8297	2.85563	2.91018	FBgn0086680	vvl	ventral veins lacking	ventral veins lacking (vvl) encodes a transcription factor that acts together with other transcription factors in a context-dependent manner. Roles for this transcription factor include specification of cell fates, patterning and immune defense.	POU domain protein CF1A OS=Drosophila melanogaster OX=7227 GN=vvl PE=2 SV=5	POU domain protein CF1A [Camponotus floridanus]	[Dmel]GO:0048814#regulation of dendrite morphogenesis;GO:0000978#RNA polymerase II cis-regulatory region sequence-specific DNA binding;GO:0030154#cell differentiation;GO:0005634#nucleus;GO:0008045#motor neuron axon guidance;GO:0035284#brain segmentation;GO:0045944#positive regulation of transcription by RNA polymerase II;GO:0002807#positive regulation of antimicrobial peptide biosynthetic process…
Pharaoh_ant_22065	LOC105423824	NPi_Ovary_down	1889.1	-0.563514	0.0124168	0.3545	27.9992	9.0363	7.24268	9.27373	16.5176	4.47965	5.71112	4.89371	9.37409	10.4957	7.48437	6.60528	9.34474	NA	NA	NA	NA	NA	uncharacterized protein LOC114255572 [Monomorium pharaonis]	[Unip]GO:0003676#nucleic acid binding;GO:0008270#zinc ion binding;
Pharaoh_ant_11304	LOC105829440	NPi_Ovary_down	14358.7	-0.375574	0.0124657	0.355105	26.029	17.3203	13.2757	17.0569	21.8093	8.90725	10.0555	9.81182	16.2196	17.4898	14.6605	12.5423	12.0053	FBgn0035106	rno	rhinoceros	rhinoceros (rno) encodes a nuclear protein that functions in the Egfr signaling pathway, downstream of MAP kinase activation, and regulates transcription of Egfr targets. It is involved in cell differentiation and developmental patterning.	PHD finger protein rhinoceros OS=Drosophila melanogaster OX=7227 GN=rno PE=1 SV=1	PHD finger protein rhinoceros [Monomorium pharaonis]	[Dmel]GO:0042059#negative regulation of epidermal growth factor receptor signaling pathway;GO:0042051#compound eye photoreceptor development;GO:0005634#nucleus;
Pharaoh_ant_09628	LOC105835878	NPi_Ovary_up	3766.83	0.51942	0.0125193	0.355843	40.4613	25.1815	16.9922	26.9135	20.8885	24.6194	32.8602	19.7394	55.6546	50.0133	30.1431	61.9613	23.3472	FBgn0032329	Art8	Arginine methyltransferase 8	Arginine methyltransferase 8 (Art8) encodes a histone methyltransferase involved in methylation of both histone H3-R2 and arginine.	Protein arginine N-methyltransferase 6 OS=Danio rerio OX=7955 GN=prmt6 PE=2 SV=2	protein arginine N-methyltransferase 6 [Monomorium pharaonis]	[Dmel]GO:0034970#histone H3-R2 methylation;GO:0035246#peptidyl-arginine N-methylation;GO:0070611#histone methyltransferase activity (H3-R2 specific);GO:0005634#nucleus;
Pharaoh_ant_02100	LOC105836930	NPi_Ovary_down	710.349	-0.773176	0.0126874	0.359462	26.9163	3.23616	4.39279	10.2595	11.2151	3.32346	3.74704	3.55402	6.02181	10.6358	2.95575	5.62412	4.2602	NA	NA	NA	NA	Major royal jelly protein 1 OS=Apis mellifera OX=7460 GN=MRJP1 PE=1 SV=1	protein yellow [Monomorium pharaonis]	NA
Pharaoh_ant_05290	-	NPi_Ovary_down	5264.73	-0.533363	0.0127027	0.359462	43.5801	18.7931	14.7851	24.0871	29.2532	7.88283	14.2755	11.9437	17.1457	15.0876	18.0728	13.0355	12.3653	FBgn0003651	svp	seven up	In progress.	Steroid receptor seven-up, isoforms B/C OS=Drosophila melanogaster OX=7227 GN=svp PE=1 SV=1	COUP transcription factor 2 isoform X1 [Solenopsis invicta] PREDICTED: COUP transcription factor 2 [Wasmannia auropunctata] PREDICTED: COUP transcription factor 2 isoform X1 [Vollenhovia emeryi] PREDICTED: COUP transcription factor 2 [Atta cephalotes]	[Dmel]GO:0010883#regulation of lipid storage;GO:0001227#DNA-binding transcription repressor activity, RNA polymerase II-specific;GO:0005737#cytoplasm;GO:0003707#steroid hormone receptor activity;GO:0007507#heart development;GO:0007503#fat body development;GO:0046530#photoreceptor cell differentiation;GO:0000977#RNA polymerase II transcription regulatory region sequence-specific DNA binding;GO:005…
Pharaoh_ant_10993	LOC105838885	NPi_Ovary_up	806.871	0.809733	0.0127757	0.360619	3.63045	4.62426	4.57521	6.19163	4.3555	5.86518	10.3033	8.36446	9.67242	5.25776	12.6269	8.7062	7.89247	FBgn0034692	CG13502	-	Insufficient genetic data for FlyBase to solicit a summary.	Tetratricopeptide repeat protein 25 OS=Xenopus laevis OX=8355 GN=ttc25 PE=2 SV=1	LOW QUALITY PROTEIN: uncharacterized protein LOC112452318 [Temnothorax curvispinosus]	[Dmel]GO:0005737#cytoplasm;GO:0003674#molecular_function;GO:0008150#biological_process;
Pharaoh_ant_08145	LOC105838985	NPi_Ovary_down	12078.7	-1.02057	0.0127999	0.360619	80.4505	21.5926	58.0496	102.32	163.007	20.7207	38.7117	6.375	52.2999	78.3926	31.8397	32.2986	33.6698	NA	NA	NA	NA	NA	uncharacterized protein LOC105838985 [Monomorium pharaonis]	[Unip]GO:0005975#carbohydrate metabolic process;GO:0005576#extracellular region;GO:0008061#chitin binding;
Pharaoh_ant_13926	LOC105827813	NPi_Ovary_down	10787	-0.385337	0.0129062	0.362817	39.2007	28.0365	19.6505	30.0562	31.2481	15.4652	19.3317	15.0081	19.1248	21.6456	20.1603	22.1694	25.6807	FBgn0039026	CG7029	-	Insufficient genetic data for FlyBase to solicit a summary.	Iporin OS=Homo sapiens OX=9606 GN=RUSC2 PE=1 SV=3	uncharacterized protein LOC105827813 isoform X1 [Monomorium pharaonis] uncharacterized protein LOC105827813 isoform X1 [Monomorium pharaonis] uncharacterized protein LOC105827813 isoform X1 [Monomorium pharaonis] uncharacterized protein LOC105827813 isoform X1 [Monomorium pharaonis] uncharacterized protein LOC105827813 isoform X1 [Monomorium pharaonis]	[Dmel]GO:0008157#protein phosphatase 1 binding;
Pharaoh_ant_11789	LOC105836416	NPi_Ovary_up	2364.96	0.658449	0.0129767	0.364001	29.3859	7.84191	7.85744	10.7982	18.0177	7.25324	17.381	9.36657	27.7983	27.4516	9.29316	20.4689	31.014	FBgn0036824	CG3902	-	Insufficient genetic data for FlyBase to solicit a summary.	Short/branched chain specific acyl-CoA dehydrogenase, mitochondrial OS=Bos taurus OX=9913 GN=ACADSB PE=2 SV=1	short/branched chain specific acyl-CoA dehydrogenase, mitochondrial [Monomorium pharaonis]	[Dmel]GO:0055114#oxidation-reduction process;GO:0005739#mitochondrion;GO:0005829#cytosol;GO:0050660#flavin adenine dinucleotide binding;GO:0003995#acyl-CoA dehydrogenase activity;
Pharaoh_ant_16654	LOC105837555	NPi_Ovary_down	5872.05	-0.605664	0.0131169	0.366117	67.4707	28.8868	24.1252	50.7627	74.7929	14.5452	27.345	18.9813	28.0454	30.9551	24.8043	26.0987	32.5443	FBgn0030574	sbm	sobremesa	In progress.	b(0,+)-type amino acid transporter 1 OS=Homo sapiens OX=9606 GN=SLC7A9 PE=1 SV=1	b(0,+)-type amino acid transporter 1 isoform X1 [Monomorium pharaonis]	[Dmel]GO:0015171#amino acid transmembrane transporter activity;GO:0003333#amino acid transmembrane transport;GO:0016020#membrane;GO:0015179#L-amino acid transmembrane transporter activity;GO:0005737#cytoplasm;GO:0005938#cell cortex;
Pharaoh_ant_16720	LOC105834848	NPi_Ovary_down	176.696	-1.87607	0.0131444	0.366117	13.1789	18.0301	0.525542	2.35507	1.82727	0.0986949	0.768098	0.180683	3.74175	3.80474	0.777178	1.17198	0.946003	NA	NA	NA	NA	Protein G12 OS=Anopheles gambiae OX=7165 GN=AGAP006187 PE=2 SV=2	uncharacterized protein LOC105834848 [Monomorium pharaonis]	NA
Pharaoh_ant_17728	LOC105832244	NPi_Ovary_up	4182.33	0.478976	0.0131638	0.366117	82.7229	37.52	32.0058	45.1513	31.2121	41.4594	73.1456	35.9016	76.9478	71.7935	40.3304	92.108	54.6109	FBgn0051469	CG31469	-	Insufficient genetic data for FlyBase to solicit a summary.	Low molecular weight phosphotyrosine protein phosphatase OS=Pongo abelii OX=9601 GN=ACP1 PE=2 SV=3	low molecular weight phosphotyrosine protein phosphatase [Monomorium pharaonis]	[Dmel]GO:0098628#peptidyl-N-phospho-arginine dephosphorylation;GO:0004725#protein tyrosine phosphatase activity;GO:0005737#cytoplasm;GO:0070062#extracellular exosome;GO:0098627#protein arginine phosphatase activity;
Pharaoh_ant_11503	LOC118647979	NPi_Ovary_up	4209.12	0.902692	0.0131664	0.366117	50.9782	32.3806	23.6678	7.48787	13.8667	32.7202	57.7951	54.9307	57.8647	27.6017	45.1244	51.7588	47.7038	NA	NA	NA	NA	Luciferin sulfotransferase OS=Photinus pyralis OX=7054 GN=LST PE=1 SV=1	PREDICTED: sulfotransferase 1C4-like [Cyphomyrmex costatus] Sulfotransferase 1C4 [Cyphomyrmex costatus]	[Unip]GO:0008146#sulfotransferase activity;GO:0016740#transferase activity;
Pharaoh_ant_02107	LOC105835904	NPi_Ovary_down	1384.4	-0.851589	0.0132714	0.368238	4.747	4.43115	6.60879	11.2295	9.33278	3.9099	2.93948	6.00494	2.5269	4.47807	3.99692	2.92522	2.89135	FBgn0266579	tau	tau	In progress.	Microtubule-associated protein 2 OS=Rattus norvegicus OX=10116 GN=Map2 PE=1 SV=3	microtubule-associated protein tau isoform X1 [Monomorium pharaonis]	[Dmel]GO:0031175#neuron projection development;GO:0000226#microtubule cytoskeleton organization;GO:0005881#cytoplasmic microtubule;GO:0008017#microtubule binding;GO:0030425#dendrite;GO:1901215#negative regulation of neuron death;GO:0061541#rhabdomere morphogenesis;GO:0043005#neuron projection;GO:0030424#axon;
Pharaoh_ant_08798	LOC105831099	NPi_Ovary_down	3784.67	-0.441002	0.0133282	0.369015	36.6019	16.8671	19.3479	31.8511	18.049	12.8907	12.2777	9.71687	13.1833	30.1336	14.6697	19.4215	19.3623	FBgn0029837	Tsp5D	Tetraspanin 5D	Insufficient genetic data for FlyBase to solicit a summary.	Tetraspanin-9 OS=Sus scrofa OX=9823 GN=TSPAN9 PE=2 SV=1	tetraspanin-9 isoform X1 [Solenopsis invicta]	[Dmel]GO:0016021#integral component of membrane;GO:0003674#molecular_function;GO:0005887#integral component of plasma membrane;
Pharaoh_ant_18797	LOC105835929	NPi_Ovary_up	6268.08	0.586636	0.013399	0.369684	43.946	35.1908	30.3821	30.6759	15.3207	35.8714	54.375	33.0854	58.6067	60.3142	40.1894	72.6617	41.0311	NA	NA	NA	NA	NA	uncharacterized protein LOC105835929 isoform X1 [Monomorium pharaonis]	[Unip]GO:0016020#membrane;GO:0016021#integral component of membrane;
Pharaoh_ant_07524	LOC105833870	NPi_Ovary_up	3070.12	0.865639	0.01341	0.369684	36.3157	12.9923	10.8865	13.0822	13.6412	13.2837	19.492	8.32327	68.3491	46.9709	12.2921	53.5533	13.6245	FBgn0037338	Snm1	Snm1	In progress.	Protein artemis OS=Mus musculus OX=10090 GN=Dclre1c PE=1 SV=2	protein artemis [Monomorium pharaonis]	[Dmel]GO:0035312#5'-3' exodeoxyribonuclease activity;GO:0031848#protection from non-homologous end joining at telomere;GO:0003684#damaged DNA binding;GO:0006303#double-strand break repair via nonhomologous end joining;GO:0000784#nuclear chromosome, telomeric region;GO:0036297#interstrand cross-link repair;
Pharaoh_ant_02845	LOC105833516	NPi_Ovary_up	7294.81	0.498687	0.0134832	0.370115	114.213	89.714	73.0354	88.1602	50.3517	86.7365	147.011	80.5833	150.375	152.789	96.5549	139.652	108.167	NA	NA	NA	NA	Putative ATP-dependent RNA helicase TDRD12 OS=Bombyx mori OX=7091 GN=TDRD12 PE=1 SV=2	co-chaperone protein p23-1-like [Monomorium pharaonis]	NA
Pharaoh_ant_14101	LOC105833601	NPi_Ovary_down	13906.6	-0.459039	0.0134834	0.370115	46.4217	25.9048	16.6172	25.7877	31.0781	15.698	17.3838	14.4426	23.4471	16.9212	18.112	15.3797	23.7755	FBgn0262582	cic	capicua	capicua (cic) encodes an HMG-box family transcriptional repressor that serves as a general sensor of RTK signaling. cic-dependent gene silencing is alleviated by phosphorylation mediated by the product of rl, which causes the translocation of the product of cic from the nucleus to the cytoplasm. It governs gene expression in diverse processes including cell proliferation and specification.	Putative transcription factor capicua OS=Drosophila melanogaster OX=7227 GN=cic PE=1 SV=2	putative transcription factor capicua isoform X1 [Monomorium pharaonis] putative transcription factor capicua isoform X1 [Monomorium pharaonis] putative transcription factor capicua isoform X1 [Monomorium pharaonis] putative transcription factor capicua isoform X1 [Monomorium pharaonis] putative transcription factor capicua isoform X1 [Monomorium pharaonis] putative transcription factor capicua i…	[Dmel]GO:0030308#negative regulation of cell growth;GO:0001227#DNA-binding transcription repressor activity, RNA polymerase II-specific;GO:0007474#imaginal disc-derived wing vein specification;GO:0007313#maternal specification of dorsal/ventral axis, oocyte, soma encoded;GO:0007362#terminal region determination;GO:0046843#dorsal appendage formation;GO:0005634#nucleus;GO:0048592#eye morphogenesis;…
Pharaoh_ant_02073	LOC105829993	NPi_Ovary_down	3601.99	-0.412803	0.0135238	0.370431	17.3007	6.85106	6.44855	8.142	7.6683	4.60133	5.90773	4.38368	6.5813	11.4954	6.26574	5.43954	3.60644	NA	NA	NA	NA	Cell adhesion molecule 2 OS=Rattus norvegicus OX=10116 GN=Cadm2 PE=1 SV=2	peroxidasin homolog [Monomorium pharaonis]	NA
Pharaoh_ant_16566	LOC105830996	NPi_Ovary_down	1758.83	-0.487704	0.0136751	0.373776	12.9537	10.1376	6.56307	12.4602	9.41035	3.44622	6.86566	4.86409	5.73195	10.0947	6.81386	5.469	5.08714	FBgn0039463	Spag1	Spag1 axonemal dynein assembly factor	In progress.	Sperm-associated antigen 1 OS=Rattus norvegicus OX=10116 GN=Spag1 PE=1 SV=1	RNA polymerase II-associated protein 3 [Monomorium pharaonis]	[Dmel]GO:0005634#nucleus;GO:0005741#mitochondrial outer membrane;GO:0006626#protein targeting to mitochondrion;GO:0031072#heat shock protein binding;GO:0005829#cytosol;GO:0005739#mitochondrion;
Pharaoh_ant_12957	LOC105837964	NPi_Ovary_down	148604	-0.469521	0.0137216	0.374249	464.107	363.179	355.351	473.931	658.075	330.573	271.918	298.89	299.301	423.971	314.362	357.649	331.899	FBgn0000370	crc	cryptocephal	cryptocephal (crc) encodes a protein that belongs to a member of the CREB/ATF family of basic-leucine zipper transcription factors. It serves as an coactivator of the product EcR of to promote expression the molting peptide hormone encoded by ETH. It also acts as an unfolded protein response transcription factor to regulate glycolytic genes in response to ER stress.	Activating transcription factor of chaperone OS=Bombyx mori OX=7091 GN=ATFC PE=2 SV=1	activating transcription factor of chaperone isoform X1 [Monomorium pharaonis]	[Dmel]GO:0042594#response to starvation;GO:0005991#trehalose metabolic process;GO:0006357#regulation of transcription by RNA polymerase II;GO:0000978#RNA polymerase II cis-regulatory region sequence-specific DNA binding;GO:0001102#RNA polymerase II activating transcription factor binding;GO:0006487#protein N-linked glycosylation;GO:0003713#transcription coactivator activity;GO:0005634#nucleus;GO:…
Pharaoh_ant_06849	LOC105828784	NPi_Ovary_down	10261.5	-0.484532	0.0137689	0.374253	33.8122	17.0352	15.9619	14.9145	27.7182	11.4517	9.26374	12.489	18.66	15.2515	14.5373	17.7731	10.2267	FBgn0087007	bbg	big bang	In progress.	Pro-interleukin-16 OS=Homo sapiens OX=9606 GN=IL16 PE=1 SV=4	uncharacterized protein LOC105828784 [Monomorium pharaonis]	[Dmel]GO:0045177#apical part of cell;GO:0007476#imaginal disc-derived wing morphogenesis;GO:0005918#septate junction;GO:0007298#border follicle cell migration;GO:0005634#nucleus;
Pharaoh_ant_07595	LOC105837533	NPi_Ovary_down	8008.41	-0.267213	0.0137801	0.374253	41.4325	17.8259	13.6026	21.9972	18.4393	11.1876	14.1336	11.2121	17.7733	24.0289	12.6641	22.2993	14.7833	FBgn0000562	egl	egalitarian	egalitarian (egl) encodes an RNA binding protein that links specific mRNAs to the minus end-directed microtubule motor, cytoplasmic dynein-1.	Egalitarian protein homolog OS=Caenorhabditis elegans OX=6239 GN=egal-1 PE=1 SV=2	egalitarian protein homolog [Monomorium pharaonis]	[Dmel]GO:0007436#larval salivary gland morphogenesis;GO:0006139#nucleobase-containing compound metabolic process;GO:0060810#intracellular mRNA localization involved in pattern specification process;GO:0008408#3'-5' exonuclease activity;GO:0045451#pole plasm oskar mRNA localization;GO:0008298#intracellular mRNA localization;GO:0051028#mRNA transport;GO:0048477#oogenesis;GO:0045450#bicoid mRNA loca…
Pharaoh_ant_14891	LOC105832893	NPi_Ovary_down	6953.19	-0.38824	0.0138433	0.375173	34.592	25.6664	22.6784	33.4909	19.0966	17.1262	19.6332	16.3826	15.2009	30.2136	16.8698	22.8233	18.0745	FBgn0020312	Tmtc3	Transmembrane and tetratricopeptide repeat containing 3	Insufficient genetic data for FlyBase to solicit a summary.	Protein O-mannosyl-transferase Tmtc3 OS=Drosophila melanogaster OX=7227 GN=Tmtc3 PE=2 SV=1	protein O-mannosyl-transferase TMTC3 [Monomorium pharaonis]	[Dmel]GO:0000030#mannosyltransferase activity;GO:0035269#protein O-linked mannosylation;
Pharaoh_ant_05854	LOC105831145	NPi_Ovary_down	3027.21	-0.57503	0.0138786	0.375336	33.73	25.9254	14.932	32.0069	20.861	9.36098	12.4371	14.5069	14.7161	16.3259	17.2608	9.54597	15.6256	FBgn0014179	gcm	glial cells missing	glial cells missing (gcm) encodes an essential zinc finger transcription factor that determines the fate of the lateral glial cells. It is involved in the differentiation of plasmatocytes, tendon cells and specific neurons.	Transcription factor glial cells missing OS=Drosophila melanogaster OX=7227 GN=gcm PE=1 SV=2	uncharacterized protein LOC105831145 [Monomorium pharaonis]	[Dmel]GO:0030182#neuron differentiation;GO:0045893#positive regulation of transcription, DNA-templated;GO:0042063#gliogenesis;GO:0050764#regulation of phagocytosis;GO:0048813#dendrite morphogenesis;GO:0010001#glial cell differentiation;GO:0035165#embryonic crystal cell differentiation;GO:0010468#regulation of gene expression;GO:0045944#positive regulation of transcription by RNA polymerase II;GO:…
Pharaoh_ant_01607	LOC105833292	NPi_Ovary_up	8526.61	0.595896	0.0139819	0.377335	129.158	72.0225	64.6461	79.9821	34.2848	75.7803	113.593	69.4014	186.722	170.239	76.9925	156.561	76.2446	FBgn0032445	CG6153	-	Insufficient genetic data for FlyBase to solicit a summary.	PITH domain-containing protein CG6153 OS=Drosophila melanogaster OX=7227 GN=CG6153 PE=2 SV=1	PITH domain-containing protein CG6153 [Monomorium pharaonis]	[Dmel]GO:0005634#nucleus;
Pharaoh_ant_01585	LOC118644509	NPi_Ovary_up	145.068	1.05177	0.0140842	0.379296	0.904791	2.65686	1.37763	0.638346	0.723695	1.94282	2.63762	3.19151	2.58162	3.50174	2.25526	4.61959	3.826	NA	NA	NA	NA	Sequestosome-1 OS=Mus musculus OX=10090 GN=Sqstm1 PE=1 SV=1	PREDICTED: sequestosome-1 isoform X2 [Linepithema humile]	[Unip]GO:0046872#metal ion binding;GO:0008270#zinc ion binding;
Pharaoh_ant_04471	LOC105828546	NPi_Ovary_up	2232.02	2.86366	0.0141618	0.380587	17.0301	0.186988	0.171414	0.222127	12.4103	0.191782	36.7713	0.23497	43.9232	3.04202	0.768304	60.2673	56.5231	NA	NA	NA	NA	Serine/threonine-protein phosphatase 2A activator OS=Bos taurus OX=9913 GN=PTPA PE=2 SV=1	serine/threonine-protein phosphatase 2A activator [Monomorium pharaonis]	[Unip]GO:0000413#protein peptidyl-prolyl isomerization;GO:0016853#isomerase activity;GO:0005737#cytoplasm;GO:0043085#positive regulation of catalytic activity;GO:0019211#phosphatase activator activity;GO:0003755#peptidyl-prolyl cis-trans isomerase activity;
Pharaoh_ant_18050	LOC105831279	NPi_Ovary_down	328.625	-0.942423	0.0142577	0.381595	8.13868	2.28836	0.878603	3.55539	0.934979	0.709937	0.973889	0.889751	0.807541	2.60459	1.51075	1.00162	0.819133	FBgn0004897	fd96Ca	forkhead domain 96Ca	Insufficient genetic data for FlyBase to solicit a summary.	Fork head domain-containing protein FD4 OS=Drosophila melanogaster OX=7227 GN=fd96Ca PE=2 SV=2	PREDICTED: uncharacterized protein LOC108722648 [Trachymyrmex zeteki]	[Dmel]GO:0006357#regulation of transcription by RNA polymerase II;GO:0030154#cell differentiation;GO:0005634#nucleus;GO:0009653#anatomical structure morphogenesis;GO:0000981#DNA-binding transcription factor activity, RNA polymerase II-specific;GO:0043565#sequence-specific DNA binding;
Pharaoh_ant_07842	LOC105836456	NPi_Ovary_down	4356.09	-0.50984	0.014261	0.381595	25.0028	11.1292	10.5183	14.0591	25.2781	8.10962	11.1637	7.72516	12.3825	9.46374	10.988	11.7922	10.2395	FBgn0264307	orb2	orb2	In progress.	Translational regulator orb2 OS=Drosophila melanogaster OX=7227 GN=orb2 PE=1 SV=1	cytoplasmic polyadenylation element-binding protein 2 [Solenopsis invicta]	[Dmel]GO:1990124#messenger ribonucleoprotein complex;GO:0005737#cytoplasm;GO:0044297#cell body;GO:0044292#dendrite terminus;GO:0097060#synaptic membrane;GO:0050821#protein stabilization;GO:0003723#RNA binding;GO:0008356#asymmetric cell division;GO:2000766#negative regulation of cytoplasmic translation;GO:0007291#sperm individualization;GO:0043022#ribosome binding;GO:0045727#positive regulation of…
Pharaoh_ant_18343	LOC118647230	NPi_Ovary_up	999.917	0.65118	0.0143252	0.381595	14.3399	10.4968	9.68498	5.42695	8.16672	9.48317	19.5055	14.0184	16.4961	13.3585	15.453	19.6301	9.04559	NA	NA	NA	NA	Plasma kallikrein OS=Bos taurus OX=9913 GN=KLKB1 PE=2 SV=1	Tryptase-2, partial [Trachymyrmex zeteki]	[Unip]GO:0016787#hydrolase activity;GO:0008236#serine-type peptidase activity;GO:0006508#proteolysis;GO:0008233#peptidase activity;GO:0004252#serine-type endopeptidase activity;
Pharaoh_ant_05227	LOC105828811	NPi_Ovary_down	6793.41	-0.432061	0.0143742	0.381595	28.6978	17.7229	18.642	21.1738	28.1631	10.1633	12.7822	10.7368	10.9985	27.3032	13.0816	20.4646	15.5745	NA	NA	NA	NA	NA	uncharacterized protein LOC105833410 [Monomorium pharaonis]	NA
Pharaoh_ant_09739	-	NPi_Ovary_up	958.583	0.547137	0.0143752	0.381595	16.4619	7.05487	7.27576	10.2563	4.02684	6.68917	11.5538	8.41926	18.4921	20.1124	8.95813	14.1835	7.96107	NA	NA	NA	NA	Tetratricopeptide repeat protein 17 OS=Danio rerio OX=7955 GN=ttc17 PE=3 SV=1	tetratricopeptide repeat protein 17 isoform X1 [Monomorium pharaonis]	NA
Pharaoh_ant_00065	LOC105836603	NPi_Ovary_down	2202.91	-0.579098	0.0143779	0.381595	16.8925	4.69484	3.21432	6.3402	7.77634	2.62567	2.90174	2.00896	3.59323	8.44369	4.35786	4.97782	4.11974	NA	NA	NA	NA	Protein Aster-B OS=Mus musculus OX=10090 GN=Gramd1b PE=1 SV=2	uncharacterized protein LOC105836603 isoform X1 [Monomorium pharaonis]	[Unip]GO:0016020#membrane;GO:0016021#integral component of membrane;
Pharaoh_ant_13920	LOC105834658	NPi_Ovary_down	73450.8	-0.427973	0.0146191	0.386239	146.194	111.759	100.579	138.004	124.372	66.4897	54.3929	69.1902	123.081	112.506	83.5412	77.7234	84.3099	FBgn0010434	cora	coracle	In progress.	Protein 4.1 homolog OS=Drosophila melanogaster OX=7227 GN=cora PE=1 SV=1	uncharacterized protein LOC105834658 isoform X1 [Monomorium pharaonis] uncharacterized protein LOC105834658 isoform X1 [Monomorium pharaonis] uncharacterized protein LOC105834658 isoform X1 [Monomorium pharaonis] uncharacterized protein LOC105834658 isoform X1 [Monomorium pharaonis] uncharacterized protein LOC105834658 isoform X1 [Monomorium pharaonis]	[Dmel]GO:0007391#dorsal closure;GO:0005918#septate junction;GO:0045170#spectrosome;GO:0035321#maintenance of imaginal disc-derived wing hair orientation;GO:0006612#protein targeting to membrane;GO:0003015#heart process;GO:0007527#adult somatic muscle development;GO:0045169#fusome;GO:0060857#establishment of glial blood-brain barrier;GO:0009792#embryo development ending in birth or egg hatching;GO…
Pharaoh_ant_04209	LOC105833648	NPi_Ovary_down	1714.71	-0.484002	0.0146975	0.386239	11.6392	3.4242	3.92829	7.79037	6.1588	2.40808	3.15859	3.17999	3.87527	7.66571	3.08392	3.95035	3.45551	FBgn0051146	Nlg1	Neuroligin 1	Neuroligin 1 (Nlg1) encodes a transsynaptic adhesion protein of the neuroligin family that is expressed in muscles and accumulates at the postsynaptic side of neuromuscular junctions. Lack of Nlg1 causes smaller and underdeveloped neuromuscular junctions due to insufficient postsynaptic maturation and differentiation of synaptic boutons.	Neuroligin-4, X-linked OS=Homo sapiens OX=9606 GN=NLGN4X PE=1 SV=1	uncharacterized protein LOC105833648 [Monomorium pharaonis] uncharacterized protein LOC105833648 [Monomorium pharaonis] uncharacterized protein LOC105833648 [Monomorium pharaonis] uncharacterized protein LOC105833648 [Monomorium pharaonis]	[Dmel]GO:0005887#integral component of plasma membrane;GO:0031594#neuromuscular junction;GO:0097104#postsynaptic membrane assembly;GO:0048488#synaptic vesicle endocytosis;GO:0009986#cell surface;GO:0007268#chemical synaptic transmission;GO:0097115#neurexin clustering involved in presynaptic membrane assembly;GO:0045202#synapse;GO:0007158#neuron cell-cell adhesion;GO:0007528#neuromuscular junction…
Pharaoh_ant_12038	LOC105832982	NPi_Ovary_down	6358.98	-0.285456	0.0147033	0.386239	19.4963	14.0676	8.46874	11.8493	13.8897	7.01522	9.52475	7.95534	9.50258	13.7538	8.65952	10.9053	10.2297	FBgn0014007	Ptp69D	Protein tyrosine phosphatase 69D	Protein tyrosine phosphatase 69D (Ptp69D) encodes a transmembrane receptor tyrosine phosphatase (RPTP). It genetically interacts with the other RPTP genes and its mutants have embryonic motor axon guidance phenotypes. In particular, Ptp10D-Ptp69D double mutants have a strong phenotype in which embryonic CNS axons abnormally cross the ventral midline. The product of Ptp69D physically and genetical…	Tyrosine-protein phosphatase 69D OS=Drosophila melanogaster OX=7227 GN=Ptp69D PE=1 SV=2	tyrosine-protein phosphatase 69D [Monomorium pharaonis]	[Dmel]GO:0006470#protein dephosphorylation;GO:0009986#cell surface;GO:0008045#motor neuron axon guidance;GO:0005886#plasma membrane;GO:0005001#transmembrane receptor protein tyrosine phosphatase activity;GO:0097155#fasciculation of sensory neuron axon;GO:0004725#protein tyrosine phosphatase activity;GO:0035335#peptidyl-tyrosine dephosphorylation;GO:0048813#dendrite morphogenesis;GO:0007411#axon g…
Pharaoh_ant_12086	LOC105834370	NPi_Ovary_down	7778.49	-0.507555	0.0147099	0.386239	34.0562	17.4067	12.8552	30.9689	28.1508	7.55903	11.3683	11.1879	15.3268	23.1482	14.4768	12.7193	15.3555	FBgn0053556	form3	formin 3	formin 3 (form3) encodes a protein that belongs to the formin family, which functions in various actin-based processes. It is involved in tracheal fusion.	FH2 domain-containing protein 1 OS=Mus musculus OX=10090 GN=Fhdc1 PE=1 SV=3	uncharacterized protein LOC105834370 isoform X1 [Monomorium pharaonis]	[Dmel]GO:0030036#actin cytoskeleton organization;GO:0035147#branch fusion, open tracheal system;GO:0003779#actin binding;
Pharaoh_ant_05243	LOC105829468	NPi_Ovary_up	6982.34	0.406507	0.0147326	0.386239	15.4311	8.65423	6.8031	6.56786	7.65578	7.76407	13.1959	7.44359	11.9908	13.5953	8.35217	15.0541	12.9028	FBgn0035229	pns	pinstripe	In progress.	DENN domain-containing protein 5B OS=Homo sapiens OX=9606 GN=DENND5B PE=1 SV=2	DENN domain-containing protein 5B isoform X3 [Monomorium pharaonis]	[Dmel]GO:0005794#Golgi apparatus;GO:0032483#regulation of Rab protein signal transduction;GO:0017112#Rab guanyl-nucleotide exchange factor activity;
Pharaoh_ant_11118	LOC105838833	NPi_Ovary_down	2385.81	-0.657929	0.0147337	0.386239	22.0718	18.0081	9.29451	28.56	11.925	4.66489	6.40517	5.19089	10.8541	15.7573	10.5004	8.57119	11.59	FBgn0031903	Wnt10	Wnt oncogene analog 10	Wnt oncogene analog 10 (Wnt10) encodes a member of the Wnt protein family with unknown function.	Protein Wnt-10a OS=Danio rerio OX=7955 GN=wnt10a PE=1 SV=1	protein Wnt-10a [Monomorium pharaonis]	[Dmel]GO:0005102#signaling receptor binding;GO:0030182#neuron differentiation;GO:0005576#extracellular region;GO:0016055#Wnt signaling pathway;GO:0005615#extracellular space;GO:0005125#cytokine activity;GO:0005109#frizzled binding;GO:0060070#canonical Wnt signaling pathway;GO:0045165#cell fate commitment;
Pharaoh_ant_09520	LOC105832558	NPi_Ovary_down	7539.83	-0.806769	0.0148234	0.387799	36.0987	40.3245	44.7994	79.7661	34.2797	23.8257	24.7757	25.0647	10.6348	26.7826	34.5469	17.4415	32.2558	FBgn0265512	mlt	mulet	mulet (mlt) encodes a tubulin-specific chaperone E-like protein involved in sperm individualization and regulation of microtubule depolymerization.	Tubulin-specific chaperone cofactor E-like protein OS=Homo sapiens OX=9606 GN=TBCEL PE=1 SV=2	tubulin-specific chaperone cofactor E-like protein [Monomorium pharaonis]	[Dmel]GO:0007023#post-chaperonin tubulin folding pathway;GO:0000226#microtubule cytoskeleton organization;GO:0043014#alpha-tubulin binding;GO:0005737#cytoplasm;GO:0031117#positive regulation of microtubule depolymerization;GO:0005930#axoneme;GO:0007021#tubulin complex assembly;GO:0007291#sperm individualization;
Pharaoh_ant_09809	LOC105833914	NPi_Ovary_up	2318.15	0.563235	0.014941	0.390079	19.0641	9.15807	7.31882	9.8055	5.85366	7.66035	9.19226	12.9295	19.9417	14.9607	11.7164	22.6569	8.1108	FBgn0031261	nAChRbeta3	nicotinic Acetylcholine Receptor beta3	In progress.	Acetylcholine receptor subunit alpha-type acr-7 OS=Caenorhabditis elegans OX=6239 GN=acr-7 PE=1 SV=2	acetylcholine receptor subunit alpha-type acr-16 [Monomorium pharaonis]	[Dmel]GO:0005892#acetylcholine-gated channel complex;GO:0004888#transmembrane signaling receptor activity;GO:0030594#neurotransmitter receptor activity;GO:0007271#synaptic transmission, cholinergic;GO:0007268#chemical synaptic transmission;GO:0034220#ion transmembrane transport;GO:0045211#postsynaptic membrane;GO:0045202#synapse;GO:0043005#neuron projection;GO:0042391#regulation of membrane poten…
Pharaoh_ant_14384	LOC105829669	NPi_Ovary_down	208.411	-0.70236	0.0149929	0.390637	3.07923	1.55056	1.40838	2.05586	2.12337	1.19096	1.36277	0.361277	0.600694	2.58504	1.23788	1.5093	0.928092	NA	NA	NA	NA	NA	uncharacterized protein LOC105829669 [Monomorium pharaonis]	NA
Pharaoh_ant_04695	LOC118647532	NPi_Ovary_up	212.736	0.908872	0.0150297	0.390803	4.04247	1.202	1.13576	0.865797	0.714348	1.0785	0.945741	1.54079	4.98619	2.9034	2.51904	4.56521	1.43109	FBgn0262728	Pal2	Peptidyl-alpha-hydroxyglycine-alpha-amidating lyase 2	Peptidyl-alpha-hydroxyglycine-alpha-amidating lyase 2 (Pal2) encodes one of two related lyases (the other is encoded by Pal1) involved in alpha-amidation of neuropeptides, thereby promoting neuropeptide potency and stability.	Peptidyl-alpha-hydroxyglycine alpha-amidating lyase 2 OS=Drosophila melanogaster OX=7227 GN=Pal2 PE=1 SV=2	peptidyl-alpha-hydroxyglycine alpha-amidating lyase 2 [Solenopsis invicta]	[Dmel]GO:0004504#peptidylglycine monooxygenase activity;GO:0005576#extracellular region;GO:0004598#peptidylamidoglycolate lyase activity;GO:0044237#cellular metabolic process;
Pharaoh_ant_01414	LOC105832723	NPi_Ovary_up	83.9349	2.34227	0.0150653	0.390935	2.51439	0.0723664	0.0922003	0.0213612	0.070962	0.123369	0.122607	0.160607	2.04095	3.86153	0.0914327	7.06487	0.182562	NA	NA	NA	NA	Acyl-CoA Delta(11) desaturase OS=Trichoplusia ni OX=7111 GN=D11DS PE=1 SV=2	acyl-CoA Delta(11) desaturase [Monomorium pharaonis] acyl-CoA Delta(11) desaturase [Monomorium pharaonis]	[Unip]GO:0016020#membrane;GO:0016491#oxidoreductase activity;GO:0055114#oxidation-reduction process;GO:0016021#integral component of membrane;GO:0006633#fatty acid biosynthetic process;GO:0016717#oxidoreductase activity, acting on paired donors, with oxidation of a pair of donors resulting in the reduction of molecular oxygen to two molecules of water;GO:0006629#lipid metabolic process;
Pharaoh_ant_05140	LOC105834301	NPi_Ovary_up	23104.2	0.956439	0.015125	0.391504	50.0096	182.577	79.3413	88.3923	60.0915	105.551	258.837	246.929	281.379	95.83	122.329	158.533	181.35	FBgn0037955	Kyat	Kynurenine aminotransferase	In progress.	Kynurenine--oxoglutarate transaminase 3 OS=Mus musculus OX=10090 GN=Kyat3 PE=1 SV=1	kynurenine--oxoglutarate transaminase 3 isoform X1 [Monomorium pharaonis]	[Dmel]GO:0047804#cysteine-S-conjugate beta-lyase activity;GO:0009058#biosynthetic process;GO:0005739#mitochondrion;GO:0005737#cytoplasm;GO:0070189#kynurenine metabolic process;GO:0016212#kynurenine-oxoglutarate transaminase activity;GO:0030170#pyridoxal phosphate binding;
Pharaoh_ant_03801	LOC105835553	NPi_Ovary_down	29845.3	-0.308837	0.0151483	0.391504	91.5487	72.7277	56.2958	74.4236	72.8254	44.0008	42.9604	46.2049	66.3192	74.261	53.8208	58.6354	51.011	FBgn0023388	Dap160	Dynamin associated protein 160	Dynamin associated protein 160 (Dap160) encodes an adaptor protein that contributes to endocytosis. It regulates the Notch pathway and mediates the asymmetric accumulation of a number or proteins, including the product of aPKC during neuroblast division.	Intersectin-1 OS=Xenopus laevis OX=8355 GN=itsn1 PE=1 SV=2	intersectin-1 isoform X5 [Monomorium pharaonis]	[Dmel]GO:0008021#synaptic vesicle;GO:0048488#synaptic vesicle endocytosis;GO:0042734#presynaptic membrane;GO:0150007#clathrin-dependent synaptic vesicle endocytosis;GO:0002052#positive regulation of neuroblast proliferation;GO:0045179#apical cortex;GO:0060090#molecular adaptor activity;GO:0003676#nucleic acid binding;GO:0045860#positive regulation of protein kinase activity;GO:0005509#calcium ion…
Pharaoh_ant_18385	LOC105839708	NPi_Ovary_down	490.879	-0.738055	0.0152039	0.392146	16.7238	8.46906	6.36637	13.0081	19.8487	3.80975	3.96524	4.97461	5.23587	10.1067	6.11326	4.95452	10.4539	NA	NA	NA	NA	Hillarin OS=Drosophila melanogaster OX=7227 GN=Hil PE=1 SV=1	hillarin isoform X1 [Monomorium pharaonis]	[Unip]GO:0046872#metal ion binding;
Pharaoh_ant_09076	LOC105838185	NPi_Ovary_up	6629.71	0.24023	0.0152343	0.392146	37.7403	20.4153	17.6845	27.1052	20.1114	15.9303	23.3171	19.1451	34.274	41.1399	21.6964	30.3666	24.0339	WBGene00021867	NA	Y54F10BM.13	NA	Serine/threonine/tyrosine-interacting protein OS=Homo sapiens OX=9606 GN=STYX PE=1 SV=1	serine/threonine/tyrosine-interacting protein isoform X1 [Monomorium pharaonis] serine/threonine/tyrosine-interacting protein isoform X1 [Monomorium pharaonis] serine/threonine/tyrosine-interacting protein isoform X1 [Monomorium pharaonis]	[Cele]GO:0008579#JUN kinase phosphatase activity;GO:0035335#peptidyl-tyrosine dephosphorylation;GO:0004725#protein tyrosine phosphatase activity;GO:0043405#regulation of MAP kinase activity;GO:0016791#phosphatase activity;GO:0005737#cytoplasm;GO:0008138#protein tyrosine/serine/threonine phosphatase activity;GO:0006470#protein dephosphorylation;GO:0016311#dephosphorylation;
Pharaoh_ant_22003	LOC105839391	NPi_Ovary_down	1811.64	-1.10099	0.0153478	0.394105	10.8231	1.0374	5.04138	9.69697	11.0864	2.74586	4.19479	0.654437	4.92484	6.57867	1.44353	1.19994	3.57575	FBgn0259164	CG42269	-	Insufficient genetic data for FlyBase to solicit a summary.	Carcinine transporter OS=Drosophila melanogaster OX=7227 GN=CarT PE=2 SV=1	organic cation transporter protein [Monomorium pharaonis]	[Dmel]GO:0022857#transmembrane transporter activity;GO:0016021#integral component of membrane;GO:0055085#transmembrane transport;
Pharaoh_ant_13505	LOC105840145	NPi_Ovary_up	4505.58	0.39171	0.0153719	0.394105	47.0261	28.2473	31.2389	40.7607	25.185	28.1301	41.4139	30.2378	53.2468	53.8377	34.5521	61.5747	44.6328	FBgn0261285	Ppcs	Phosphopantothenoylcysteine synthetase	In progress.	Phosphopantothenate--cysteine ligase OS=Homo sapiens OX=9606 GN=PPCS PE=1 SV=2	phosphopantothenate--cysteine ligase [Monomorium pharaonis] phosphopantothenate--cysteine ligase [Monomorium pharaonis] phosphopantothenate--cysteine ligase [Monomorium pharaonis] phosphopantothenate--cysteine ligase [Monomorium pharaonis]	[Dmel]GO:0004632#phosphopantothenate--cysteine ligase activity;GO:0007297#ovarian follicle cell migration;GO:0015937#coenzyme A biosynthetic process;GO:0022416#chaeta development;GO:0046843#dorsal appendage formation;GO:0070328#triglyceride homeostasis;GO:0007476#imaginal disc-derived wing morphogenesis;GO:0030713#ovarian follicle cell stalk formation;GO:0055091#phospholipid homeostasis;GO:003070…
Pharaoh_ant_14719	LOC105570723	NPi_Ovary_down	228.631	-0.701782	0.0154866	0.394671	2.15902	0.41471	0.561396	0.561795	0.743127	0.377061	0.377883	0.224228	0.340363	1.08089	0.293176	0.481984	0.487438	NA	NA	NA	NA	Transposon Tf2-12 polyprotein OS=Schizosaccharomyces pombe (strain 972 / ATCC 24843) OX=284812 GN=Tf2-12 PE=3 SV=1	PREDICTED: uncharacterized protein K02A2.6-like [Vollenhovia emeryi]	[Unip]GO:0003676#nucleic acid binding;GO:0015074#DNA integration;GO:0008270#zinc ion binding;
Pharaoh_ant_11441	LOC105838223	NPi_Ovary_down	60270	-0.801101	0.0154979	0.394671	245.338	361.433	530.229	817.446	237.916	164.297	179.845	198.323	323.246	398.607	228.016	168.421	201.731	FBgn0265137	Spn42Da	Serpin 42Da	Serpin 42Da (Spn42Da) encodes an endopeptidase inhibitor involved in hormone processing regulation.	Serine protease inhibitor 3/4 (Fragment) OS=Lonomia obliqua OX=304329 PE=1 SV=1	serine protease inhibitor 3/4 isoform X2 [Monomorium pharaonis]	[Dmel]GO:0005615#extracellular space;GO:0060570#negative regulation of peptide hormone processing;GO:0004867#serine-type endopeptidase inhibitor activity;GO:0010951#negative regulation of endopeptidase activity;GO:0010955#negative regulation of protein processing;GO:0004869#cysteine-type endopeptidase inhibitor activity;
Pharaoh_ant_08425	LOC105834534	NPi_Ovary_down	19982.8	-0.363439	0.0155153	0.394671	78.9554	25.0484	20.4505	30.2506	37.4392	16.7427	20.1743	18.2311	27.5949	34.6236	20.9034	31.851	23.1428	FBgn0013303	Nca	Neurocalcin	Insufficient genetic data for FlyBase to solicit a summary.	Neurocalcin homolog OS=Drosophila melanogaster OX=7227 GN=Nca PE=1 SV=2	neurocalcin homolog [Apis mellifera] neurocalcin homolog [Bombus terrestris] neurocalcin homolog [Bombus impatiens] PREDICTED: neurocalcin homolog [Apis florea] PREDICTED: neurocalcin homolog [Apis dorsata] PREDICTED: neurocalcin homolog [Acromyrmex echinatior] PREDICTED: neurocalcin homolog [Acromyrmex echinatior] PREDICTED: neurocalcin homolog [Acromyrmex echinatior] PREDICTED: neurocalcin homo…	[Dmel]GO:0005509#calcium ion binding;GO:1902848#negative regulation of neuronal signal transduction;GO:0045938#positive regulation of circadian sleep/wake cycle, sleep;
Pharaoh_ant_03216	LOC105828022	NPi_Ovary_up	16195.8	0.530123	0.015536	0.394671	51.3949	36.0045	31.0048	33.584	24.8517	38.5689	59.2526	33.6861	83.718	61.8451	37.7619	72.0046	38.3279	FBgn0037061	CG12975	-	In progress.	Multifunctional methyltransferase subunit TRM112-like protein OS=Mus musculus OX=10090 GN=Trmt112 PE=1 SV=1	multifunctional methyltransferase subunit TRM112-like protein isoform X2 [Monomorium pharaonis]	[Dmel]GO:0018364#peptidyl-glutamine methylation;GO:0070476#rRNA (guanine-N7)-methylation;GO:0031167#rRNA methylation;GO:0030488#tRNA methylation;GO:0046982#protein heterodimerization activity;GO:0005515#protein binding;
Pharaoh_ant_01946	LOC105832660	NPi_Ovary_down	11850.8	-0.374341	0.0155479	0.394671	34.4333	24.7004	22.0986	25.2513	31.3879	18.6832	15.6333	16.004	28.0637	22.4412	17.3396	24.9838	19.5322	FBgn0052654	Sec16	Secretory 16	Secretory 16 (Sec16) encodes a protein involved in the organization of endoplasmic reticulum exit sites. It contributes to stress response to amino-acid starvation, during which it mediates the formation of both Sec bodies and stress granules.	Protein transport protein Sec16A OS=Mus musculus OX=10090 GN=Sec16a PE=1 SV=1	uncharacterized protein LOC105832660 isoform X2 [Monomorium pharaonis]	[Dmel]GO:0012507#ER to Golgi transport vesicle membrane;GO:0017016#Ras GTPase binding;GO:0034063#stress granule assembly;GO:0070863#positive regulation of protein exit from endoplasmic reticulum;GO:0010494#cytoplasmic stress granule;GO:0016020#membrane;GO:0006888#endoplasmic reticulum to Golgi vesicle-mediated transport;GO:0070971#endoplasmic reticulum exit site;GO:0007029#endoplasmic reticulum o…
Pharaoh_ant_16916	LOC105838131	NPi_Ovary_up	10928.3	0.471624	0.0155944	0.395069	65.9159	38.4003	33.4794	47.071	27.9988	40.0355	61.5772	41.3041	94.8323	75.233	44.9131	62.3972	42.9001	ENSG00000186889	NA	TMEM17	NA	Transmembrane protein 17B OS=Danio rerio OX=7955 GN=Tmem17b PE=2 SV=1	transmembrane protein 17B [Monomorium pharaonis]	[Hsap]GO:0060170#ciliary membrane;GO:0005929#cilium;GO:0016020#membrane;GO:0042995#cell projection;GO:0035869#ciliary transition zone;GO:1905515#non-motile cilium assembly;GO:0030030#cell projection organization;GO:0060271#cilium assembly;GO:0005515#protein binding;GO:0016021#integral component of membrane;GO:0036038#MKS complex;GO:0007224#smoothened signaling pathway;GO:0005886#plasma membrane;
Pharaoh_ant_13811	LOC105829575	NPi_Ovary_up	2324.92	0.827336	0.0156987	0.396361	13.5178	4.67587	2.43163	2.09438	7.47397	4.13769	10.5431	9.68199	6.2369	5.78073	5.11097	14.1796	11.7662	FBgn0002778	mnd	minidiscs	minidiscs (mnd) encodes the putative amino acid/polyamine transporter involved in leucine import. It is expressed in the larval fat body and is required for the differentiation of the wing imaginal disc cells.	Large neutral amino acids transporter small subunit 2 OS=Rattus norvegicus OX=10116 GN=Slc7a8 PE=1 SV=1	Y+L amino acid transporter 2 [Monomorium pharaonis] Y+L amino acid transporter 2 [Monomorium pharaonis] Y+L amino acid transporter 2 [Monomorium pharaonis] Y+L amino acid transporter 2 [Monomorium pharaonis] Y+L amino acid transporter 2 [Monomorium pharaonis] Y+L amino acid transporter 2 [Monomorium pharaonis] Y+L amino acid transporter 2 [Monomorium pharaonis] Y+L amino acid transporter 2 [Monom…	[Dmel]GO:0015171#amino acid transmembrane transporter activity;GO:0006865#amino acid transport;GO:1903801#L-leucine import across plasma membrane;GO:0016020#membrane;GO:0015179#L-amino acid transmembrane transporter activity;
Pharaoh_ant_06361	LOC105205061	NPi_Ovary_up	4697.85	0.545231	0.0157407	0.396361	30.0927	12.7266	10.0103	16.1771	7.30665	10.528	18.1983	11.4801	31.6281	36.6454	12.4504	26.7146	12.68	NA	NA	NA	NA	FAD synthase OS=Xenopus laevis OX=8355 GN=flad1 PE=2 SV=1	FAD synthase isoform X1 [Monomorium pharaonis] FAD synthase isoform X1 [Monomorium pharaonis] FAD synthase isoform X1 [Monomorium pharaonis]	NA
Pharaoh_ant_18103	LOC105835044	NPi_Ovary_down	11198.4	-0.595806	0.0157962	0.396361	34.2988	16.4573	23.256	37.1262	46.4237	18.1798	19.1063	13.4524	31.164	22.2293	17.8819	13.4877	19.868	FBgn0000014	abd-A	abdominal A	abdominal A (abd-A) encodes a homeobox-containing transcription factor component of the bithorax complex. It contributes to the developmental fate of embryonic segments.	Homeobox protein abdominal-A homolog OS=Tribolium castaneum OX=7070 GN=ABD-A PE=2 SV=2	homeobox protein abdominal-A homolog [Monomorium pharaonis]	[Dmel]GO:0008354#germ cell migration;GO:0006355#regulation of transcription, DNA-templated;GO:0007438#oenocyte development;GO:0010002#cardioblast differentiation;GO:0005667#transcription regulator complex;GO:0007507#heart development;GO:0006915#apoptotic process;GO:0000978#RNA polymerase II cis-regulatory region sequence-specific DNA binding;GO:0007501#mesodermal cell fate specification;GO:000098…
Pharaoh_ant_13848	LOC105833519	NPi_Ovary_down	39271.2	-0.730152	0.0158562	0.396361	178.909	138.932	175.164	252.366	467.826	141.06	105.522	99.569	91.1671	193.28	155.957	132.686	211.468	FBgn0261258	rgn	regeneration	In progress.	C-type lectin domain family 10 member A OS=Homo sapiens OX=9606 GN=CLEC10A PE=2 SV=1	uncharacterized protein LOC105833519 [Monomorium pharaonis]	[Dmel]GO:0030246#carbohydrate binding;GO:0019104#DNA N-glycosylase activity;GO:0005634#nucleus;GO:0003906#DNA-(apurinic or apyrimidinic site) endonuclease activity;GO:0006284#base-excision repair;GO:0042246#tissue regeneration;
Pharaoh_ant_01498	LOC105840713	NPi_Ovary_up	16500.1	0.651181	0.0158787	0.396361	126.882	51.5208	34.243	125.896	66.4343	46.6705	53.0352	88.2303	192.619	168.251	116.486	78.6169	106.215	FBgn0063923	Kaz1-ORFB	Kaz1-ORFB	Insufficient genetic data for FlyBase to solicit a summary.	NA	uncharacterized protein LOC105840713 [Monomorium pharaonis]	[Dmel]GO:0005739#mitochondrion;GO:0005576#extracellular region;
Pharaoh_ant_05908	LOC105838577	NPi_Ovary_up	103.52	1.0569	0.0158829	0.396361	1.58724	0.921324	1.15658	0.493256	0.413341	1.0471	0.900208	1.29587	2.45312	3.99292	1.48361	4.6426	0.787185	NA	NA	NA	NA	Probable 18S rRNA (guanine-N(7))-methyltransferase OS=Mus musculus OX=10090 GN=Bud23 PE=1 SV=1	probable 18S rRNA (guanine-N(7))-methyltransferase [Monomorium pharaonis]	[Unip]GO:0016435#rRNA (guanine) methyltransferase activity;GO:0008168#methyltransferase activity;GO:0070476#rRNA (guanine-N7)-methylation;GO:0016740#transferase activity;GO:0032259#methylation;
Pharaoh_ant_03270	LOC105829484	NPi_Ovary_up	6944.42	0.628019	0.0158914	0.396361	148.469	55.9811	46.8709	65.3684	51.1314	49.1374	99.9696	51.1056	221.105	134.327	62.5711	126.082	51.0503	FBgn0053977	CG33977	-	In progress.	Dolichol-phosphate mannosyltransferase subunit 3 OS=Homo sapiens OX=9606 GN=DPM3 PE=1 SV=2	dolichol-phosphate mannosyltransferase subunit 3 isoform X2 [Monomorium pharaonis]	[Dmel]GO:0004582#dolichyl-phosphate beta-D-mannosyltransferase activity;GO:0005783#endoplasmic reticulum;GO:0006506#GPI anchor biosynthetic process;GO:0033185#dolichol-phosphate-mannose synthase complex;GO:0006486#protein glycosylation;
Pharaoh_ant_01145	LOC105828533	NPi_Ovary_down	1614.84	-0.855382	0.0158928	0.396361	14.5818	2.25241	2.13047	6.21025	12.0678	1.93662	2.89384	1.20703	3.56326	4.91827	2.52964	3.4872	4.60045	FBgn0035844	CG13676	-	Insufficient genetic data for FlyBase to solicit a summary.	U-scoloptoxin(01)-Er1a OS=Ethmostigmus rubripes OX=62613 PE=3 SV=1	uncharacterized protein DDB_G0283697 [Monomorium pharaonis] uncharacterized protein DDB_G0283697 [Monomorium pharaonis]	[Dmel]GO:0008061#chitin binding;GO:0005576#extracellular region;GO:0006030#chitin metabolic process;
Pharaoh_ant_03985	LOC105831019	NPi_Ovary_down	1857.14	-0.55186	0.0160113	0.397983	15.1853	5.01574	3.11782	7.28081	7.63073	2.25184	3.61832	2.4257	5.71138	8.20835	2.88615	4.47632	3.21389	NA	NA	NA	NA	Poly(ADP-ribose) glycohydrolase OS=Rattus norvegicus OX=10116 GN=Parg PE=1 SV=1	uncharacterized protein LOC105831019 isoform X1 [Monomorium pharaonis] uncharacterized protein LOC105831019 isoform X1 [Monomorium pharaonis]	[Unip]GO:0005975#carbohydrate metabolic process;GO:0016787#hydrolase activity;GO:0004649#poly(ADP-ribose) glycohydrolase activity;
Pharaoh_ant_17089	LOC105835018	NPi_Ovary_up	2827.76	0.473215	0.0160199	0.397983	40.7234	14.0024	13.9043	21.131	12.0403	9.61294	19.8077	10.3218	34.4231	37.5894	19.5764	27.7543	25.8472	FBgn0038804	CG10877	-	Insufficient genetic data for FlyBase to solicit a summary.	Succinate--hydroxymethylglutarate CoA-transferase OS=Homo sapiens OX=9606 GN=SUGCT PE=1 SV=2	succinate--hydroxymethylglutarate CoA-transferase [Monomorium pharaonis] succinate--hydroxymethylglutarate CoA-transferase [Monomorium pharaonis]	[Dmel]GO:0047369#succinate-hydroxymethylglutarate CoA-transferase activity;
Pharaoh_ant_08385	LOC105830600	NPi_Ovary_down	1204.64	-0.498064	0.0161238	0.399474	10.6867	4.14982	2.80715	5.39774	4.12772	2.35601	2.95685	2.78125	2.10578	6.13877	3.27598	3.69894	2.04563	FBgn0036485	FucTA	alpha1,3-fucosyltransferase A	alpha1,3-fucosyltransferase A (FucTA) encodes a Golgi fucosyltransferase that transfers fucose in alpha1,3-linkage to core N-acetylglucosamine residues of N-linked oligosaccharides. It is required for the synthesis of the anti-horseradish peroxidase epitope.	Glycoprotein 3-alpha-L-fucosyltransferase A OS=Drosophila melanogaster OX=7227 GN=FucTA PE=2 SV=2	glycoprotein 3-alpha-L-fucosyltransferase A isoform X1 [Monomorium pharaonis]	[Dmel]GO:0005797#Golgi medial cisterna;GO:0036065#fucosylation;GO:0006486#protein glycosylation;GO:0008417#fucosyltransferase activity;GO:0016020#membrane;GO:0036071#N-glycan fucosylation;GO:0046920#alpha-(1->3)-fucosyltransferase activity;GO:0018392#glycoprotein 3-alpha-L-fucosyltransferase activity;GO:0007399#nervous system development;
Pharaoh_ant_07610	LOC105830770	NPi_Ovary_down	710.246	-0.834343	0.016198	0.399474	11.3859	1.23635	1.44253	1.99934	2.62515	0.784	1.16243	1.01431	1.15743	3.03783	1.39648	1.2973	1.46168	FBgn0003382	sha	shavenoid	shavenoid (sha) encodes a novel protein that appears to promote trichome (hair) formation. sha mutations interact synergistically with mutations in fz/stan pathway genes.	NA	uncharacterized protein LOC105830770 [Monomorium pharaonis]	[Dmel]GO:0003674#molecular_function;GO:0035317#imaginal disc-derived wing hair organization;GO:0048800#antennal morphogenesis;GO:0005938#cell cortex;GO:0035017#cuticle pattern formation;GO:0009913#epidermal cell differentiation;
Pharaoh_ant_17768	LOC105833956	NPi_Ovary_up	5857.75	0.573544	0.0162413	0.399474	155.049	89.2412	92.3242	100.438	76.6311	82.8688	157.53	102.119	299.848	154.07	107.353	159.678	83.9111	FBgn0040751	CG13018	-	In progress.	Cytochrome c oxidase assembly factor 5 OS=Xenopus tropicalis OX=8364 GN=coa5 PE=3 SV=1	cytochrome c oxidase assembly factor 5 [Monomorium pharaonis]	[Dmel]GO:0005739#mitochondrion;GO:0003674#molecular_function;GO:0033617#mitochondrial cytochrome c oxidase assembly;
Pharaoh_ant_15263	LOC105836535	NPi_Ovary_down	8322.69	-0.864921	0.0162587	0.399474	27.0946	13.9263	46.1794	56.2575	49.0673	45.9525	40.9561	8.56903	25.4355	40.3597	15.1464	28.2485	19.2175	FBgn0037846	CG6574	-	In progress.	Thiamine transporter 2 OS=Macaca fascicularis OX=9541 GN=SLC19A3 PE=2 SV=1	thiamine transporter 2-like [Monomorium pharaonis] thiamine transporter 2-like [Monomorium pharaonis] thiamine transporter 2-like [Monomorium pharaonis] thiamine transporter 2-like [Monomorium pharaonis] thiamine transporter 2-like [Monomorium pharaonis]	[Dmel]GO:0090482#vitamin transmembrane transporter activity;GO:0016021#integral component of membrane;GO:0051180#vitamin transport;GO:0005886#plasma membrane;GO:0055085#transmembrane transport;
Pharaoh_ant_03638	LOC105836547	NPi_Ovary_up	4066.98	0.536604	0.016259	0.399474	52.7625	25.2987	21.6007	25.1676	20.7597	22.3592	40.2186	17.1719	50.3879	78.6341	23.4578	66.4634	24.86	FBgn0039930	CG11077	-	In progress.	Protein Mpv17 OS=Danio rerio OX=7955 GN=mpv17 PE=2 SV=1	protein Mpv17 isoform X1 [Solenopsis invicta]	[Dmel]GO:0005743#mitochondrial inner membrane;GO:0042592#homeostatic process;GO:0000002#mitochondrial genome maintenance;GO:0005737#cytoplasm;GO:0005778#peroxisomal membrane;GO:0016021#integral component of membrane;
Pharaoh_ant_04537	LOC118646063	NPi_Ovary_up	53.4347	1.16121	0.0162669	0.399474	1.08674	0.447042	0.103182	0.267741	0.349423	0.154631	0.445532	0.179737	0.913621	2.44036	0.818586	0.81773	0.505195	NA	NA	NA	NA	Putative nuclease HARBI1 OS=Bos taurus OX=9913 GN=HARBI1 PE=2 SV=1	putative nuclease HARBI1 [Pseudomyrmex gracilis]	NA
Pharaoh_ant_05829	LOC105836253	NPi_Ovary_up	16224.3	0.506378	0.0163161	0.399522	85.8264	84.3971	69.5041	65.4931	62.7307	73.5065	89.8571	101.343	110.017	105.68	93.1675	154.227	112.261	NA	NA	NA	NA	NA	uncharacterized protein LOC105836253 [Monomorium pharaonis]	NA
Pharaoh_ant_16052	LOC105836111	NPi_Ovary_up	2334.97	1.09536	0.0163333	0.399522	4.00385	7.15487	4.95368	1.27414	1.35489	7.84923	12.0859	9.38119	8.36874	7.67659	5.91838	14.6752	16.9961	NA	NA	NA	NA	RCC1 and BTB domain-containing protein 1 OS=Homo sapiens OX=9606 GN=RCBTB1 PE=1 SV=1	RCC1 and BTB domain-containing protein 1 [Monomorium pharaonis]	NA
Pharaoh_ant_04013	LOC105834529	NPi_Ovary_down	1031.74	-0.713359	0.0163623	0.399522	14.6667	3.36372	2.54305	4.78289	6.06549	1.40599	1.74288	1.69759	2.66113	7.4319	2.73692	2.95807	2.3866	FBgn0053143	CG33143	-	Insufficient genetic data for FlyBase to solicit a summary.	Fibronectin type III domain-containing protein 5 OS=Danio rerio OX=7955 GN=fndc5 PE=3 SV=1	uncharacterized protein LOC105834529 isoform X4 [Monomorium pharaonis]	NA
Pharaoh_ant_15996	LOC105830400	NPi_Ovary_down	16698.8	-0.331667	0.0164197	0.400159	85.1766	35.8692	34.8073	58.0848	49.0685	28.6455	32.4593	27.7378	27.72	59.0537	31.751	48.0507	39.9389	FBgn0004657	mys	myospheroid	myospheroid (mys) encodes a beta subunit of the integrin dimer. Integrin transmembrane receptors function as a link for the extracellular matrix and the intracellular actin cytoskeleton. The product of mys acts as adhesion/signaling protein regulating cellular adhesion, migration and survival.	Integrin beta-PS OS=Drosophila melanogaster OX=7227 GN=mys PE=1 SV=3	integrin beta-PS isoform X1 [Monomorium pharaonis]	[Dmel]GO:0009925#basal plasma membrane;GO:0007391#dorsal closure;GO:0007298#border follicle cell migration;GO:0005178#integrin binding;GO:0034446#substrate adhesion-dependent cell spreading;GO:0051492#regulation of stress fiber assembly;GO:0090129#positive regulation of synapse maturation;GO:0031589#cell-substrate adhesion;GO:0016339#calcium-dependent cell-cell adhesion via plasma membrane cell a…
Pharaoh_ant_09013	LOC105839649	NPi_Ovary_down	6572.79	-0.554116	0.0165763	0.403144	30.7464	27.1944	30.3189	46.6864	49.4291	18.0562	20.2462	16.5906	30.0706	27.9158	22.7953	19.1688	28.4898	NA	NA	NA	NA	NA	ABC transporter F family member 4 [Monomorium pharaonis]	[Unip]GO:0003779#actin binding;
Pharaoh_ant_03765	LOC105830963	NPi_Ovary_down	4843.88	-0.361443	0.016605	0.403144	52.6215	18.706	15.7516	23.733	16.3207	13.6465	13.7959	11.8778	16.1503	27.7526	12.3315	22.6572	18.0299	FBgn0033564	Pex6	Peroxin 6	In progress.	Peroxisome assembly factor 2 OS=Mus musculus OX=10090 GN=Pex6 PE=1 SV=1	peroxisome assembly factor 2 [Monomorium pharaonis] peroxisome assembly factor 2 [Monomorium pharaonis]	[Dmel]GO:0006625#protein targeting to peroxisome;GO:0016887#ATPase activity;GO:0016558#protein import into peroxisome matrix;GO:0007031#peroxisome organization;GO:0005777#peroxisome;GO:0005829#cytosol;GO:0005778#peroxisomal membrane;GO:0005524#ATP binding;
Pharaoh_ant_20153	LOC105832655	NPi_Ovary_up	2121.75	0.544755	0.0166654	0.403667	176.142	70.9918	44.3131	61.7086	39.1449	56.1813	65.5894	53.3179	136.69	175.565	94.641	151.016	76.2302	NA	NA	NA	NA	Protein POLR1D, isoform 2 OS=Homo sapiens OX=9606 GN=POLR1D PE=1 SV=1	uncharacterized protein LOC105280389 [Ooceraea biroi] uncharacterized protein LOC105280389 [Ooceraea biroi] hypothetical protein X777_06017 [Ooceraea biroi] hypothetical protein DMN91_000422 [Ooceraea biroi]	NA
Pharaoh_ant_21010	LOC105834482	NPi_Ovary_down	4092.27	-0.423558	0.0166934	0.403667	32.2442	11.3906	12.3663	12.6107	21.0054	9.64032	9.39984	9.03325	11.5487	15.1461	12.1217	17.8085	8.54388	NA	NA	NA	NA	Disks large 1 tumor suppressor protein OS=Drosophila melanogaster OX=7227 GN=dlg1 PE=1 SV=2	disks large 1 tumor suppressor protein isoform X10 [Monomorium pharaonis]	[Unip]GO:0016740#transferase activity;GO:0016020#membrane;GO:0102337#3-oxo-cerotoyl-CoA synthase activity;GO:0102756#very-long-chain 3-ketoacyl-CoA synthase activity;GO:0102336#3-oxo-arachidoyl-CoA synthase activity;GO:0016021#integral component of membrane;GO:0006633#fatty acid biosynthetic process;GO:0006631#fatty acid metabolic process;GO:0102338#3-oxo-lignoceronyl-CoA synthase activity;GO:000…
Pharaoh_ant_06301	LOC105839259	NPi_Ovary_up	7206.38	0.346655	0.0167282	0.403667	88.3249	54.4951	56.3589	76.4113	49.9217	49.7098	87.3882	50.103	98.361	115.794	64.4382	99.8091	66.38	FBgn0035102	CG7049	-	Insufficient genetic data for FlyBase to solicit a summary.	Formylglycine-generating enzyme OS=Mus musculus OX=10090 GN=Sumf1 PE=1 SV=2	formylglycine-generating enzyme isoform X1 [Monomorium pharaonis]	[Dmel]GO:0120147#Formylglycine-generating oxidase activity;GO:0005783#endoplasmic reticulum;GO:0008150#biological_process;
Pharaoh_ant_07737	LOC105833559	NPi_Ovary_down	1590.4	-0.715493	0.0167726	0.403667	26.0866	4.74867	5.69905	7.50184	10.0965	3.49498	3.07223	4.80772	6.47388	11.3513	2.19531	6.46639	3.44622	FBgn0259210	prom	prominin	prominin (prom) encodes an evolutionary conserved five transmembrane protein required for the correct positioning and formation of photoreceptor rhabdomeres.	Prominin-1 OS=Mus musculus OX=10090 GN=Prom1 PE=1 SV=1	prominin-1-A [Monomorium pharaonis]	[Dmel]GO:0016021#integral component of membrane;GO:0035996#rhabdomere microvillus;GO:0003674#molecular_function;GO:0042052#rhabdomere development;
Pharaoh_ant_11692	LOC105839889	NPi_Ovary_down	5446.76	-0.586333	0.0167853	0.403667	33.1252	14.1959	18.9429	30.5966	32.0869	9.37344	16.216	12.5192	10.3912	22.1059	15.6779	10.0426	16.951	NA	NA	NA	NA	NA	uncharacterized protein LOC105839889 isoform X1 [Monomorium pharaonis] uncharacterized protein LOC105839889 isoform X1 [Monomorium pharaonis]	NA
MPGPB.5269.1	LOC105835694	NPi_Ovary_down	1284.44	-0.470519	0.0168155	0.403667	8.65699	3.37299	2.81956	3.40488	4.81356	2.67164	1.62267	2.18942	2.74992	6.51753	2.3403	3.21251	3.06341	NA	NA	NA	NA	Cell adhesion molecule 2 OS=Xenopus tropicalis OX=8364 GN=cadm2 PE=2 SV=1	cell adhesion molecule 2 [Monomorium pharaonis]	NA
Pharaoh_ant_06722	LOC118647003	NPi_Ovary_down	1546.28	-0.424208	0.0168645	0.404086	14.5293	10.0727	7.95635	11.2478	7.89493	5.51175	6.79121	4.85452	9.07081	9.67337	3.46408	8.24545	8.2347	NA	NA	NA	NA	NA	PREDICTED: uncharacterized protein LOC105674022 [Linepithema humile] PREDICTED: uncharacterized protein LOC105674022 [Linepithema humile]	NA
Pharaoh_ant_06388	LOC105837295	NPi_Ovary_down	14045.4	-0.332832	0.0169033	0.40426	32.7989	31.1956	21.8993	29.3349	23.6202	19.3771	19.6857	15.6181	20.2996	27.3091	19.0765	28.088	21.5946	FBgn0004861	ph-p	polyhomeotic proximal	polyhomeotic proximal (ph-p) encodes a stoichiometric subunit of the Polycomb repressive complex 1. The complex silences a variety of genes involved in developmental patterning, regulation of cell proliferation, differentiation and polarity. Together with its paralog ph-d, ph-p functions as a tumor suppressor gene.	Polyhomeotic-like protein 3 OS=Homo sapiens OX=9606 GN=PHC3 PE=1 SV=1	polyhomeotic-proximal chromatin protein isoform X2 [Solenopsis invicta]	[Dmel]GO:0035102#PRC1 complex;GO:0042393#histone binding;GO:0005700#polytene chromosome;GO:0035075#response to ecdysone;GO:0016458#gene silencing;GO:0005634#nucleus;GO:0008270#zinc ion binding;GO:0005730#nucleolus;GO:0045892#negative regulation of transcription, DNA-templated;GO:0003677#DNA binding;GO:0000070#mitotic sister chromatid segregation;GO:0030713#ovarian follicle cell stalk formation;GO…
Pharaoh_ant_04227	LOC105837188	NPi_Ovary_down	21251.7	-0.928918	0.0169549	0.404738	61.627	88.583	182.508	113.468	282.503	157.374	82.0605	69.3252	59.0046	66.0616	132.411	71.9286	105.68	FBgn0028984	Spn88Ea	Serpin 88Ea	In progress.	Serine protease inhibitor 88Ea OS=Drosophila melanogaster OX=7227 GN=Spn88Ea PE=2 SV=1	uncharacterized protein LOC105837188 [Monomorium pharaonis]	[Dmel]GO:0045751#negative regulation of Toll signaling pathway;GO:0005576#extracellular region;GO:0048526#imaginal disc-derived wing expansion;GO:0045824#negative regulation of innate immune response;GO:0005615#extracellular space;GO:0004867#serine-type endopeptidase inhibitor activity;GO:0045861#negative regulation of proteolysis;GO:0010951#negative regulation of endopeptidase activity;
Pharaoh_ant_05626	LOC108756072	NPi_Ovary_down	28.6555	-1.2162	0.0169724	NA	0.708075	0.350977	0.0714552	0.256334	0.201059	0.115144	0.075728	0.0516237	0.151182	0.274471	0.0457164	0.187076	0.0497896	NA	NA	NA	NA	NA	PREDICTED: uncharacterized protein LOC108756072 [Trachymyrmex septentrionalis]	[Unip]GO:0000166#nucleotide binding;GO:0006260#DNA replication;GO:0071897#DNA biosynthetic process;GO:0003887#DNA-directed DNA polymerase activity;GO:0003677#DNA binding;
Pharaoh_ant_07479	LOC118646829	NPi_Ovary_down	139.705	-0.947336	0.017192	0.409409	4.67419	0.869695	0.739688	1.60448	1.82207	0.515243	0.922082	0.352006	0.193287	1.69406	0.779314	0.794913	0.785094	NA	NA	NA	NA	NA	uncharacterized protein LOC114255006 [Monomorium pharaonis]	NA
Pharaoh_ant_12328	LOC105836230	NPi_Ovary_down	14728.8	-0.579487	0.0172144	0.409409	62.4608	33.361	41.8939	77.9736	104.815	30.8591	27.7395	27.4319	45.0774	54.9482	42.8638	40.3769	41.312	FBgn0266448	CG45078	-	Insufficient genetic data for FlyBase to solicit a summary.	Reticulocyte-binding protein 2 homolog a OS=Plasmodium falciparum (isolate 3D7) OX=36329 GN=PF13_0198 PE=1 SV=1	centrosome-associated protein CEP250-like isoform X6 [Temnothorax curvispinosus]	[Dmel]GO:0003674#molecular_function;GO:0005575#cellular_component;GO:0008150#biological_process;
Pharaoh_ant_16196	LOC118644496	NPi_Ovary_down	23.5404	-2.32755	0.0172606	NA	3.26407	1.02451	0.13933	1.03636	0.395077	0.170077	0	0.428837	0.120242	0.0301104	0	0.0700191	0.250801	NA	NA	NA	NA	NA	uncharacterized protein LOC114254067, partial [Monomorium pharaonis]	[Unip]GO:0016020#membrane;GO:0004984#olfactory receptor activity;GO:0005549#odorant binding;GO:0007165#signal transduction;GO:0005886#plasma membrane;GO:0050896#response to stimulus;GO:0050911#detection of chemical stimulus involved in sensory perception of smell;GO:0016021#integral component of membrane;GO:0007608#sensory perception of smell;
Pharaoh_ant_17707	LOC105829486	NPi_Ovary_down	1014.65	-0.836054	0.0173137	0.40992	42.2408	5.90927	8.61194	21.4654	17.3484	3.01062	7.68529	2.97788	8.94624	16.473	8.555	6.06167	7.6451	NA	NA	NA	NA	Alpha-tocopherol transfer protein-like OS=Mus musculus OX=10090 GN=Ttpal PE=1 SV=3	alpha-tocopherol transfer protein isoform X1 [Monomorium pharaonis]	NA
Pharaoh_ant_03661	-	NPi_Ovary_down	9.26863	-2.3527	0.0173383	NA	1.56331	0.441952	0.0965281	0.298184	0.26828	0.0287021	0.0125845	0.0200174	0	0.363322	0	0.0768067	0.0868778	NA	NA	NA	NA	ATP-dependent DNA helicase PIF1 OS=Danio rerio OX=7955 GN=pif1 PE=2 SV=1	LOW QUALITY PROTEIN: ATP-dependent DNA helicase pfh1-like [Ooceraea biroi]	[Unip]GO:0000723#telomere maintenance;GO:0004386#helicase activity;GO:0006974#cellular response to DNA damage stimulus;GO:0003678#DNA helicase activity;GO:0000166#nucleotide binding;GO:0006281#DNA repair;GO:0005524#ATP binding;GO:0016787#hydrolase activity;GO:0006310#DNA recombination;GO:0032508#DNA duplex unwinding;
Pharaoh_ant_17193	LOC105834787	NPi_Ovary_up	2957.2	0.676556	0.0173396	0.40992	17.0346	5.53256	3.91081	2.6727	3.55896	3.26151	5.79262	7.99686	13.2068	8.45455	8.98494	8.36974	5.75183	NA	NA	NA	NA	Golgi-associated plant pathogenesis-related protein 1 OS=Homo sapiens OX=9606 GN=GLIPR2 PE=1 SV=3	uncharacterized protein LOC105834787 [Monomorium pharaonis]	[Unip]GO:0005576#extracellular region;
Pharaoh_ant_15846	LOC105833983	NPi_Ovary_up	9619.04	0.558887	0.0173697	0.40992	66.714	50.9579	50.1372	48.3965	27.2809	53.1439	91.2005	53.4561	105.383	89.9503	54.2956	97.4739	54.2681	NA	NA	NA	NA	NA	apoptosis regulatory protein Siva [Monomorium pharaonis] apoptosis regulatory protein Siva [Monomorium pharaonis] apoptosis regulatory protein Siva [Monomorium pharaonis] apoptosis regulatory protein Siva [Monomorium pharaonis] apoptosis regulatory protein Siva [Monomorium pharaonis] apoptosis regulatory protein Siva [Monomorium pharaonis]	NA
Pharaoh_ant_11136	LOC105829774	NPi_Ovary_up	4804.32	0.784481	0.0173895	0.40992	119.421	36.3642	33.2577	37.0605	22.8183	33.0782	42.314	31.0175	148.158	146.495	41.3448	131.152	32.719	FBgn0265083	CG44194	-	In progress.	Cytochrome c oxidase assembly factor 4 homolog, mitochondrial OS=Homo sapiens OX=9606 GN=COA4 PE=1 SV=2	cytochrome c oxidase assembly factor 4 homolog, mitochondrial isoform X1 [Monomorium pharaonis]	[Dmel]GO:0033108#mitochondrial respiratory chain complex assembly;GO:0005758#mitochondrial intermembrane space;GO:0003674#molecular_function;GO:0033617#mitochondrial cytochrome c oxidase assembly;
Pharaoh_ant_14244	LOC105832478	NPi_Ovary_down	1061.36	-0.895734	0.0173958	0.40992	14.1994	2.39893	6.44333	10.8315	12.7771	2.70765	2.56207	1.39074	5.53973	10.9595	5.21862	2.38173	3.66402	FBgn0261090	Sytbeta	Synaptotagmin beta	Insufficient genetic data for FlyBase to solicit a summary.	Synaptotagmin-C OS=Diplobatis ommata OX=1870830 GN=P65-C PE=2 SV=1	synaptotagmin-6 isoform X2 [Temnothorax curvispinosus]	[Dmel]GO:0008021#synaptic vesicle;GO:0001786#phosphatidylserine binding;GO:0071277#cellular response to calcium ion;GO:0005886#plasma membrane;GO:0000149#SNARE binding;GO:0030276#clathrin binding;GO:0048791#calcium ion-regulated exocytosis of neurotransmitter;GO:0016079#synaptic vesicle exocytosis;GO:0014059#regulation of dopamine secretion;GO:0017156#calcium-ion regulated exocytosis;GO:0017158#r…
Pharaoh_ant_11296	LOC118646101	NPi_Ovary_up	942.653	0.460214	0.0174513	0.410277	8.09664	3.60822	3.51633	5.74516	3.54036	2.44319	5.15507	3.25581	5.25103	10.4935	4.54076	10.7122	4.57747	NA	NA	NA	NA	Platelet glycoprotein V OS=Homo sapiens OX=9606 GN=GP5 PE=1 SV=1	toll-like receptor 3 [Monomorium pharaonis]	NA
Pharaoh_ant_06848	LOC105828782	NPi_Ovary_down	22662.8	-0.468163	0.0176633	0.413941	19.7659	13.5387	15.2787	15.6447	21.1274	9.55431	9.39228	10.7839	11.5186	11.5852	13.1525	10.897	12.0005	FBgn0050069	CG30069	-	CG30069 encodes a large protein conserved in other insects with up to 80 copies of a tandem array of a 29 amino acid repeat. Ubiquitous CG30069 RNAi causes lethality and wing-specific RNAi causes wing adhesion defects.	NA	titin isoform X2 [Monomorium pharaonis]	[Dmel]GO:0035220#wing disc development;GO:0005856#cytoskeleton;GO:0034453#microtubule anchoring;GO:0008017#microtubule binding;GO:0036126#sperm flagellum;GO:0005814#centriole;GO:0031514#motile cilium;GO:0005879#axonemal microtubule;GO:0036064#ciliary basal body;
Pharaoh_ant_11893	LOC105840190	NPi_Ovary_up	9102.73	0.437481	0.0178413	0.414477	74.425	45.3918	44.2409	52.8427	34.5577	45.0757	61.1714	46.1478	98.8874	93.2988	50.0789	97.7812	47.1897	FBgn0036090	CG8009	-	In progress.	Nuclear envelope phosphatase-regulatory subunit 1 OS=Danio rerio OX=7955 GN=cnep1r1 PE=2 SV=1	PREDICTED: nuclear envelope phosphatase-regulatory subunit 1 isoform X1 [Atta cephalotes]	[Dmel]GO:0035307#positive regulation of protein dephosphorylation;GO:0010867#positive regulation of triglyceride biosynthetic process;GO:0005737#cytoplasm;GO:0071595#Nem1-Spo7 phosphatase complex;GO:0031965#nuclear membrane;
Pharaoh_ant_09610	LOC105832246	NPi_Ovary_down	15991.7	-0.314054	0.0178599	0.414477	62.1454	42.8522	31.323	43.2464	53.6169	23.292	28.4641	28.7695	37.2137	43.3505	30.0921	35.139	34.5233	NA	NA	NA	NA	NA	uncharacterized protein LOC105832246 [Monomorium pharaonis] uncharacterized protein LOC105832246 [Monomorium pharaonis]	[Unip]GO:0016020#membrane;GO:0016021#integral component of membrane;
Pharaoh_ant_02773	LOC105836582	NPi_Ovary_down	39778.9	-0.576256	0.0178721	0.414477	194.639	158.779	143.455	179.307	277.991	122.362	111.87	107.304	68.0716	146.073	116.387	123.467	177.425	FBgn0027356	Amph	Amphiphysin	Amphiphysin (Amph) encodes a BAR and SH3 domain containing protein that regulates muscle transverse tubule formation. It exhibits post-synaptic localization at the neuromuscular junction and its mutants show locomotion defects.	Amphiphysin OS=Rattus norvegicus OX=10116 GN=Amph PE=1 SV=1	myc box-dependent-interacting protein 1 isoform X2 [Monomorium pharaonis]	[Dmel]GO:0032154#cleavage furrow;GO:0048488#synaptic vesicle endocytosis;GO:0005543#phospholipid binding;GO:0005886#plasma membrane;GO:0006937#regulation of muscle contraction;GO:0045202#synapse;GO:0045313#rhabdomere membrane biogenesis;GO:0005737#cytoplasm;GO:0008104#protein localization;GO:0042052#rhabdomere development;GO:0006887#exocytosis;
Pharaoh_ant_10908	LOC105839980	NPi_Ovary_down	32119.8	-0.752312	0.0178745	0.414477	239.393	288.013	414.92	593.674	615.589	197.732	223.594	248.186	350.74	202.199	255.762	167.364	205.016	FBgn0032820	fbp	fructose-1,6-bisphosphatase	In progress.	Fructose-1,6-bisphosphatase 1 OS=Oryctolagus cuniculus OX=9986 GN=FBP1 PE=1 SV=4	fructose-1,6-bisphosphatase 1 [Monomorium pharaonis]	[Dmel]GO:0005986#sucrose biosynthetic process;GO:0030388#fructose 1,6-bisphosphate metabolic process;GO:0042132#fructose 1,6-bisphosphate 1-phosphatase activity;GO:0006000#fructose metabolic process;GO:0005829#cytosol;GO:0005737#cytoplasm;GO:0006002#fructose 6-phosphate metabolic process;GO:0006094#gluconeogenesis;
Pharaoh_ant_06925	LOC105833427	NPi_Ovary_up	1141.82	0.440766	0.017876	0.414477	4.08924	2.78293	1.26182	1.99811	2.6891	0.987904	2.19781	1.89335	4.08229	4.27524	2.27146	3.72398	2.92748	FBgn0032629	beat-IIIc	beaten path IIIc	In progress.	NA	uncharacterized protein LOC105833427 isoform X2 [Monomorium pharaonis]	[Dmel]GO:0008045#motor neuron axon guidance;GO:0007157#heterophilic cell-cell adhesion via plasma membrane cell adhesion molecules;GO:0003674#molecular_function;GO:0016201#synaptic target inhibition;
Pharaoh_ant_17958	LOC105840737	NPi_Ovary_up	5043.85	0.450233	0.0178802	0.414477	29.2298	21.1647	15.7237	22.4104	11.1295	18.1088	26.4776	19.4394	28.9193	47.7525	19.1402	37.1293	20.7603	FBgn0038584	mTerf5	mitochondrial transcription termination factor 5	mitochondrial transcription termination factor 5 (mTerf5) encodes a protein that regulates mitochondrial DNA transcription and replication by relieving the block exerted by the DNA binding factor encoded by mTTF. Both proteins cooperate in coordinating the passage of transcription and replication complexes that move on opposite DNA strands.	Transcription termination factor 5, mitochondrial OS=Drosophila melanogaster OX=7227 GN=mTerf5 PE=1 SV=1	transcription termination factor 5, mitochondrial [Monomorium pharaonis]	[Dmel]GO:0003690#double-stranded DNA binding;GO:0006393#termination of mitochondrial transcription;GO:0006355#regulation of transcription, DNA-templated;GO:0003676#nucleic acid binding;GO:0005739#mitochondrion;GO:0006390#mitochondrial transcription;GO:0005759#mitochondrial matrix;
Pharaoh_ant_15391	LOC105838908	NPi_Ovary_up	13439.3	0.523884	0.0179516	0.415381	156.942	81.7755	111.604	141.385	102.723	118.395	200.052	93.9171	275.242	273.224	108.593	223.57	130.375	FBgn0036501	CG7272	-	In progress.	Sugar transporter SWEET1 OS=Drosophila melanogaster OX=7227 GN=slv PE=2 SV=1	sugar transporter SWEET1 [Monomorium pharaonis] sugar transporter SWEET1-like [Monomorium pharaonis] sugar transporter SWEET1-like [Monomorium pharaonis]	[Dmel]GO:0005794#Golgi apparatus;GO:0005886#plasma membrane;GO:0008643#carbohydrate transport;GO:0034219#carbohydrate transmembrane transport;GO:0051119#sugar transmembrane transporter activity;GO:0016021#integral component of membrane;
Pharaoh_ant_10730	LOC105833549	NPi_Ovary_down	7420.21	-0.239353	0.0180028	0.415817	27.3128	14.9175	12.6367	17.6851	12.8625	9.76742	11.4339	10.6098	13.4109	20.3455	9.84488	16.1334	11.9917	FBgn0264449	CG43867	-	In progress.	Uncharacterized protein CG43867 OS=Drosophila melanogaster OX=7227 GN=CG43867 PE=1 SV=4	uncharacterized protein CG43867 isoform X3 [Solenopsis invicta]	[Dmel]GO:0003674#molecular_function;GO:0005575#cellular_component;GO:0008150#biological_process;GO:0005856#cytoskeleton;
Pharaoh_ant_06334	LOC105832668	NPi_Ovary_up	7642.35	0.367957	0.0180677	0.416526	47.7757	26.1088	23.5584	27.365	21.7063	24.2619	32.8226	22.4169	46.005	53.1774	23.8024	53.875	35.2766	ENSG00000162600	NA	OMA1	NA	Metalloendopeptidase OMA1, mitochondrial OS=Danio rerio OX=7955 GN=oma1 PE=3 SV=1	metalloendopeptidase OMA1, mitochondrial isoform X1 [Monomorium pharaonis] metalloendopeptidase OMA1, mitochondrial isoform X1 [Monomorium pharaonis] metalloendopeptidase OMA1, mitochondrial isoform X1 [Monomorium pharaonis] metalloendopeptidase OMA1, mitochondrial isoform X1 [Monomorium pharaonis] metalloendopeptidase OMA1, mitochondrial isoform X1 [Monomorium pharaonis] metalloendopeptidase OMA…	[Hsap]GO:0016020#membrane;GO:0042407#cristae formation;GO:0008233#peptidase activity;GO:0004222#metalloendopeptidase activity;GO:0120162#positive regulation of cold-induced thermogenesis;GO:0097009#energy homeostasis;GO:0016787#hydrolase activity;GO:0008237#metallopeptidase activity;GO:0016021#integral component of membrane;GO:0005739#mitochondrion;GO:0006006#glucose metabolic process;GO:0002024#…
Pharaoh_ant_00562	LOC105832070	NPi_Ovary_up	863.598	0.519374	0.0180985	0.416526	10.9407	3.94648	3.0849	4.95552	2.83936	2.25717	7.35597	4.99799	8.21409	7.98853	5.25274	4.83882	4.10183	NA	NA	NA	NA	NA	uncharacterized protein LOC105832070 [Monomorium pharaonis]	NA
Pharaoh_ant_06444	LOC105833737	NPi_Ovary_up	7693.61	0.351595	0.0181889	0.417472	104.207	63.2166	58.7386	74.9888	50.4315	58.6371	99.1511	59.4781	101.207	117.228	74.2137	111.286	68.2265	FBgn0035839	CG7550	-	Insufficient genetic data for FlyBase to solicit a summary.	2-aminoethanethiol dioxygenase OS=Mus musculus OX=10090 GN=Ado PE=1 SV=2	2-aminoethanethiol dioxygenase [Monomorium pharaonis] 2-aminoethanethiol dioxygenase [Monomorium pharaonis]	[Dmel]GO:0055114#oxidation-reduction process;GO:0016702#oxidoreductase activity, acting on single donors with incorporation of molecular oxygen, incorporation of two atoms of oxygen;
Pharaoh_ant_02058	LOC114255303	NPi_Ovary_up	78.1249	0.611173	0.0182047	0.417472	1.12211	0.514116	0.498884	0.741139	0.449426	0.38727	0.768569	0.459626	1.18645	0.969497	1.03226	1.22724	0.939147	NA	NA	NA	NA	Protein ALP1-like OS=Arabidopsis thaliana OX=3702 GN=At3g55350 PE=2 SV=1	protein ANTAGONIST OF LIKE HETEROCHROMATIN PROTEIN 1-like isoform X1 [Temnothorax curvispinosus]	NA
MPWPB.5175.2	LOC105839115	NPi_Ovary_up	1577.94	0.787654	0.0182626	0.41805	15.4277	10.9601	9.2241	19.2491	6.04566	1.77177	20.2188	7.72813	20.3413	27.8532	20.6093	16.8354	10.9137	NA	NA	NA	NA	NA	uncharacterized protein LOC105839115 isoform X4 [Monomorium pharaonis]	NA
Pharaoh_ant_02083	LOC105836866	NPi_Ovary_up	8583.49	0.328977	0.0184433	0.421435	149.703	82.1994	62.0492	69.6154	97.7247	80.6693	103.172	71.7594	131.974	158.899	98.3075	146.986	104.75	FBgn0038235	CG8461	-	Insufficient genetic data for FlyBase to solicit a summary.	Ribosomal RNA processing protein 36 homolog OS=Nematostella vectensis OX=45351 GN=v1g245966 PE=3 SV=1	ribosomal RNA processing protein 36 homolog [Monomorium pharaonis] ribosomal RNA processing protein 36 homolog [Monomorium pharaonis]	[Dmel]GO:0000462#maturation of SSU-rRNA from tricistronic rRNA transcript (SSU-rRNA, 5.8S rRNA, LSU-rRNA);GO:0005730#nucleolus;GO:0000469#cleavage involved in rRNA processing;GO:0030686#90S preribosome;
Pharaoh_ant_09521	LOC105837985	NPi_Ovary_down	3374.44	-0.56231	0.0185758	0.422434	14.7489	3.20274	2.69555	4.43705	6.62255	1.9039	2.51681	2.05621	3.69512	6.00374	3.29666	3.32461	3.07337	WBGene00006777	NA	unc-41	NA	Putative stoned B-like protein OS=Caenorhabditis elegans OX=6239 GN=unc-41 PE=3 SV=2	protein stoned-B [Monomorium pharaonis]	[Cele]GO:0005515#protein binding;GO:0030100#regulation of endocytosis;GO:0006897#endocytosis;GO:0045202#synapse;GO:0040017#positive regulation of locomotion;GO:0005737#cytoplasm;
Pharaoh_ant_15193	LOC105836367	NPi_Ovary_up	1236.18	1.08297	0.0186148	0.422434	6.88697	2.46136	1.79997	2.23529	2.52423	1.8844	2.37406	1.65381	22.5441	5.23913	2.52614	7.2708	1.99217	FBgn0034971	Gpat4	Glycerol-3-phosphate acyltransferase 4	Glycerol-3-phosphate acyltransferase 4 (Gpat4) encodes a de novo synthase of lysophosphatidic acid.	Glycerol-3-phosphate acyltransferase 3 OS=Danio rerio OX=7955 GN=gpat3 PE=2 SV=1	PREDICTED: glycerol-3-phosphate acyltransferase 3-like [Atta cephalotes]	[Dmel]GO:0012505#endomembrane system;GO:0034389#lipid droplet organization;GO:0004366#glycerol-3-phosphate O-acyltransferase activity;
Pharaoh_ant_13349	LOC105836269	NPi_Ovary_down	441222	-0.471211	0.0186217	0.422434	633.91	578.46	497.041	512.279	797.169	519.339	313.64	405.695	464.655	504.031	453.27	496.246	457.018	FBgn0004907	14-3-3zeta	14-3-3zeta	14-3-3zeta (14-3-3zeta) encodes three acidic protein isoforms due to alternative splicing. The isoforms homo- and heterodimerize with each other and other members of the family. It functions in multiple signaling pathways, most prominently in the Ras/MAPK cascade. It is involved in epithelial cell polarity, development of the eye, embryogenesis and in adult associative learning.	14-3-3 protein zeta OS=Bombyx mori OX=7091 GN=14-3-3zeta PE=2 SV=2	14-3-3 protein zeta [Apis cerana cerana]	[Dmel]GO:0040040#thermosensory behavior;GO:0005737#cytoplasm;GO:0008103#oocyte microtubule cytoskeleton polarization;GO:0050821#protein stabilization;GO:0006457#protein folding;GO:0035332#positive regulation of hippo signaling;GO:0120176#positive regulation of torso signaling pathway;GO:0045172#germline ring canal;GO:0031965#nuclear membrane;GO:0005634#nucleus;GO:0042994#cytoplasmic sequestering …
Pharaoh_ant_07378	LOC105836015	NPi_Ovary_down	31.2274	-2.00844	0.0186299	NA	0.660411	5.30814	0.400301	1.12267	0.594564	0.263113	0.313128	0.0524285	0.0863656	0.605561	1.25359	0.226315	0.0568866	FBgn0053998	CG33998	-	Insufficient genetic data for FlyBase to solicit a summary.	Probable salivary secreted peptide OS=Bombus ignitus OX=130704 PE=2 SV=1	probable salivary secreted peptide [Monomorium pharaonis]	[Dmel]GO:0003674#molecular_function;GO:0005575#cellular_component;GO:0008150#biological_process;
Pharaoh_ant_17926	LOC105830926	NPi_Ovary_down	242.354	-1.39773	0.0186488	0.422434	1.31206	6.2815	0.899932	11.2589	3.89808	0.336043	2.83546	0.765584	1.30404	1.75306	1.82639	0.589508	1.30347	FBgn0033728	Cpr49Ae	Cuticular protein 49Ae	Insufficient genetic data for FlyBase to solicit a summary.	Endocuticle structural glycoprotein SgAbd-2 OS=Schistocerca gregaria OX=7010 PE=1 SV=1	LOW QUALITY PROTEIN: endocuticle structural glycoprotein SgAbd-4-like [Monomorium pharaonis]	[Dmel]GO:0040003#chitin-based cuticle development;GO:0062129#chitin-based extracellular matrix;GO:0042302#structural constituent of cuticle;GO:0008010#structural constituent of chitin-based larval cuticle;
Pharaoh_ant_17781	LOC105829506	NPi_Ovary_up	26950.3	0.463843	0.0186839	0.422434	133.084	71.1208	65.3321	74.4269	39.0768	65.0993	88.1612	66.3997	145.491	141.873	76.4274	147.972	78.2329	FBgn0036354	Poc1	Proteome of centrioles 1	Proteome of centrioles 1 (Poc1) encodes a cytoplasmic protein located in the sperm giant centriole and proximal centriole-like structure (PCL), which assists in the elongation of the giant centrioles and recruitment of centriolar proteins to the PCL. It contributes to sperm motility and fertility.	POC1 centriolar protein homolog A OS=Xenopus tropicalis OX=8364 GN=poc1a PE=2 SV=1	POC1 centriolar protein homolog A isoform X1 [Monomorium pharaonis] POC1 centriolar protein homolog A isoform X1 [Monomorium pharaonis]	[Dmel]GO:0007098#centrosome cycle;
Pharaoh_ant_09379	LOC105831058	NPi_Ovary_down	1653.17	-1.04491	0.0186848	0.422434	7.1176	6.91529	14.1964	9.90051	7.34221	0.937068	2.69904	0.856289	2.38499	10.1475	4.71899	5.74817	3.50791	FBgn0037146	CG7470	-	Insufficient genetic data for FlyBase to solicit a summary.	Delta-1-pyrroline-5-carboxylate synthase OS=Pongo abelii OX=9601 GN=ALDH18A1 PE=2 SV=1	delta-1-pyrroline-5-carboxylate synthase isoform X1 [Monomorium pharaonis]	[Dmel]GO:0005743#mitochondrial inner membrane;GO:0055114#oxidation-reduction process;GO:0004350#glutamate-5-semialdehyde dehydrogenase activity;GO:0005739#mitochondrion;GO:0017084#delta1-pyrroline-5-carboxylate synthetase activity;GO:0006561#proline biosynthetic process;GO:0004349#glutamate 5-kinase activity;
Pharaoh_ant_11403	LOC118645012	NPi_Ovary_up	208.244	0.809451	0.0187928	0.423423	1.36686	0.541318	0.622938	1.47416	0.547936	0.658879	1.04417	0.777852	3.19199	2.87755	0.54421	1.64632	1.28551	ENSG00000171234	NA	UGT2B7	NA	UDP-glucuronosyltransferase 2B10 OS=Homo sapiens OX=9606 GN=UGT2B10 PE=1 SV=1	UDP-glucuronosyltransferase 2B1-like isoform X2 [Solenopsis invicta]	[Hsap]GO:0043231#intracellular membrane-bounded organelle;GO:0016020#membrane;GO:0005783#endoplasmic reticulum;GO:0008209#androgen metabolic process;GO:0031090#organelle membrane;GO:0015020#glucuronosyltransferase activity;GO:0016758#transferase activity, transferring hexosyl groups;GO:0008202#steroid metabolic process;GO:0008194#UDP-glycosyltransferase activity;GO:0052695#cellular glucuronidatio…
Pharaoh_ant_13779	-	NPi_Ovary_up	1189.89	0.574728	0.0187946	0.423423	15.8597	4.03586	8.26143	5.74355	7.07575	6.48717	12.3097	5.30922	16.1402	17.9112	7.2097	17.1251	9.54118	NA	NA	NA	NA	SID1 transmembrane family member 1 OS=Homo sapiens OX=9606 GN=SIDT1 PE=2 SV=2	SID1 transmembrane family member 1, partial [Monomorium pharaonis]	[Unip]GO:0016020#membrane;GO:0033227#dsRNA transport;GO:0016021#integral component of membrane;GO:0051033#RNA transmembrane transporter activity;
Pharaoh_ant_07877	LOC105836614	NPi_Ovary_up	9342.75	0.466167	0.0188505	0.423938	31.1157	16.4348	11.1562	11.8088	9.8169	13.4958	22.9058	15.2616	22.3739	24.8766	12.7786	32.0254	19.8833	FBgn0034438	CG9416	-	Insufficient genetic data for FlyBase to solicit a summary.	Endoplasmic reticulum metallopeptidase 1 OS=Homo sapiens OX=9606 GN=ERMP1 PE=1 SV=2	endoplasmic reticulum metallopeptidase 1 [Monomorium pharaonis]	[Dmel]GO:0006508#proteolysis;
Pharaoh_ant_17396	LOC105828088	NPi_Ovary_down	4956.03	-0.434339	0.0189269	0.424351	18.2683	11.269	9.40404	9.06143	17.8641	7.48625	6.74412	7.65425	12.0743	9.75039	7.30238	10.1554	9.0823	FBgn0003731	Egfr	Epidermal growth factor receptor	Epidermal growth factor receptor (Egfr) encodes the transmembrane tyrosine kinase receptor for signaling ligands (encoded by grk, spi, vn, and Krn) in the TGFalpha family, which utilises the intracellular MAP kinase pathway. The product of Egfr contributes to growth regulation, cell survival and developmental patterning.	Epidermal growth factor receptor OS=Apis mellifera OX=7460 GN=Egfr PE=2 SV=1	epidermal growth factor receptor [Monomorium pharaonis] epidermal growth factor receptor [Monomorium pharaonis] epidermal growth factor receptor [Monomorium pharaonis] epidermal growth factor receptor [Monomorium pharaonis] epidermal growth factor receptor [Monomorium pharaonis]	[Dmel]GO:0008071#maternal determination of dorsal/ventral axis, ovarian follicular epithelium, soma encoded;GO:0007391#dorsal closure;GO:0022008#neurogenesis;GO:0016318#ommatidial rotation;GO:0007298#border follicle cell migration;GO:2000134#negative regulation of G1/S transition of mitotic cell cycle;GO:0048865#stem cell fate commitment;GO:0008355#olfactory learning;GO:0007426#tracheal outgrowth…
Pharaoh_ant_09796	LOC105831301	NPi_Ovary_up	15186.3	0.601695	0.0189351	0.424351	160.226	109.484	108.104	131.766	51.2907	106.407	184.209	104.777	306.816	245.463	107.162	207.954	112.413	FBgn0037009	CG5104	-	In progress.	Vesicle transport protein SFT2B OS=Homo sapiens OX=9606 GN=SFT2D2 PE=1 SV=1	vesicle transport protein SFT2B isoform X1 [Monomorium pharaonis]	[Dmel]GO:0016021#integral component of membrane;GO:0016192#vesicle-mediated transport;
Pharaoh_ant_22148	LOC105831542	NPi_Ovary_down	3479.13	-0.668475	0.0189891	0.424819	34.8649	13.9288	19.4942	45.9424	16.7097	8.59344	15.2103	6.48713	14.216	32.1281	12.1816	10.3619	14.2126	WBGene00014697	NA	cyp-25A3	NA	Cytochrome P450 6k1 OS=Blattella germanica OX=6973 GN=CYP6K1 PE=2 SV=1	cytochrome P450 6k1 isoform X2 [Monomorium pharaonis] cytochrome P450 6k1 isoform X2 [Monomorium pharaonis]	[Cele]GO:0016020#membrane;GO:0020037#heme binding;GO:0005506#iron ion binding;GO:0055114#oxidation-reduction process;GO:0046872#metal ion binding;GO:0016705#oxidoreductase activity, acting on paired donors, with incorporation or reduction of molecular oxygen;GO:0016021#integral component of membrane;GO:0004497#monooxygenase activity;GO:0016491#oxidoreductase activity;
Pharaoh_ant_16735	LOC105832654	NPi_Ovary_up	8501.09	0.919392	0.0190882	0.42482	29.9854	31.6611	27.6665	28.0203	16.1217	34.9888	37.6152	30.7342	34.0397	49.6264	32.3906	52.5675	160.991	FBgn0053523	CG33523	-	Insufficient genetic data for FlyBase to solicit a summary.	Motile sperm domain-containing protein 2 OS=Mus musculus OX=10090 GN=Mospd2 PE=1 SV=2	motile sperm domain-containing protein 2-like [Monomorium pharaonis]	[Dmel]GO:0012505#endomembrane system;
Pharaoh_ant_15299	LOC105828843	NPi_Ovary_up	1551.38	0.521698	0.0190901	0.42482	20.1448	9.07531	8.37555	13.0907	6.62188	8.52607	14.205	7.91473	24.9211	23.7116	11.7804	22.3857	8.74987	NA	NA	NA	NA	NA	uncharacterized protein LOC105828843 [Monomorium pharaonis]	[Unip]GO:0016020#membrane;GO:0016021#integral component of membrane;
Pharaoh_ant_09115	LOC105834413	NPi_Ovary_up	7453.63	0.440835	0.0191204	0.42482	81.8469	50.3717	48.5398	53.9927	38.3935	54.2408	77.0659	54.3686	98.9238	102.131	56.7965	107.244	51.3137	FBgn0029665	CG14270	-	Insufficient genetic data for FlyBase to solicit a summary.	Mitochondrial import inner membrane translocase subunit Tim29 OS=Homo sapiens OX=9606 GN=TIMM29 PE=1 SV=2	mitochondrial import inner membrane translocase subunit Tim29 [Monomorium pharaonis]	[Dmel]GO:0042721#TIM22 mitochondrial import inner membrane insertion complex;GO:0045039#protein insertion into mitochondrial inner membrane;
Pharaoh_ant_08050	LOC105833215	NPi_Ovary_up	2683.39	1.07993	0.0191366	0.42482	5.86848	5.0256	4.45002	6.22953	6.13379	3.2626	4.61609	2.98533	44.3066	17.3458	4.87273	5.06219	5.60002	FBgn0037976	Tk	Tachykinin	In progress.	Tachykinins OS=Camponotus floridanus OX=104421 GN=EAG_05065 PE=1 SV=1	tachykinins isoform X1 [Monomorium pharaonis] tachykinins isoform X1 [Monomorium pharaonis]	[Dmel]GO:0005102#signaling receptor binding;GO:0060450#positive regulation of hindgut contraction;GO:0007608#sensory perception of smell;GO:0002121#inter-male aggressive behavior;GO:1904058#positive regulation of sensory perception of pain;GO:0005615#extracellular space;GO:0005184#neuropeptide hormone activity;GO:0007217#tachykinin receptor signaling pathway;GO:0007218#neuropeptide signaling path…
Pharaoh_ant_00665	LOC105837811	NPi_Ovary_down	3558.64	-0.374453	0.0191548	0.42482	62.2702	25.5403	23.0486	41.5526	41.946	18.3022	25.144	16.8998	20.5419	40.509	26.9387	26.6702	29.0167	FBgn0037723	SpdS	Spermidine Synthase	In progress.	Spermidine synthase OS=Homo sapiens OX=9606 GN=SRM PE=1 SV=1	spermidine synthase [Monomorium pharaonis]	[Dmel]GO:0005575#cellular_component;GO:0004766#spermidine synthase activity;GO:0008295#spermidine biosynthetic process;GO:0006596#polyamine biosynthetic process;
Pharaoh_ant_14614	LOC105833660	NPi_Ovary_down	19149.5	-0.440131	0.0192193	0.425013	85.1957	61.2441	52.1256	77.3094	95.7854	32.924	35.6753	35.2905	75.3899	60.2583	46.7104	55.7257	42.2045	FBgn0046704	Liprin-alpha	Liprin-alpha	Liprin-alpha (Liprin-alpha) encodes a scaffolding protein that interacts with the receptor phosphatase Lar. It is involved in synapse morphogenesis and axon guidance.	Liprin-alpha-2 OS=Homo sapiens OX=9606 GN=PPFIA2 PE=1 SV=2	liprin-alpha-1 isoform X1 [Monomorium pharaonis]	[Dmel]GO:1990709#presynaptic active zone organization;GO:0005925#focal adhesion;GO:0045467#R7 cell development;GO:0048786#presynaptic active zone;GO:0032991#protein-containing complex;GO:0045202#synapse;GO:0031290#retinal ganglion cell axon guidance;GO:0008594#photoreceptor cell morphogenesis;GO:0048675#axon extension;GO:0097479#synaptic vesicle localization;GO:0007416#synapse assembly;GO:0007411…
Pharaoh_ant_17424	LOC105836567	NPi_Ovary_down	7228.37	-0.516471	0.0192298	0.425013	29.7239	8.98126	10.8861	13.9012	25.0837	7.23122	8.03172	9.91715	10.8315	12.3212	10.9445	10.4302	10.2795	FBgn0250871	pot	papillote	papillote (pot) encodes a transmembrane protein that is part of the apical extracellular matrix, or cuticle. It is needed for the linkage between epithelia and cuticle as well as microtubule organization in epithelial cells.	NA	uncharacterized protein LOC105836567 isoform X1 [Monomorium pharaonis] uncharacterized protein LOC105836567 isoform X1 [Monomorium pharaonis]	[Dmel]GO:0008362#chitin-based embryonic cuticle biosynthetic process;GO:0003674#molecular_function;GO:0045177#apical part of cell;GO:0040005#chitin-based cuticle attachment to epithelium;GO:0007475#apposition of dorsal and ventral imaginal disc-derived wing surfaces;GO:0008039#synaptic target recognition;
Pharaoh_ant_22126	LOC105830646	NPi_Ovary_down	4250.77	-0.658434	0.0192687	0.425138	47.3053	17.726	10.695	26.6467	45.727	6.23775	12.0711	9.28703	13.4747	20.6508	14.8814	19.5311	16.4217	NA	NA	NA	NA	Collagen-like protein 4 OS=Acanthamoeba polyphaga mimivirus OX=212035 GN=MIMI_R240 PE=4 SV=1	collagen alpha-1(IX) chain isoform X6 [Monomorium pharaonis]	[Unip]GO:0005581#collagen trimer;
Pharaoh_ant_13214	LOC105837804	NPi_Ovary_up	8644	0.39696	0.0193373	0.425919	106.877	66.663	50.1341	64.1417	40.2768	52.7665	80.2956	50.0398	103.363	120.336	67.3457	124.683	59.8409	FBgn0069913	CG4681	-	Insufficient genetic data for FlyBase to solicit a summary.	Testis-expressed protein 9 OS=Homo sapiens OX=9606 GN=TEX9 PE=1 SV=1	intracellular protein transport protein USO1 isoform X2 [Monomorium pharaonis] intracellular protein transport protein USO1 isoform X2 [Monomorium pharaonis] intracellular protein transport protein USO1 isoform X2 [Monomorium pharaonis] intracellular protein transport protein USO1 isoform X2 [Monomorium pharaonis]	[Dmel]GO:0003674#molecular_function;GO:0005575#cellular_component;GO:0008150#biological_process;
Pharaoh_ant_17729	LOC105832238	NPi_Ovary_up	1046.72	0.585884	0.0194307	0.427242	18.2335	6.98668	7.06054	13.2044	9.78549	8.83151	19.4338	10.3751	26.9761	14.2945	9.06376	21.7864	10.1534	FBgn0040077	primo-1	primo-1	In progress.	Low molecular weight phosphotyrosine protein phosphatase 1 OS=Drosophila melanogaster OX=7227 GN=primo-1 PE=2 SV=1	low molecular weight phosphotyrosine protein phosphatase 1 isoform X1 [Monomorium pharaonis]	[Dmel]GO:0003993#acid phosphatase activity;GO:0005634#nucleus;GO:0004725#protein tyrosine phosphatase activity;GO:0005737#cytoplasm;GO:0004726#non-membrane spanning protein tyrosine phosphatase activity;GO:0006470#protein dephosphorylation;
Pharaoh_ant_05622	LOC105828235	NPi_Ovary_up	6746.01	0.468643	0.0194839	0.427508	54.6593	32.2289	35.795	39.8634	29.3363	39.7642	48.8674	32.8256	84.151	82.2545	41.1409	76.4432	40.0313	FBgn0020381	Dredd	Death related ced-3/Nedd2-like caspase	Death related ced-3/Nedd2-like caspase (Dredd) encodes a protein that functions downstream of Fadd, and is thought to activate by cleavage the transcription factor encoded by Rel in the immune deficiency pathway. This pathway regulates the antibacterial response and other less characterized cellular processes.	Caspase-8 OS=Drosophila pseudoobscura pseudoobscura OX=46245 GN=Dredd PE=3 SV=1	caspase-8 [Monomorium pharaonis] caspase-8 [Monomorium pharaonis]	[Dmel]GO:0006955#immune response;GO:0006915#apoptotic process;GO:0006952#defense response;GO:0006963#positive regulation of antibacterial peptide biosynthetic process;GO:0006964#positive regulation of biosynthetic process of antibacterial peptides active against Gram-negative bacteria;GO:0043069#negative regulation of programmed cell death;GO:0004175#endopeptidase activity;GO:0097153#cysteine-typ…
Pharaoh_ant_00569	LOC105836921	NPi_Ovary_down	11899.8	-0.456886	0.0195121	0.427508	33.6285	13.9359	9.65758	23.7254	20.6048	6.34944	9.86413	7.77331	14.8971	20.1639	11.1348	10.9812	12.5918	FBgn0265296	Dscam2	Down syndrome cell adhesion molecule 2	Down syndrome cell adhesion molecule 2 (Dscam2) encodes a transmembrane protein. Its alternative splicing produces two biochemically distinct homophilic binding proteins expressed in different cells. It can mediate both repulsion and adhesion between neurons and contributes to boundary formation, neurite targeting and synapse formation in the brain.	Down syndrome cell adhesion molecule-like protein Dscam2 OS=Drosophila melanogaster OX=7227 GN=Dscam2 PE=2 SV=3	Down syndrome cell adhesion molecule [Camponotus floridanus]	[Dmel]GO:0048812#neuron projection morphogenesis;GO:0007156#homophilic cell adhesion via plasma membrane adhesion molecules;GO:0005886#plasma membrane;GO:0098632#cell-cell adhesion mediator activity;GO:0070593#dendrite self-avoidance;GO:0042802#identical protein binding;GO:0007411#axon guidance;GO:0030424#axon;GO:0005887#integral component of plasma membrane;
Pharaoh_ant_18347	LOC105828550	NPi_Ovary_up	4781.99	0.496046	0.0195725	0.427508	37.4208	20.8104	19.9881	19.1757	12.6551	20.6589	27.3766	18.9285	30.4243	39.6934	21.6935	55.8397	30.9318	FBgn0033891	CG8067	-	Insufficient genetic data for FlyBase to solicit a summary.	Arginine-hydroxylase NDUFAF5, mitochondrial OS=Danio rerio OX=7955 GN=ndufaf5 PE=2 SV=1	arginine-hydroxylase NDUFAF5, mitochondrial isoform X1 [Monomorium pharaonis]	[Dmel]GO:0008168#methyltransferase activity;GO:0005575#cellular_component;
Pharaoh_ant_10741	-	NPi_Ovary_up	1627.85	0.710308	0.0196202	0.427508	148.465	38.5224	36.7537	45.9722	29.8792	38.782	67.9911	39.5431	181.275	107.415	51.6169	128.063	43.4157	FBgn0259722	CG42376	-	In progress.	Cytochrome c oxidase assembly factor 6 homolog OS=Homo sapiens OX=9606 GN=COA6 PE=1 SV=1	Uncharacterized protein C1orf31 [Trachymyrmex cornetzi]	[Dmel]GO:0005739#mitochondrion;
Pharaoh_ant_00141	LOC105834006	NPi_Ovary_up	5647.61	0.865405	0.0196303	0.427508	21.727	19.1079	15.508	4.70204	6.26797	20.3898	33.2345	22.6113	25.3398	22.6464	15.8245	42.507	37.1934	NA	NA	NA	NA	Gephyrin OS=Mus musculus OX=10090 GN=Gphn PE=1 SV=2	gephyrin [Monomorium pharaonis]	[Unip]GO:0016740#transferase activity;GO:0005524#ATP binding;GO:0061598#molybdopterin adenylyltransferase activity;GO:0032324#molybdopterin cofactor biosynthetic process;GO:0046872#metal ion binding;GO:0061599#molybdopterin molybdotransferase activity;GO:0006777#Mo-molybdopterin cofactor biosynthetic process;
Pharaoh_ant_07791	LOC105836157	NPi_Ovary_up	159.082	0.867139	0.0196429	0.427508	1.75867	0.981053	0.774109	0.806239	1.26629	0.65252	0.877743	0.671573	3.95933	4.59285	0.962515	2.64464	0.939611	NA	NA	NA	NA	Glutamate receptor 2 OS=Homo sapiens OX=9606 GN=GRIA2 PE=1 SV=3	uncharacterized protein LOC105836157 [Monomorium pharaonis]	[Unip]GO:0016020#membrane;GO:0016021#integral component of membrane;
Pharaoh_ant_04494	LOC105841045	NPi_Ovary_down	222.62	-1.09807	0.01969	0.427807	4.48711	0.406981	0.386678	0.795752	0.679351	0.312314	0.539075	0.268821	0.109004	1.20558	0.314971	0.372915	0.355	NA	NA	NA	NA	NA	uncharacterized protein LOC105841045 [Monomorium pharaonis]	[Unip]GO:0003676#nucleic acid binding;GO:0015074#DNA integration;
Pharaoh_ant_02583	LOC105837922	NPi_Ovary_down	26743.7	-0.34186	0.0197237	0.427813	88.5274	54.3129	52.4232	74.689	70.4307	40.2502	37.299	41.2479	45.0427	59.6816	46.3822	67.5374	54.201	FBgn0001105	Gbeta13F	G protein beta-subunit 13F	G protein beta-subunit 13F (Gbeta13F) encodes an ubiquitous, maternal product required for gastrulation movements of early embryo and regulating medial (mesoderm and ectoderm) and junctional Myosin II (ectoderm) via RhoI pathway. The product of Gbeta13F is detected apically and at adherens junctions.	Guanine nucleotide-binding protein G(I)/G(S)/G(T) subunit beta-1 OS=Homarus americanus OX=6706 GN=GBETA1 PE=2 SV=1	guanine nucleotide-binding protein G(I)/G(S)/G(T) subunit beta-1 [Monomorium pharaonis] guanine nucleotide-binding protein G(I)/G(S)/G(T) subunit beta-1 [Monomorium pharaonis] guanine nucleotide-binding protein G(I)/G(S)/G(T) subunit beta-1 [Monomorium pharaonis] guanine nucleotide-binding protein G(I)/G(S)/G(T) subunit beta-1 [Monomorium pharaonis] guanine nucleotide-binding protein G(I)/G(S)/G(…	[Dmel]GO:0005834#heterotrimeric G-protein complex;GO:0043519#regulation of myosin II filament organization;GO:0003380#establishment or maintenance of cytoskeleton polarity involved in gastrulation;GO:0060027#convergent extension involved in gastrulation;GO:0055059#asymmetric neuroblast division;GO:0045176#apical protein localization;GO:0005886#plasma membrane;GO:0061343#cell adhesion involved in …
Pharaoh_ant_12024	LOC105839304	NPi_Ovary_up	6510.41	0.632621	0.0197979	0.427916	22.4569	13.1067	10.8763	11.8649	13.9244	20.7938	30.2854	19.3665	19.8042	19.2929	19.9126	32.269	32.8205	FBgn0032800	CG10137	-	Insufficient genetic data for FlyBase to solicit a summary.	Centrosomal protein of 104 kDa OS=Mus musculus OX=10090 GN=Cep104 PE=1 SV=1	centrosomal protein of 104 kDa isoform X1 [Monomorium pharaonis]	[Dmel]GO:0005929#cilium;
Pharaoh_ant_04507	-	NPi_Ovary_down	2772.62	-0.467809	0.0198087	0.427916	17.0939	7.40828	6.91892	9.12783	16.2993	5.06055	6.56411	3.65001	7.72305	13.8593	6.38999	6.8547	7.69355	NA	NA	NA	NA	NA	uncharacterized protein PF11_0207-like [Monomorium pharaonis]	NA
Pharaoh_ant_22056	LOC105828606	NPi_Ovary_up	2792.56	0.998739	0.0198627	0.427916	17.2706	37.9204	10.2566	10.3271	15.5853	5.2368	54.9251	36.6241	54.9427	19.8966	13.4175	20.4515	15.2014	FBgn0034943	Fmo-1	Flavin-containing monooxygenase 1	In progress.	Senecionine N-oxygenase OS=Tyria jacobaeae OX=179666 GN=sno1 PE=1 SV=1	senecionine N-oxygenase [Monomorium pharaonis] senecionine N-oxygenase [Monomorium pharaonis] senecionine N-oxygenase [Monomorium pharaonis] senecionine N-oxygenase [Monomorium pharaonis]	[Dmel]GO:0055114#oxidation-reduction process;GO:0004499#N,N-dimethylaniline monooxygenase activity;GO:0050661#NADP binding;GO:0005739#mitochondrion;GO:0005829#cytosol;GO:0043231#intracellular membrane-bounded organelle;GO:0050660#flavin adenine dinucleotide binding;GO:0004497#monooxygenase activity;
Pharaoh_ant_16591	LOC105833678	NPi_Ovary_up	29904.2	0.510265	0.0198926	0.427916	99.8944	72.7824	57.2029	108.221	67.6586	53.1321	94.0063	107.027	103.714	108.945	71.2965	102.38	162.363	FBgn0016926	Pino	Pinocchio	In progress.	Protein pinocchio OS=Drosophila melanogaster OX=7227 GN=Pino PE=2 SV=1	protein pinocchio [Monomorium pharaonis] protein pinocchio [Monomorium pharaonis]	[Dmel]GO:0042048#olfactory behavior;
Pharaoh_ant_02527	LOC105838009	NPi_Ovary_up	6642.49	0.408666	0.0199913	0.427916	51.9797	30.5959	24.1344	25.0482	23.6717	31.9614	35.609	31.837	53.4304	57.0952	30.5431	56.0052	37.1101	FBgn0033685	OSCP1	Organic solute carrier partner 1	Organic solute carrier partner 1 (OSCP1) encodes a tumor suppressor protein that mediates transport of various organic solutes into cells. It controls the differentiation of cone and pigment cells of pupal retinae via EGFR signalling regulation.	Protein OSCP1 OS=Rattus norvegicus OX=10116 GN=Oscp1 PE=2 SV=1	PREDICTED: protein OSCP1 isoform X1 [Trachymyrmex zeteki]	[Dmel]GO:0005783#endoplasmic reticulum;GO:0005794#Golgi apparatus;GO:0005634#nucleus;GO:0005886#plasma membrane;GO:0042803#protein homodimerization activity;GO:0005739#mitochondrion;GO:0005737#cytoplasm;GO:0060271#cilium assembly;
Pharaoh_ant_07875	LOC105838164	NPi_Ovary_up	11004.4	0.446601	0.020003	0.427916	64.831	53.3604	35.6405	72.9139	40.2674	29.5638	54.0545	49.1567	99.3206	71.7285	53.0041	65.7914	78.1574	FBgn0266918	CG32486	-	In progress.	Cysteine and histidine-rich protein 1 homolog OS=Drosophila melanogaster OX=7227 GN=CG32486 PE=2 SV=2	cysteine and histidine-rich protein 1 homolog [Monomorium pharaonis] cysteine and histidine-rich protein 1 homolog [Monomorium pharaonis]	[Dmel]GO:0008270#zinc ion binding;
Pharaoh_ant_16644	LOC105206927	NPi_Ovary_up	2621.09	0.685281	0.0200124	0.427916	51.6211	25.2828	22.7357	12.3781	22.5253	33.694	45.7492	32.7043	58.5554	52.9565	22.0621	87.266	33.8856	NA	NA	NA	NA	NA	histone-lysine N-methyltransferase SMYD3 [Monomorium pharaonis]	NA
Pharaoh_ant_07880	LOC105836612	NPi_Ovary_down	315.864	-0.726343	0.0200262	0.427916	8.34951	1.87183	1.00572	1.86291	3.71699	1.34126	1.28521	0.845596	1.55113	3.27094	1.23434	1.34893	2.04785	NA	NA	NA	NA	NA	uncharacterized protein LOC105836612 isoform X2 [Monomorium pharaonis]	NA
Pharaoh_ant_17176	LOC105840580	NPi_Ovary_down	4486.94	-0.753487	0.0200542	0.427916	24.897	18.3147	21.8694	48.3475	45.4336	16.8661	19.8131	7.94252	12.7506	23.401	25.9102	10.1792	24.1983	FBgn0038977	CG5376	-	Insufficient genetic data for FlyBase to solicit a summary.	NA	uncharacterized protein LOC105840580 isoform X1 [Monomorium pharaonis] uncharacterized protein LOC105840580 isoform X1 [Monomorium pharaonis] uncharacterized protein LOC105840580 isoform X1 [Monomorium pharaonis]	NA
Pharaoh_ant_13648	LOC105829416	NPi_Ovary_down	32943.6	-0.501165	0.0200622	0.427916	38.4357	13.6408	9.8581	17.7019	22.9707	6.96338	8.77833	6.64738	20.2079	16.4949	10.8228	11.8154	10.2965	FBgn0013733	shot	short stop	short stop (shot) encodes a member of the spectraplakin family of large cytoskeletal linker molecules. It binds both actin and microtubules, as well as scaffold proteins, certain signalling factors and calcium. It plays developmental and maintenance roles in the nervous system, the epidermis, at muscle attachments, the foregut, the wing, tracheae and oocytes.	Dystonin OS=Homo sapiens OX=9606 GN=DST PE=1 SV=4	Bullous pemphigoid antigen 1 [Temnothorax longispinosus]	[Dmel]GO:0007391#dorsal closure;GO:0016199#axon midline choice point recognition;GO:0045169#fusome;GO:0043622#cortical microtubule organization;GO:0007026#negative regulation of microtubule depolymerization;GO:0005856#cytoskeleton;GO:0000226#microtubule cytoskeleton organization;GO:0000235#astral microtubule;GO:0005737#cytoplasm;GO:0035082#axoneme assembly;GO:0030426#growth cone;GO:0048813#dendri…
Pharaoh_ant_06371	LOC105828603	NPi_Ovary_down	171757	-0.662552	0.0201317	0.428436	685.34	888.267	848.159	813.883	1706.51	602.673	469.383	622.783	770.142	581.286	717.209	477.177	544.343	FBgn0014020	Rho1	Rho1	Rho1 (Rho1) encodes a GTPase signaling protein that acts as a molecular switch and functions as key regulator of the actin cytoskeleton. It plays a central role in diverse biological processes including actin cytoskeleton organization, microtubule dynamics, mophogenesis, border cell migration, cytokinesis, and wound repair.	Ras-like GTP-binding protein Rho1 OS=Drosophila melanogaster OX=7227 GN=Rho1 PE=1 SV=1	PREDICTED: ras-like GTP-binding protein Rho1 isoform X1 [Wasmannia auropunctata]	[Dmel]GO:0008347#glial cell migration;GO:0090090#negative regulation of canonical Wnt signaling pathway;GO:0045184#establishment of protein localization;GO:0019901#protein kinase binding;GO:0007015#actin filament organization;GO:0007377#germ-band extension;GO:0016476#regulation of embryonic cell shape;GO:0042060#wound healing;GO:0045199#maintenance of epithelial cell apical/basal polarity;GO:0110…
Pharaoh_ant_17898	LOC105837187	NPi_Ovary_up	33726.7	0.623116	0.0201534	0.428436	115.528	77.0369	41.4181	33.5008	42.995	47.479	82.1833	66.4415	144.605	84.5412	45.0962	157.195	61.5758	FBgn0033665	Zip48C	Zinc/iron regulated transporter-related protein 48C	In progress.	Zinc transporter ZIP11 OS=Rattus norvegicus OX=10116 GN=Slc39a11 PE=2 SV=1	zinc transporter ZIP11 isoform X1 [Monomorium pharaonis]	[Dmel]GO:0016020#membrane;GO:0005385#zinc ion transmembrane transporter activity;GO:0071577#zinc ion transmembrane transport;
Pharaoh_ant_01620	LOC105835677	NPi_Ovary_up	598.233	0.689302	0.0202486	0.428505	10.4566	3.87962	4.99772	8.56071	11.9003	3.92055	6.20928	12.6261	16.2699	22.5456	6.72083	8.55876	9.8618	ENSG00000161031	NA	PGLYRP2	NA	N-acetylmuramoyl-L-alanine amidase OS=Homo sapiens OX=9606 GN=PGLYRP2 PE=1 SV=1	peptidoglycan-recognition protein SC2 [Monomorium pharaonis]	[Hsap]GO:0016020#membrane;GO:0042834#peptidoglycan binding;GO:0019730#antimicrobial humoral response;GO:0009253#peptidoglycan catabolic process;GO:0016019#peptidoglycan immune receptor activity;GO:0016045#detection of bacterium;GO:0016787#hydrolase activity;GO:0002376#immune system process;GO:0008745#N-acetylmuramoyl-L-alanine amidase activity;GO:0008270#zinc ion binding;GO:0005576#extracellular …
Pharaoh_ant_11515	LOC105833797	NPi_Ovary_up	738.953	0.486253	0.0202544	0.428505	15.0937	8.2285	6.05254	12.8364	8.97578	7.36186	10.0316	5.04329	18.2897	23.0502	11.9277	19.0019	13.2648	NA	NA	NA	NA	NA	uncharacterized protein LOC105833797 [Monomorium pharaonis] uncharacterized protein LOC105833797 [Monomorium pharaonis]	NA
Pharaoh_ant_17377	LOC105831724	NPi_Ovary_down	2195.19	-0.781468	0.0202714	0.428505	56.035	33.1975	25.712	43.8194	102.839	10.6485	19.6398	20.3471	20.8955	30.4704	28.4094	19.709	35.9445	NA	NA	NA	NA	NA	myb-like protein AA [Monomorium pharaonis]	[Unip]GO:0046872#metal ion binding;GO:0035556#intracellular signal transduction;
Pharaoh_ant_07240	LOC105831773	NPi_Ovary_up	10841.2	0.542118	0.0202904	0.428505	29.9953	25.4049	15.9043	18.6737	17.5236	24.5057	30.1423	30.4589	36.2704	35.0621	23.121	57.8407	23.028	FBgn0265605	Ric	Ras-related protein interacting with calmodulin	Ras-related protein interacting with calmodulin (Ric) encodes a Ras-like GTPase that influences p38 signaling. It functions to promote tolerance to a variety of stresses.	GTP-binding protein Rit2 OS=Homo sapiens OX=9606 GN=RIT2 PE=1 SV=1	GTP-binding protein Rit2 [Monomorium pharaonis]	[Dmel]GO:0005516#calmodulin binding;GO:0042594#response to starvation;GO:0006979#response to oxidative stress;GO:0006970#response to osmotic stress;GO:0005886#plasma membrane;GO:0007265#Ras protein signal transduction;GO:0019003#GDP binding;GO:0005525#GTP binding;GO:0003924#GTPase activity;GO:0009408#response to heat;
Pharaoh_ant_08117	LOC105838325	NPi_Ovary_up	3004.6	0.35919	0.02041	0.430321	17.7342	10.0968	7.09726	11.6382	10.9759	9.25288	15.4652	10.2426	17.9254	16.509	12.5145	18.2183	9.70557	FBgn0083986	CG34150	-	Insufficient genetic data for FlyBase to solicit a summary.	Complex III assembly factor LYRM7 OS=Pongo abelii OX=9601 GN=LYRM7 PE=3 SV=1	complex III assembly factor LYRM7 isoform X1 [Monomorium pharaonis]	[Dmel]GO:0003674#molecular_function;GO:0005575#cellular_component;GO:0008150#biological_process;
Pharaoh_ant_17091	LOC105835016	NPi_Ovary_up	11235.2	0.463776	0.0204606	0.430548	47.5839	39.6208	33.8347	38.8335	20.264	36.1018	54.8757	36.6358	60.1309	66.5834	42.2058	65.2567	44.0854	FBgn0033547	CG12935	-	Insufficient genetic data for FlyBase to solicit a summary.	Transmembrane protein 223 OS=Danio rerio OX=7955 GN=tmem223 PE=2 SV=1	transmembrane protein 223 [Monomorium pharaonis] transmembrane protein 223 [Monomorium pharaonis] transmembrane protein 223 [Monomorium pharaonis] transmembrane protein 223 [Monomorium pharaonis] transmembrane protein 223 [Monomorium pharaonis] transmembrane protein 223 [Monomorium pharaonis]	[Dmel]GO:0007399#nervous system development;
Pharaoh_ant_11291	-	NPi_Ovary_down	336.221	-2.01402	0.0205007	0.430548	2.07153	0.234649	0.234448	1.17384	10.8791	0.044915	0.132929	0.0743959	1.09652	2.96551	0.0728177	0.255409	0.436181	NA	NA	NA	NA	Foot protein 1 variant 1 OS=Perna viridis OX=73031 GN=fp-1 PE=1 SV=1	proline-rich extensin-like protein EPR1 [Monomorium pharaonis]	NA
Pharaoh_ant_16740	LOC105839435	NPi_Ovary_down	12776.3	-0.542048	0.0205694	0.430548	33.2421	13.1691	19.2515	24.8228	37.6795	15.4143	21.3267	8.19398	15.1843	25.3932	12.1693	14.4731	21.1088	FBgn0027556	CG4928	-	In progress.	UNC93-like protein OS=Drosophila melanogaster OX=7227 GN=CG4928 PE=2 SV=1	UNC93-like protein [Monomorium pharaonis] UNC93-like protein [Monomorium pharaonis]	[Dmel]GO:0005886#plasma membrane;GO:0055120#striated muscle dense body;GO:0006937#regulation of muscle contraction;GO:0043266#regulation of potassium ion transport;GO:0015459#potassium channel regulator activity;
Pharaoh_ant_18426	LOC118645055	NPi_Ovary_up	1089.14	0.668664	0.0206086	0.430548	6.14813	5.59243	4.16793	4.91112	1.54186	4.52113	5.18998	8.03398	7.16862	9.43443	6.254	10.5344	5.35837	WBGene00011058	NA	fdps-1	NA	Farnesyl pyrophosphate synthase OS=Gallus gallus OX=9031 GN=FDPS PE=1 SV=2	farnesyl pyrophosphate synthase isoform X1 [Monomorium pharaonis]	[Cele]GO:0016765#transferase activity, transferring alkyl or aryl (other than methyl) groups;GO:0008299#isoprenoid biosynthetic process;GO:0004337#geranyltranstransferase activity;GO:0045337#farnesyl diphosphate biosynthetic process;GO:0004161#dimethylallyltranstransferase activity;GO:0016740#transferase activity;GO:0005737#cytoplasm;
Pharaoh_ant_10312	LOC105838638	NPi_Ovary_up	1105.02	0.602844	0.0206231	0.430548	8.96928	4.01162	3.36831	3.94071	3.92303	4.42849	3.90631	4.67837	12.5024	11.5684	5.1655	11.7156	3.63486	FBgn0041707	7B2	7B2	7B2 (7B2) encodes a peptidase required for the zymogen conversion and secretion of the prohormone convertase 2 encoded by amon.	Neuroendocrine protein 7B2 OS=Homo sapiens OX=9606 GN=SCG5 PE=1 SV=2	LOW QUALITY PROTEIN: uncharacterized protein LOC105838638 [Monomorium pharaonis]	[Dmel]GO:0010952#positive regulation of peptidase activity;GO:0007218#neuropeptide signaling pathway;GO:0046883#regulation of hormone secretion;GO:0030141#secretory granule;GO:0045862#positive regulation of proteolysis;GO:0016504#peptidase activator activity;GO:0030234#enzyme regulator activity;
Pharaoh_ant_18445	LOC105833865	NPi_Ovary_down	461.007	-0.945612	0.0206435	0.430548	11.2631	1.50005	1.34743	2.93762	3.96897	0.896932	0.679535	0.841715	3.45503	3.6429	0.879812	1.36334	1.06467	NA	NA	NA	NA	Nesprin-1 OS=Homo sapiens OX=9606 GN=SYNE1 PE=1 SV=4	nesprin-1 isoform X7 [Monomorium pharaonis]	NA
Pharaoh_ant_16893	LOC105832682	NPi_Ovary_down	477	-1.53276	0.0206558	0.430548	2.5325	1.66195	8.38105	9.27159	2.25493	0.146514	1.007	0.535763	4.85864	3.00751	0.953801	0.360281	0.507405	FBgn0032381	Mal-B1	Maltase B1	Insufficient genetic data for FlyBase to solicit a summary.	Maltase 1 OS=Drosophila virilis OX=7244 GN=Mal-B1 PE=3 SV=2	maltase 1 [Monomorium pharaonis]	[Dmel]GO:0005975#carbohydrate metabolic process;GO:0032450#maltose alpha-glucosidase activity;
Pharaoh_ant_10655	LOC105830831	NPi_Ovary_down	2402.21	-0.500183	0.0207764	0.432357	20.6553	11.8963	6.55683	19.7155	9.67729	5.06527	6.25886	7.48503	6.55226	14.9011	7.54509	9.29376	6.57724	FBgn0036414	nan	nanchung	nanchung (nan) encodes a member of the transient Receptor Potential (TRP) channel family. It is involved in the response to different stimuli such as startle, humidity or sound.	Transient receptor potential cation channel subfamily V member 5 OS=Mus musculus OX=10090 GN=Trpv5 PE=1 SV=2	transient receptor potential cation channel subfamily V member 5 isoform X1 [Monomorium pharaonis]	[Dmel]GO:0005887#integral component of plasma membrane;GO:0005261#cation channel activity;GO:0098703#calcium ion import across plasma membrane;GO:0006816#calcium ion transport;GO:0007605#sensory perception of sound;GO:0048060#negative gravitaxis;GO:0050884#neuromuscular process controlling posture;GO:0050976#detection of mechanical stimulus involved in sensory perception of touch;GO:0010996#respo…
Pharaoh_ant_04476	LOC105833507	NPi_Ovary_up	1911.06	2.58549	0.0208476	0.432663	13.4469	0.170519	0.14545	0.307122	6.24911	0.17409	11.415	0.174102	40.0612	1.88996	0.304301	34.7507	21.3232	WBGene00015806	NA	smrc-1	NA	SWI/SNF-related matrix-associated actin-dependent regulator of chromatin subfamily A-like protein 1 OS=Mus musculus OX=10090 GN=Smarcal1 PE=1 SV=1	SWI/SNF-related matrix-associated actin-dependent regulator of chromatin subfamily A-like protein 1 isoform X1 [Monomorium pharaonis] SWI/SNF-related matrix-associated actin-dependent regulator of chromatin subfamily A-like protein 1 isoform X1 [Monomorium pharaonis] SWI/SNF-related matrix-associated actin-dependent regulator of chromatin subfamily A-like protein 1 isoform X1 [Monomorium pharaoni…	[Cele]GO:0005524#ATP binding;GO:0036292#DNA rewinding;GO:0000733#DNA strand renaturation;GO:0004386#helicase activity;GO:0006259#DNA metabolic process;GO:0032508#DNA duplex unwinding;GO:0036310#annealing helicase activity;GO:0006357#regulation of transcription by RNA polymerase II;GO:0016787#hydrolase activity;GO:0000166#nucleotide binding;GO:0043596#nuclear replication fork;GO:0006974#cellular r…
Pharaoh_ant_14202	LOC105830806	NPi_Ovary_up	927.892	0.888232	0.0208586	0.432663	8.46965	2.74782	0.757335	1.10225	1.25971	1.79904	2.85789	2.25567	10.0869	4.82967	3.04447	5.21817	2.70401	NA	NA	NA	NA	Insulin-degrading enzyme OS=Rattus norvegicus OX=10116 GN=Ide PE=1 SV=1	insulin-degrading enzyme [Monomorium pharaonis]	[Unip]GO:0003824#catalytic activity;GO:0006508#proteolysis;GO:0046872#metal ion binding;GO:0004222#metalloendopeptidase activity;
Pharaoh_ant_11634	LOC105838797	NPi_Ovary_down	2354.13	-0.515212	0.0209837	0.434555	18.7064	8.06992	4.69173	13.3215	11.2317	3.00964	5.04351	4.56999	6.46639	11.772	4.84831	6.19161	6.85729	FBgn0036684	CG3764	-	Insufficient genetic data for FlyBase to solicit a summary.	Folliculin-interacting protein 2 OS=Mus musculus OX=10090 GN=Fnip2 PE=1 SV=2	folliculin-interacting protein 1 isoform X1 [Monomorium pharaonis]	[Dmel]GO:0042030#ATPase inhibitor activity;GO:0005737#cytoplasm;GO:0051087#chaperone binding;GO:1904262#negative regulation of TORC1 signaling;
Pharaoh_ant_09021	LOC105834987	NPi_Ovary_down	276612	-0.594407	0.0211641	0.437585	6655.73	2938.94	2223.34	4273.44	6283.14	1734.66	1337.96	1456.85	2947.88	4074.75	3031.3	1788.76	3433.11	WBGene00021943	NA	Y55F3BR.6	NA	Protein lethal(2)essential for life OS=Drosophila melanogaster OX=7227 GN=l(2)efl PE=1 SV=1	protein lethal(2)essential for life [Monomorium pharaonis]	NA
Pharaoh_ant_02859	LOC105836583	NPi_Ovary_down	2477.53	-0.627242	0.0212369	0.438383	21.3844	14.7925	15.0333	12.8904	38.5058	11.293	7.26696	9.32386	11.7666	14.1951	14.2646	15.6772	15.0337	FBgn0037162	CG11449	-	Insufficient genetic data for FlyBase to solicit a summary.	Cilia- and flagella-associated protein 45 OS=Homo sapiens OX=9606 GN=CFAP45 PE=2 SV=2	cilia- and flagella-associated protein 45 isoform X1 [Monomorium pharaonis]	[Dmel]GO:0003674#molecular_function;GO:0005575#cellular_component;GO:0008150#biological_process;
Pharaoh_ant_00613	LOC105838786	NPi_Ovary_down	120321	-0.8006	0.0212774	0.438512	534.72	884.163	1294.59	643.046	1533.12	1028.74	578.604	675.492	299.792	709.894	778.518	702.552	582.935	NA	NA	NA	NA	Spondin-1 OS=Homo sapiens OX=9606 GN=SPON1 PE=1 SV=2	spondin-1 [Camponotus floridanus] spondin-1 [Camponotus floridanus] Spondin-1 [Camponotus floridanus]	[Unip]GO:0004867#serine-type endopeptidase inhibitor activity;GO:0010951#negative regulation of endopeptidase activity;
Pharaoh_ant_12745	-	NPi_Ovary_up	979.458	0.428217	0.0213429	0.439156	7.93549	2.54164	3.55879	3.0592	4.6071	2.66117	5.31685	2.56071	6.83881	8.17381	4.25041	6.96912	4.4947	NA	NA	NA	NA	NA	uncharacterized protein LOC105828494 isoform X1 [Monomorium pharaonis]	NA
Pharaoh_ant_13794	LOC105833380	NPi_Ovary_up	638.014	0.579042	0.0214211	0.439718	16.6658	5.41047	2.89924	4.17023	5.80883	3.71134	5.98143	5.00234	12.0643	17.6229	5.24062	12.3569	6.43282	NA	NA	NA	NA	NA	uncharacterized protein LOC105833380 [Monomorium pharaonis]	[Unip]GO:0016020#membrane;GO:0016021#integral component of membrane;
Pharaoh_ant_18252	LOC105827760	NPi_Ovary_down	1370.9	-0.851092	0.0214388	0.439718	10.6525	2.21691	3.23937	4.87194	14.1229	2.26472	3.63184	2.12964	2.00612	9.11899	2.75912	2.59138	2.17769	FBgn0264002	MsR2	Myosuppressin receptor 2	Myosuppressin receptor 2 (MsR2) encodes a G protein coupled receptor activated by the product of Ms (TDVDHVFLRFamide). It elevates neurotransmitter release in motor neurons and aids larval escape responses to light.	Sex peptide receptor OS=Drosophila melanogaster OX=7227 GN=SPR PE=1 SV=1	sex peptide receptor [Solenopsis invicta]	[Dmel]GO:0007193#adenylate cyclase-inhibiting G protein-coupled receptor signaling pathway;GO:0004930#G protein-coupled receptor activity;GO:0008345#larval locomotory behavior;GO:0008188#neuropeptide receptor activity;GO:0002209#behavioral defense response;GO:0007218#neuropeptide signaling pathway;GO:0035013#myosuppressin receptor activity;GO:0007186#G protein-coupled receptor signaling pathway;G…
Pharaoh_ant_11239	LOC105840969	NPi_Ovary_up	452.268	0.631142	0.0214766	0.43979	4.58997	1.32653	0.945975	1.14933	1.61501	0.88199	2.20252	1.03442	4.0391	2.83767	2.05828	1.88244	3.14696	FBgn0030088	Arfrp1	ADP-ribosylation factor related protein 1	Insufficient genetic data for FlyBase to solicit a summary.	ADP-ribosylation factor-related protein 1 OS=Homo sapiens OX=9606 GN=ARFRP1 PE=1 SV=1	ADP-ribosylation factor-related protein 1 [Nylanderia fulva]	[Dmel]GO:0033365#protein localization to organelle;GO:0005525#GTP binding;GO:0005794#Golgi apparatus;GO:0043001#Golgi to plasma membrane protein transport;GO:0006886#intracellular protein transport;
Pharaoh_ant_01656	LOC105838922	NPi_Ovary_down	588.452	-1.38938	0.0215126	0.439825	2.74828	13.3501	23.0449	10.6375	5.9903	1.12787	2.0286	0.4421	5.06953	10.6675	7.80987	3.19441	1.89385	FBgn0034364	CG5493	-	In progress.	Cysteine dioxygenase type 1 OS=Danio rerio OX=7955 GN=cdo1 PE=2 SV=1	cysteine dioxygenase type 1 [Monomorium pharaonis]	[Dmel]GO:0055114#oxidation-reduction process;GO:0019448#L-cysteine catabolic process;GO:0016702#oxidoreductase activity, acting on single donors with incorporation of molecular oxygen, incorporation of two atoms of oxygen;GO:0017172#cysteine dioxygenase activity;GO:0008198#ferrous iron binding;
Pharaoh_ant_17477	LOC105839994	NPi_Ovary_down	30556.3	-0.435877	0.0218672	0.446361	439.362	280.138	276.655	483.733	516.862	184.646	211.063	183.832	304.383	366.334	277.728	246.785	305.137	FBgn0085446	CG34417	-	In progress.	Smoothelin OS=Mus musculus OX=10090 GN=Smtn PE=1 SV=2	smoothelin [Solenopsis invicta]	[Dmel]GO:0005815#microtubule organizing center;GO:0031941#filamentous actin;GO:0030036#actin cytoskeleton organization;GO:0007498#mesoderm development;
Pharaoh_ant_18102	LOC105835045	NPi_Ovary_down	3129.18	-0.542417	0.021926	0.446558	32.771	43.0466	40.6972	58.2683	44.3959	19.7047	20.6559	25.6123	36.4625	30.8628	24.5533	30.4604	28.9113	FBgn0003944	Ubx	Ultrabithorax	Ultrabithorax (Ubx) encodes a homeodomain transcription factor involved in cell fate decisions, cell proliferation and organ identity. Ubx mutants can show a second set of wings due to appendage transformation.	Homeotic protein ultrabithorax OS=Drosophila melanogaster OX=7227 GN=Ubx PE=1 SV=1	ultrabithorax isoform X1 [Apis mellifera]	[Dmel]GO:0001706#endoderm formation;GO:0006355#regulation of transcription, DNA-templated;GO:0005667#transcription regulator complex;GO:0010092#specification of animal organ identity;GO:0007507#heart development;GO:0060969#negative regulation of gene silencing;GO:0000978#RNA polymerase II cis-regulatory region sequence-specific DNA binding;GO:0001709#cell fate determination;GO:0007501#mesodermal …
Pharaoh_ant_06470	LOC105828718	NPi_Ovary_up	7287.74	1.5928	0.0219465	0.446558	8.57129	40.6969	13.1134	2.80966	10.0471	41.0575	85.441	79.9214	31.9809	13.1096	60.31	42.2552	134.389	NA	NA	NA	NA	Mitochondrial enolase superfamily member 1 OS=Bos taurus OX=9913 GN=ENOSF1 PE=2 SV=1	mitochondrial enolase superfamily member 1 [Monomorium pharaonis]	[Unip]GO:0009063#cellular amino acid catabolic process;GO:0016052#carbohydrate catabolic process;GO:0050023#L-fuconate dehydratase activity;
Pharaoh_ant_08189	-	NPi_Ovary_up	9.22111	3.65088	0.0219868	NA	0	0.051831	0	0	0.0423543	0.0441802	0.413247	0	0.541405	1.55912	0	0.492608	0	NA	NA	NA	NA	NA	uncharacterized protein LOC105423786 [Pogonomyrmex barbatus]	[Unip]GO:0003964#RNA-directed DNA polymerase activity;GO:0006278#RNA-dependent DNA biosynthetic process;
Pharaoh_ant_07493	LOC105839109	NPi_Ovary_down	4762.77	-0.371002	0.02204	0.447156	24.5386	12.4014	10.1393	17.3092	21.6873	8.83673	10.746	6.63582	15.8309	17.476	12.269	11.6727	10.9528	FBgn0038744	CG4733	-	CG4733 encodes a protein that is predicted to be the B"/PR72 subunit of Protein Phosphatase 2A (PP2A) regulatory B unit. The B subunits determine the substrate specificity of the enzyme.	Serine/threonine-protein phosphatase 2A regulatory subunit B'' subunit alpha OS=Homo sapiens OX=9606 GN=PPP2R3A PE=1 SV=1	serine/threonine-protein phosphatase 2A regulatory subunit B'' subunit alpha isoform X1 [Monomorium pharaonis]	[Dmel]GO:0005509#calcium ion binding;GO:0019888#protein phosphatase regulator activity;GO:0000159#protein phosphatase type 2A complex;GO:0006470#protein dephosphorylation;
Pharaoh_ant_11319	LOC105836324	NPi_Ovary_down	6263.41	-0.38646	0.0220456	0.447156	64.6403	19.8494	21.8743	30.4704	20.8391	13.5897	16.9064	14.2637	27.1148	23.4231	17.2505	25.5144	17.9861	FBgn0016694	Pdp1	PAR-domain protein 1	PAR-domain protein 1 (Pdp1) encodes a member of the PAR domain bZip family of sequence-specific transcription factors. it regulates gene expression in muscles and in circadian clock neurons.	Hepatic leukemia factor OS=Mus musculus OX=10090 GN=Hlf PE=2 SV=1	thyrotroph embryonic factor isoform X1 [Pseudomyrmex gracilis]	[Dmel]GO:0006357#regulation of transcription by RNA polymerase II;GO:0045893#positive regulation of transcription, DNA-templated;GO:0005634#nucleus;GO:0003700#DNA-binding transcription factor activity;GO:0019216#regulation of lipid metabolic process;GO:0007623#circadian rhythm;GO:0001228#DNA-binding transcription activator activity, RNA polymerase II-specific;GO:0000977#RNA polymerase II transcri…
Pharaoh_ant_09569	LOC105837647	NPi_Ovary_down	2759.05	-0.388364	0.0221293	0.448145	19.6289	13.0565	8.72616	13.4463	16.2144	12.319	9.2804	7.55106	10.6689	22.3632	9.0328	12.858	7.68294	NA	NA	NA	NA	NA	uncharacterized protein LOC105837647 [Monomorium pharaonis]	NA
Pharaoh_ant_08045	LOC105833950	NPi_Ovary_up	1716.22	0.56355	0.0223928	0.452217	8.86757	10.7124	4.32937	4.92466	5.3029	6.29483	12.2748	8.38402	10.6676	10.573	5.96726	12.8809	10.923	WBGene00015694	NA	ugt-27	NA	UDP-glucuronosyltransferase 2B1 OS=Rattus norvegicus OX=10116 GN=Ugt2b1 PE=2 SV=1	UDP-glucuronosyltransferase 2C1 [Monomorium pharaonis]	[Cele]GO:0043231#intracellular membrane-bounded organelle;GO:0016020#membrane;GO:0016758#transferase activity, transferring hexosyl groups;GO:0015020#glucuronosyltransferase activity;GO:0008194#UDP-glycosyltransferase activity;GO:0016757#transferase activity, transferring glycosyl groups;GO:0016021#integral component of membrane;GO:0016740#transferase activity;
Pharaoh_ant_14769	LOC105838084	NPi_Ovary_up	7419.94	0.359574	0.0224294	0.452217	27.6011	15.5136	12.2386	16.3807	17.4538	13.8397	22.4017	13.2529	28.7075	32.5975	13.3437	32.7135	17.2941	FBgn0038110	CG8031	-	In progress.	Protein MEMO1 OS=Xenopus tropicalis OX=8364 GN=memo1 PE=2 SV=1	protein MEMO1 [Monomorium pharaonis]	[Dmel]GO:0005829#cytosol;GO:0003674#molecular_function;GO:0032886#regulation of microtubule-based process;GO:0005634#nucleus;
Pharaoh_ant_15842	LOC105833984	NPi_Ovary_down	9190.83	-0.468535	0.0224362	0.452217	50.1297	37.336	33.3808	40.4388	71.7557	20.1601	23.1854	25.8918	33.7693	37.5912	31.3295	35.5988	26.7742	FBgn0036147	Plod	procollagen lysyl hydroxylase	procollagen lysyl hydroxylase (Plod) encodes a lysyl dehydrogenase with roles in Collagen IV biosynthesis. It localizes to the endoplasmic reticulum and is required for the secretion Collagen IV from haemocytes and fat body.	Procollagen-lysine,2-oxoglutarate 5-dioxygenase OS=Drosophila melanogaster OX=7227 GN=Plod PE=1 SV=1	procollagen-lysine,2-oxoglutarate 5-dioxygenase isoform X1 [Monomorium pharaonis]	[Dmel]GO:0050211#procollagen galactosyltransferase activity;GO:0055114#oxidation-reduction process;GO:0005783#endoplasmic reticulum;GO:0017185#peptidyl-lysine hydroxylation;GO:0008475#procollagen-lysine 5-dioxygenase activity;GO:0048471#perinuclear region of cytoplasm;GO:0005615#extracellular space;GO:0033823#procollagen glucosyltransferase activity;GO:0007295#growth of a germarium-derived egg ch…
Pharaoh_ant_10719	LOC105828931	NPi_Ovary_up	5199.15	0.332365	0.0225444	0.453684	44.41	27.3428	23.8638	28.3978	21.562	25.7717	37.1282	27.573	41.7749	44.6458	30.0134	44.9704	31.7445	FBgn0035194	Psf1	Partner of Sld Five 1	Psf1 (Psf1) encodes a subunit of the Cdc45/Mcm2-7/GINS (CMG) complex, which is associated with an ATP-dependent DNA helicase function and is involved in the regulation of the mitotic G1/S transition.	DNA replication complex GINS protein PSF1 OS=Homo sapiens OX=9606 GN=GINS1 PE=1 SV=1	DNA replication complex GINS protein PSF1 [Monomorium pharaonis]	[Dmel]GO:1902983#DNA strand elongation involved in mitotic DNA replication;GO:0071162#CMG complex;GO:0006270#DNA replication initiation;GO:0000811#GINS complex;
Pharaoh_ant_15307	LOC105829146	NPi_Ovary_up	9843.75	0.709866	0.0226171	0.454256	214.56	273.017	190.289	140.743	161.848	178.374	336.443	380.21	465.162	188.267	368.362	215.596	254.803	NA	NA	NA	NA	Histone H2A OS=Drosophila erecta OX=7220 GN=His2A PE=3 SV=2	histone H2A-like [Nylanderia fulva]	[Unip]GO:0005634#nucleus;GO:0000786#nucleosome;GO:0005694#chromosome;GO:0003677#DNA binding;GO:0046982#protein heterodimerization activity;
Pharaoh_ant_10936	LOC105838491	NPi_Ovary_up	1010.09	0.592077	0.0226437	0.454256	14.7403	6.51712	3.40902	5.35216	5.82119	2.14138	6.21215	5.52027	13.7274	14.8416	3.58717	11.4934	7.92702	WBGene00044734	NA	Y19D10A.16	NA	Aldose 1-epimerase OS=Sus scrofa OX=9823 GN=GALM PE=2 SV=1	aldose 1-epimerase-like [Temnothorax curvispinosus]	[Cele]GO:0006006#glucose metabolic process;GO:0016853#isomerase activity;GO:0003824#catalytic activity;GO:0030246#carbohydrate binding;GO:0033499#galactose catabolic process via UDP-galactose;GO:0004034#aldose 1-epimerase activity;GO:0005975#carbohydrate metabolic process;GO:0019318#hexose metabolic process;
Pharaoh_ant_01281	LOC105829197	NPi_Ovary_up	11846.1	0.388648	0.0226877	0.454427	68.1085	40.1188	38.2311	43.2654	31.5437	41.6705	43.6421	46.2545	68.5649	75.6726	49.7929	85.2421	48.4165	FBgn0033315	beta3GalTII	beta-1,3-Galactosyltransferase II	beta-1,3-Galactosyltransferase II (beta3GalTII) encodes a protein involved in the synthesis of a common linkage tetrasaccharide structure of heparan (HS) and chondroitin sulfates (CS). Its roles include regulation of several signaling pathways (Hh, Dpp, Wingless) mediated by HS and CS in development.	Beta-1,3-galactosyltransferase 6 OS=Homo sapiens OX=9606 GN=B3GALT6 PE=1 SV=2	beta-1,3-galactosyltransferase 6 [Monomorium pharaonis]	[Dmel]GO:0006486#protein glycosylation;GO:0008378#galactosyltransferase activity;GO:0047220#galactosylxylosylprotein 3-beta-galactosyltransferase activity;GO:0006024#glycosaminoglycan biosynthetic process;GO:0016020#membrane;GO:0015012#heparan sulfate proteoglycan biosynthetic process;GO:0035250#UDP-galactosyltransferase activity;
Pharaoh_ant_17759	LOC105837238	NPi_Ovary_down	6179.94	-0.617501	0.022763	0.45498	79.6564	91.5067	87.4678	136.197	112.742	34.376	79.9343	54.7425	52.5812	63.6489	40.6172	49.7585	69.9288	NA	NA	NA	NA	Ejaculatory bulb-specific protein 3 OS=Drosophila melanogaster OX=7227 GN=EbpIII PE=2 SV=2	uncharacterized protein LOC105837238 isoform X1 [Monomorium pharaonis]	NA
Pharaoh_ant_13643	LOC105835609	NPi_Ovary_up	12531.5	0.505418	0.0227862	0.45498	63.2595	62.0388	49.8436	63.3842	37.7327	52.8194	98.353	68.0833	87.935	74.5251	69.0462	75.9967	87.536	FBgn0037852	Tpc1	Thiamine pyrophosphate carrier protein 1	Thiamine pyrophosphate carrier protein 1 (Tpc1) encodes an important protein for mitochondrial metabolism located at the inner mitochondrial membrane. Its main role is to import thiamine pyrophosphate (ThPP) into mitochondria. ThPP is an essential coenzyme for the E1 components of pyruvate dehydrogenase and oxoglutarate dehydrogenase, which are located in the mitochondrial matrix.	Mitochondrial thiamine pyrophosphate carrier OS=Homo sapiens OX=9606 GN=SLC25A19 PE=1 SV=1	mitochondrial thiamine pyrophosphate carrier [Monomorium pharaonis]	[Dmel]GO:1990545#mitochondrial thiamine pyrophosphate transmembrane transport;GO:0030974#thiamine pyrophosphate transmembrane transport;GO:0015234#thiamine transmembrane transporter activity;GO:0015297#antiporter activity;GO:0031305#integral component of mitochondrial inner membrane;
Pharaoh_ant_05934	-	NPi_Ovary_down	14.5809	-3.0356	0.0229362	NA	2.54164	0.0192852	0.00819026	0.0379507	0.262652	0	0.01922	0.0356673	0	0.218594	0	0.0195508	0.00737145	NA	NA	NA	NA	Pro-Pol polyprotein OS=Simian foamy virus (isolate chimpanzee) OX=298339 GN=pol PE=3 SV=1	PREDICTED: uncharacterized protein LOC105663389 [Megachile rotundata]	[Unip]GO:0003676#nucleic acid binding;GO:0015074#DNA integration;
Pharaoh_ant_12102	LOC105827781	NPi_Ovary_up	2627.96	0.470907	0.0229422	0.457381	29.4535	12.7899	11.0046	14.6355	11.7409	12.6954	16.4631	12.8761	27.5004	35.8771	9.98611	34.8821	17.109	WBGene00013724	NA	Y106G6H.14	NA	Osteoclast-stimulating factor 1 OS=Monopterus albus OX=43700 GN=ostf1 PE=2 SV=1	osteoclast-stimulating factor 1-like [Monomorium pharaonis]	[Cele]GO:0005515#protein binding;
Pharaoh_ant_16951	LOC105838484	NPi_Ovary_up	937.421	0.411123	0.0229948	0.457718	5.14612	3.32311	2.88424	3.17898	3.17439	3.28966	3.55792	3.50053	4.12292	5.76179	5.41541	5.78348	5.27888	FBgn0262123	l(2)41Ab	lethal (2) 41Ab	In progress.	Coiled-coil domain-containing protein 40 OS=Homo sapiens OX=9606 GN=CCDC40 PE=2 SV=2	coiled-coil domain-containing protein 40 [Monomorium pharaonis] coiled-coil domain-containing protein 40 [Monomorium pharaonis]	[Dmel]GO:0003341#cilium movement;GO:0005737#cytoplasm;GO:0003674#molecular_function;GO:0070286#axonemal dynein complex assembly;
Pharaoh_ant_17284	LOC105841018	NPi_Ovary_up	11864.8	0.520014	0.023083	0.458761	99.438	89.7201	82.695	87.4601	57.211	101.969	129.327	99.6178	183.011	136.588	115.792	145.38	122.105	NA	NA	NA	NA	NA	hydrolethalus syndrome protein 1 homolog [Monomorium pharaonis]	[Unip]GO:0016020#membrane;GO:0016021#integral component of membrane;
Pharaoh_ant_16236	LOC105838924	NPi_Ovary_up	136.83	1.33704	0.0231963	0.460299	1.21006	0.500986	0.061154	0.287793	0.372615	0.197749	1.06436	0.313872	0.45437	1.19274	0.631717	0.136856	2.73825	NA	NA	NA	NA	Farnesyl pyrophosphate synthase OS=Gallus gallus OX=9031 GN=FDPS PE=1 SV=2	farnesyl pyrophosphate synthase [Monomorium pharaonis]	[Unip]GO:0016740#transferase activity;GO:0008299#isoprenoid biosynthetic process;GO:0016765#transferase activity, transferring alkyl or aryl (other than methyl) groups;
Pharaoh_ant_07402	LOC105830635	NPi_Ovary_up	510.684	2.62534	0.0232472	0.460596	20.7524	0.428559	0.354911	0.458571	1.15567	0.0487066	0.0427112	1.51161	12.926	18.1881	0.451226	38.3196	40.8378	NA	NA	NA	NA	NA	uncharacterized protein LOC105830635 [Monomorium pharaonis]	NA
Pharaoh_ant_02688	LOC105829546	NPi_Ovary_up	131.204	1.03586	0.0232917	0.460634	2.61521	1.20892	1.1937	1.33819	0.823237	1.29381	1.68677	1.22174	2.05203	1.37029	2.54572	2.43582	8.08659	NA	NA	NA	NA	NA	uncharacterized protein LOC105829546 [Monomorium pharaonis] uncharacterized protein LOC105829546 [Monomorium pharaonis]	NA
Pharaoh_ant_09804	LOC105832964	NPi_Ovary_up	7256.37	0.392209	0.0233373	0.460634	49.3103	31.1349	20.7057	36.0874	22.0029	29.5711	43.6445	23.7865	50.805	58.8024	33.9762	57.9443	32.3815	ENSG00000152147	NA	GEMIN6	NA	Gem-associated protein 6 OS=Homo sapiens OX=9606 GN=GEMIN6 PE=1 SV=1	gem-associated protein 6 [Monomorium pharaonis]	[Hsap]GO:0006397#mRNA processing;GO:0034719#SMN-Sm protein complex;GO:0032797#SMN complex;GO:0005654#nucleoplasm;GO:0005634#nucleus;GO:0000398#mRNA splicing, via spliceosome;GO:0051170#import into nucleus;GO:0005737#cytoplasm;GO:0005515#protein binding;GO:0097504#Gemini of coiled bodies;GO:0005829#cytosol;GO:0016604#nuclear body;GO:0000245#spliceosomal complex assembly;GO:0008380#RNA splicing;GO:…
Pharaoh_ant_08755	LOC105828283	NPi_Ovary_up	8862.82	0.389193	0.0233569	0.460634	32.7351	17.3507	16.1347	18.2952	12.8356	15.507	23.9773	16.0223	33.9406	37.9145	16.2914	33.4993	17.1761	FBgn0031282	Pex12	Peroxin 12	Peroxin 12 (Pex12) encodes a peroxisome protein important for sperm development.	Peroxisome assembly protein 12 OS=Homo sapiens OX=9606 GN=PEX12 PE=1 SV=1	peroxisome assembly protein 12 [Monomorium pharaonis] peroxisome assembly protein 12 [Monomorium pharaonis]	[Dmel]GO:1990429#peroxisomal importomer complex;GO:0008270#zinc ion binding;GO:0016558#protein import into peroxisome matrix;GO:0007031#peroxisome organization;GO:0005777#peroxisome;GO:0004842#ubiquitin-protein transferase activity;GO:0005779#integral component of peroxisomal membrane;GO:0008022#protein C-terminus binding;GO:0007286#spermatid development;GO:0048137#spermatocyte division;GO:000651…
Pharaoh_ant_12894	LOC105838896	NPi_Ovary_up	5200.36	0.327346	0.0235146	0.46215	43.9863	29.9927	23.2604	33.3658	21.4673	24.4834	40.3805	27.4959	39.9433	49.8379	27.5446	48.1978	32.198	ENSG00000124787	NA	RPP40	NA	Ribonuclease P protein subunit p40 OS=Mus musculus OX=10090 GN=Rpp40 PE=2 SV=2	ribonuclease P protein subunit p40 isoform X1 [Monomorium pharaonis]	[Hsap]GO:0005654#nucleoplasm;GO:0005634#nucleus;GO:0003723#RNA binding;GO:0030681#multimeric ribonuclease P complex;GO:0090501#RNA phosphodiester bond hydrolysis;GO:0005655#nucleolar ribonuclease P complex;GO:0001682#tRNA 5'-leader removal;GO:0004526#ribonuclease P activity;GO:0006364#rRNA processing;GO:0008033#tRNA processing;GO:0033204#ribonuclease P RNA binding;GO:0016787#hydrolase activity;GO…
Pharaoh_ant_09661	LOC105837916	NPi_Ovary_up	4180.67	0.617702	0.0235185	0.46215	17.1353	15.2066	15.8904	22.8958	11.5975	14.295	29.4193	18.5343	21.5672	23.0823	20.6382	20.7939	44.2512	FBgn0032470	Ttc30	Tetratricopeptide repeat domain 30	Insufficient genetic data for FlyBase to solicit a summary.	Tetratricopeptide repeat protein 30A OS=Xenopus tropicalis OX=8364 GN=ttc30a PE=2 SV=1	tetratricopeptide repeat protein 30A [Monomorium pharaonis]	[Dmel]GO:0030992#intraciliary transport particle B;GO:0042073#intraciliary transport;GO:0120170#intraciliary transport particle B binding;GO:0005929#cilium;GO:0018095#protein polyglutamylation;GO:0060271#cilium assembly;GO:0005879#axonemal microtubule;GO:0036064#ciliary basal body;
Pharaoh_ant_04737	LOC105831678	NPi_Ovary_up	4907.25	0.299441	0.0235451	0.46215	27.715	16.4574	12.4222	17.3273	13.1917	13.7945	19.3304	12.6217	20.849	31.0473	15.1193	28.2194	21.9235	NA	NA	NA	NA	NA	uncharacterized protein LOC105831678 [Monomorium pharaonis] uncharacterized protein LOC105831678 [Monomorium pharaonis] uncharacterized protein LOC105831678 [Monomorium pharaonis]	[Unip]GO:0051382#kinetochore assembly;GO:0005634#nucleus;
[truncated: 14,300 more rows]

## Sheet: padj<0.1
Gene	GeneID(Public_database)	gene_express_change	baseMean	log2FoldChange	pvalue	padj	eGFP_Ovary_10	eGFP_Ovary_1	eGFP_Ovary_2	eGFP_Ovary_4	eGFP_Ovary_7	eGFP_Ovary_8	NPi_Ovary_10	NPi_Ovary_11	NPi_Ovary_13	NPi_Ovary_3	NPi_Ovary_5	NPi_Ovary_7	NPi_Ovary_8	Id	Dmel_symbol	Name	Dmel_summary	BestHit2Swissprot	BestHit2nr	GO
[truncated: 107 more rows]

## Sheet: padj<0.05
Gene	GeneID(Public_database)	gene_express_change	baseMean	log2FoldChange	pvalue	padj	eGFP_Ovary_10	eGFP_Ovary_1	eGFP_Ovary_2	eGFP_Ovary_4	eGFP_Ovary_7	eGFP_Ovary_8	NPi_Ovary_10	NPi_Ovary_11	NPi_Ovary_13	NPi_Ovary_3	NPi_Ovary_5	NPi_Ovary_7	NPi_Ovary_8	Id	Dmel_symbol	Name	Dmel_summary	BestHit2Swissprot	BestHit2nr	GO
[truncated: 77 more rows]
