# Supplementary material for: An evolutionarily conserved pathway mediated by neuroparsin-A regulates reproductive plasticity in ants
Source: PLoS Biol. 2024 Aug 12;22(8):e3002763. doi: 10.1371/journal.pbio.3002763 (PMC11398701; doi:10.1371/journal.pbio.3002763)
Supplement: S6 Data — (XLSX) [file pbio.3002763.s014.xlsx]

## Sheet: DEGs List
Gene	GeneID(Public_database)	gene_express_change	baseMean	log2FoldChange	pvalue	padj	BSA_Ovary_10	BSA_Ovary_11	BSA_Ovary_1	BSA_Ovary_13	BSA_Ovary_14	BSA_Ovary_15	BSA_Ovary_16	BSA_Ovary_17	BSA_Ovary_2	BSA_Ovary_4	BSA_Ovary_5	BSA_Ovary_8	rNP_Ovary_12	rNP_Ovary_13	rNP_Ovary_14	rNP_Ovary_17	rNP_Ovary_18	rNP_Ovary_19	rNP_Ovary_21	rNP_Ovary_2	rNP_Ovary_22	rNP_Ovary_3	Id	Dmel_symbol	Name	Dmel_summary	BestHit2Swissprot	BestHit2nr	GO
Pharaoh_ant_05992	LOC105829555	rNP_Ovary_down	134353	-8.98263	1.38969e-34	1.95891e-30	605673	2721.6	3639.06	170273	59711.4	1201.36	540537	31134.7	449768	21125.3	1.05406e+06	11057.9	478.84	224.16	66.9	1019.6	956.94	729.16	16.61	1087.01	120.05	160.52	FBgn0035328	yellow-g2	yellow-g2	Insufficient genetic data for FlyBase to solicit a summary.	Protein yellow OS=Drosophila melanogaster OX=7227 GN=y PE=2 SV=1	protein yellow [Monomorium pharaonis]	[Dmel]GO:0005576#extracellular region;
Pharaoh_ant_15825	LOC105836499	rNP_Ovary_down	17442	-4.32336	4.35284e-29	3.06788e-25	41566.7	34930.5	15471.5	28308.3	39986.8	2354.28	20865.5	37609.5	18307	19640	40985.4	68358.5	1218.16	1364.6	1824.13	2422.66	1735.06	1131.31	138.42	338.81	2001.84	3164.61	NA	NA	NA	NA	Plasma kallikrein OS=Homo sapiens OX=9606 GN=KLKB1 PE=1 SV=1	serine protease SP24D [Monomorium pharaonis]	[Unip]GO:0016787#hydrolase activity;GO:0008236#serine-type peptidase activity;GO:0006508#proteolysis;GO:0008233#peptidase activity;GO:0004252#serine-type endopeptidase activity;
Pharaoh_ant_18474	LOC105834900	rNP_Ovary_down	11083.7	-5.00148	1.76723e-28	8.30363e-25	43378.3	3613.83	809.43	21018	26866.8	1529.25	18937.2	24192.8	20961.7	22650	25909.5	27792.5	548.47	443.42	682.04	825.52	365.51	565.65	33.22	588.21	1365.36	764.4	FBgn0032228	CG5367	-	In progress.	Cathepsin 8 OS=Mus musculus OX=10090 GN=Cts8 PE=2 SV=1	cathepsin L1 [Monomorium pharaonis]	[Dmel]GO:0051603#proteolysis involved in cellular protein catabolic process;GO:0005764#lysosome;GO:0005615#extracellular space;GO:0004197#cysteine-type endopeptidase activity;GO:0006955#immune response;
Pharaoh_ant_03828	LOC105840630	rNP_Ovary_down	1.18388e+06	-10.8158	2.59613e-28	9.14877e-25	5.81159e+06	12767.3	12447	1.00537e+06	2.70781e+06	47174.6	21226.8	354389	5977.72	29344.9	6.42146e+06	9.60374e+06	28.37	1.4	0	1632.68	5369.17	4358.13	370.98	47.06	1.91	221.68	NA	NA	NA	NA	NA	uncharacterized protein LOC105840630 [Monomorium pharaonis]	NA
Pharaoh_ant_05993	LOC105829554	rNP_Ovary_down	163382	-9.28294	2.93105e-27	8.26321e-24	924238	2615.02	2796.05	310622	72610	1775.16	790806	39105.3	521737	22974.8	887848	12486.6	642.18	203.85	44.1	814.19	1086.92	869.22	41.53	37.65	949.94	107.02	FBgn0041709	yellow-g	yellow-g	In progress.	Major royal jelly protein 1 OS=Apis mellifera OX=7460 GN=MRJP1 PE=1 SV=1	major royal jelly protein 1 [Monomorium pharaonis]	[Dmel]GO:0005576#extracellular region;
Pharaoh_ant_07402	LOC105830635	rNP_Ovary_down	125348	-10.0372	1.97908e-26	4.64951e-23	478805	1773.68	2463.55	22960.9	22257.6	1549.47	731310	958.7	113352	1272.44	1.37459e+06	4177.46	90.27	107.18	10.84	331.93	556.54	402.75	204.87	0	16.2	466.28	NA	NA	NA	NA	NA	uncharacterized protein LOC105830635 [Monomorium pharaonis]	NA
Pharaoh_ant_20311	LOC105840242	rNP_Ovary_down	36525.6	-9.18352	2.51159e-24	5.05763e-21	51986.1	434.14	1474.43	39694.6	278054	1483.47	49798.8	2089.23	3201.85	318.5	324299	49581.6	55.02	42.73	190.6	160.11	170.98	214	11.07	0	121.01	183.46	NA	NA	NA	NA	NA	uncharacterized protein LOC105199526 [Solenopsis invicta]	NA
Pharaoh_ant_07401	LOC105830644	rNP_Ovary_down	210085	-7.96838	3.23134e-23	5.69363e-20	1.10031e+06	3867.13	13646.1	274717	34447	1535.63	1.18993e+06	8335.86	710242	16518	1.24967e+06	3309.07	1068.57	1333.78	125.2	1210.16	2873.45	1800.96	224.25	216.46	239.15	6245.14	NA	NA	NA	NA	NA	uncharacterized protein LOC105830644 [Monomorium pharaonis]	NA
Pharaoh_ant_07713	LOC105835826	rNP_Ovary_down	13238	-3.5354	3.71571e-23	5.81962e-20	47778.2	16339.2	11562	38977.4	17776.1	1631.98	33861.7	19613.2	26815.5	11999.1	33436.9	11922.5	2401.93	2037.79	1079.31	4177.18	1872.01	1449.9	1295.65	418.81	2403.92	2384.93	FBgn0037664	CG8420	-	Insufficient genetic data for FlyBase to solicit a summary.	NA	uncharacterized protein LOC105835826 isoform X1 [Monomorium pharaonis]	[Dmel]GO:0005615#extracellular space;GO:0003674#molecular_function;GO:0032504#multicellular organism reproduction;
Pharaoh_ant_07211	LOC105840252	rNP_Ovary_down	65620.6	-7.84921	2.66637e-22	3.75851e-19	133046	953.31	903.47	189923	422662	12796.6	3943.03	8362.03	1541.07	4302.95	489029	170993	358.48	273.2	130.43	351.06	597.54	2104.52	393.13	475.27	9.53	504.5	NA	NA	NA	NA	NA	uncharacterized protein LOC105840252 [Monomorium pharaonis]	NA
Pharaoh_ant_04025	LOC105831347	rNP_Ovary_down	25494.4	-6.53912	1.30955e-20	1.67813e-17	3897.98	60333.4	542.42	18826.3	81694.1	728.16	18962.5	75322.6	3030.62	20357.4	52705.8	219502	556.21	451.83	836.76	660.73	470.18	397.34	58.14	0	1389.18	152.88	FBgn0000644	Fcp3C	Follicle cell protein 3C	Insufficient genetic data for FlyBase to solicit a summary.	Follicle cell protein 3C-1 OS=Drosophila melanogaster OX=7227 GN=Fcp3C PE=2 SV=3	follicle cell protein 3C-1 [Monomorium pharaonis] follicle cell protein 3C-1 [Monomorium pharaonis]	[Dmel]GO:0003674#molecular_function;GO:0005575#cellular_component;GO:0008150#biological_process;
Pharaoh_ant_13290	LOC105834104	rNP_Ovary_down	11439.1	-8.01154	4.64255e-20	5.45345e-17	40540.3	1471.88	989.11	20333.2	42153	202.8	3815.44	5443.26	210.9	1373.35	92156	42165.6	166.78	119.79	47.84	121.84	172.72	125.03	0	0	35.25	15.29	NA	NA	NA	NA	Synaptic vesicle glycoprotein 2B OS=Homo sapiens OX=9606 GN=SV2B PE=1 SV=1	synaptic vesicle glycoprotein 2B [Monomorium pharaonis]	[Unip]GO:0022857#transmembrane transporter activity;GO:0016020#membrane;GO:0055085#transmembrane transport;GO:0016021#integral component of membrane;
Pharaoh_ant_08732	LOC105832403	rNP_Ovary_down	9048.05	-7.12243	1.79361e-19	1.94482e-16	21311.3	219.76	443.34	22314.2	87014.4	334.27	15407	108.67	2442.46	542.4	38493.4	9239.41	63.62	147.11	33.63	191.35	132.59	136.45	27.68	225.87	52.4	175.81	NA	NA	NA	NA	Ejaculatory bulb-specific protein 3 OS=Drosophila melanogaster OX=7227 GN=EbpIII PE=2 SV=2	ejaculatory bulb-specific protein 3-like [Monomorium pharaonis]	NA
Pharaoh_ant_20295	LOC105835800	rNP_Ovary_down	33281.5	-8.1469	2.85949e-19	2.8791e-16	226555	390.43	290.52	191317	10334.7	157.02	115171	9767.93	91348.9	5099.21	73403.6	6198.78	77.37	86.86	7.47	155.81	252.97	209.79	5.54	127.05	43.83	1192.46	NA	NA	NA	NA	NA	uncharacterized protein LOC105835800 [Monomorium pharaonis]	NA
Pharaoh_ant_04754	LOC105840979	rNP_Ovary_down	22959.1	-8.32437	4.13592e-18	3.88667e-15	120693	766.48	997.51	3689.21	36662.9	6528.44	501.74	15295.4	56.38	622.82	112318	205662	70.49	44.83	127.81	50.37	118.64	526.58	5.54	0	210.57	152.88	NA	NA	NA	NA	NA	uncharacterized protein LOC105840979 [Monomorium pharaonis]	NA
Pharaoh_ant_15043	LOC105831213	rNP_Ovary_down	9166.03	-4.20009	8.39907e-18	7.39958e-15	16286	12626	4782.67	18420.5	30824.8	1005.48	9013.24	32999.2	13463.1	10952.1	16114.5	26390.9	535.58	932.38	45.97	379.18	787.71	421.99	625.68	2879.88	48.59	2117.39	FBgn0037323	CG2663	-	In progress.	Alpha-tocopherol transfer protein-like OS=Mus musculus OX=10090 GN=Ttpal PE=1 SV=3	alpha-tocopherol transfer protein-like [Monomorium pharaonis]	[Dmel]GO:1902936#phosphatidylinositol bisphosphate binding;
Pharaoh_ant_15469	LOC118646043	rNP_Ovary_down	12007.2	-4.78853	1.3968e-17	1.15819e-14	35569.7	9462.44	2550.87	22431	31523.7	435.41	20192.8	33133.5	19213.9	11382.5	16001.1	54533.4	697.19	566.71	1100.98	717.35	578.35	477.89	741.96	1327	1519.72	0	NA	NA	NA	NA	Ejaculatory bulb-specific protein 3 OS=Drosophila melanogaster OX=7227 GN=EbpIII PE=2 SV=2	ejaculatory bulb-specific protein 3-like [Monomorium pharaonis]	NA
Pharaoh_ant_04752	LOC105838207	rNP_Ovary_down	26051.3	-8.40176	3.43538e-17	2.69028e-14	47438.9	390.43	308.99	36271.9	235837	648.85	156.79	629.27	150.35	584.97	158602	90700.6	165.92	128.19	53.82	140.58	268.68	268.7	202.1	0	41.92	137.59	NA	NA	NA	NA	NA	uncharacterized protein LOC105838207 [Monomorium pharaonis]	NA
Pharaoh_ant_13756	LOC105835306	rNP_Ovary_down	36611.8	-1.52764	4.10303e-17	3.04402e-14	72437.9	37388.1	52841.1	35000.3	42807.8	56582.7	52237.5	60250.2	48561.7	31855	72768	62128.8	12604.5	12417.3	17052.2	31548.1	15863.3	15694.7	18715	25471.8	18750.2	12482.6	WBGene00020090	NA	R119.5	NA	Protein-L-isoaspartate O-methyltransferase domain-containing protein 1 OS=Gallus gallus OX=9031 GN=PCMTD1 PE=2 SV=1	protein-L-isoaspartate O-methyltransferase domain-containing protein 1 [Monomorium pharaonis] protein-L-isoaspartate O-methyltransferase domain-containing protein 1 [Monomorium pharaonis] protein-L-isoaspartate O-methyltransferase domain-containing protein 1 [Monomorium pharaonis] protein-L-isoaspartate O-methyltransferase domain-containing protein 1 [Monomorium pharaonis] protein-L-isoaspartate …	[Cele]GO:0006464#cellular protein modification process;GO:0006479#protein methylation;GO:0004719#protein-L-isoaspartate (D-aspartate) O-methyltransferase activity;GO:0005737#cytoplasm;
Pharaoh_ant_20320	LOC114255380	rNP_Ovary_down	33793	-9.91794	1.5942e-16	1.1236e-13	126007	602.41	863.16	56883.1	182121	899.02	100.09	3081.5	91.18	176.6	182194	189791	29.23	46.93	0	70.29	172.72	307.17	5.54	4.71	0	0	NA	NA	NA	NA	NA	uncharacterized protein LOC114255381 [Monomorium pharaonis]	NA
Pharaoh_ant_05994	LOC105829551	rNP_Ovary_down	155761	-6.53152	2.77225e-16	1.86084e-13	875227	28118.5	11587.2	277995	72468.4	4653.21	725057	51790.9	482838	28578.6	816107	21724.8	2662.41	1370.2	1199.27	7007.92	2225.31	1543.08	263.01	37.65	13589.8	687.96	NA	NA	NA	NA	NA	uncharacterized protein LOC105829551 isoform X1 [Monomorium pharaonis]	NA
Pharaoh_ant_14033	LOC105840663	rNP_Ovary_down	10695.3	-3.55334	6.789e-16	4.3499e-13	22923.7	12806.8	431.58	48174.6	22168.5	844.2	6092.6	32339.2	12349.4	15789.6	18164.8	27608.1	1246.53	1237.11	1288.22	885.26	1065.98	1254.54	1835.51	4009.24	1641.68	1138.96	NA	NA	NA	NA	Dihydrolipoyllysine-residue succinyltransferase component of 2-oxoglutarate dehydrogenase complex OS=Cupriavidus necator (strain ATCC 17699 / H16 / DSM 428 / Stanier 337) OX=381666 GN=sucB PE=3 SV=1	dihydrolipoyllysine-residue succinyltransferase component of 2-oxoglutarate dehydrogenase complex, mitochondrial [Monomorium pharaonis]	[Unip]GO:0016740#transferase activity;GO:0004149#dihydrolipoyllysine-residue succinyltransferase activity;GO:0006099#tricarboxylic acid cycle;GO:0045252#oxoglutarate dehydrogenase complex;GO:0016746#transferase activity, transferring acyl groups;
Pharaoh_ant_18151	LOC105837506	rNP_Ovary_down	13954.5	-2.11467	2.3579e-15	1.44508e-12	23331.8	18665.6	62033.7	13607.8	13035.6	12988.2	20510.7	22464.9	24144.1	16980	16379.7	13316.7	3148.98	2876.31	3703.21	12136.8	3744.03	4620.82	4678.75	3933.95	4405.75	6291.01	NA	NA	NA	NA	Poly(U)-specific endoribonuclease homolog OS=Drosophila melanogaster OX=7227 GN=CG2145 PE=2 SV=1	poly(U)-specific endoribonuclease homolog [Monomorium pharaonis]	[Unip]GO:0004521#endoribonuclease activity;GO:0090502#RNA phosphodiester bond hydrolysis, endonucleolytic;
Pharaoh_ant_07888	LOC105829174	rNP_Ovary_down	8353.33	-3.3703	4.42046e-15	2.59628e-12	14890.8	22595.6	4765.88	15498.5	17727.3	138.39	13464.9	23853.7	9506.03	7268.81	5301.78	35053.8	1250.82	1377.91	939.16	2312.54	2029.91	1639.86	420.81	705.85	684.11	2346.71	NA	NA	NA	NA	NA	uncharacterized protein LOC105203047 [Solenopsis invicta]	[Unip]GO:0016020#membrane;GO:0016021#integral component of membrane;
Pharaoh_ant_01177	LOC105458065	rNP_Ovary_down	3529.91	-4.23823	5.42113e-15	3.05665e-12	2671.1	3811.44	785.92	19695.2	7599.02	117.63	311.01	14811.8	2654.06	7730.8	7093.96	7094.39	242.43	340.45	133.42	474.85	402.14	388.93	459.57	649.38	175.32	15.29	NA	NA	NA	NA	Cytochrome P450 4C1 OS=Blaberus discoidalis OX=6981 GN=CYP4C1 PE=2 SV=1	cytochrome P450 4C1-like [Temnothorax curvispinosus]	[Unip]GO:0055114#oxidation-reduction process;GO:0005506#iron ion binding;GO:0016705#oxidoreductase activity, acting on paired donors, with incorporation or reduction of molecular oxygen;GO:0020037#heme binding;
Pharaoh_ant_20319	LOC105829348	rNP_Ovary_down	70832.9	-8.4626	1.25733e-14	6.81664e-12	311806	668.87	1874.11	46867.5	505837	415.18	257.31	3677.2	1039.21	2212.18	302045	377955	344.73	329.24	79.6	457.67	956.94	843.37	631.22	0	26.68	0	NA	NA	NA	NA	NA	uncharacterized protein LOC105829348 [Monomorium pharaonis]	NA
Pharaoh_ant_06373	LOC105829427	rNP_Ovary_down	27437.7	-1.17775	1.62128e-14	8.46426e-12	37520.1	25248.9	26331.6	22655.8	31204.8	39024.3	43904.2	42121.4	39807.4	32384.8	45460	55473.6	14745.1	12394.2	19975	21803.2	13852.5	13822.8	14697.9	13797	19724.9	17680.6	FBgn0005390	fs(1)M3	female sterile (1) M3	female sterile (1) M3 (fs(1)M3) encodes a protein that is required, along with the products of fs(1)N and clos, for their accumulation at the vitelline membrane and function in vitelline membrane integrity and Torso receptor activation.	NA	uncharacterized protein LOC105829427, partial [Monomorium pharaonis]	[Dmel]GO:0005576#extracellular region;GO:0007362#terminal region determination;GO:0009986#cell surface;GO:0009897#external side of plasma membrane;GO:0008201#heparin binding;GO:0007304#chorion-containing eggshell formation;GO:0008293#torso signaling pathway;GO:0007305#vitelline membrane formation involved in chorion-containing eggshell formation;
Pharaoh_ant_01622	LOC105835676	rNP_Ovary_down	26930.1	-4.37561	4.21411e-14	2.12151e-11	76602.2	47945.1	5393.94	22429.4	57837	7451.42	45436.1	65222.3	34213.9	17721.1	45339.7	144016	3468.78	1745.68	2292.78	3300.51	1878.12	1215.47	166.11	9.41	8448.49	328.69	NA	NA	NA	NA	NA	uncharacterized protein LOC105835676 [Monomorium pharaonis]	NA
Pharaoh_ant_07712	LOC114253743	rNP_Ovary_down	3573.69	-3.16957	7.83357e-14	3.80766e-11	14449.1	4108.45	1188.95	5771.4	7496.76	740.4	8383.06	4237.63	8287.23	3044.7	10242.5	4020.36	811.53	688.6	429.03	1042.25	499.84	501.33	1334.41	84.7	1159.56	99.37	FBgn0038916	dnd	dead end	dead end (dnd) encodes an Arf-like3 GTPase that controls the targeting of exocytosis machinery to specific apical domains in fusion cells during the tracheal branch fusion process.	ADP-ribosylation factor-like protein 3 OS=Taeniopygia guttata OX=59729 GN=ARL3 PE=2 SV=1	ADP-ribosylation factor-like protein 3 [Harpegnathos saltator]	[Dmel]GO:0005525#GTP binding;GO:0035147#branch fusion, open tracheal system;GO:0005737#cytoplasm;GO:0015630#microtubule cytoskeleton;GO:0060271#cilium assembly;
Pharaoh_ant_11818	LOC105831456	rNP_Ovary_down	6011.69	-1.34603	3.07529e-13	1.44498e-10	11466.8	6009.09	5526.61	6173.54	5764.93	5833.28	6145.86	6780.32	12916	10209.5	13475.2	9319.82	2980.48	2789.44	3901.28	2824.88	3402.95	3107.19	3366.48	3453.97	4501.03	2308.49	FBgn0039282	Bili	Band4.1 inhibitor LRP interactor	In progress.	FERM domain-containing protein 8 OS=Danio rerio OX=7955 GN=frmd8 PE=2 SV=1	putative FERM domain-containing protein FRMD8P1 [Monomorium pharaonis]	[Dmel]GO:0090090#negative regulation of canonical Wnt signaling pathway;GO:0005886#plasma membrane;GO:0003674#molecular_function;GO:0005856#cytoskeleton;
Pharaoh_ant_08758	LOC105838757	rNP_Ovary_down	46319	-1.51289	9.3036e-12	4.23044e-09	85231.1	55647.1	47213.8	40449.9	68499.1	81914	83007.6	78381.9	50945	37394.2	58902.5	101137	12461.8	13244.6	23159.1	48921.5	19351.7	23290.4	33955.5	16469.9	22210.8	17229.6	FBgn0262103	Sik3	Salt-inducible kinase 3	In progress.	Serine/threonine-protein kinase SIK3 OS=Mus musculus OX=10090 GN=Sik3 PE=1 SV=3	serine/threonine-protein kinase SIK3 isoform X1 [Monomorium pharaonis]	[Dmel]GO:0042594#response to starvation;GO:0018107#peptidyl-threonine phosphorylation;GO:0005634#nucleus;GO:0035556#intracellular signal transduction;GO:0035331#negative regulation of hippo signaling;GO:0006468#protein phosphorylation;GO:0005737#cytoplasm;GO:0008286#insulin receptor signaling pathway;GO:1905857#positive regulation of pentose-phosphate shunt;GO:0042149#cellular response to glucose…
Pharaoh_ant_13868	LOC105828206	rNP_Ovary_down	1.46839e+06	-3.32843	2.7e-11	1.18935e-08	3.82605e+06	1.21194e+06	1.02875e+06	5.32629e+06	2.41928e+06	302154	1.99967e+06	3.51617e+06	2.03277e+06	1.89707e+06	2.85772e+06	3.41211e+06	382962	174067	110369	728725	329636	408061	14587.2	14408.8	268119	43700.7	NA	NA	NA	NA	NA	bromodomain-containing protein 4A [Monomorium pharaonis]	NA
Pharaoh_ant_10667	LOC118644164	rNP_Ovary_down	3958.95	-5.14005	3.7721e-11	1.61126e-08	10702.6	227.55	260.29	7394.59	11139.6	40.99	18872.3	99	4598.14	1035.92	30411	305.55	188.27	168.82	201.44	147.22	250.36	170.12	539.86	9.41	196.28	137.59	NA	NA	NA	NA	Acyl-CoA Delta(11) desaturase OS=Spodoptera littoralis OX=7109 PE=1 SV=1	acyl-CoA Delta(11) desaturase [Monomorium pharaonis] acyl-CoA Delta(11) desaturase [Monomorium pharaonis] acyl-CoA Delta(11) desaturase [Monomorium pharaonis] acyl-CoA Delta(11) desaturase [Monomorium pharaonis] acyl-CoA Delta(11) desaturase [Monomorium pharaonis] acyl-CoA Delta(11) desaturase [Monomorium pharaonis]	[Unip]GO:0016020#membrane;GO:0016491#oxidoreductase activity;GO:0055114#oxidation-reduction process;GO:0016021#integral component of membrane;GO:0006633#fatty acid biosynthetic process;GO:0016717#oxidoreductase activity, acting on paired donors, with oxidation of a pair of donors resulting in the reduction of molecular oxygen to two molecules of water;GO:0006629#lipid metabolic process;
Pharaoh_ant_00371	LOC105839959	rNP_Ovary_up	8.64075	5.80975	7.30865e-11	3.03008e-08	0	0	0	2.09	0.94	0	0	0	0	0	0	0	30.09	30.12	21.3	19.92	31.4	37.27	5.54	0	11.43	0	NA	NA	NA	NA	NA	uncharacterized protein LOC105839959 [Monomorium pharaonis]	NA
Pharaoh_ant_08281	-	rNP_Ovary_up	1036.09	1.75995	8.50029e-11	3.42343e-08	771.18	584.44	129.31	607.65	736.45	606.27	404.23	203.12	503.94	398.92	501.2	512.13	1990.14	2231.83	1141.35	1060.6	2214.84	1651.28	1375.94	1797.57	1154.8	2216.76	NA	NA	NA	NA	NA	uncharacterized protein LOC112462665, partial [Temnothorax curvispinosus]	NA
Pharaoh_ant_20312	LOC114255367	rNP_Ovary_down	9783.72	-6.40349	2.89484e-10	1.10558e-07	35998.8	78.44	3356.94	3730.41	25801	12379.8	92.36	8399.58	29.93	4518.96	76736.7	42023.3	42.98	49.74	17.56	39.83	104.68	1473.95	0	315.28	51.45	0	NA	NA	NA	NA	NA	venom peptide HsVx1-like [Monomorium pharaonis]	NA
Pharaoh_ant_05003	LOC105837203	rNP_Ovary_down	29743.8	-1.12975	2.90198e-10	1.10558e-07	34077.8	25768.7	51462.4	28220.7	28865	36329.9	47150.9	40743.9	47418.8	47039.1	61245	25560.8	12457.5	12683.5	16074.1	30534.4	17169.1	15932.1	15401.1	24027.2	17144.7	19056.5	FBgn0038286	CG6966	-	Insufficient genetic data for FlyBase to solicit a summary.	Protein fem-1 homolog CG6966 OS=Drosophila melanogaster OX=7227 GN=CG6966 PE=2 SV=2	protein fem-1 homolog CG6966 isoform X1 [Monomorium pharaonis]	[Dmel]GO:0051438#regulation of ubiquitin-protein transferase activity;GO:0006511#ubiquitin-dependent protein catabolic process;GO:0000151#ubiquitin ligase complex;
Pharaoh_ant_05712	LOC105829985	rNP_Ovary_down	3355.25	-5.63198	3.29669e-10	1.2229e-07	3101.56	11811.6	30.23	14624.9	9272.68	27.68	5241.19	9877.74	5124.36	1490.03	3804.01	8195.35	237.27	195.44	0	196.81	232.91	274.71	0	9.41	67.65	0	FBgn0260942	bond	james bond	james bond (bond) encodes a member of the Elov1 family of enzymes that function as very long chain fatty acid elongases. It contributes to sperm generation and the production of the male sex pheromone CH503 in the ejaculatory bulb.	Elongation of very long chain fatty acids protein 7 OS=Bos taurus OX=9913 GN=ELOVL7 PE=2 SV=1	elongation of very long chain fatty acids protein AAEL008004 [Monomorium pharaonis]	[Dmel]GO:0030497#fatty acid elongation;GO:0034625#fatty acid elongation, monounsaturated fatty acid;GO:0000212#meiotic spindle organization;GO:0042761#very long-chain fatty acid biosynthetic process;GO:0042811#pheromone biosynthetic process;GO:0019367#fatty acid elongation, saturated fatty acid;GO:0030176#integral component of endoplasmic reticulum membrane;GO:0034626#fatty acid elongation, polyu…
Pharaoh_ant_05763	LOC105837711	rNP_Ovary_down	10182.8	-1.69923	3.8923e-10	1.40682e-07	16813.2	14967.3	9120.33	4994.75	13517.8	17045.3	17280.8	18388.3	19284.9	16631.5	16316.6	13906.7	2292.75	2039.19	3041.72	8837.8	2634.43	2736.9	11508.6	4117.47	4777.35	3768.49	FBgn0010441	pll	pelle	Pelle (pll) encodes a tyrosine kinase-like family serine-threonine protein kinase that functions in the Toll pathway, a signaling cascade that plays key roles in various developmental and immune processes, notably embryonic dorso-ventral patterning and regulation of antimicrobial peptide production.	Serine/threonine-protein kinase pelle OS=Drosophila melanogaster OX=7227 GN=pll PE=1 SV=1	serine/threonine-protein kinase pelle [Solenopsis invicta]	[Dmel]GO:0046777#protein autophosphorylation;GO:0048262#determination of dorsal/ventral asymmetry;GO:0005737#cytoplasm;GO:2000060#positive regulation of ubiquitin-dependent protein catabolic process;GO:0045732#positive regulation of protein catabolic process;GO:0006915#apoptotic process;GO:0035172#hemocyte proliferation;GO:0007352#zygotic specification of dorsal/ventral axis;GO:0035332#positive r…
Pharaoh_ant_05084	LOC105829122	rNP_Ovary_down	29494.1	-2.01959	4.46468e-10	1.57335e-07	83212	11804.4	14563	35251.2	53466.1	13068.1	37431.9	36473.8	39584	18372.3	130645	64381.4	9110.81	10322.1	18268.6	10089.7	7377.27	7963.05	10924.5	13641.8	15383	7536.98	NA	NA	NA	NA	Putative inorganic phosphate cotransporter OS=Drosophila melanogaster OX=7227 GN=Picot PE=2 SV=1	putative inorganic phosphate cotransporter isoform X1 [Monomorium pharaonis]	[Unip]GO:0022857#transmembrane transporter activity;GO:0016020#membrane;GO:0055085#transmembrane transport;GO:0016021#integral component of membrane;
Pharaoh_ant_20231	LOC114254724	rNP_Ovary_down	62416.3	-5.00718	5.23781e-10	1.80079e-07	190321	97093.9	24375.2	69484.2	121420	7400.32	85804.5	159224	64604.4	50123.3	122025	346606	1471.76	1199.28	1376.42	12318.3	335.85	812.11	5.54	9.41	16841.7	305.76	NA	NA	NA	NA	Defensin OS=Formica aquilonia OX=258703 PE=3 SV=1	defensin-like [Monomorium pharaonis]	[Unip]GO:0006952#defense response;GO:0005576#extracellular region;
Pharaoh_ant_14239	LOC105835424	rNP_Ovary_down	19868.8	-0.978062	1.05213e-09	3.53116e-07	30034	18530.9	17097	16576.7	26928.7	25774.7	32933.4	30298.9	32419.5	19513.8	28646.9	28423.3	10551.6	9741.33	15025.1	20556.7	11414.4	10352.5	14847.4	14959.4	12993.4	9493.84	FBgn0035993	Nf-YA	Nuclear factor Y-box A	Nuclear factor Y-box A (Nf-YA) encodes a subunit of the nuclear transcription factor Y (NF-Y), also known as the CCAAT motif-binding factor (CBF). It is involved in eye and thorax development via gene expression regulation.	Nuclear transcription factor Y subunit alpha OS=Rattus norvegicus OX=10116 GN=Nfya PE=1 SV=1	nuclear transcription factor Y subunit alpha [Monomorium pharaonis]	[Dmel]GO:0010723#positive regulation of transcription from RNA polymerase II promoter in response to iron;GO:0045466#R7 cell differentiation;GO:0000978#RNA polymerase II cis-regulatory region sequence-specific DNA binding;GO:0045893#positive regulation of transcription, DNA-templated;GO:0005634#nucleus;GO:0003700#DNA-binding transcription factor activity;GO:0006355#regulation of transcription, DN…
Pharaoh_ant_20315	LOC114255374	rNP_Ovary_down	3595.47	-4.92011	1.31671e-09	4.31634e-07	17733	698.22	673.4	1359.79	8987.48	193.22	292.11	440.38	330.63	766.3	26194.6	19307.6	178.81	105.78	90.44	425.65	269.55	204.38	52.6	0	139.11	657.38	NA	NA	NA	NA	NA	uncharacterized protein LOC114255374 [Monomorium pharaonis]	NA
Pharaoh_ant_05713	LOC105829987	rNP_Ovary_down	5620.55	-2.20848	1.75859e-09	5.63389e-07	6786.4	1829.97	1146.97	17659.5	17703.8	1907.7	5190.5	8681.78	7224.36	4173.65	21364.8	11098.7	1956.61	1480.18	1957.18	2297.31	1408.81	2498.86	1284.58	1769.34	2671.66	1559.37	FBgn0038986	sit	stuck in traffic	Insufficient genetic data for FlyBase to solicit a summary.	Elongation of very long chain fatty acids protein AAEL008004 OS=Aedes aegypti OX=7159 GN=AAEL008004 PE=2 SV=2	elongation of very long chain fatty acids protein AAEL008004 [Monomorium pharaonis] elongation of very long chain fatty acids protein AAEL008004 [Monomorium pharaonis] elongation of very long chain fatty acids protein AAEL008004 [Monomorium pharaonis]	[Dmel]GO:0030497#fatty acid elongation;GO:0034625#fatty acid elongation, monounsaturated fatty acid;GO:0035209#pupal development;GO:0042761#very long-chain fatty acid biosynthetic process;GO:0019367#fatty acid elongation, saturated fatty acid;GO:0030176#integral component of endoplasmic reticulum membrane;GO:0034626#fatty acid elongation, polyunsaturated fatty acid;GO:0009922#fatty acid elongase …
Pharaoh_ant_20313	LOC114255374	rNP_Ovary_down	4519.81	-6.51064	1.9959e-09	6.25204e-07	17648.9	85.03	35.27	9516.42	31085.6	40.99	36.94	62.02	13.23	141.91	23523.9	16343.7	32.67	23.82	169.3	40.22	61.06	87.16	0	395.28	92.42	0	NA	NA	NA	NA	NA	uncharacterized protein LOC114255374 [Monomorium pharaonis]	NA
Pharaoh_ant_10698	LOC105834735	rNP_Ovary_down	21499.3	-1.21052	2.16256e-09	6.62685e-07	27953.3	17784.7	35765.9	16791.6	25392.9	27592.5	31780	27837	31097	28988.5	49522.2	27212.3	7137	6382.37	13312.3	16215.1	9321.69	10133.7	11339.7	13877	13859.5	23688.7	FBgn0033738	DUBAI	Deubiquitinating apoptotic inhibitor	In progress.	Ubiquitin carboxyl-terminal hydrolase 38 OS=Homo sapiens OX=9606 GN=USP38 PE=1 SV=2	ubiquitin carboxyl-terminal hydrolase 35 [Monomorium pharaonis]	[Dmel]GO:0004843#thiol-dependent ubiquitin-specific protease activity;GO:0016579#protein deubiquitination;GO:0005634#nucleus;GO:1903051#negative regulation of proteolysis involved in cellular protein catabolic process;GO:0004197#cysteine-type endopeptidase activity;GO:0005829#cytosol;GO:0006511#ubiquitin-dependent protein catabolic process;GO:0043066#negative regulation of apoptotic process;GO:00…
Pharaoh_ant_13329	LOC105835290	rNP_Ovary_down	62776.1	-1.34023	2.24469e-09	6.73215e-07	113562	52542.2	43047.4	120301	73799.6	64305.6	97807.6	98338.8	86577.4	57108.3	127588	104137	42849.5	32735.7	30429.9	53284.5	34395	42966.9	21350.6	27758.8	44736.9	11450.7	FBgn0261456	hpo	hippo	hippo (hpo) encodes a kinase in the Salvador-Warts-Hippo pathway. It controls tissue growth by controlling cell growth, proliferation and apoptosis. It has several roles in post-mitotic cells including fate specification of photoreceptors and tiling of dendritic neurons.	Serine/threonine-protein kinase 3 OS=Homo sapiens OX=9606 GN=STK3 PE=1 SV=2	serine/threonine-protein kinase 3 isoform X1 [Monomorium pharaonis]	[Dmel]GO:0007298#border follicle cell migration;GO:0046777#protein autophosphorylation;GO:0007406#negative regulation of neuroblast proliferation;GO:0043524#negative regulation of neuron apoptotic process;GO:0005737#cytoplasm;GO:0060253#negative regulation of glial cell proliferation;GO:0090090#negative regulation of canonical Wnt signaling pathway;GO:0008285#negative regulation of cell populatio…
Pharaoh_ant_20318	LOC114255382	rNP_Ovary_down	25304.8	-6.33907	2.38343e-09	6.94733e-07	168209	529.35	7451.09	1132.89	31841.8	54091.1	45.96	54882	513.69	8254.28	9694.61	214389	116.92	121.19	22.05	101.14	303.57	4245.12	85.82	0	1.91	672.67	NA	NA	NA	NA	NA	uncharacterized protein LOC114255382 [Monomorium pharaonis]	NA
Pharaoh_ant_02866	LOC105838105	rNP_Ovary_down	85505.2	-2.80917	2.415e-09	6.94733e-07	87916.2	180372	57816.9	315561	178413	18130.6	101190	323221	28781.9	83380.1	55062.3	251394	32437.2	21599.6	10712	54190.9	15361.7	19476.9	2522.09	2461.07	37407.9	3707.34	NA	NA	NA	NA	NA	uncharacterized protein LOC105838105 [Monomorium pharaonis]	NA
Pharaoh_ant_00251	LOC115233172	rNP_Ovary_up	41.032	4.84507	4.81398e-09	1.35716e-06	0	13.17	0	0.52	0	0	2.58	6.26	0	3.15	2.34	7.42	41.26	71.45	113.99	78.88	65.42	52.9	0	367.04	45.73	30.58	NA	NA	NA	NA	NA	hypothetical protein DMN91_000065 [Ooceraea biroi]	NA
Pharaoh_ant_08481	LOC105835408	rNP_Ovary_down	5049.2	-1.72644	6.655e-09	1.83939e-06	12296.9	6864.79	3267.94	4055.89	7799.78	5014.63	10217.3	5070.59	5026.22	3298.56	10577.9	15245.2	1512.16	1499.1	3856.81	1463.2	1411.43	1151.75	3496.6	1195.24	4238.06	2522.52	FBgn0020908	Scp1	Sarcoplasmic calcium-binding protein 1	Insufficient genetic data for FlyBase to solicit a summary.	Sarcoplasmic calcium-binding protein 1 OS=Astacus leptodactylus OX=6717 PE=1 SV=1	sarcoplasmic calcium-binding protein 1 isoform X1 [Monomorium pharaonis]	[Dmel]GO:0005509#calcium ion binding;GO:0005783#endoplasmic reticulum;
Pharaoh_ant_15089	LOC105833246	rNP_Ovary_down	14000	-2.48336	1.17965e-08	3.1883e-06	16510.3	31534.1	44283.4	24821.4	22395.5	3768.03	24130.7	38488.5	9038.97	26257.6	16736	10089.2	2462.1	1279.14	377.83	16058.5	2279.39	1515.43	1032.65	2122.26	6809.67	6008.18	FBgn0036128	Elo68beta	Elongase 68beta	Insufficient genetic data for FlyBase to solicit a summary.	Elongation of very long chain fatty acids protein 4 OS=Mus musculus OX=10090 GN=Elovl4 PE=1 SV=2	elongation of very long chain fatty acids protein 4 [Monomorium pharaonis]	[Dmel]GO:0030497#fatty acid elongation;GO:0034625#fatty acid elongation, monounsaturated fatty acid;GO:0042761#very long-chain fatty acid biosynthetic process;GO:0019367#fatty acid elongation, saturated fatty acid;GO:0034626#fatty acid elongation, polyunsaturated fatty acid;GO:0030176#integral component of endoplasmic reticulum membrane;GO:0009922#fatty acid elongase activity;GO:0030148#sphingoli…
Pharaoh_ant_05029	LOC105835704	rNP_Ovary_down	9882.35	-1.33749	1.19878e-08	3.1883e-06	14004.7	5368.36	14084.4	15414	11522.4	7533.39	12296.5	13998.7	15591.6	15029.6	27301	11360.9	4723.04	2940.75	6471.73	5921.94	3897.56	5269.43	3280.66	4235.11	11677.5	5488.39	NA	NA	NA	NA	Pancreatic triacylglycerol lipase (Fragment) OS=Myocastor coypus OX=10157 GN=PNLIP PE=2 SV=1	pancreatic triacylglycerol lipase-like [Monomorium pharaonis]	[Unip]GO:0052689#carboxylic ester hydrolase activity;GO:0005576#extracellular region;GO:0006629#lipid metabolic process;
Pharaoh_ant_22017	LOC105840046	rNP_Ovary_down	26001.1	-0.81677	1.54607e-08	4.03581e-06	32322.3	26781.3	41124.6	32859.2	27380.9	33166	34781.4	31269	31223.7	32600.9	26196.9	38628.9	14340.2	14485.9	16954.6	33807.2	21302.2	18848.8	17253.2	18738	12670.4	15288	FBgn0039215	CG6695	-	In progress.	CLK4-associating serine/arginine rich protein OS=Bos taurus OX=9913 GN=CLASRP PE=2 SV=1	CLK4-associating serine/arginine rich protein isoform X1 [Monomorium pharaonis]	NA
Pharaoh_ant_11021	LOC105836792	rNP_Ovary_down	10328.5	-1.03815	1.64751e-08	4.10972e-06	16412.2	8925.9	23021.7	8255.73	11114.3	12499	12284.4	12460.8	8168.21	13277.8	17775.8	17438.5	4717.02	4699.04	10717.6	6474.49	5815.8	5472.6	6921.22	7976.13	6262.76	6535.61	WBGene00003834	NA	nxf-1	NA	Nuclear RNA export factor 2 OS=Homo sapiens OX=9606 GN=NXF2 PE=1 SV=1	nuclear RNA export factor 1 [Monomorium pharaonis] nuclear RNA export factor 1 [Monomorium pharaonis]	[Cele]GO:0006406#mRNA export from nucleus;GO:0005654#nucleoplasm;GO:0005643#nuclear pore;GO:0005634#nucleus;GO:0003723#RNA binding;GO:0005635#nuclear envelope;GO:0005737#cytoplasm;GO:0051028#mRNA transport;GO:0003676#nucleic acid binding;GO:0005515#protein binding;GO:0005730#nucleolus;
Pharaoh_ant_17748	LOC105833534	rNP_Ovary_down	49478.3	-1.72317	1.64948e-08	4.10972e-06	84834.3	23205.2	80129.9	81384.3	50180.7	46097.8	71754.1	88965.1	89750.8	61425.4	127441	64001.7	25633.7	15142.3	18749.6	43504.5	17901.9	29858.3	6796.64	4042.18	42549.2	15173.3	FBgn0284244	l(2)k05911	lethal (2) k05911	In progress.	Serine proteinase stubble OS=Drosophila melanogaster OX=7227 GN=Sb PE=2 SV=2	proclotting enzyme [Monomorium pharaonis]	[Dmel]GO:0006508#proteolysis;GO:0005615#extracellular space;GO:0004252#serine-type endopeptidase activity;
Pharaoh_ant_17771	LOC105833948	rNP_Ovary_down	27170.9	-0.839511	1.66185e-08	4.10972e-06	39268.6	20783	40254.7	26976.1	42162.4	36890.3	33785.3	38188.1	23933.2	26765.3	45518.4	33325.7	14978.9	14131.4	23917	19133	17013.9	23143.2	18828.5	14869.9	25723.7	18169.8	FBgn0035173	CG13907	-	Insufficient genetic data for FlyBase to solicit a summary.	Monocarboxylate transporter 12 OS=Mus musculus OX=10090 GN=Slc16a12 PE=1 SV=1	monocarboxylate transporter 12 isoform X1 [Monomorium pharaonis]	[Dmel]GO:0016021#integral component of membrane;GO:0055085#transmembrane transport;GO:0015718#monocarboxylic acid transport;GO:0008028#monocarboxylic acid transmembrane transporter activity;
Pharaoh_ant_08810	LOC105831468	rNP_Ovary_down	10911.1	-0.940074	1.80766e-08	4.39323e-06	15628.4	6692.93	18401.9	12508.3	13372.4	10600.9	11932.2	11542	14437.6	14230.2	18655.5	19327.4	5502.76	4680.83	7829.09	7915.83	6314.78	7815.17	5885.81	8192.59	8127.4	10449.3	FBgn0003748	Treh	Trehalase	Trehalase (Treh) encodes an enzyme that hydrolyzes the the disaccharide trehalose to two molecules of glucose in either the cytoplasm or the extracellular space.	Trehalase OS=Apis mellifera OX=7460 PE=1 SV=1	trehalase isoform X3 [Monomorium pharaonis]	[Dmel]GO:0005993#trehalose catabolic process;GO:0097150#neuronal stem cell population maintenance;GO:0005737#cytoplasm;GO:0004555#alpha,alpha-trehalase activity;GO:0005991#trehalose metabolic process;
Pharaoh_ant_04744	LOC105832664	rNP_Ovary_down	30709	-0.878512	2.0153e-08	4.81486e-06	38665.7	19553	33643.3	36042.4	36896.5	43760	39279.1	44858.6	45703.7	27247.8	62324.5	36927.9	20296.9	19698.4	18559	30315.7	20374.1	21029	17660.2	20065	26621.3	16075.3	FBgn0034110	Atg9	Autophagy-related 9	Autophagy-related 9 (Atg9) encodes an integral membrane protein acting as a membrane carrier for forming autophagosomes. It regulates TOR and JNK signaling pathways via autophagy.	Autophagy-related protein 9A OS=Homo sapiens OX=9606 GN=ATG9A PE=1 SV=3	autophagy-related protein 9A [Monomorium pharaonis]	[Dmel]GO:0006914#autophagy;GO:0035069#larval midgut histolysis;GO:0032007#negative regulation of TOR signaling;GO:0003674#molecular_function;GO:0000422#autophagy of mitochondrion;GO:0000045#autophagosome assembly;GO:0061723#glycophagy;GO:0030054#cell junction;GO:0005737#cytoplasm;GO:0060729#intestinal epithelial structure maintenance;GO:0046330#positive regulation of JNK cascade;GO:0009267#cellul…
Pharaoh_ant_02916	LOC105835730	rNP_Ovary_down	29761.4	-1.30939	2.36059e-08	5.54582e-06	40698.8	23542.9	65226	32570.7	35525.9	46422.5	47843	51874.5	41188.4	34237.5	37736.3	33131.5	8256.3	8288.47	12622.8	42648.9	13736.5	17185.5	17012.4	9199.6	15408.7	20394.2	WBGene00004892	NA	sms-1	NA	Phosphatidylcholine:ceramide cholinephosphotransferase 1 OS=Mus musculus OX=10090 GN=Sgms1 PE=1 SV=2	phosphatidylcholine:ceramide cholinephosphotransferase 2 isoform X1 [Monomorium pharaonis]	[Cele]GO:0047493#ceramide cholinephosphotransferase activity;GO:0016020#membrane;GO:0030148#sphingolipid biosynthetic process;GO:0006686#sphingomyelin biosynthetic process;GO:0000139#Golgi membrane;GO:0006665#sphingolipid metabolic process;GO:0005887#integral component of plasma membrane;GO:0030173#integral component of Golgi membrane;GO:0030176#integral component of endoplasmic reticulum membran…
Pharaoh_ant_15824	LOC105836497	rNP_Ovary_down	16442.3	-0.949416	2.63759e-08	6.09499e-06	21562.3	31099.9	21416.2	19490.8	18281.7	12308.5	26477	21917	12034.1	15177.8	21682.6	31242.5	10553.3	12114	13726.8	11540.5	10168.7	11101.5	6417.36	14286.4	9095.44	10036.6	FBgn0003559	su(f)	suppressor of forked	suppressor of forked (su(f)) is an essential gene that encodes a protein involved in mRNA 3'-end processing (the nuclear cleavage/polyadenylation reaction) and alternative poly(A) site utilization. su(f) product accumulates in dividing cells where it is required for mitosis progression.	Protein suppressor of forked OS=Drosophila melanogaster OX=7227 GN=su(f) PE=1 SV=2	protein suppressor of forked [Monomorium pharaonis]	[Dmel]GO:0005848#mRNA cleavage stimulating factor complex;GO:0005634#nucleus;GO:0006397#mRNA processing;GO:1903220#positive regulation of malate dehydrogenase (decarboxylating) (NADP+) activity;GO:0003729#mRNA binding;GO:0031123#RNA 3'-end processing;
Pharaoh_ant_11748	LOC105835352	rNP_Ovary_down	34671	-1.61373	2.70213e-08	6.14342e-06	73601.6	41375	32377.1	23943.6	54114.4	55055.6	53010.3	48126.2	37640.6	19222.1	63259.1	97811.1	10879.2	9590.02	30801.4	19268.1	12204.7	15480.7	18936.5	17923.9	25526.5	2614.25	FBgn0038950	CG5382	-	Insufficient genetic data for FlyBase to solicit a summary.	Zinc finger protein-like 1 OS=Xenopus tropicalis OX=8364 GN=zfpl1 PE=2 SV=1	zinc finger protein-like 1 [Monomorium pharaonis]	[Dmel]GO:0012505#endomembrane system;GO:0008270#zinc ion binding;GO:0005794#Golgi apparatus;GO:0033227#dsRNA transport;
Pharaoh_ant_15225	LOC105838539	rNP_Ovary_down	14660.3	-1.13565	3.91017e-08	8.74885e-06	18279.8	10467.2	33438.4	14864.3	12350.8	18267.9	18968.5	20031.4	35638.7	17577.6	22130.1	11829.8	6797.43	6946.98	8544.77	12656.1	9355.71	7703.97	14202.4	5477.41	8817.22	8179.07	FBgn0030530	jub	Ajuba LIM protein	Ajuba LIM protein (jub) encodes a LIM domain-containing protein that binds to and inhibits activation of the Hippo pathway kinase encoded by wts. It localizes to adherens junctions in a tension-dependent manner.	LIM domain-containing protein jub OS=Drosophila melanogaster OX=7227 GN=jub PE=1 SV=3	LIM domain-containing protein jub [Monomorium pharaonis]	[Dmel]GO:0000278#mitotic cell cycle;GO:0005911#cell-cell junction;GO:0003714#transcription corepressor activity;GO:0001666#response to hypoxia;GO:0005912#adherens junction;GO:0005634#nucleus;GO:0006355#regulation of transcription, DNA-templated;GO:0035331#negative regulation of hippo signaling;GO:0045179#apical cortex;GO:0071539#protein localization to centrosome;GO:0045177#apical part of cell;GO…
Pharaoh_ant_03928	LOC105839539	rNP_Ovary_down	4473.2	-4.38906	4.32468e-08	9.38225e-06	7564.6	3835.99	26.87	37044.4	6106.42	12.24	1683.49	6342.21	8381.9	10679.3	6772.67	6181.46	206.32	278.8	165.56	200.33	395.16	195.97	249.16	0	61.93	2025.66	NA	NA	NA	NA	NA	uncharacterized protein MAL13P1.304-like [Monomorium pharaonis]	NA
Pharaoh_ant_06891	-	rNP_Ovary_up	51.0123	3.69745	4.32638e-08	9.38225e-06	16.83	2.4	23.51	13.04	7.51	5.32	3.44	3.41	11.14	3.15	4.67	0	75.65	43.43	23.17	40.22	32.28	40.88	11.07	461.16	9.53	290.47	NA	NA	NA	NA	NA	uncharacterized protein LOC105276340 [Ooceraea biroi]	[Unip]GO:0003676#nucleic acid binding;
Pharaoh_ant_13948	LOC105838091	rNP_Ovary_down	24295.8	-1.7592	4.4458e-08	9.49515e-06	34045.6	15711.6	65148.8	31112.9	16600.6	28803.4	36163.4	51597.4	36513	24136.9	70855.5	18227.7	6788.83	5026.18	9412.17	28048.8	7804.71	13341.3	3826.05	3237.51	9324.11	18781.3	FBgn0023441	fus	fusilli	In progress.	RNA-binding protein fusilli OS=Drosophila melanogaster OX=7227 GN=fus PE=2 SV=1	RNA-binding protein fusilli isoform X1 [Monomorium pharaonis]	[Dmel]GO:0005634#nucleus;GO:0003723#RNA binding;GO:0005654#nucleoplasm;GO:1990904#ribonucleoprotein complex;GO:0043484#regulation of RNA splicing;GO:0003729#mRNA binding;
Pharaoh_ant_07368	LOC105835206	rNP_Ovary_down	27456.8	-1.07632	4.52518e-08	9.52043e-06	35411.3	23430.3	50307.1	15323.8	31200.1	42603.3	36210.6	34555.9	38218.3	30002.4	44823.3	50852	15371.8	14992.4	13464.8	22144.5	11929.1	11647.9	24706	28888.2	15444.9	12520.9	FBgn0036141	wls	wntless	wntless (wls) encodes a multiple-pass transmembrane protein specifically required for the secretion of Wnt proteins. Its roles include growth regulation, cell survival and developmental patterning.	Protein wntless OS=Drosophila pseudoobscura pseudoobscura OX=46245 GN=wls PE=3 SV=2	protein wntless [Monomorium pharaonis]	[Dmel]GO:0061355#Wnt protein secretion;GO:0050714#positive regulation of protein secretion;GO:0033157#regulation of intracellular protein transport;GO:0008587#imaginal disc-derived wing margin morphogenesis;GO:0006886#intracellular protein transport;GO:0045211#postsynaptic membrane;GO:0007476#imaginal disc-derived wing morphogenesis;GO:0031301#integral component of organelle membrane;GO:0030285#i…
Pharaoh_ant_14259	LOC118648471	rNP_Ovary_up	53.5855	4.53598	4.96552e-08	1.02932e-05	14.02	0	0	8.87	4.69	0.53	3.01	6.26	9.74	7.88	2.34	0	41.26	133.8	12.33	24.6	6.11	52.3	191.03	0	48.59	611.52	NA	NA	NA	NA	Protein ALP1-like OS=Arabidopsis thaliana OX=3702 GN=At3g55350 PE=2 SV=1	nuclease harbi1-like protein, partial [Lasius niger]	NA
Pharaoh_ant_06341	LOC105840061	rNP_Ovary_down	19517.6	-0.829744	5.2926e-08	1.08123e-05	21635.2	16005.1	22291.2	17181.2	21444.2	23456.1	27795.8	25459.3	40394.2	22356.7	30157.5	24156.8	11474.9	10817.3	13801.2	16712.2	11255.6	11501.9	15777.6	16197	19051.3	10464.6	FBgn0267390	dop	drop out	drop out (dop) encodes a microtubule-associated Ser/Thr (MAST) protein kinase. Among its potential substrates is the microtubule motor Dynein. The product of dop is required for membrane growth and polarity during cell formation in the early cleavage stage embryo.	Microtubule-associated serine/threonine-protein kinase 2 OS=Homo sapiens OX=9606 GN=MAST2 PE=1 SV=2	microtubule-associated serine/threonine-protein kinase 3 isoform X1 [Monomorium pharaonis]	[Dmel]GO:0035220#wing disc development;GO:0009047#dosage compensation by hyperactivation of X chromosome;GO:0045793#positive regulation of cell size;GO:0007298#border follicle cell migration;GO:0007349#cellularization;GO:0035556#intracellular signal transduction;GO:2000579#positive regulation of ATP-dependent microtubule motor activity, minus-end-directed;GO:0072659#protein localization to plasma…
Pharaoh_ant_05083	LOC105829123	rNP_Ovary_down	24907.3	-1.54026	5.37441e-08	1.08225e-05	63988.5	12968.5	17891.4	25572.5	42737.4	14644.7	28343.9	27266.9	35900.4	16223.2	89054.2	51341.9	10324.7	11779.1	20474.3	11006.2	8328.98	8687.4	12942.7	13618.2	17336.2	7529.33	FBgn0050381	PIG-X	Phosphatidylinositol glycan anchor biosynthesis class X	In progress.	Phosphatidylinositol-glycan biosynthesis class X protein OS=Homo sapiens OX=9606 GN=PIGX PE=2 SV=3	uncharacterized protein LOC105829123 [Monomorium pharaonis]	[Dmel]GO:0006506#GPI anchor biosynthetic process;GO:0003674#molecular_function;GO:0005575#cellular_component;GO:0008150#biological_process;GO:0005789#endoplasmic reticulum membrane;
Pharaoh_ant_04494	LOC105841045	rNP_Ovary_down	484.705	-4.28626	6.68728e-08	1.32766e-05	129	841.33	4137.82	64.68	14.07	240.59	363.85	49.5	1500.7	2631.59	251.19	2.47	22.35	26.62	3.36	69.9	125.62	84.16	5.54	9.41	13.34	76.44	NA	NA	NA	NA	NA	uncharacterized protein LOC105841045 [Monomorium pharaonis]	[Unip]GO:0003676#nucleic acid binding;GO:0015074#DNA integration;
Pharaoh_ant_10317	LOC105836331	rNP_Ovary_up	3973.16	0.962563	7.17155e-08	1.40403e-05	2822.53	2831.79	2759.1	3322.53	3908.33	2675.25	2385.83	2622.91	1548.72	3853.57	1669.51	2911.98	6316.87	7533.31	3300.33	3993.25	5173.77	4184.4	5924.57	6719.71	6341.85	4609.33	FBgn0032042	CG13398	-	Insufficient genetic data for FlyBase to solicit a summary.	Fibroblast growth factor receptor substrate 2 OS=Homo sapiens OX=9606 GN=FRS2 PE=1 SV=4	fibroblast growth factor receptor substrate 2 [Monomorium pharaonis]	NA
Pharaoh_ant_05060	LOC105831102	rNP_Ovary_down	19590.8	-1.07064	7.89115e-08	1.52375e-05	26286.1	15951.8	31896.8	19151.8	26665	26800.4	29175.1	28970.4	35079.1	16076.5	30108.4	22436.1	8069.75	7810.02	19111.7	15712.2	10558.6	11436.3	17942.6	10427.8	16103.3	5228.49	FBgn0029819	Usp30	Ubiquitin specific protease 30	Insufficient genetic data for FlyBase to solicit a summary.	Ubiquitin carboxyl-terminal hydrolase 30 homolog OS=Drosophila melanogaster OX=7227 GN=Usp30 PE=2 SV=1	ubiquitin carboxyl-terminal hydrolase 30 homolog [Monomorium pharaonis]	[Dmel]GO:0004843#thiol-dependent ubiquitin-specific protease activity;GO:0035871#protein K11-linked deubiquitination;GO:0016579#protein deubiquitination;GO:0005634#nucleus;GO:0004197#cysteine-type endopeptidase activity;GO:0005829#cytosol;GO:0006511#ubiquitin-dependent protein catabolic process;GO:0044313#protein K6-linked deubiquitination;GO:1901562#response to paraquat;
MPGPB.10531.1	LOC118645167	rNP_Ovary_up	3082.78	1.52345	8.25916e-08	1.57326e-05	842.69	1443.14	1585.27	2995.49	1987	1427.58	1078.65	1223.27	3426.68	607.05	1505.95	1848.13	5562.08	8046.09	2044.26	3688.66	5979.8	6548.61	5636.64	3990.42	1836.05	4517.6	NA	NA	NA	NA	NA	PREDICTED: uncharacterized protein LOC108729170 [Trachymyrmex zeteki]	NA
Pharaoh_ant_14202	LOC105830806	rNP_Ovary_down	3250.27	-1.64985	9.16231e-08	1.72203e-05	7187.42	4910.26	3911.11	4321.9	4574.42	3171.34	7384.74	5700.43	3002.09	5349.91	2925.44	4079.74	1522.48	1773	900.29	3724.2	1818.8	1660.9	251.93	404.69	1570.22	1360.63	NA	NA	NA	NA	Insulin-degrading enzyme OS=Rattus norvegicus OX=10116 GN=Ide PE=1 SV=1	insulin-degrading enzyme [Monomorium pharaonis]	[Unip]GO:0003824#catalytic activity;GO:0006508#proteolysis;GO:0046872#metal ion binding;GO:0004222#metalloendopeptidase activity;
Pharaoh_ant_15172	LOC105836449	rNP_Ovary_down	14992.7	-1.17804	1.17806e-07	2.18499e-05	23686.5	17459.6	14979.4	10760.4	15515.1	24105.5	19496.5	17772.1	29336.6	12965.6	25029.8	29964.7	6379.63	6634.56	14070.6	10771.6	6145.54	7902.34	12461	12771.2	8649.53	2981.16	WBGene00020444	NA	T12B3.1	NA	Protein tyrosine phosphatase domain-containing protein 1 OS=Bos taurus OX=9913 GN=PTPDC1 PE=2 SV=2	PREDICTED: uncharacterized protein LOC108764207 [Trachymyrmex cornetzi]	[Cele]GO:0060271#cilium assembly;GO:0008138#protein tyrosine/serine/threonine phosphatase activity;GO:0035335#peptidyl-tyrosine dephosphorylation;GO:0006470#protein dephosphorylation;GO:0016311#dephosphorylation;GO:0004725#protein tyrosine phosphatase activity;GO:0016791#phosphatase activity;GO:0005737#cytoplasm;
Pharaoh_ant_00596	LOC105829459	rNP_Ovary_down	16745.7	-1.25244	1.29562e-07	2.37183e-05	30457.5	13608	19962	21506.7	21317.6	20550.9	20432.9	24127.4	28144.3	17407.3	23390.7	32066.4	11027.9	7191.46	13655.8	9077.18	8980.61	11314.3	3444	7519.67	20166	3057.6	WBGene00019616	NA	nmur-2	NA	Neuropeptides capa receptor OS=Drosophila melanogaster OX=7227 GN=CapaR PE=2 SV=3	neuropeptides capa receptor [Monomorium pharaonis]	[Cele]GO:0007186#G protein-coupled receptor signaling pathway;GO:0008188#neuropeptide receptor activity;GO:0007165#signal transduction;GO:0016021#integral component of membrane;GO:0007218#neuropeptide signaling pathway;GO:0004930#G protein-coupled receptor activity;
Pharaoh_ant_01641	LOC105833864	rNP_Ovary_up	3.36687	5.41162	1.31597e-07	2.37819e-05	0	0	0	0.52	0	0	0	0	0	0	0	0	12.04	13.31	0	12.89	20.94	9.62	0	0	4.76	0	NA	NA	NA	NA	G-protein coupled receptor Mth2 OS=Drosophila simulans OX=7240 GN=mth2 PE=3 SV=1	probable G-protein coupled receptor Mth-like 10 [Monomorium pharaonis]	[Unip]GO:0004888#transmembrane signaling receptor activity;GO:0016020#membrane;GO:0004930#G protein-coupled receptor activity;GO:0016021#integral component of membrane;GO:0007186#G protein-coupled receptor signaling pathway;GO:0007166#cell surface receptor signaling pathway;
Pharaoh_ant_08436	LOC105838381	rNP_Ovary_up	13885.1	1.05105	1.39105e-07	2.48206e-05	7919.34	6916.29	14055.8	15548.6	9743.63	10536	6060.81	8607.25	7743.62	10124.3	8032.11	6723.28	18703.9	24796	9692.84	18176.2	17163.9	14761.7	13764.9	32177.4	14855.1	29368.2	FBgn0261550	CG42668	-	In progress.	Oxysterol-binding protein-related protein 8 OS=Homo sapiens OX=9606 GN=OSBPL8 PE=1 SV=3	oxysterol-binding protein-related protein 8 isoform X3 [Solenopsis invicta]	[Dmel]GO:0032934#sterol binding;GO:0015248#sterol transporter activity;GO:0015485#cholesterol binding;GO:0016020#membrane;GO:0005829#cytosol;GO:0008289#lipid binding;GO:0043231#intracellular membrane-bounded organelle;GO:0015914#phospholipid transport;
Pharaoh_ant_15173	LOC105837967	rNP_Ovary_down	43234.4	-1.37022	1.48371e-07	2.61022e-05	77973.5	51238.6	40834.1	20483.4	45396.2	74553.1	59137.2	59861	71899.7	38201.5	81061.8	98643.6	13965.4	14223.2	28649.9	26350.6	15136.6	16366.7	38075	46638	23677.1	8790.59	FBgn0040285	Scamp	Scamp	In progress.	Secretory carrier-associated membrane protein 1 OS=Mus musculus OX=10090 GN=Scamp1 PE=1 SV=1	secretory carrier-associated membrane protein 5B [Monomorium pharaonis]	[Dmel]GO:0008021#synaptic vesicle;GO:0005794#Golgi apparatus;GO:0043195#terminal bouton;GO:0055038#recycling endosome membrane;GO:0000139#Golgi membrane;GO:0007274#neuromuscular synaptic transmission;GO:0016079#synaptic vesicle exocytosis;GO:0007616#long-term memory;GO:0015031#protein transport;GO:0016021#integral component of membrane;GO:0032588#trans-Golgi network membrane;GO:0030424#axon;
Pharaoh_ant_13867	LOC105835801	rNP_Ovary_down	902.076	-3.01471	1.49991e-07	2.61022e-05	6402.22	384.44	65.49	1126.11	883.74	144.78	4352.84	811.91	153.13	684.31	2272.36	695.21	128.95	115.58	143.51	104.26	204.12	64.32	155.04	367.04	127.68	458.64	NA	NA	NA	NA	NA	uncharacterized protein LOC105835801, partial [Monomorium pharaonis]	[Unip]GO:0007165#signal transduction;
Pharaoh_ant_22059	LOC118648266	rNP_Ovary_up	2729.41	2.92415	2.01941e-07	3.47142e-05	378.58	1374.28	1533.21	246.19	564.77	842.07	216.5	250.34	647.33	1827.45	262.87	54.43	866.55	4473.47	152.48	5869.22	2605.64	10636.2	9963.79	12215.9	173.41	4892.16	NA	NA	NA	NA	Aminopeptidase N OS=Plutella xylostella OX=51655 GN=APN1 PE=1 SV=1	uncharacterized protein LOC105831765 [Monomorium pharaonis]	[Unip]GO:0016020#membrane;GO:0008270#zinc ion binding;GO:0006508#proteolysis;GO:0008237#metallopeptidase activity;GO:0016021#integral component of membrane;GO:0004177#aminopeptidase activity;
Pharaoh_ant_18074	LOC105835571	rNP_Ovary_down	18298.7	-0.791437	2.33209e-07	3.96062e-05	21995.5	15687.7	22875.5	15729.1	23733.3	27701	24803.4	24101.2	21309	18678.2	29451.8	25669.7	9838.95	7957.12	17869.9	15678.2	9976.8	10532.8	16148.6	16272.2	15455.4	11106.7	FBgn0033983	ADPS	Alkyldihydroxyacetonephosphate synthase	Insufficient genetic data for FlyBase to solicit a summary.	Alkyldihydroxyacetonephosphate synthase OS=Drosophila melanogaster OX=7227 GN=ADPS PE=2 SV=1	alkyldihydroxyacetonephosphate synthase [Monomorium pharaonis]	[Dmel]GO:0008611#ether lipid biosynthetic process;GO:0055114#oxidation-reduction process;GO:0008610#lipid biosynthetic process;GO:0071949#FAD binding;GO:0005777#peroxisome;GO:0016491#oxidoreductase activity;GO:0008609#alkylglycerone-phosphate synthase activity;
Pharaoh_ant_12492	LOC118645344	rNP_Ovary_up	5.36562	5.41166	2.44356e-07	4.10052e-05	0	0	0	1.56	0	0	0	0	0	0	0	0	28.37	21.72	9.72	1.56	3.49	4.81	0	0	0.95	45.86	NA	NA	NA	NA	General transcription factor II-I repeat domain-containing protein 2B OS=Homo sapiens OX=9606 GN=GTF2IRD2B PE=1 SV=1	general transcription factor II-I repeat domain-containing protein 2A-like [Ooceraea biroi]	NA
Pharaoh_ant_10357	LOC105840653	rNP_Ovary_down	10768.1	-1.11599	2.53045e-07	4.17072e-05	12190.3	9884.6	18684	7183.34	9267.05	14370.6	13980.8	15351.7	22655.9	12845.8	19173.1	15523.5	3868.53	3761.05	8700.98	9071.32	3642.84	5395.66	5528.67	7660.84	11698.5	6459.18	ENSG00000215817	NA	ZC3H11B	NA	Zinc finger CCCH domain-containing protein 11A OS=Gallus gallus OX=9031 GN=ZC3H11A PE=2 SV=1	zinc finger CCCH domain-containing protein 11A [Monomorium pharaonis]	[Hsap]GO:0046872#metal ion binding;
Pharaoh_ant_07937	LOC105829536	rNP_Ovary_down	4229.33	-1.09228	2.54456e-07	4.17072e-05	4266.74	2832.38	9167.35	4724.57	3412.99	4527.59	4421.57	5481.38	6044.54	6185.59	7845.18	7988.77	2457.8	1818.53	2783.1	2926.41	2227.05	2246.99	2106.82	4790.38	3146.15	1643.46	FBgn0039844	CG1607	-	Insufficient genetic data for FlyBase to solicit a summary.	Y+L amino acid transporter 2 OS=Mus musculus OX=10090 GN=Slc7a6 PE=1 SV=1	large neutral amino acids transporter small subunit 1 isoform X2 [Monomorium pharaonis]	[Dmel]GO:0015171#amino acid transmembrane transporter activity;GO:0016020#membrane;GO:0015179#L-amino acid transmembrane transporter activity;GO:0003333#amino acid transmembrane transport;
Pharaoh_ant_12066	LOC105828491	rNP_Ovary_up	4116.59	1.20949	2.83415e-07	4.59198e-05	2242.04	2513.82	2015.17	2872.4	4340.82	2704.53	3199.44	2296.9	1991.41	2278.4	1427.67	3043.1	6833.54	9629.95	3631.08	3207.96	4767.27	3733.56	5470.53	12291.2	3293.83	6780.22	NA	NA	NA	NA	Lipase 3 OS=Drosophila melanogaster OX=7227 GN=Lip3 PE=2 SV=1	lipase 3 [Monomorium pharaonis]	[Unip]GO:0016788#hydrolase activity, acting on ester bonds;GO:0006629#lipid metabolic process;
Pharaoh_ant_09661	LOC105837916	rNP_Ovary_down	8011.19	-1.80026	3.11428e-07	4.9885e-05	23795.9	11461.3	6069.02	7361.21	13115.3	6676.95	10815.3	10237.3	6188.63	5573.81	19756.1	21185.5	3020.89	3065.44	6490.42	2887.75	2602.15	2697.83	1569.73	3656.31	7790.1	229.32	FBgn0032470	Ttc30	Tetratricopeptide repeat domain 30	Insufficient genetic data for FlyBase to solicit a summary.	Tetratricopeptide repeat protein 30A OS=Xenopus tropicalis OX=8364 GN=ttc30a PE=2 SV=1	tetratricopeptide repeat protein 30A [Monomorium pharaonis]	[Dmel]GO:0030992#intraciliary transport particle B;GO:0042073#intraciliary transport;GO:0120170#intraciliary transport particle B binding;GO:0005929#cilium;GO:0018095#protein polyglutamylation;GO:0060271#cilium assembly;GO:0005879#axonemal microtubule;GO:0036064#ciliary basal body;
Pharaoh_ant_05946	LOC105832837	rNP_Ovary_up	16141	0.838119	3.71158e-07	5.87847e-05	10336.6	9225.91	8760.96	19783.9	11768.2	12032.2	10044.2	12051.7	19438.7	9764.8	10399.1	9010.56	26059.2	31254.8	15343.9	19487.5	19441.5	22667.1	20243.2	17749.8	16342.5	23895.1	FBgn0033244	CG8726	-	Insufficient genetic data for FlyBase to solicit a summary.	PX domain-containing protein kinase-like protein OS=Mus musculus OX=10090 GN=Pxk PE=1 SV=2	PX domain-containing protein kinase-like protein isoform X1 [Monomorium pharaonis]	[Dmel]GO:0032780#negative regulation of ATPase activity;GO:0035091#phosphatidylinositol binding;GO:0005886#plasma membrane;GO:0006468#protein phosphorylation;GO:0004672#protein kinase activity;GO:0043271#negative regulation of ion transport;GO:0005737#cytoplasm;GO:0042391#regulation of membrane potential;GO:0005524#ATP binding;GO:0003779#actin binding;
Pharaoh_ant_07322	LOC105835002	rNP_Ovary_down	14117.9	-1.1831	4.11601e-07	6.44659e-05	26678.7	16850	3798.6	14951.4	18889.7	20987.4	20336.7	20948.6	19830.6	15466.3	24230.7	24260.7	6824.08	6636.66	7339.52	15373.2	9252.77	8915.22	9988.71	7194.98	8299.85	3539.17	FBgn0029756	CG3309	-	Insufficient genetic data for FlyBase to solicit a summary.	Protein DENND6A OS=Gallus gallus OX=9031 GN=DENND6A PE=2 SV=1	protein DENND6A isoform X1 [Monomorium pharaonis]	[Dmel]GO:0055037#recycling endosome;GO:0017112#Rab guanyl-nucleotide exchange factor activity;
Pharaoh_ant_00837	LOC105828760	rNP_Ovary_down	5819.45	-3.01965	4.48066e-07	6.94059e-05	23404.7	2259.32	15081.9	1626.32	968.17	2202.05	849.26	6988.56	3349.42	11770.4	18689.4	28897.1	903.52	978.62	682.79	1218.75	1533.55	1116.28	802.86	9.41	613.6	4081.89	FBgn0025390	Mur2B	Mucin related 2B	Insufficient genetic data for FlyBase to solicit a summary.	NA	uncharacterized protein LOC105828760 [Monomorium pharaonis]	[Dmel]GO:0042600#egg chorion;GO:0005576#extracellular region;GO:0031012#extracellular matrix;GO:0006030#chitin metabolic process;GO:0008061#chitin binding;GO:0005201#extracellular matrix structural constituent;
Pharaoh_ant_10756	LOC105840027	rNP_Ovary_down	38308.5	-0.756218	4.88531e-07	7.39872e-05	56899.2	35255.7	30437.5	41395	53504.6	50277.2	52501.2	51648.1	43191.6	33177.9	51602.9	64487.8	27689.2	29726.3	22899.4	42596.5	27059.6	24468	32349.8	26949.4	27333	17336.6	FBgn0039994	conu	conundrum	conundrum (conu) encodes a Rho GTPase activating protein (RhoGAP) that negatively regulates Rho1 activity at the cell cortex via interaction with the product of Moe.	Rho GTPase-activating protein conundrum OS=Drosophila melanogaster OX=7227 GN=conu PE=1 SV=1	rho GTPase-activating protein conundrum [Monomorium pharaonis] rho GTPase-activating protein conundrum [Monomorium pharaonis] rho GTPase-activating protein conundrum [Monomorium pharaonis] rho GTPase-activating protein conundrum [Monomorium pharaonis] rho GTPase-activating protein conundrum [Monomorium pharaonis]	[Dmel]GO:0051056#regulation of small GTPase mediated signal transduction;GO:0034260#negative regulation of GTPase activity;GO:0045179#apical cortex;GO:0030833#regulation of actin filament polymerization;GO:0043547#positive regulation of GTPase activity;GO:0032956#regulation of actin cytoskeleton organization;GO:0005737#cytoplasm;GO:0008284#positive regulation of cell population proliferation;GO:0…
Pharaoh_ant_14508	LOC105833570	rNP_Ovary_down	8026.86	-0.961165	4.90801e-07	7.39872e-05	14505.2	6052.2	9348.71	8453.42	8032.44	8567.08	10329	8600.42	16254.3	6822.59	13791.9	12925.8	4637.93	4468.57	9538.12	5308.46	4262.19	4861.26	5395.78	3435.15	6811.58	4188.91	FBgn0043799	CG31381	-	In progress.	tRNA dimethylallyltransferase OS=Mus musculus OX=10090 GN=Trit1 PE=2 SV=2	tRNA dimethylallyltransferase isoform X1 [Solenopsis invicta]	[Dmel]GO:0005739#mitochondrion;GO:0006400#tRNA modification;GO:0052381#tRNA dimethylallyltransferase activity;GO:0003676#nucleic acid binding;
Pharaoh_ant_17990	-	rNP_Ovary_up	133.167	5.07892	4.93388e-07	7.39872e-05	8.41	1.8	0	13.56	0	0	1.72	17.64	4.18	53.61	0	0	94.56	149.21	40.74	43.35	143.93	117.22	0	428.22	30.49	1781.05	NA	NA	NA	NA	NA	hypothetical protein DMN91_009209 [Ooceraea biroi]	NA
Pharaoh_ant_08756	LOC105838759	rNP_Ovary_up	6761.34	0.894709	5.25482e-07	7.74663e-05	3896.57	5340.81	3241.07	8583.29	4486.24	5346.24	6517.01	4995.48	3253.36	3727.43	3161.44	5780.66	9005.93	9749.04	6977.75	6617.03	8298.45	9585.47	8424.51	14611.1	8298.9	8851.75	FBgn0086384	Mer	Merlin	Merlin (Mer) encodes a FERM domain containing protein that promotes assembly of a functional Hippo signaling complex at the apical cell cortex. It has also been associated with cell junctions and endocytic compartments.	Merlin OS=Homo sapiens OX=9606 GN=NF2 PE=1 SV=1	merlin isoform X1 [Solenopsis invicta] merlin isoform X1 [Solenopsis invicta]	[Dmel]GO:0045169#fusome;GO:0005856#cytoskeleton;GO:0098592#cytoplasmic side of apical plasma membrane;GO:0046621#negative regulation of organ growth;GO:0005737#cytoplasm;GO:0032456#endocytic recycling;GO:0060253#negative regulation of glial cell proliferation;GO:0009798#axis specification;GO:0008285#negative regulation of cell population proliferation;GO:0003779#actin binding;GO:0035332#positive …
Pharaoh_ant_10912	LOC105831136	rNP_Ovary_down	25408.5	-1.19021	5.2758e-07	7.74663e-05	28679.6	15812.2	22758	23208.2	18849.3	32284	43213.9	36527.9	64535.5	28063	65850.4	29653	10589.5	7686.03	15563.6	20341.9	8677.04	13570.9	15318	16516.9	18234.7	23054.3	FBgn0032515	loqs	loquacious	loquacious (loqs) encodes a double-stranded RNA binding protein with multiple splicing isoforms. loqs-PB and loqs-PA associate with the product of Dcr-1 to facilitate processing of precursor miRNA into mature miRNA, whereas loqs-PD interacts with the product of Dcr-2 to enhance processing of dsRNA into siRNA.	Interferon-inducible double-stranded RNA-dependent protein kinase activator A OS=Rattus norvegicus OX=10116 GN=Prkra PE=1 SV=1	PREDICTED: probable RISC-loading complex subunit BRAFLDRAFT_242885 isoform X1 [Wasmannia auropunctata]	[Dmel]GO:0070920#regulation of production of small RNA involved in gene silencing by RNA;GO:0003725#double-stranded RNA binding;GO:0009047#dosage compensation by hyperactivation of X chromosome;GO:0035087#siRNA loading onto RISC involved in RNA interference;GO:0031054#pre-miRNA processing;GO:0070578#RISC-loading complex;GO:0007417#central nervous system development;GO:0030422#production of siRNA …
Pharaoh_ant_13848	LOC105833519	rNP_Ovary_up	19978.3	1.01784	5.4765e-07	7.95843e-05	12151	12878.7	9293.3	13533.7	20676.8	17192.7	21227.7	15135.5	6630.62	9559.83	11325.6	13926.5	18762.3	28927.7	29753.5	15691.1	22472	24151.8	51023.2	33810.3	20256.6	31141.6	FBgn0261258	rgn	regeneration	In progress.	C-type lectin domain family 10 member A OS=Homo sapiens OX=9606 GN=CLEC10A PE=2 SV=1	uncharacterized protein LOC105833519 [Monomorium pharaonis]	[Dmel]GO:0030246#carbohydrate binding;GO:0019104#DNA N-glycosylase activity;GO:0005634#nucleus;GO:0003906#DNA-(apurinic or apyrimidinic site) endonuclease activity;GO:0006284#base-excision repair;GO:0042246#tissue regeneration;
Pharaoh_ant_18197	LOC105828973	rNP_Ovary_down	33328.4	-0.855618	5.9143e-07	8.49231e-05	50614.8	33234.7	35603	32789.8	40791.7	47416.8	48672.9	45972.1	48677.9	23764.8	47919.3	46565.7	16635.5	16727.5	17156.4	41979.2	23217.9	20924.4	27122.9	30229.3	16585.4	20623.5	FBgn0039875	sip3	septin interacting protein 3	septin interacting protein 3 (sip3) encodes a transmembrane protein in the endoplasmic reticulum (ER) membrane with ubiquitin ligase activity. It promotes the degradation of misfolded peptides by retro-translocating them from the ER lumen to the cytoplasm and sending them for proteasomal degradation via ubiquitylation.	E3 ubiquitin-protein ligase synoviolin A OS=Xenopus laevis OX=8355 GN=syvn1-a PE=2 SV=1	E3 ubiquitin-protein ligase synoviolin A [Monomorium pharaonis] E3 ubiquitin-protein ligase synoviolin A [Monomorium pharaonis]	[Dmel]GO:0005783#endoplasmic reticulum;GO:0061630#ubiquitin protein ligase activity;GO:0030968#endoplasmic reticulum unfolded protein response;GO:0016567#protein ubiquitination;GO:0036490#regulation of translation in response to endoplasmic reticulum stress;GO:0008270#zinc ion binding;GO:0004842#ubiquitin-protein transferase activity;GO:0005737#cytoplasm;GO:0006511#ubiquitin-dependent protein cat…
Pharaoh_ant_11838	LOC105829564	rNP_Ovary_down	36423.6	-1.17173	5.96438e-07	8.49231e-05	71473.2	45324.1	22114.8	47276.4	46931.9	48182.2	63100	62268.9	44006.7	19897	43692.3	70710.1	20888.3	20885.8	30162.3	27498.2	20251.9	24801	18427.1	12888.9	33757.8	6780.22	FBgn0034573	CG3295	-	Insufficient genetic data for FlyBase to solicit a summary.	E3 ubiquitin-protein ligase RMND5A OS=Xenopus tropicalis OX=8364 GN=rmnd5a PE=2 SV=1	E3 ubiquitin-protein ligase RMND5A isoform X1 [Monomorium pharaonis]	[Dmel]GO:0005634#nucleus;GO:0004842#ubiquitin-protein transferase activity;GO:0005737#cytoplasm;GO:0006511#ubiquitin-dependent protein catabolic process;GO:0043161#proteasome-mediated ubiquitin-dependent protein catabolic process;GO:0034657#GID complex;
Pharaoh_ant_17764	LOC105829406	rNP_Ovary_down	19865.7	-1.32314	6.60793e-07	9.31454e-05	17402.1	13648.7	39839.9	11968.9	17434.6	26553.4	29095.2	27962.8	37340.6	43728	45658.6	17199.7	5193.28	4968.74	12999.1	18703	7489.8	8189.07	13053.4	9001.96	8900.12	20715.2	FBgn0001994	crp	cropped	cropped (crp) encodes a transcription factor that controls cellular branching of the terminal cells at the ends of tracheal tubes. As a downstream target gene of the product of Myc, it affects cell growth, organ size and survival.	Transcription factor AP-4 OS=Homo sapiens OX=9606 GN=TFAP4 PE=1 SV=2	helix-loop-helix protein 11 isoform X2 [Monomorium pharaonis]	[Dmel]GO:0006357#regulation of transcription by RNA polymerase II;GO:0046983#protein dimerization activity;GO:0003700#DNA-binding transcription factor activity;GO:0005634#nucleus;GO:0017022#myosin binding;GO:0043565#sequence-specific DNA binding;GO:0007526#larval somatic muscle development;
Pharaoh_ant_09693	LOC105833280	rNP_Ovary_down	9042.44	-1.87734	6.99476e-07	9.76219e-05	12019.2	5680.94	27977.3	7538.55	6986.41	6236.22	11966.1	12879	8795.36	18120	34953.4	8984.58	2888.5	1808.02	2370.14	5966.45	4134.83	3274.31	174.41	4955.08	2801.24	8423.68	FBgn0013953	Esp	Epidermal stripes and patches	Epidermal stripes and patches (Esp) encodes a protein involved in female remating receptivity.	Sodium-independent sulfate anion transporter OS=Mus musculus OX=10090 GN=Slc26a11 PE=2 SV=2	sodium-independent sulfate anion transporter isoform X1 [Monomorium pharaonis]	[Dmel]GO:0015116#sulfate transmembrane transporter activity;GO:0045434#negative regulation of female receptivity, post-mating;GO:0008272#sulfate transport;GO:0015301#anion:anion antiporter activity;GO:0055085#transmembrane transport;GO:0008271#secondary active sulfate transmembrane transporter activity;GO:0005887#integral component of plasma membrane;
Pharaoh_ant_06546	LOC105833789	rNP_Ovary_down	8548.43	-1.23585	7.40914e-07	0.000102391	11654.7	6000.1	11578.8	4156.03	11113.3	14391.9	13105.8	13166.9	12680	8317.35	18213.9	14525.3	2239.45	2243.74	5750.83	9064.68	2572.49	3765.42	6702.51	4719.8	5712.04	6390.38	WBGene00006321	NA	sup-12	NA	RNA-binding protein 38 OS=Gallus gallus OX=9031 GN=RBM38 PE=2 SV=1	RNA-binding protein 24 isoform X2 [Monomorium pharaonis]	[Cele]GO:0003729#mRNA binding;GO:0003723#RNA binding;GO:0000381#regulation of alternative mRNA splicing, via spliceosome;GO:0016607#nuclear speck;GO:0097157#pre-mRNA intronic binding;GO:0000380#alternative mRNA splicing, via spliceosome;GO:0032956#regulation of actin cytoskeleton organization;GO:0003676#nucleic acid binding;GO:0036002#pre-mRNA binding;GO:1990904#ribonucleoprotein complex;GO:00055…
Pharaoh_ant_00363	LOC105837731	rNP_Ovary_down	13471.7	-4.18813	8.52693e-07	0.000116695	6648.99	40456.4	5583.7	34143.3	36347.7	561.03	18676.9	58351	2945.71	8323.66	16149.5	55239.8	695.48	439.92	240.68	7155.14	150.91	233.84	11.07	0	3786.43	236.96	FBgn0038395	CG10407	-	Insufficient genetic data for FlyBase to solicit a summary.	Protein takeout OS=Drosophila melanogaster OX=7227 GN=to PE=2 SV=1	protein takeout-like [Monomorium pharaonis]	[Dmel]GO:0005615#extracellular space;GO:0032504#multicellular organism reproduction;
Pharaoh_ant_22034	LOC105832392	rNP_Ovary_down	12261.8	-1.85846	8.90109e-07	0.000120644	10426.4	6539.03	40009.5	12770.6	9055.97	11818.3	18836.2	31575.1	15943.8	21861.6	27283.5	13225.1	2696.79	1541.13	3485.7	16399.5	2652.75	4895.53	1348.25	1289.36	5037.46	11068.5	NA	NA	NA	NA	Broad-complex core protein isoform 6 OS=Drosophila melanogaster OX=7227 GN=br PE=1 SV=2	broad-complex core protein isoform X1 [Monomorium pharaonis]	[Unip]GO:0003676#nucleic acid binding;
Pharaoh_ant_12182	LOC105829542	rNP_Ovary_down	5727.27	-1.12695	9.86437e-07	0.000132427	14554.3	5688.12	5387.22	6893.86	5991.97	5149.83	8144.22	6164.7	12685.6	3550.84	11023	5966.22	2557.53	2921.14	4757.1	2842.84	2279.39	3063.31	5780.6	4512.75	3738.79	2346.71	FBgn0037548	CG7900	-	Insufficient genetic data for FlyBase to solicit a summary.	Fatty-acid amide hydrolase 2 OS=Homo sapiens OX=9606 GN=FAAH2 PE=2 SV=1	fatty-acid amide hydrolase 2-A [Monomorium pharaonis]	[Dmel]GO:0103073#anandamide amidohydrolase activity;GO:0047372#acylglycerol lipase activity;
Pharaoh_ant_07044	LOC105838777	rNP_Ovary_up	8748.07	1.31199	1.02227e-06	0.000135942	3719.9	4341.39	4811.22	15115.7	4617.58	3953.79	4575.78	3761.41	4914.15	6556.12	2771.22	3572.55	20876.3	21098.7	5546.4	11128.5	15518.7	17227.5	8817.64	13764.1	6313.26	9455.62	NA	NA	NA	NA	NA	uncharacterized protein LOC105830564 [Monomorium pharaonis]	[Unip]GO:0004672#protein kinase activity;GO:0006468#protein phosphorylation;GO:0016301#kinase activity;GO:0005524#ATP binding;GO:0016310#phosphorylation;
Pharaoh_ant_12923	LOC105831888	rNP_Ovary_down	2321.54	-1.34071	1.03577e-06	0.000136451	3182.88	4313.25	2569.34	1720.21	3481.48	1779.95	3137.58	3215.2	6372.39	3598.14	966.19	4098.29	912.11	855.33	1099.86	1743.58	1009.28	800.69	2012.69	1068.19	2265.76	871.42	FBgn0050380	CG30380	-	Insufficient genetic data for FlyBase to solicit a summary.	NA	uncharacterized protein LOC105831888 [Monomorium pharaonis]	[Dmel]GO:0003674#molecular_function;GO:0005575#cellular_component;GO:0008150#biological_process;
Pharaoh_ant_16689	LOC105836773	rNP_Ovary_down	6107.78	-1.1209	1.06691e-06	0.000139252	7546.37	4199.47	9063.23	6577.78	8200.37	7090.53	9094.43	7919.95	9521.34	6950.31	14878.4	6122.08	3155.86	2813.26	5552.38	4169.76	3066.23	3816.52	1173.84	4475.1	6621.97	2361.99	FBgn0005355	Su(fu)	Suppressor of fused	Suppressor of fused (Su(fu)) encodes a negative regulator of the Hedgehog signaling pathway. It forms a complex with the transcription factor encoded by ci to inhibit its activity.	Suppressor of fused homolog OS=Mus musculus OX=10090 GN=Sufu PE=1 SV=1	suppressor of fused homolog isoform X1 [Monomorium pharaonis]	[Dmel]GO:0005634#nucleus;GO:0042994#cytoplasmic sequestering of transcription factor;GO:0032991#protein-containing complex;GO:0140311#protein sequestering activity;GO:0005829#cytosol;GO:0045879#negative regulation of smoothened signaling pathway;GO:0005737#cytoplasm;GO:0008139#nuclear localization sequence binding;GO:0043433#negative regulation of DNA-binding transcription factor activity;GO:0046…
Pharaoh_ant_12111	LOC105827770	rNP_Ovary_up	3129.39	1.08302	1.13346e-06	0.00014658	2000.87	2128.18	1501.3	3473.79	3232.87	1655.4	2164.6	1771.18	1491.65	1141.57	1733.77	2586.64	4411.84	5468.2	3190.83	2570.66	3567.82	3397.54	5107.86	8846.68	3359.58	4043.67	FBgn0032163	TbCMF46	TbCMF46	In progress.	Dynein regulatory complex subunit 3 OS=Homo sapiens OX=9606 GN=DRC3 PE=2 SV=2	dynein regulatory complex subunit 3 isoform X1 [Monomorium pharaonis] dynein regulatory complex subunit 3 isoform X1 [Monomorium pharaonis]	[Dmel]GO:0005929#cilium;
Pharaoh_ant_06397	LOC118644046	rNP_Ovary_up	5265.94	1.33604	1.37955e-06	0.000176782	2814.11	2604.24	2473.62	8001.2	2383.84	3432.16	3019.45	4251.28	991.88	2062.39	2459.29	2837.76	10615.2	12035.5	4532.12	8549.22	10519.4	11442.9	6525.33	5453.88	6170.34	2675.4	ENSG00000112299	NA	VNN1	NA	Vanin-like protein 1 OS=Drosophila melanogaster OX=7227 GN=vanin-like PE=1 SV=1	vanin-like protein 1 isoform X2 [Monomorium pharaonis] vanin-like protein 1 isoform X2 [Monomorium pharaonis]	[Hsap]GO:0016020#membrane;GO:0031225#anchored component of membrane;GO:0035577#azurophil granule membrane;GO:0098609#cell-cell adhesion;GO:0006807#nitrogen compound metabolic process;GO:0016787#hydrolase activity;GO:0016021#integral component of membrane;GO:0005576#extracellular region;GO:0043312#neutrophil degranulation;GO:0045087#innate immune response;GO:0005886#plasma membrane;GO:1902176#nega…
Pharaoh_ant_11500	LOC105833268	rNP_Ovary_up	3997.66	1.20771	1.45349e-06	0.00018458	1916.74	2311.42	1761.6	3247.42	3254.44	3204.34	2705	2672.98	430.16	3615.48	2217.45	2727.66	6880.82	7049.26	4490.64	4579.4	8308.92	4515.62	6082.37	5049.19	2817.43	8110.28	FBgn0039092	CG16723	-	Insufficient genetic data for FlyBase to solicit a summary.	Nose resistant to fluoxetine protein 6 OS=Caenorhabditis elegans OX=6239 GN=nrf-6 PE=1 SV=3	O-acyltransferase like protein isoform X1 [Monomorium pharaonis]	[Dmel]GO:0016747#transferase activity, transferring acyl groups other than amino-acyl groups;
Pharaoh_ant_07774	LOC105194864	rNP_Ovary_up	10069.8	1.51351	1.49095e-06	0.000187646	4601.86	8712.73	2812.84	12680.4	4871.82	6357.58	6931.12	5025.07	2045.01	2052.93	3829.71	5634.69	23558.5	24075.2	5711.21	16631.8	28021.8	13297.4	7812.68	20855.6	4229.49	11787	NA	NA	NA	NA	NA	uncharacterized protein LOC105194864 [Solenopsis invicta]	NA
Pharaoh_ant_10034	LOC105838240	rNP_Ovary_down	30975.4	-1.32513	1.65445e-06	0.000206382	30788.4	15379.9	77773.8	32757.4	30291.9	31685.2	41161.4	56796	40678.2	55629.3	75142	23276	8131.64	6165.21	14612.1	26855.5	8240	14909	16530.7	21076.7	25441.7	28137.5	FBgn0010300	brat	brain tumor	brain tumor (brat) encodes a tumor suppressor that regulates proliferation in the brain. During neural stem cell division, it segregates into one daughter cell where it inhibits protein translation, preventing self-renewal and inducing differentiation. It also acts during oogenesis where it interacts with the products of nos and pum to suppress hb translation.	B-box type zinc finger protein ncl-1 OS=Caenorhabditis elegans OX=6239 GN=ncl-1 PE=2 SV=1	brain tumor protein [Monomorium pharaonis] brain tumor protein [Monomorium pharaonis] brain tumor protein [Monomorium pharaonis]	[Dmel]GO:0030182#neuron differentiation;GO:0007402#ganglion mother cell fate determination;GO:0007406#negative regulation of neuroblast proliferation;GO:0055060#asymmetric neuroblast division resulting in ganglion mother cell formation;GO:0009303#rRNA transcription;GO:1900242#regulation of synaptic vesicle endocytosis;GO:0005737#cytoplasm;GO:0043025#neuronal cell body;GO:0007405#neuroblast prolif…
Pharaoh_ant_10478	LOC105839952	rNP_Ovary_down	54241.3	-0.936879	1.69811e-06	0.000209969	88871.1	60639.4	48584.1	52739.1	72155	73237.8	79253.1	74890.7	60719.7	34560.8	74709.7	111075	43759.9	39175.5	42866.2	44719.3	31375	40782.4	38731.2	30648.1	37838.6	11978.1	FBgn0036967	SCCRO4	Squamous cell carcinoma-related oncogene 4	Squamous cell carcinoma-related oncogene 4 (SCCRO4) encodes a protein involved in the regulation of protein neddylation.	DCN1-like protein 4 OS=Homo sapiens OX=9606 GN=DCUN1D4 PE=1 SV=2	DCN1-like protein 4 isoform X1 [Monomorium pharaonis] DCN1-like protein 4 isoform X1 [Monomorium pharaonis] DCN1-like protein 4 isoform X1 [Monomorium pharaonis] DCN1-like protein 4 isoform X1 [Monomorium pharaonis]	[Dmel]GO:0000151#ubiquitin ligase complex;GO:0005634#nucleus;GO:0097602#cullin family protein binding;GO:0051443#positive regulation of ubiquitin-protein transferase activity;GO:0032182#ubiquitin-like protein binding;GO:0045116#protein neddylation;GO:2000435#negative regulation of protein neddylation;GO:0031624#ubiquitin conjugating enzyme binding;
Pharaoh_ant_16392	LOC105838380	rNP_Ovary_down	20612.1	-1.243	1.74701e-06	0.000214138	25662.1	14784.1	26207.3	13899.9	16858.6	32626.2	24190.4	28408.8	41171	24844.8	67320.2	19386.8	5956.67	6410.39	9631.55	20796.9	7757.6	8722.87	13958.7	13453.5	10374.1	21043.9	FBgn0266019	rudhira	rudhira	rudhira (rudhira) is expressed in nephrocytes and encodes a protein that regulates macromolecular uptake and clearance by nephrocytes to maintain tissue homeostasis.	Breast carcinoma-amplified sequence 3 homolog OS=Drosophila melanogaster OX=7227 GN=rudhira PE=1 SV=1	FK506-binding protein 5 [Monomorium pharaonis]	[Dmel]GO:0042594#response to starvation;GO:0044351#macropinocytosis;GO:0005737#cytoplasm;GO:0003674#molecular_function;GO:0005829#cytosol;
Pharaoh_ant_16626	LOC105834981	rNP_Ovary_down	106349	-0.881655	1.83681e-06	0.000223204	143768	69803	119978	138558	123631	105894	148988	139883	197360	91043.1	208470	123659	83851.6	61986.3	95273.2	69792.1	57751.5	73814	44639.1	51809.5	114491	75224.6	FBgn0000182	BicC	Bicaudal C	Bicaudal C (BicC) encodes an RNA binding protein that interacts with the deadenylase encoded by twin and negatively regulates target mRNAs. It is required for oogenesis and is a maternally-expressed gene involved in embryonic patterning.	Protein bicaudal C OS=Drosophila melanogaster OX=7227 GN=BicC PE=1 SV=2	protein bicaudal C [Monomorium pharaonis]	[Dmel]GO:0007297#ovarian follicle cell migration;GO:0007319#negative regulation of oskar mRNA translation;GO:0000278#mitotic cell cycle;GO:0003723#RNA binding;GO:0000226#microtubule cytoskeleton organization;GO:0048477#oogenesis;GO:0005737#cytoplasm;GO:0008104#protein localization;GO:0003729#mRNA binding;GO:0030036#actin cytoskeleton organization;GO:0005515#protein binding;
Pharaoh_ant_10444	LOC105835892	rNP_Ovary_up	6254.12	0.961155	1.93844e-06	0.000232333	3306.27	4761.16	3345.18	2771.21	6043.57	6572.62	4712.82	4287.69	2532.25	3927.68	5828.68	4364.26	5286.13	13135.3	6988.22	6927.47	7412.16	4229.49	9800.45	12347.7	8866.77	10143.6	FBgn0034985	CG3328	-	In progress.	Myelin regulatory factor OS=Mus musculus OX=10090 GN=Myrf PE=1 SV=2	myelin regulatory factor-like protein isoform X1 [Monomorium pharaonis]	[Dmel]GO:0005789#endoplasmic reticulum membrane;GO:0045893#positive regulation of transcription, DNA-templated;GO:0005634#nucleus;GO:0003700#DNA-binding transcription factor activity;GO:0016540#protein autoprocessing;GO:0043565#sequence-specific DNA binding;
Pharaoh_ant_13010	LOC105834316	rNP_Ovary_down	6513.63	-1.1006	1.9449e-06	0.000232333	8195.56	5316.26	8784.47	10881.9	6561.42	6312.33	8014.49	8076.98	13284.2	8982.74	9105.78	9711.96	4761.73	3929.88	5810.25	5766.13	4137.45	4696.56	1943.48	903.49	5065.09	3057.6	FBgn0011693	Pdh	Photoreceptor dehydrogenase	Photoreceptor dehydrogenase (Pdh) encodes a retinal pigment cell dehydrogenase involved in retinol metabolism.	15-hydroxyprostaglandin dehydrogenase [NAD(+)] OS=Mus musculus OX=10090 GN=Hpgd PE=1 SV=1	uncharacterized protein LOC105834316 [Monomorium pharaonis]	[Dmel]GO:0042572#retinol metabolic process;GO:0004745#retinol dehydrogenase activity;GO:0042574#retinal metabolic process;GO:0005737#cytoplasm;
Pharaoh_ant_08291	LOC105839990	rNP_Ovary_up	6277.89	0.850062	2.11823e-06	0.000250912	2756.63	4327.62	6455.26	6989.83	4790.2	4364.71	5074.08	4358.81	2839.21	5118.13	3178.96	4927.11	9563	9384.77	5809.5	6556.89	7580.52	7919.17	8028.62	12691.2	5232.79	10166.5	NA	NA	NA	NA	NA	uncharacterized protein LOC105839990 isoform X1 [Monomorium pharaonis]	NA
Pharaoh_ant_04811	LOC105838688	rNP_Ovary_down	13645.7	-1.60714	2.20041e-06	0.000258474	13306.4	11102.6	40548.6	6391.05	9320.52	17683.5	18164.4	20444.5	28064.2	25015.1	29479.9	16179.2	2455.22	2271.76	3639.67	16297.5	3516.35	4245.72	5271.2	5670.34	3778.81	17359.5	FBgn0031918	CG6055	-	Insufficient genetic data for FlyBase to solicit a summary.	NA	uncharacterized protein LOC105838688 [Monomorium pharaonis] uncharacterized protein LOC105838688 [Monomorium pharaonis] uncharacterized protein LOC105838688 [Monomorium pharaonis]	[Dmel]GO:0030246#carbohydrate binding;
Pharaoh_ant_15305	LOC105835379	rNP_Ovary_down	35417.7	-1.78073	2.24279e-06	0.000261275	100736	43515.1	20131.6	18694.3	48555.8	24856.5	45086.4	28770.1	56551	21756	102223	116226	7314.95	7412.13	33372.2	9171.68	7418.27	5614.47	13045.1	29664.6	34334.2	4739.28	NA	NA	NA	NA	Histone H4 OS=Bos taurus OX=9913 PE=1 SV=2	histone H4-like protein [Labeo rohita]	NA
Pharaoh_ant_10314	LOC105830989	rNP_Ovary_up	235.77	2.64113	2.29342e-06	0.000264984	53.28	103.59	63.81	69.89	61.92	60.68	28.35	0	8.35	97.76	209.13	79.17	677.42	332.74	263.1	158.93	508.57	282.53	409.74	479.98	121.96	1116.02	FBgn0031424	VGlut	Vesicular glutamate transporter	Vesicular glutamate transporter (VGlut) encodes a glutamate transporter belonging to SLC family of transporters. It localizes to synaptic vesicles in either glutamatergic or dopaminergic nerve terminals. It has been associated with neurodegenerative processes, regulation of basal and stimulant-induced locomotion, as well as the loading of glutamate and dopamine neurotransmitters into synaptic ves…	Vesicular glutamate transporter 3 OS=Rattus norvegicus OX=10116 GN=Slc17a8 PE=1 SV=2	vesicular glutamate transporter 1 [Monomorium pharaonis]	[Dmel]GO:0005313#L-glutamate transmembrane transporter activity;GO:0008021#synaptic vesicle;GO:0030672#synaptic vesicle membrane;GO:0050803#regulation of synapse structure or activity;GO:0035249#synaptic transmission, glutamatergic;GO:0006820#anion transport;GO:0015813#L-glutamate transmembrane transport;GO:0060076#excitatory synapse;GO:0031982#vesicle;GO:0016057#regulation of membrane potential …
Pharaoh_ant_07798	LOC105835235	rNP_Ovary_down	30947.6	-0.935542	2.33563e-06	0.000267667	38470.8	24213.6	36338.6	32385.5	44844.5	50492.3	47100.7	44678.3	38308.1	20590.8	60108.2	36705.3	14857.7	15492.5	19648	37095.2	21018.7	17828.6	22762.5	29692.8	18063.2	10151.2	FBgn0038870	Oga	O-GlcNAcase	O-GlcNAcase (Oga) encodes a protein that, together with the product of sxc, is responsible for O-GlcNAcylation. O-GlcNAcylation is a dynamic post-translational modification that modifies serine and threonine residues of proteins, and plays important roles in biological functions such as metabolism and neurodegeneration.	Protein O-GlcNAcase OS=Rattus norvegicus OX=10116 GN=Oga PE=1 SV=1	protein O-GlcNAcase isoform X1 [Monomorium pharaonis]	[Dmel]GO:0006493#protein O-linked glycosylation;GO:0045475#locomotor rhythm;GO:0006491#N-glycan processing;GO:0010468#regulation of gene expression;GO:0009100#glycoprotein metabolic process;GO:0009266#response to temperature stimulus;GO:0016573#histone acetylation;GO:0016231#beta-N-acetylglucosaminidase activity;
Pharaoh_ant_00743	LOC105834314	rNP_Ovary_up	7911.43	0.773156	2.41377e-06	0.000274391	5994.19	4750.38	2871.62	5436.54	9668.58	6278.27	6584.02	5866.56	6087.7	5097.63	6817.07	6323.72	10637.6	11834.5	9496.26	7322.66	7842.22	7441.88	13200.1	10183.1	10351.2	13965.6	FBgn0027865	Tsp96F	Tetraspanin 96F	In progress.	CD82 antigen OS=Rattus norvegicus OX=10116 GN=Cd82 PE=1 SV=1	CD82 antigen [Monomorium pharaonis]	[Dmel]GO:0016021#integral component of membrane;GO:0005886#plasma membrane;GO:0003674#molecular_function;GO:0005887#integral component of plasma membrane;
Pharaoh_ant_08739	LOC105832547	rNP_Ovary_down	30416.8	-0.891144	2.51766e-06	0.000283912	32716.4	25841.8	56572.6	18746	33008.8	41366.8	38013.5	38996.1	62519.7	40295.4	44541.7	29059.2	14889.5	15808.5	18691.7	25248.6	14725.8	13953.2	24517.7	24446	23029.2	32181.2	FBgn0039214	puf	puffyeye	puffyeye (puf) encodes an essential deubiquitinating enzyme that acts as a ubiquitin-specific protease. It removes ubiquitin polypeptide chains from the products of Myc and CycE, thereby stabilizing these proteins and increasing their abundance to influence cell growth and proliferation. The product of puf binds to the product of ago as well as its substrates. It antagonizes ago function.	Ubiquitin carboxyl-terminal hydrolase 34 OS=Homo sapiens OX=9606 GN=USP34 PE=1 SV=2	ubiquitin carboxyl-terminal hydrolase 34 isoform X1 [Monomorium pharaonis]	[Dmel]GO:0004843#thiol-dependent ubiquitin-specific protease activity;GO:0035220#wing disc development;GO:0031647#regulation of protein stability;GO:0045751#negative regulation of Toll signaling pathway;GO:0016579#protein deubiquitination;GO:0005634#nucleus;GO:0045824#negative regulation of innate immune response;GO:0004197#cysteine-type endopeptidase activity;GO:0030307#positive regulation of ce…
Pharaoh_ant_15774	LOC105839067	rNP_Ovary_up	7928.49	0.947929	2.6099e-06	0.000291977	5382.85	5075.54	2366.15	6090.09	6367.23	8081.64	6530.76	5298.17	6531.09	5129.16	4100.76	5915.5	9149.5	11291.6	9778.8	5832.9	7559.59	6929.72	14390.6	20526.2	10342.7	11756.5	FBgn0014006	Ask1	Apoptotic signal-regulating kinase 1	Apoptotic signal-regulating kinase 1 (Ask1) encodes a serine/threonine kinase that belongs to the MAPK kinase kinase family. In response to various stresses, it phosphorylates MAPK kinases in JNK and p38 MAPK pathways, inducing cellular stress responses including cell death and immune responses.	Mitogen-activated protein kinase kinase kinase 15 OS=Homo sapiens OX=9606 GN=MAP3K15 PE=1 SV=2	mitogen-activated protein kinase kinase kinase 15 isoform X1 [Monomorium pharaonis]	[Dmel]GO:1902911#protein kinase complex;GO:0000165#MAPK cascade;GO:0032874#positive regulation of stress-activated MAPK cascade;GO:0004709#MAP kinase kinase kinase activity;GO:0004672#protein kinase activity;GO:0046330#positive regulation of JNK cascade;GO:0000186#activation of MAPKK activity;GO:0048082#regulation of adult chitin-containing cuticle pigmentation;GO:0005515#protein binding;GO:00055…
Pharaoh_ant_09344	LOC105830450	rNP_Ovary_up	14478.3	0.685644	2.73224e-06	0.000303257	8174.53	8734.28	13995.4	17500.9	11656.5	9577.89	10911.1	10240.7	13115.8	8738.34	12305.8	11132.1	17818.4	19643.8	18270.1	11857.1	14733.6	19272.5	15060.6	27170.6	19274.2	19339.3	FBgn0261954	east	enhanced adult sensory threshold	enhanced adult sensory threshold (east) encodes a ubiquitous protein localized to an extrachromosomal domain of the nucleus. It is involved in chemosensory behavior, chromosome segregation during cell division, cell survival and muscle development.	NA	uncharacterized protein LOC105830450 isoform X1 [Monomorium pharaonis]	[Dmel]GO:0090235#regulation of metaphase plate congression;GO:0000228#nuclear chromosome;GO:0005700#polytene chromosome;GO:0005634#nucleus;GO:0005730#nucleolus;GO:0000705#achiasmate meiosis I;GO:0005654#nucleoplasm;GO:0016321#female meiosis chromosome segregation;GO:0007552#metamorphosis;GO:0010629#negative regulation of gene expression;
Pharaoh_ant_13305	LOC105830355	rNP_Ovary_down	7703.32	-1.19455	2.76822e-06	0.000304851	15656.4	8318.71	5697.9	5964.91	12448.3	8500.55	9291.18	10513.3	8909.51	7130.06	8838.24	22989	4084.3	3468.94	9992.94	3014.66	4086.85	3521.97	4963.9	4451.57	5978.83	1651.1	ENSG00000126215	NA	XRCC3	NA	DNA repair protein XRCC3 OS=Homo sapiens OX=9606 GN=XRCC3 PE=1 SV=1	DNA repair protein XRCC3-like [Monomorium pharaonis]	[Hsap]GO:0000784#nuclear chromosome, telomeric region;GO:0003677#DNA binding;GO:0071140#resolution of mitotic recombination intermediates;GO:0090267#positive regulation of mitotic cell cycle spindle assembly checkpoint;GO:0005524#ATP binding;GO:0090657#telomeric loop disassembly;GO:0005737#cytoplasm;GO:0005515#protein binding;GO:0010033#response to organic substance;GO:0005829#cytosol;GO:0000166#…
Pharaoh_ant_07832	LOC105834569	rNP_Ovary_down	120016	-1.03992	2.85533e-06	0.000312005	221148	114777	70781.2	106063	144834	168147	175245	153477	208155	82989	220357	212885	50461.9	48918.2	97680.7	116451	57618.9	59688.3	83132.2	96937	105731	44862.6	FBgn0002962	nos	nanos	nanos (nos) encodes an RNA-binding protein that forms part of a translational repressor complex. It functions as the localized determinant of abdominal segmentation. It contributes to germline development, germline stem cell renewal, and neuronal morphogenesis and function.	Nanos homolog 1 OS=Danio rerio OX=7955 GN=nanos1 PE=2 SV=1	nanos homolog 2 [Monomorium pharaonis]	[Dmel]GO:0008595#anterior/posterior axis specification, embryo;GO:0098975#postsynapse of neuromuscular junction;GO:0008354#germ cell migration;GO:0045495#pole plasm;GO:1990124#messenger ribonucleoprotein complex;GO:0006378#mRNA polyadenylation;GO:0045886#negative regulation of synaptic growth at neuromuscular junction;GO:0048813#dendrite morphogenesis;GO:0071598#neuronal ribonucleoprotein granule…
Pharaoh_ant_05893	LOC105836086	rNP_Ovary_up	81.5207	2.9222	2.89091e-06	0.000313278	65.9	27.55	10.08	37.03	12.2	10.65	11.6	11.38	12.53	3.15	29.21	9.9	18.05	44.13	43.35	28.51	21.81	61.92	193.79	305.87	85.75	749.11	NA	NA	NA	NA	Ropporin-1-like protein OS=Danio rerio OX=7955 GN=ropn1l PE=2 SV=1	ropporin-1-like protein [Monomorium pharaonis]	NA
Pharaoh_ant_08083	LOC105830729	rNP_Ovary_up	61522.8	1.45548	2.91143e-06	0.000313278	22681.2	42456.4	36098.4	82796.7	55636.1	34214	34357.9	35321.7	12412.1	14501.4	14568.8	26930.2	144514	151828	48754.9	55905.2	161684	141252	70045.5	72025.1	28541.2	66976.7	FBgn0031313	CG5080	-	Insufficient genetic data for FlyBase to solicit a summary.	NA	centromere-associated protein E [Monomorium pharaonis]	[Dmel]GO:0005886#plasma membrane;GO:0003674#molecular_function;GO:0008150#biological_process;
Pharaoh_ant_09495	LOC105833496	rNP_Ovary_down	124188	-0.729814	3.06481e-06	0.000327284	157864	87439.8	145910	157619	137066	163868	166428	158302	190545	107995	222962	122432	77310.4	80935.1	87190.7	138094	84213.6	79555.4	79015.4	69973.4	121457	95970.4	FBgn0263706	CG43658	-	In progress.	Rho guanine nucleotide exchange factor 10 OS=Homo sapiens OX=9606 GN=ARHGEF10 PE=1 SV=4	rho guanine nucleotide exchange factor 10 [Monomorium pharaonis]	[Dmel]GO:0051496#positive regulation of stress fiber assembly;GO:0035025#positive regulation of Rho protein signal transduction;GO:0005085#guanyl-nucleotide exchange factor activity;GO:0035023#regulation of Rho protein signal transduction;GO:0005089#Rho guanyl-nucleotide exchange factor activity;GO:0030036#actin cytoskeleton organization;GO:0005575#cellular_component;GO:0007480#imaginal disc-deri…
Pharaoh_ant_07896	LOC105832331	rNP_Ovary_down	16822.4	-0.864441	3.3177e-06	0.000346417	18364	11027.1	33013.5	19757.8	21603.7	16899.4	18061.3	19180.8	36533.2	15513.6	30318.7	13606.1	8572.65	9793.87	11173.9	16577.9	11021.9	11596.2	9100.02	11063	12775.2	14538.9	ENSG00000151553	NA	FAM160B1	NA	Protein FAM160B1 OS=Xenopus laevis OX=8355 GN=fam160b1 PE=2 SV=1	protein FAM160B1 [Monomorium pharaonis]	NA
Pharaoh_ant_20316	LOC118647729	rNP_Ovary_down	300.335	-5.05787	3.46165e-06	0.00035879	1612.47	1.2	0	699.97	1527.31	131.47	26.2	10.24	1.39	33.11	539.76	1866.68	15.47	20.31	0	14.84	21.81	82.35	2.77	0	0	0	NA	NA	NA	NA	NA	uncharacterized protein LOC105204530 [Solenopsis invicta]	NA
Pharaoh_ant_17369	LOC105830944	rNP_Ovary_down	25073	-0.924128	3.71512e-06	0.000379534	27921	16822.5	30561.7	19472	30704.7	33689.2	36203.3	32823.4	41926.2	37036.2	50514.1	25579.4	10444.2	11601.9	12688.6	27948.9	10604	13511.4	18767.6	17448.7	18651.1	26685.2	FBgn0031069	Pmp70	Peroxisomal Membrane Protein 70 kDa	In progress.	ATP-binding cassette sub-family D member 3 OS=Mus musculus OX=10090 GN=Abcd3 PE=1 SV=2	ATP-binding cassette sub-family D member 3 isoform X2 [Monomorium pharaonis]	[Dmel]GO:0006635#fatty acid beta-oxidation;GO:0016887#ATPase activity;GO:0042803#protein homodimerization activity;GO:0007031#peroxisome organization;GO:0042760#very long-chain fatty acid catabolic process;GO:0042626#ATPase-coupled transmembrane transporter activity;GO:0005778#peroxisomal membrane;GO:0005324#long-chain fatty acid transporter activity;GO:0015910#long-chain fatty acid import into p…
Pharaoh_ant_01035	LOC118648493	rNP_Ovary_up	12.3432	4.89581	3.71564e-06	0.000379534	0	0	0	2.09	0	0	0.86	0	0	0	0	7.42	19.77	5.6	24.67	4.69	14.83	12.02	0	0	11.43	168.17	NA	NA	NA	NA	NA	PREDICTED: uncharacterized protein LOC105668987 [Linepithema humile]	NA
Pharaoh_ant_22053	LOC105835140	rNP_Ovary_down	6710.82	-0.845941	4.13916e-06	0.000419753	10325.4	6837.24	8017.02	4712.05	8806.42	8213.11	8051.44	6344.49	10220.2	6182.43	11669	11489.6	3304.58	3597.13	8831.79	3981.54	3335.78	3788.87	4678.75	4828.03	5225.16	5197.92	NA	NA	NA	NA	NA	uncharacterized protein LOC105835140 [Monomorium pharaonis]	NA
Pharaoh_ant_17642	-	rNP_Ovary_down	83.1811	-4.20122	4.20741e-06	0.000423626	0	65.87	567.61	6.78	48.78	122.42	40.81	51.21	39.68	755.26	24.53	32.16	1.72	9.11	0	15.23	23.55	13.83	0	0	11.43	0	NA	NA	NA	NA	NA	PREDICTED: uncharacterized protein LOC105556455 [Vollenhovia emeryi]	[Unip]GO:0003676#nucleic acid binding;GO:0008270#zinc ion binding;
Pharaoh_ant_01411	LOC105834384	rNP_Ovary_down	2311.6	-2.73432	4.31825e-06	0.000431703	4500.9	7425.28	2248.59	4998.92	3077.13	215.57	4411.69	7843.14	1787.47	742.65	2652.06	5303.17	431.56	207.35	256.75	2309.42	309.68	299.96	304.53	0	1498.76	30.58	FBgn0039754	CG9747	-	Insufficient genetic data for FlyBase to solicit a summary.	Acyl-CoA Delta(11) desaturase OS=Spodoptera littoralis OX=7109 PE=1 SV=1	acyl-CoA Delta(11) desaturase [Monomorium pharaonis] acyl-CoA Delta(11) desaturase [Monomorium pharaonis]	[Dmel]GO:0055114#oxidation-reduction process;GO:0004768#stearoyl-CoA 9-desaturase activity;GO:0006636#unsaturated fatty acid biosynthetic process;GO:0005789#endoplasmic reticulum membrane;GO:0005506#iron ion binding;
Pharaoh_ant_12312	LOC105831157	rNP_Ovary_down	14826.1	-1.49083	4.39967e-06	0.000436744	11736	10512.2	63021.1	9843.98	11817.9	14679.3	15677.6	14680.9	29136.9	32857.9	27076.7	10518.5	4153.94	5716.88	4517.92	14258.3	4687.01	5273.03	5077.41	4719.8	7574.77	18636.1	FBgn0038816	Lrrk	Leucine-rich repeat kinase	Leucine-rich repeat kinase (Lrrk) encodes a large Ser/Thr kinase involved in mRNA translational control, cytoskeleton regulation, vesicle trafficking, autophagy, and immune response.	Leucine-rich repeat serine/threonine-protein kinase 1 OS=Caenorhabditis elegans OX=6239 GN=lrk-1 PE=1 SV=6	leucine-rich repeat serine/threonine-protein kinase 1 [Monomorium pharaonis] leucine-rich repeat serine/threonine-protein kinase 1 [Monomorium pharaonis] leucine-rich repeat serine/threonine-protein kinase 1 [Monomorium pharaonis]	[Dmel]GO:0006914#autophagy;GO:0071212#subsynaptic reticulum;GO:1900242#regulation of synaptic vesicle endocytosis;GO:0008088#axo-dendritic transport;GO:0005737#cytoplasm;GO:0009267#cellular response to starvation;GO:0050808#synapse organization;GO:2000331#regulation of terminal button organization;GO:0044297#cell body;GO:0050774#negative regulation of dendrite morphogenesis;GO:0043198#dendritic s…
Pharaoh_ant_17440	LOC105836405	rNP_Ovary_down	24702.2	-0.895747	4.51132e-06	0.000444697	32323.8	18070.4	19666.4	21933.9	33044.5	30724.4	37264.8	38677.4	44624.1	22382	47942.6	28700.4	12167.8	12930.1	21802.2	22152.3	12543.2	13967	20378.8	18738	24502.2	8912.9	FBgn0035558	CG11357	-	In progress.	Lactosylceramide 1,3-N-acetyl-beta-D-glucosaminyltransferase OS=Homo sapiens OX=9606 GN=B3GNT5 PE=1 SV=1	beta-1,3-galactosyltransferase 5 [Monomorium pharaonis] beta-1,3-galactosyltransferase 5 [Monomorium pharaonis] beta-1,3-galactosyltransferase 5 [Monomorium pharaonis] beta-1,3-galactosyltransferase 5 [Monomorium pharaonis]	[Dmel]GO:0005794#Golgi apparatus;GO:0008376#acetylgalactosaminyltransferase activity;GO:0006486#protein glycosylation;GO:0008378#galactosyltransferase activity;GO:0016758#transferase activity, transferring hexosyl groups;GO:0016020#membrane;GO:0008375#acetylglucosaminyltransferase activity;
Pharaoh_ant_11757	LOC105828985	rNP_Ovary_down	5654.69	-1.4082	4.57557e-06	0.000447268	16583.2	10996	18217.1	5240.94	3029.29	5125.35	5375.64	5407.41	7472.15	2253.17	9380.34	5607.48	2442.33	2726.4	3382.55	2357.84	2464.32	2869.15	4457.27	3148.1	4980.29	886.7	NA	NA	NA	NA	Beta-1,3-glucan-binding protein OS=Bombyx mori OX=7091 PE=1 SV=1	beta-1,3-glucan-binding protein-like [Monomorium pharaonis]	[Unip]GO:0004553#hydrolase activity, hydrolyzing O-glycosyl compounds;GO:0030246#carbohydrate binding;GO:0005975#carbohydrate metabolic process;
Pharaoh_ant_15004	LOC105835973	rNP_Ovary_down	20136.8	-0.792699	4.60086e-06	0.000447268	22894.3	12511.6	44241.4	19340	21564.3	23044.1	21139.2	19134.8	27636.9	33099.1	33322.4	21204	11793	11176	22157.9	15424.4	13409.4	13617.2	13731.7	13985.3	15412.5	13170.6	FBgn0035425	CG17746	-	In progress.	Probable protein phosphatase 2C T23F11.1 OS=Caenorhabditis elegans OX=6239 GN=ppm-2 PE=3 SV=2	probable protein phosphatase 2C T23F11.1 isoform X1 [Monomorium pharaonis]	[Dmel]GO:0004722#protein serine/threonine phosphatase activity;GO:0005829#cytosol;GO:0004721#phosphoprotein phosphatase activity;GO:0043169#cation binding;GO:0004724#magnesium-dependent protein serine/threonine phosphatase activity;GO:0006470#protein dephosphorylation;
Pharaoh_ant_01748	LOC112639702	rNP_Ovary_up	3.06064	4.42264	4.75211e-06	0.000458806	5.61	0	0	0	0	0	0	0	0	0	0	0	8.6	2.8	15.32	4.69	19.19	5.41	0	0	5.72	0	NA	NA	NA	NA	General transcription factor II-I repeat domain-containing protein 2 OS=Bos taurus OX=9913 GN=GTF2IRD2 PE=2 SV=1	General transcription factor II-I repeat domain-containing protein 2B [Ooceraea biroi]	NA
Pharaoh_ant_10027	LOC105836177	rNP_Ovary_up	8802.05	0.650533	4.86381e-06	0.000466396	7089.27	4938.41	9983.49	9091.84	6177.72	6517.26	6664.78	7465.91	6602.08	4987.26	8025.1	6332.38	11772.4	12511.2	9862.14	7955.27	8539.21	9622.74	9689.71	16173.4	10885.8	12757.8	FBgn0010235	Klc	Kinesin light chain	Kinesin light chain (Klc) encodes a component of the kinesin motor protein complex, which moves along microtubules to transport cytoplasmic "cargoes" such as mRNAs, protein complexes, and organelles.	Kinesin light chain OS=Drosophila melanogaster OX=7227 GN=Klc PE=1 SV=1	kinesin light chain isoform X2 [Monomorium pharaonis]	[Dmel]GO:0003777#microtubule motor activity;GO:0005871#kinesin complex;GO:0005515#protein binding;GO:0007018#microtubule-based movement;GO:0046843#dorsal appendage formation;
Pharaoh_ant_15260	LOC105836532	rNP_Ovary_down	11168.8	-0.595594	4.9564e-06	0.000470887	14259.9	9955.86	11558.7	13842	10825.3	11607.5	15400.1	13108.9	14042.9	10783.4	15330.5	17703.2	8332.81	7990.75	11353.7	9765.24	9690.68	9411.75	9155.39	5218.6	9459.41	6917.81	FBgn0003008	or	orange	orange (or) encodes an AP-3 adaptor complex component involved in ommochrome biosynthesis.	AP-3 complex subunit sigma-2 OS=Bos taurus OX=9913 GN=AP3S2 PE=2 SV=1	AP-3 complex subunit sigma-2 [Atta colombica]	[Dmel]GO:0048072#compound eye pigmentation;GO:0030123#AP-3 adaptor complex;GO:0006727#ommochrome biosynthetic process;GO:0038024#cargo receptor activity;GO:0007040#lysosome organization;GO:0016192#vesicle-mediated transport;GO:0043231#intracellular membrane-bounded organelle;GO:0006726#eye pigment biosynthetic process;GO:0046907#intracellular transport;GO:0006886#intracellular protein transport;
Pharaoh_ant_00870	LOC113005448	rNP_Ovary_up	2714.71	1.19098	4.97745e-06	0.000470887	1246.51	2009.62	1556.72	2770.17	1774.04	2559.75	1768.11	1473.04	424.59	1759.65	1389.12	1849.37	6144.94	6447.52	2336.51	3427.81	4588.44	4245.72	4927.91	2272.84	2152.38	2598.96	NA	NA	NA	NA	NA	uncharacterized protein LOC114253772 [Monomorium pharaonis] uncharacterized protein LOC114253772 [Monomorium pharaonis] uncharacterized protein LOC114253772 [Monomorium pharaonis]	NA
Pharaoh_ant_03968	LOC105830790	rNP_Ovary_down	14184.5	-1.36756	5.01532e-06	0.000471307	10983	8747.46	59345.1	13615.1	9935.01	14704.3	14696.5	17884.2	19022.5	31432.5	24377.9	11127.1	5634.29	3809.39	9118.43	11145.3	5285.43	8118.74	2782.33	7086.75	9220.26	13988.5	FBgn0264574	Glut1	Glucose transporter 1	Glucose transporter 1 (Glut1) encodes a transmembrane protein that transports glucose but not galactose.	Glucose transporter type 1 OS=Drosophila melanogaster OX=7227 GN=Glut1 PE=2 SV=4	glucose transporter type 1 isoform X1 [Monomorium pharaonis]	[Dmel]GO:0022857#transmembrane transporter activity;GO:0016021#integral component of membrane;GO:0090277#positive regulation of peptide hormone secretion;GO:0042593#glucose homeostasis;GO:0055085#transmembrane transport;
Pharaoh_ant_04776	LOC105839309	rNP_Ovary_down	70166.4	-0.915071	5.47235e-06	0.000510849	72704.3	38540.2	147539	75216.5	66311.3	80277.7	94573.8	99265.6	108935	81543.1	132297	73351.2	40732.2	42203.1	37042.2	84025.5	36301.9	42774	34835.9	34591.4	58606.8	61992.8	FBgn0261238	Alh	Alhambra	Alhambra (Alh) encodes a zinc finger/leucine zipper nuclear protein. It is required in the nervous system for maintaining eve expression and normal growth. It is also involved in muscle development and male courtship behavior.	Protein AF-10 OS=Mus musculus OX=10090 GN=Mllt10 PE=1 SV=2	protein AF-10 [Monomorium pharaonis] protein AF-10 [Monomorium pharaonis] protein AF-10 [Monomorium pharaonis] protein AF-10 [Monomorium pharaonis]	[Dmel]GO:0042393#histone binding;GO:0003700#DNA-binding transcription factor activity;GO:0006355#regulation of transcription, DNA-templated;GO:0005634#nucleus;GO:0002168#instar larval development;GO:0045944#positive regulation of transcription by RNA polymerase II;GO:0031491#nucleosome binding;GO:0007482#haltere development;GO:0007591#molting cycle, chitin-based cuticle;GO:0007526#larval somatic …
Pharaoh_ant_01292	LOC105836740	rNP_Ovary_down	4216	-2.03878	5.92987e-06	0.000549918	13229.3	2732.38	2503.85	9348.46	5278.03	2725.29	9402.86	7515.98	2148.03	1709.2	14119	6416.5	1667.76	1113.82	1016.9	2471.09	1915.63	1464.93	622.91	461.16	4843.09	45.86	NA	NA	NA	NA	Vesicular glutamate transporter 2 OS=Rattus norvegicus OX=10116 GN=Slc17a6 PE=1 SV=1	uncharacterized transporter slc-17.2-like [Monomorium pharaonis]	[Unip]GO:0022857#transmembrane transporter activity;GO:0016020#membrane;GO:0055085#transmembrane transport;GO:0016021#integral component of membrane;
Pharaoh_ant_05106	LOC105829942	rNP_Ovary_down	6144.11	-1.47846	6.1535e-06	0.000566927	6747.14	3174.31	12824.9	12617.3	5759.31	4310.95	7602.96	11926	2945.01	7196.28	23815.9	5126.27	2732.04	1479.48	3731.61	4241.22	2263.69	3513.55	791.79	2352.84	4605.84	5411.95	FBgn0032876	Cen	Centrocortin	Centrocortin (Cen) encodes a protein that regulates cleavage furrow assembly in the early embryo. It localizes to centrosomes asymmetrically, and to cortical actin structures.	Cerebellar degeneration-related protein 2-like OS=Homo sapiens OX=9606 GN=CDR2L PE=1 SV=2	cerebellar degeneration-related protein 2 [Monomorium pharaonis]	[Dmel]GO:0005813#centrosome;GO:0032154#cleavage furrow;GO:0040016#embryonic cleavage;GO:0005515#protein binding;
Pharaoh_ant_17494	LOC105839459	rNP_Ovary_down	41718.3	-0.755085	6.28939e-06	0.000575684	42619.7	30601.1	54706.8	33002.6	59258.3	53720.1	52150.3	52358.7	78455.9	60280.7	56182.7	41078.2	21191.8	21265.5	36392.2	33457.3	21693	24462	33897.4	39353.6	42481.6	29192.4	WBGene00021697	NA	gcn-1	NA	eIF-2-alpha kinase activator GCN1 OS=Mus musculus OX=10090 GN=Gcn1 PE=1 SV=1	eIF-2-alpha kinase activator GCN1 [Monomorium pharaonis]	[Cele]GO:0043022#ribosome binding;GO:0045859#regulation of protein kinase activity;GO:0061404#obsolete positive regulation of transcription from RNA polymerase II promoter in response to increased salt;GO:0006417#regulation of translation;GO:0019901#protein kinase binding;GO:0005515#protein binding;GO:0019887#protein kinase regulator activity;GO:0005829#cytosol;GO:0033674#positive regulation of k…
Pharaoh_ant_15276	LOC105830188	rNP_Ovary_down	32408.5	-1.11387	6.40662e-06	0.00058263	31283.4	22751.3	75493.3	36463.9	39325.4	36354.9	40523.5	56857.5	35688.8	36181.7	77454.1	26383.5	10997.8	11601.2	22693.9	36614.9	10139.1	17278.6	13405	15839.3	25142.5	34512.6	FBgn0051998	CG31998	-	Insufficient genetic data for FlyBase to solicit a summary.	NA	uncharacterized protein LOC105830188 [Monomorium pharaonis]	NA
Pharaoh_ant_09245	LOC105831394	rNP_Ovary_down	13599.2	-0.972953	6.5774e-06	0.000594327	13947.2	11245.1	22108.1	10468.3	12907.1	20247	15804.3	17376.1	32867.7	13558.5	28352.5	11122.2	5260.34	5733.7	11553.2	9404.81	7649.44	6299.75	9747.85	15622.9	9399.39	8507.77	FBgn0031985	mon2	monensin sensitivity 2	In progress.	Protein MON2 homolog OS=Drosophila pseudoobscura pseudoobscura OX=46245 GN=mon2 PE=3 SV=2	protein MON2 homolog [Monomorium pharaonis]	[Dmel]GO:0005794#Golgi apparatus;GO:0005768#endosome;GO:0031532#actin cytoskeleton reorganization;GO:0007318#pole plasm protein localization;GO:0015031#protein transport;GO:0005519#cytoskeletal regulatory protein binding;
Pharaoh_ant_02821	LOC105829592	rNP_Ovary_down	8555.47	-0.547068	6.66854e-06	0.000598725	9561.26	8100.74	5812.09	10832.9	10768.1	9399.04	9722.04	11782.6	12460.1	9697	9178.22	12576.9	7607.24	7012.83	6442.96	7985.73	7182.74	7436.47	6229.1	6583.24	6781.09	5067.97	FBgn0032018	CG7806	-	In progress.	Multidrug resistance-associated protein 7 OS=Homo sapiens OX=9606 GN=ABCC10 PE=1 SV=1	multidrug resistance-associated protein 7 isoform X1 [Monomorium pharaonis]	[Dmel]GO:0016887#ATPase activity;GO:0016020#membrane;GO:0042626#ATPase-coupled transmembrane transporter activity;GO:0055085#transmembrane transport;GO:0016021#integral component of membrane;GO:0005524#ATP binding;
Pharaoh_ant_04810	LOC105838684	rNP_Ovary_down	9134.42	-1.13826	6.74843e-06	0.000600521	8279.69	6989.34	25893.3	7195.34	5558.54	9367.63	11495.3	11816.2	17330.4	15647.6	16880.9	9298.79	4024.13	3406.59	4504.46	10160	4000.49	5295.27	3679.32	5058.6	4939.32	10135.9	FBgn0025790	TBPH	TAR DNA-binding protein-43 homolog	TAR DNA-binding protein-43 homolog (TBPH) encodes an RNA-binding protein that belongs to the hnRNP family. It contributes to synaptic growth of motor neurons and glial wrapping.	TAR DNA-binding protein 43 OS=Xenopus tropicalis OX=8364 GN=tardbp PE=2 SV=1	TAR DNA-binding protein 43 [Monomorium pharaonis]	[Dmel]GO:0043524#negative regulation of neuron apoptotic process;GO:0045886#negative regulation of synaptic growth at neuromuscular junction;GO:0033143#regulation of intracellular steroid hormone receptor signaling pathway;GO:0007628#adult walking behavior;GO:0003729#mRNA binding;GO:2000331#regulation of terminal button organization;GO:1900006#positive regulation of dendrite development;GO:000565…
Pharaoh_ant_07386	LOC105839341	rNP_Ovary_down	37202.3	-1.09403	6.77375e-06	0.000600521	46882.3	26686.1	68064.1	28486.1	36012.8	51355.1	47888.1	60558.6	59035.9	42785.1	87888.2	32991.7	10356.5	11704.2	18683.8	45225	14035.7	17581.6	26234.2	25269.5	22629	38097.7	FBgn0035142	Hipk	Homeodomain interacting protein kinase	Homeodomain interacting protein kinase (Hipk) encodes a protein that belongs to the DYRK family kinases. It can modulate signaling pathways including Wingless, Notch, Hippo, Hedgehog, JNK, and cell death. It plays roles in development, proliferation and patterning of many tissues, including the eye, wing, and the embryo.	Homeodomain-interacting protein kinase 2 OS=Homo sapiens OX=9606 GN=HIPK2 PE=1 SV=2	homeodomain-interacting protein kinase 2 isoform X2 [Monomorium pharaonis]	[Dmel]GO:0045880#positive regulation of smoothened signaling pathway;GO:0005737#cytoplasm;GO:0008587#imaginal disc-derived wing margin morphogenesis;GO:0090263#positive regulation of canonical Wnt signaling pathway;GO:0046622#positive regulation of organ growth;GO:0050821#protein stabilization;GO:0008586#imaginal disc-derived wing vein morphogenesis;GO:0035331#negative regulation of hippo signali…
Pharaoh_ant_18278	LOC105832272	rNP_Ovary_down	12340.5	-1.09153	7.00612e-06	0.00061724	15643.8	10119.9	24205.6	13409	12262.6	8670.35	15729.1	16755.9	19272.4	15781.7	32649.5	10659.5	4319	4595.36	7425.47	10521.2	4141.81	6679.05	5459.46	6211.5	15115.2	11863.5	FBgn0035101	p130CAS	p130CAS	p130CAS (p130CAS) encodes an SH3 domain-containing protein phosphorylated by Src kinases. It contributes to integrin-mediated adhesion and in vertebrate cells is phosphorylated in response to mechanical stretch.	Breast cancer anti-estrogen resistance protein 1 OS=Homo sapiens OX=9606 GN=BCAR1 PE=1 SV=2	breast cancer anti-estrogen resistance protein 1 isoform X2 [Monomorium pharaonis]	[Dmel]GO:0007414#axonal defasciculation;GO:0007169#transmembrane receptor protein tyrosine kinase signaling pathway;GO:0090527#actin filament reorganization;GO:0005925#focal adhesion;GO:0007015#actin filament organization;GO:0005886#plasma membrane;GO:0016477#cell migration;GO:0005737#cytoplasm;GO:0030011#maintenance of cell polarity;GO:0098609#cell-cell adhesion;
Pharaoh_ant_20217	LOC105836495	rNP_Ovary_up	3321.99	1.1198	7.10191e-06	0.000620963	2277.09	2132.97	2393.02	3319.4	3135.3	2615.1	1610.46	2478.97	1080.97	1501.06	1258.27	2203.16	6007.39	8055.2	2045.38	3864	6611.37	5388.45	6533.63	3510.44	2692.62	2369.64	NA	NA	NA	NA	DNA transposase THAP9 OS=Homo sapiens OX=9606 GN=THAP9 PE=1 SV=2	uncharacterized protein LOC105836495 isoform X1 [Monomorium pharaonis] uncharacterized protein LOC105836495 isoform X1 [Monomorium pharaonis] uncharacterized protein LOC105836495 isoform X1 [Monomorium pharaonis]	[Unip]GO:0006313#transposition, DNA-mediated;GO:0004803#transposase activity;
MPGPB.6249.2	LOC105838968	rNP_Ovary_down	16654.6	-1.16538	7.13649e-06	0.000620963	36705.5	23554.3	12937.4	10980	23298	19619.9	23030.5	18918	19433.9	8484.48	24138.4	46052.3	6667.62	6984.11	18825.1	7050.48	7258.63	6561.84	14650.8	11881.8	14054.8	5312.58	NA	NA	NA	NA	Mariner Mos1 transposase OS=Drosophila mauritiana OX=7226 GN=mariner\T PE=1 SV=1	chromobox protein homolog 1 isoform X2 [Monomorium pharaonis]	[Unip]GO:0005634#nucleus;GO:0003676#nucleic acid binding;GO:0003677#DNA binding;
Pharaoh_ant_04652	-	rNP_Ovary_up	72.7847	4.64688	7.85466e-06	0.00067926	0	3.59	3.36	21.39	19.7	13.31	2.58	5.69	0	0	2.34	0	174.51	152.71	0	37.49	117.76	153.89	174.41	0	0	718.54	NA	NA	NA	NA	NA	hypothetical protein ALC62_04089 [Cyphomyrmex costatus]	NA
Pharaoh_ant_07517	LOC105828686	rNP_Ovary_up	27609.8	1.27512	8.07613e-06	0.000694154	8534.88	12536.1	28172.1	41812.2	14992.6	12008.3	13516	11346.8	16406	16305.2	11225.1	14491.9	59463.6	77022.8	14080	44323.7	55734.7	53172.8	23274.7	21010.9	17120.9	40864.8	NA	NA	NA	NA	NA	uncharacterized protein LOC105828686 isoform X1 [Monomorium pharaonis]	NA
Pharaoh_ant_20296	LOC114254979	rNP_Ovary_up	6448.66	1.28698	8.25641e-06	0.000705348	4066.23	4106.06	2278.82	9617.08	5117.61	3955.92	3710.2	3934.37	2483.53	1456.92	2100.62	3944.9	16370.7	19970.2	5019.83	8246.97	11710.1	10924.8	7330.96	5124.48	5217.54	5182.63	NA	NA	NA	NA	TD and POZ domain-containing protein 1-like OS=Mus musculus OX=10090 GN=Gm9125 PE=2 SV=1	TD and POZ domain-containing protein 1-like [Monomorium pharaonis] TD and POZ domain-containing protein 1-like [Monomorium pharaonis]	NA
Pharaoh_ant_09650	LOC105835150	rNP_Ovary_down	25277.7	-0.730367	8.81754e-06	0.000746954	31889.1	24329.2	26198.9	26741.9	23272.7	36255.3	32771.1	32624.8	37490.9	36131.2	36376.4	26045.8	12332	11821.1	16370.9	28346.4	15523.9	15815.5	15019	21820.2	17340	31592.6	FBgn0027507	CG1344	-	Insufficient genetic data for FlyBase to solicit a summary.	Protein-associating with the carboxyl-terminal domain of ezrin OS=Homo sapiens OX=9606 GN=SCYL3 PE=1 SV=3	protein-associating with the carboxyl-terminal domain of ezrin [Monomorium pharaonis]	[Dmel]GO:0005737#cytoplasm;GO:0016301#kinase activity;GO:0008150#biological_process;
Pharaoh_ant_09222	LOC105840333	rNP_Ovary_up	5589.98	0.748849	8.84941e-06	0.000746954	3780.2	3812.64	4913.66	5882.5	4491.86	4681.42	5126.49	5209.41	2315.78	2614.25	3317.99	5087.92	8272.63	10196	6761.37	4404.84	6878.3	8023.76	5739.08	7825.54	7322.28	6321.58	NA	NA	NA	NA	E3 ubiquitin-protein ligase SP1 OS=Arabidopsis thaliana OX=3702 GN=SP1 PE=1 SV=1	uncharacterized protein LOC105840333 isoform X2 [Monomorium pharaonis]	NA
Pharaoh_ant_21056	LOC114255349	rNP_Ovary_down	3282.95	-1.18628	8.94174e-06	0.000750254	3761.97	1904.22	7760.09	3134.24	2642.77	3143.66	3156.91	4457.81	7309.28	4343.94	8909.51	2341.71	1622.2	1412.23	1644.75	3560.97	1372.17	2084.09	2566.39	1195.24	1554.02	2346.71	NA	NA	NA	NA	TAR DNA-binding protein 43 OS=Xenopus tropicalis OX=8364 GN=tardbp PE=2 SV=1	TAR DNA-binding protein 43 isoform X2 [Solenopsis invicta] PREDICTED: TAR DNA-binding protein 43 [Wasmannia auropunctata] PREDICTED: TAR DNA-binding protein 43 isoform X2 [Cyphomyrmex costatus] TAR DNA-binding protein 43 isoform X3 [Camponotus floridanus] hypothetical protein DMN91_011248 [Ooceraea biroi]	[Unip]GO:0003676#nucleic acid binding;GO:0003723#RNA binding;
Pharaoh_ant_11028	LOC105834808	rNP_Ovary_down	20812.9	-1.64981	9.0122e-06	0.000751692	13788.7	23119	73135.6	12381.5	14846.2	21638.3	29201.3	41549	24284	40699	49619.2	17512.7	3896.9	3240.57	4685.72	25240.4	5165.05	5164.83	7126.09	7425.56	4207.57	29956.8	ENSG00000183770	NA	FOXL2	NA	Forkhead box protein L2 OS=Capra hircus OX=9925 GN=FOXL2 PE=1 SV=1	forkhead box protein D1 [Monomorium pharaonis]	[Hsap]GO:0000981#DNA-binding transcription factor activity, RNA polymerase II-specific;GO:0060065#uterus development;GO:0043028#cysteine-type endopeptidase regulator activity involved in apoptotic process;GO:0031624#ubiquitin conjugating enzyme binding;GO:0043065#positive regulation of apoptotic process;GO:0005515#protein binding;GO:0019101#female somatic sex determination;GO:0033686#positive reg…
Pharaoh_ant_11030	LOC105841118	rNP_Ovary_down	3138.18	-2.69851	9.11314e-06	0.00075564	13749.5	540.13	209.91	528.89	108.83	4218.87	370.72	16910.1	875.64	1605.13	7618.53	14443.6	551.91	711.72	754.17	679.86	949.09	1089.83	775.18	484.68	204.85	1658.75	NA	NA	NA	NA	Serine protease inhibitor dipetalogastin (Fragment) OS=Dipetalogaster maximus OX=72496 PE=1 SV=2	serine protease inhibitor dipetalogastin [Monomorium pharaonis]	NA
Pharaoh_ant_18236	LOC105832032	rNP_Ovary_up	5109.82	1.11733	9.19371e-06	0.000757863	3138.01	4192.29	2387.98	3050.26	3939.29	3097.88	3692.16	4476.59	4051.74	2010.35	2055.05	3939.95	4450.52	7307.05	4744.02	5005.82	5746.02	7902.94	20987.9	7802.02	4998.4	3439.8	NA	NA	NA	NA	NA	uncharacterized protein LOC105832032 [Monomorium pharaonis]	NA
Pharaoh_ant_09290	LOC105832308	rNP_Ovary_up	5693.97	1.18006	9.31529e-06	0.000763236	2380.85	4074.92	1088.19	9190.42	4596.94	3216.05	3546.1	2777.1	3481.67	2836.57	2591.3	3586.16	10470.8	12195.2	3453.93	7683.87	10338	10201.6	7538.6	7053.81	3715.93	9249.23	FBgn0037792	TAF1B	TATA box-binding protein-associated factor RNA polymerase I subunit B	TATA box-binding protein-associated factor RNA polymerase I subunit B (TAF1B) encodes a protein that associates with the products of TAF1C-like and udd. It helps to regulate pre-rRNA transcription.	Isoaspartyl peptidase/L-asparaginase OS=Mus musculus OX=10090 GN=Asrgl1 PE=1 SV=1	L-asparaginase [Temnothorax longispinosus]	[Dmel]GO:0042790#nucleolar large rRNA transcription by RNA polymerase I;GO:0070860#RNA polymerase I core factor complex;GO:0005730#nucleolus;GO:0001188#RNA polymerase I preinitiation complex assembly;GO:0001164#RNA polymerase I core promoter sequence-specific DNA binding;GO:0005668#RNA polymerase transcription factor SL1 complex;
Pharaoh_ant_08721	LOC105828426	rNP_Ovary_up	6250.6	0.733004	9.36718e-06	0.000763236	5246.84	3590.48	3937.98	5162.18	7317.57	5096.07	4062.88	4602.33	2852.43	5141.78	5315.8	5305.64	8590.71	9346.94	4599.02	5880.54	7494.16	6028.04	8969.9	9684.29	7813.92	11473.6	NA	NA	NA	NA	NA	uncharacterized protein LOC105205039 isoform X2 [Solenopsis invicta]	[Unip]GO:0016020#membrane;GO:0016021#integral component of membrane;
Pharaoh_ant_14031	LOC105835735	rNP_Ovary_down	1974.69	-1.34604	9.66476e-06	0.000782957	2671.1	2878.49	6865.02	2397.75	1229.92	1708.63	1410.28	1781.99	4213.22	3935.56	1739.61	1902.56	1028.17	736.94	1450.41	1604.57	1147.11	1007.48	689.35	357.63	1800.79	886.7	ENSG00000132199	NA	ENOSF1	NA	Mitochondrial enolase superfamily member 1 OS=Xenopus laevis OX=8355 GN=enosf1 PE=2 SV=1	mitochondrial enolase superfamily member 1 [Monomorium pharaonis]	[Hsap]GO:0005575#cellular_component;GO:0000287#magnesium ion binding;GO:0050023#L-fuconate dehydratase activity;GO:0016853#isomerase activity;GO:0044275#cellular carbohydrate catabolic process;GO:0046872#metal ion binding;GO:0016829#lyase activity;GO:0009063#cellular amino acid catabolic process;GO:0005739#mitochondrion;GO:0016052#carbohydrate catabolic process;
Pharaoh_ant_11565	LOC105827765	rNP_Ovary_down	25161.4	-0.569983	1.00833e-05	0.000812199	29739.6	18073.4	36456.1	25725.4	23979.1	30860.1	28307	36380	32421.6	29128.9	37466.4	26029.7	19101.9	20677	19545.3	28312.4	19391.8	18640.2	16741	16300.5	23616.1	16656.3	FBgn0039633	CG11873	-	Insufficient genetic data for FlyBase to solicit a summary.	BRD4-interacting chromatin-remodeling complex-associated protein-like OS=Mus musculus OX=10090 GN=Bicral PE=1 SV=2	serine-rich adhesin for platelets isoform X1 [Monomorium pharaonis]	[Dmel]GO:0034976#response to endoplasmic reticulum stress;GO:0016514#SWI/SNF complex;GO:0003713#transcription coactivator activity;GO:0045893#positive regulation of transcription, DNA-templated;
Pharaoh_ant_07459	LOC118647522	rNP_Ovary_up	19.8837	4.38166	1.04188e-05	0.000834452	0	9.58	0	1.04	2.81	5.32	2.58	1.14	0	0	0	0	2.58	9.81	36.25	18.35	11.34	3.61	307.3	0	25.73	0	NA	NA	NA	NA	NA	PREDICTED: uncharacterized protein LOC105449765 [Wasmannia auropunctata]	NA
Pharaoh_ant_08411	LOC105830240	rNP_Ovary_down	33671.2	-0.931475	1.07861e-05	0.000858987	34477.5	23670.5	43774.6	38290.5	40193.2	40307.1	47537.5	51582.1	52090	37134	81522.1	24947.3	15464.6	16864.1	17106.3	46540.2	20063.5	22356.3	30973.8	14239.4	19991.7	21640.2	FBgn0004373	fwd	four wheel drive	four wheel drive (fwd) encodes a Golgi-localized lipid kinase that synthesizes phosphatidylinositol 4-phosphate from phosphatidylinositol. It is involved in spermatocyte cytokinesis and male fertility.	Phosphatidylinositol 4-kinase beta OS=Mus musculus OX=10090 GN=Pi4kb PE=1 SV=2	phosphatidylinositol 4-kinase beta [Monomorium pharaonis] phosphatidylinositol 4-kinase beta [Monomorium pharaonis] phosphatidylinositol 4-kinase beta [Monomorium pharaonis] phosphatidylinositol 4-kinase beta [Monomorium pharaonis]	[Dmel]GO:0008340#determination of adult lifespan;GO:0048015#phosphatidylinositol-mediated signaling;GO:0005794#Golgi apparatus;GO:0030726#male germline ring canal formation;GO:0000212#meiotic spindle organization;GO:0007283#spermatogenesis;GO:0016020#membrane;GO:0046854#phosphatidylinositol phosphorylation;GO:0007111#meiosis II cytokinesis;GO:0005737#cytoplasm;GO:0000916#actomyosin contractile ri…
Pharaoh_ant_05085	LOC105829125	rNP_Ovary_down	2167.24	-2.1439	1.10685e-05	0.000876527	2997.8	1189.84	18952.7	1595.55	1347.18	1552.13	1381.5	966.67	3913.92	271.2	3907.99	2032.45	511.51	687.9	402.87	819.27	780.73	828.95	692.12	155.29	979.48	1712.25	FBgn0034394	CG15096	-	In progress.	Putative inorganic phosphate cotransporter OS=Drosophila melanogaster OX=7227 GN=Picot PE=2 SV=1	putative inorganic phosphate cotransporter isoform X1 [Monomorium pharaonis] putative inorganic phosphate cotransporter isoform X1 [Monomorium pharaonis]	[Dmel]GO:0022857#transmembrane transporter activity;GO:0016021#integral component of membrane;GO:0005886#plasma membrane;GO:0006820#anion transport;GO:0055085#transmembrane transport;
Pharaoh_ant_07300	LOC105837389	rNP_Ovary_down	19737.2	-0.826341	1.13454e-05	0.000891696	22134.3	11340.9	33984.2	16738.9	15931.7	25748.6	23071.4	27442.7	37689.3	23624.4	38926.8	18760.9	13906.1	13767.9	12853.8	19000.2	12591.2	12647	8712.43	11368.9	16518.7	17458.9	FBgn0040294	POSH	Plenty of SH3s	Plenty of SH3s (POSH) encodes a scaffold protein that regulates TNF-JNK signaling pathway.	E3 ubiquitin-protein ligase SH3RF3 OS=Homo sapiens OX=9606 GN=SH3RF3 PE=1 SV=2	E3 ubiquitin-protein ligase SH3RF3 isoform X1 [Monomorium pharaonis]	[Dmel]GO:0008340#determination of adult lifespan;GO:0006915#apoptotic process;GO:0007391#dorsal closure;GO:0061630#ubiquitin protein ligase activity;GO:0008258#head involution;GO:0016567#protein ubiquitination;GO:0019901#protein kinase binding;GO:0046328#regulation of JNK cascade;GO:0008270#zinc ion binding;GO:0035331#negative regulation of hippo signaling;GO:0007390#germ-band shortening;GO:00048…
Pharaoh_ant_07080	LOC105830156	rNP_Ovary_up	14953.7	0.828968	1.13866e-05	0.000891696	7800.16	9942.69	14851.8	10830.3	13612.6	10495	11006.9	11259.2	11329	15053.2	8081.18	8364.83	18041.1	26838.7	8501.04	20243.5	11909.9	17004.5	31281.2	28916.4	16449.2	17168.4	FBgn0263776	CG43693	-	Insufficient genetic data for FlyBase to solicit a summary.	Proton-coupled amino acid transporter-like protein pathetic OS=Drosophila melanogaster OX=7227 GN=path PE=1 SV=1	proton-coupled amino acid transporter-like protein pathetic [Monomorium pharaonis]	[Dmel]GO:0015171#amino acid transmembrane transporter activity;GO:0003333#amino acid transmembrane transport;
Pharaoh_ant_02710	LOC105838302	rNP_Ovary_up	18407.1	0.869535	1.20007e-05	0.000934592	12006.6	12257.7	5583.7	27663.1	17739.5	14354	10928.7	13961.8	10808.4	8618.51	12063.9	14531.4	25129.1	31068.4	16749.1	17547.9	21973.9	22810.1	23640.1	36563.1	22050.7	26906.9	FBgn0034948	PPP1R15	Protein phosphatase 1 regulatory subunit 15	Protein phosphatase 1 regulatory subunit 15 (PPP1R15) encodes a regulatory subunit of protein phosphatase 1. It mediates the dephosphorylation of the translation initiation factor encoded by eIF2alpha. This antagonises the effects of the stress sensing kinases encoded by PEK and Gcn2 promoting cap-dependent translation.	Protein phosphatase 1 regulatory subunit 15A OS=Mus musculus OX=10090 GN=Ppp1r15a PE=1 SV=1	uncharacterized protein LOC105838302 [Monomorium pharaonis]	[Dmel]GO:0005783#endoplasmic reticulum;GO:0019888#protein phosphatase regulator activity;GO:0000164#protein phosphatase type 1 complex;GO:0032516#positive regulation of phosphoprotein phosphatase activity;GO:0005737#cytoplasm;GO:0034976#response to endoplasmic reticulum stress;GO:0008157#protein phosphatase 1 binding;
Pharaoh_ant_20276	LOC118646324	rNP_Ovary_up	3293.3	0.879307	1.32367e-05	0.00102519	1895.71	2571.9	2040.36	3364.26	2551.77	2964.81	2146.13	2743.53	1457.54	1431.69	1893.83	3528.02	3823.82	4591.86	3447.95	2967.8	3404.69	3654.82	8299.93	3421.03	4563.92	5687.13	NA	NA	NA	NA	TATA box-binding protein-associated factor RNA polymerase I subunit B OS=Drosophila melanogaster OX=7227 GN=TAF1B PE=1 SV=1	TATA box-binding protein-associated factor RNA polymerase I subunit B isoform X1 [Monomorium pharaonis]	[Unip]GO:0016787#hydrolase activity;
Pharaoh_ant_11161	LOC105835244	rNP_Ovary_up	3972.94	1.43025	1.33302e-05	0.00102679	1347.47	3428.2	994.15	3148.84	2839.78	3080.85	2132.39	4369.63	1261.25	819.91	1517.63	1989.15	7395.76	15204.6	2586.9	4191.24	6722.15	6534.18	8587.85	4865.67	2613.53	1773.41	FBgn0030793	Rai1	Rat1 Interacting Protein 1	In progress.	Decapping and exoribonuclease protein OS=Bos taurus OX=9913 GN=DXO PE=2 SV=1	decapping and exoribonuclease protein isoform X1 [Monomorium pharaonis]	[Dmel]GO:0110155#NAD-cap decapping;GO:0005634#nucleus;GO:0006402#mRNA catabolic process;GO:0008409#5'-3' exonuclease activity;GO:0005829#cytosol;GO:0000956#nuclear-transcribed mRNA catabolic process;GO:0034353#RNA pyrophosphohydrolase activity;GO:0004534#5'-3' exoribonuclease activity;GO:0090305#nucleic acid phosphodiester bond hydrolysis;
Pharaoh_ant_09381	LOC105828637	rNP_Ovary_down	3178.51	-1.51888	1.38934e-05	0.00105863	3241.77	4542.59	14613.4	1504.27	1928.84	2941.39	2868.67	2471.57	1802.78	10384.5	4450.08	3427.82	1386.65	914.17	1571.12	1843.55	2093.58	1154.15	2333.84	541.15	2145.71	1765.76	FBgn0031634	Ir25a	Ionotropic receptor 25a	Ionotropic receptor 25a (Ir25a) encodes a member of the Ionotropic Receptor (IR) family of variant ionotropic glutamate receptors. It functions as co-receptor subunit in chemosensation and thermosensation.	Ionotropic receptor 25a OS=Drosophila melanogaster OX=7227 GN=Ir25a PE=1 SV=1	ionotropic receptor 25a [Monomorium pharaonis]	[Dmel]GO:0050911#detection of chemical stimulus involved in sensory perception of smell;GO:0015026#coreceptor activity;GO:0005886#plasma membrane;GO:0015276#ligand-gated ion channel activity;GO:0010378#temperature compensation of the circadian clock;GO:0050907#detection of chemical stimulus involved in sensory perception;GO:0006811#ion transport;GO:0005929#cilium;GO:0004984#olfactory receptor act…
Pharaoh_ant_02128	LOC105838420	rNP_Ovary_up	20611.3	0.535524	1.38938e-05	0.00105863	17038.9	15116.4	22071.2	24758.8	20499.5	16526.8	15972.3	17000.6	13470.1	13834.4	15551.3	13527	27688.3	31097.9	21048.4	22893.8	22602.9	24474	19595.4	30003.4	22779.6	25897.8	ENSG00000185262	NA	UBALD2	NA	UBA-like domain-containing protein 2 OS=Homo sapiens OX=9606 GN=UBALD2 PE=1 SV=1	UBA-like domain-containing protein 2 isoform X1 [Monomorium pharaonis]	[Hsap]GO:0005515#protein binding;
Pharaoh_ant_20025	LOC105830603	rNP_Ovary_up	2407.59	1.58757	1.3988e-05	0.00106008	701.07	1975.48	1917.77	1760.37	1487.91	763.83	512.05	1234.08	572.16	2885.45	568.97	731.09	4499.53	4679.43	642.8	2361.75	4352.91	3871.82	4257.94	6536.19	868	5786.5	NA	NA	NA	NA	NA	protein PFC0760c isoform X2 [Monomorium pharaonis]	NA
Pharaoh_ant_09441	LOC105830383	rNP_Ovary_down	28819.6	-0.882931	1.41482e-05	0.00106528	51833.3	43204.9	19987.1	18480	40373.3	43066.4	44195.5	42757.5	31117.8	20067.3	22362.6	59267.5	18648	21035.7	25143.2	19577.3	19373.5	19684.3	25547.6	18436.8	19925.9	9944.84	ENSG00000170627	NA	GTSF1	NA	Gametocyte-specific factor 1 OS=Bos taurus OX=9913 GN=GTSF1 PE=2 SV=1	gametocyte-specific factor 1 [Monomorium pharaonis]	[Hsap]GO:0046872#metal ion binding;GO:0030154#cell differentiation;GO:0005737#cytoplasm;GO:0007283#spermatogenesis;
Pharaoh_ant_16625	LOC105834999	rNP_Ovary_down	6254.68	-1.48854	1.42078e-05	0.00106528	4322.83	3707.85	24255.9	3114.94	2430.75	6568.9	5747.22	7037.49	10988.6	24373.4	8910.68	4626.51	2243.75	2192.6	2881.02	5324.86	2012.46	2873.36	3158.85	3411.62	2022.8	5396.66	FBgn0035876	Pex2	Peroxin 2	Peroxin 2 (Pex2) encodes a peroxisome protein important for sperm development.	Peroxisome biogenesis factor 2 OS=Rattus norvegicus OX=10116 GN=Pex2 PE=2 SV=1	peroxisome biogenesis factor 2 isoform X1 [Monomorium pharaonis] peroxisome biogenesis factor 2 isoform X1 [Monomorium pharaonis]	[Dmel]GO:0008270#zinc ion binding;GO:0016558#protein import into peroxisome matrix;GO:0007031#peroxisome organization;GO:0005777#peroxisome;GO:0004842#ubiquitin-protein transferase activity;GO:0007285#primary spermatocyte growth;GO:0007112#male meiosis cytokinesis;GO:0007286#spermatid development;GO:0048137#spermatocyte division;GO:0000209#protein polyubiquitination;
Pharaoh_ant_17083	-	rNP_Ovary_down	3875.44	-1.18721	1.46591e-05	0.00108791	4343.86	2237.76	13337.1	2569.35	3053.68	4536.64	7009.3	6198.84	2106.96	5353.06	8182.82	3488.44	1808.75	1359.7	2337.25	3508.64	1872.01	2149.61	2181.57	2268.14	2833.63	2522.52	NA	NA	NA	NA	Rap guanine nucleotide exchange factor 6 OS=Homo sapiens OX=9606 GN=RAPGEF6 PE=1 SV=2	rap guanine nucleotide exchange factor 6-like isoform X2 [Temnothorax curvispinosus]	[Unip]GO:0016020#membrane;GO:0016021#integral component of membrane;
Pharaoh_ant_01908	LOC105834071	rNP_Ovary_up	22669.5	1.22652	1.46925e-05	0.00108791	7645.92	18462	26106.5	17241.2	10967	10416.2	9674.78	7627.5	19758.9	25704.2	6361.43	9087.25	35966.1	41439.5	12313.8	29702.6	45588.7	29694.2	25760.8	40944.1	9889.13	58377.2	FBgn0265045	Strn-Mlck	Stretchin-Mlck	Stretchin-Mlck (Strn-Mlck) encodes a complex locus producing many large protein isoforms, which likely regulate cytoskeletal dynamics in muscles. A shorter isoform is specifically expressed in indirect flight muscle, localizes to the thick filament and is required to prevent flight muscle hypercontraction. Strn-Mlck mutants cannot fly and show flight muscle atrophy.	Myosin light chain kinase, smooth muscle OS=Mus musculus OX=10090 GN=Mylk PE=1 SV=3	LOW QUALITY PROTEIN: titin-like [Nylanderia fulva]	[Dmel]GO:0120081#positive regulation of microfilament motor activity;GO:0005200#structural constituent of cytoskeleton;GO:0006468#protein phosphorylation;GO:0004683#calmodulin-dependent protein kinase activity;GO:0004687#myosin light chain kinase activity;GO:0005524#ATP binding;
Pharaoh_ant_05714	LOC105833908	rNP_Ovary_down	1488.83	-2.20821	1.4746e-05	0.00108791	1353.07	853.31	1739.76	1430.72	2952.36	294.35	476.82	4141.47	236.66	5275.8	6117.25	2860.02	606.07	321.54	73.25	359.65	332.36	412.37	866.54	390.57	108.62	1551.73	NA	NA	NA	NA	Elongation of very long chain fatty acids protein AAEL008004 OS=Aedes aegypti OX=7159 GN=AAEL008004 PE=2 SV=2	elongation of very long chain fatty acids protein AAEL008004 [Monomorium pharaonis] elongation of very long chain fatty acids protein AAEL008004 [Monomorium pharaonis] elongation of very long chain fatty acids protein AAEL008004 [Monomorium pharaonis]	[Unip]GO:0016740#transferase activity;GO:0016020#membrane;GO:0102337#3-oxo-cerotoyl-CoA synthase activity;GO:0102756#very-long-chain 3-ketoacyl-CoA synthase activity;GO:0102336#3-oxo-arachidoyl-CoA synthase activity;GO:0016021#integral component of membrane;GO:0006633#fatty acid biosynthetic process;GO:0006631#fatty acid metabolic process;GO:0102338#3-oxo-lignoceronyl-CoA synthase activity;GO:000…
MPGPB.10225.1	LOC105830406	rNP_Ovary_up	5855.53	1.35947	1.48183e-05	0.00108791	3439.47	3576.11	2092.42	9521.11	4089.4	2549.1	3764.32	2729.31	3217.86	1542.06	1876.3	2653.44	15769.8	17771.3	3183.73	8724.16	11929.9	11650.3	3438.46	4945.67	4142.78	6214.57	ENSG00000164362	NA	TERT	NA	Telomerase reverse transcriptase OS=Rattus norvegicus OX=10116 GN=Tert PE=2 SV=1	telomerase reverse transcriptase-like [Monomorium pharaonis]	[Hsap]GO:1902895#positive regulation of pri-miRNA transcription by RNA polymerase II;GO:0000781#chromosome, telomeric region;GO:1904751#positive regulation of protein localization to nucleolus;GO:0003968#RNA-directed 5'-3' RNA polymerase activity;GO:0003720#telomerase activity;GO:0005737#cytoplasm;GO:0032092#positive regulation of protein binding;GO:2000648#positive regulation of stem cell prolif…
Pharaoh_ant_10331	LOC105833362	rNP_Ovary_down	1633.83	-0.903086	1.52332e-05	0.00111257	2218.2	1604.82	1859	1547.56	1732.76	2600.2	1411.57	3155.46	1465.2	2559.06	2210.44	2479.02	1142.5	923.28	833.03	1628	908.09	1112.07	581.38	1157.6	949.94	1865.13	NA	NA	NA	NA	Protein kinase C OS=Lytechinus pictus OX=7653 GN=PKC1 PE=2 SV=1	protein kinase C, brain isozyme isoform X1 [Monomorium pharaonis]	[Unip]GO:0004672#protein kinase activity;GO:0016740#transferase activity;GO:0006468#protein phosphorylation;GO:0000166#nucleotide binding;GO:0004697#protein kinase C activity;GO:0005524#ATP binding;GO:0008270#zinc ion binding;GO:0016301#kinase activity;GO:0016310#phosphorylation;GO:0046872#metal ion binding;GO:0035556#intracellular signal transduction;GO:0004674#protein serine/threonine kinase ac…
Pharaoh_ant_12502	LOC118645344	rNP_Ovary_up	4.39232	4.86358	1.57592e-05	0.00114506	0	0	0	1.04	0	0	0	0	0	3.15	0	0	11.18	39.23	0.75	0.78	8.72	1.2	0	0	0	30.58	NA	NA	NA	NA	General transcription factor II-I repeat domain-containing protein 2B OS=Homo sapiens OX=9606 GN=GTF2IRD2B PE=1 SV=1	general transcription factor II-I repeat domain-containing protein 2A-like [Ooceraea biroi]	NA
Pharaoh_ant_16639	-	rNP_Ovary_down	242.183	-4.34743	1.59125e-05	0.00114792	14.02	172.46	1717.93	16.69	23.45	55.89	0	21.05	1190.95	1858.99	45.56	6.19	22.35	25.22	25.41	70.29	41.87	16.83	0	0	2.86	0	NA	NA	NA	NA	NA	PREDICTED: uncharacterized protein LOC105566434 [Vollenhovia emeryi]	NA
Pharaoh_ant_07297	LOC105840448	rNP_Ovary_down	20234.7	-0.591768	1.59614e-05	0.00114792	20336.8	15214.6	21935.1	24036.5	19237.7	26285.2	23938.2	24002.2	30437.1	30215.2	32240.6	18779.4	13021.5	14290.5	12540.6	22002.3	16556.8	16023.5	18058.8	12253.6	16268.1	17489.5	NA	NA	NA	NA	NA	uncharacterized protein LOC105840448 [Monomorium pharaonis] uncharacterized protein LOC105840448 [Monomorium pharaonis] uncharacterized protein LOC105840448 [Monomorium pharaonis]	NA
Pharaoh_ant_07231	LOC105833883	rNP_Ovary_down	9316.76	-1.30624	1.66005e-05	0.00118782	8805.5	5420.45	36998.5	5010.4	8656.31	12011.5	15309.5	11259.8	6996.05	13637.3	21059.9	8121.13	2755.25	2855.99	3524.94	8950.26	3688.2	3580.28	5163.23	6696.18	4385.74	10082.4	ENSG00000162650	NA	ATXN7L2	NA	Ataxin-7-like protein 2 OS=Homo sapiens OX=9606 GN=ATXN7L2 PE=1 SV=1	ataxin-7-like protein 1 isoform X1 [Monomorium pharaonis]	NA
Pharaoh_ant_08137	LOC105834667	rNP_Ovary_down	12293.5	-1.18223	1.6687e-05	0.00118798	14572.5	7261.2	18808.3	25915.2	10044.8	12839.2	16152.3	22116.1	16474.9	7973.62	36225.7	9437.33	7494.63	4881.87	5192.86	8961.2	6857.36	10751.6	7173.15	1698.75	11383.1	8240.23	NA	NA	NA	NA	RNA-binding protein 47 OS=Rattus norvegicus OX=10116 GN=Rbm47 PE=2 SV=1	uncharacterized protein LOC105834668 isoform X2 [Monomorium pharaonis]	[Unip]GO:0003676#nucleic acid binding;GO:0003723#RNA binding;
Pharaoh_ant_13513	LOC105840178	rNP_Ovary_down	15037.5	-0.767306	1.70184e-05	0.00120549	19599.2	17536.2	16668.8	15202.3	18733	23151.1	22450.2	20806.9	15128.1	11735.7	12722.9	28385	10893.8	9335.73	10589.4	15339.2	10733.1	10809.4	16336.9	8903.14	11109.7	4655.19	FBgn0030687	RpIIIC160	RNA polymerase III subunit C160	Insufficient genetic data for FlyBase to solicit a summary.	DNA-directed RNA polymerase III subunit RPC1 OS=Gallus gallus OX=9031 GN=POLR3A PE=2 SV=1	LOW QUALITY PROTEIN: DNA-directed RNA polymerase III subunit RPC1 [Monomorium pharaonis]	[Dmel]GO:0045727#positive regulation of translation;GO:0045945#positive regulation of transcription by RNA polymerase III;GO:0005666#RNA polymerase III complex;GO:0003677#DNA binding;GO:0003899#DNA-directed 5'-3' RNA polymerase activity;GO:0042797#tRNA transcription by RNA polymerase III;GO:0001056#RNA polymerase III activity;
Pharaoh_ant_11071	LOC105839520	rNP_Ovary_up	12400	0.752184	1.73777e-05	0.0012242	10694.2	6849.22	8314.26	15508.5	10502.6	11068.3	9013.67	9365.68	8638.05	6797.36	8499.43	8239.88	21088.6	25259.1	11213.5	13747.2	15175	14797.8	8623.84	11434.8	17146.6	20822.2	FBgn0029959	Rab39	Rab39	In progress.	Ras-related protein Rab-39B OS=Homo sapiens OX=9606 GN=RAB39B PE=1 SV=1	PREDICTED: ras-related protein Rab-39B [Acromyrmex echinatior] ras-related protein Rab-39B [Solenopsis invicta] ras-related protein Rab-39B isoform X1 [Pogonomyrmex barbatus] PREDICTED: ras-related protein Rab-39B [Vollenhovia emeryi] PREDICTED: ras-related protein Rab-39B [Atta cephalotes] ras-related protein Rab-39B isoform X1 [Monomorium pharaonis] PREDICTED: ras-related protein Rab-39B [Atta …	[Dmel]GO:0005794#Golgi apparatus;GO:0005770#late endosome;GO:0045202#synapse;GO:0031982#vesicle;GO:0000139#Golgi membrane;GO:0005525#GTP binding;GO:0032482#Rab protein signal transduction;GO:0003924#GTPase activity;GO:0016192#vesicle-mediated transport;GO:0043025#neuronal cell body;GO:0005515#protein binding;
Pharaoh_ant_17687	LOC105834629	rNP_Ovary_down	10579.8	-1.26238	1.74563e-05	0.0012242	25402.8	13098.4	1800.22	10039	12071.2	12331.4	13547.8	12836.3	14357.5	12932.5	14445	29906.5	5580.99	5013.57	11038.2	7144.2	6486.62	5698.63	3997.7	2879.88	9493.71	2652.47	FBgn0034231	APC10	Anaphase Promoting Complex subunit 10	In progress.	Anaphase-promoting complex subunit 10 OS=Drosophila melanogaster OX=7227 GN=APC10 PE=2 SV=2	anaphase-promoting complex subunit 10 [Monomorium pharaonis]	[Dmel]GO:0007113#endomitotic cell cycle;GO:0000278#mitotic cell cycle;GO:0070979#protein K11-linked ubiquitination;GO:2000736#regulation of stem cell differentiation;GO:0005680#anaphase-promoting complex;GO:0031145#anaphase-promoting complex-dependent catabolic process;
Pharaoh_ant_14627	-	rNP_Ovary_up	416.742	1.8706	1.77942e-05	0.00124017	92.54	423.96	263.65	150.22	67.55	165.54	154.65	59.17	83.53	469.87	218.47	110.1	490.87	544.3	287.77	316.7	758.92	580.08	398.66	1378.76	242.01	1911	NA	NA	NA	NA	NA	uncharacterized protein LOC109863516 [Pseudomyrmex gracilis]	[Unip]GO:0006313#transposition, DNA-mediated;GO:0015074#DNA integration;GO:0003677#DNA binding;
Pharaoh_ant_15320	LOC105835470	rNP_Ovary_up	16717.7	0.609745	1.786e-05	0.00124017	13034.4	11567.9	12433.6	19128.3	15691.5	15432.5	13694.3	12290.1	13044.1	11593.8	13022	10968.8	19777.6	20364.6	20075.6	12227	17722.2	19017.1	22889.9	25401.2	32795.4	15616.7	FBgn0262739	AGO1	Argonaute-1	Argonaute-1 (AGO1) encodes an Argonaute/Piwi family protein, which interacts with microRNAs to form miRNA-induced silencing complexes (miRISCs). miRISCs are guided to target and repress mRNAs either by transcript destabilisation, translational inhibition, or both.	Protein argonaute-2 OS=Mus musculus OX=10090 GN=Ago2 PE=1 SV=3	protein argonaute-2 isoform X1 [Monomorium pharaonis]	[Dmel]GO:0070922#small RNA loading onto RISC;GO:0046959#habituation;GO:0006402#mRNA catabolic process;GO:0035198#miRNA binding;GO:0003676#nucleic acid binding;GO:0005737#cytoplasm;GO:0035195#gene silencing by miRNA;GO:0019899#enzyme binding;GO:0070578#RISC-loading complex;GO:0030727#germarium-derived female germ-line cyst formation;GO:0090624#endoribonuclease activity, cleaving miRNA-paired mRNA;…
Pharaoh_ant_17488	LOC105832385	rNP_Ovary_down	32698.8	-1.00766	1.90347e-05	0.00130937	81591.1	23571.7	20710.9	62700.4	56481.3	18371.2	48556.5	40045.2	41541.3	22041.4	48501.1	44477.6	20117.2	27430.7	20180.6	17517.1	17761.5	19511.2	30306.7	29067	18594.9	10296.5	FBgn0035020	CG13585	-	Insufficient genetic data for FlyBase to solicit a summary.	Small integral membrane protein 14 OS=Bos taurus OX=9913 GN=SMIM14 PE=3 SV=1	small integral membrane protein 14 [Monomorium pharaonis]	[Dmel]GO:0005783#endoplasmic reticulum;
Pharaoh_ant_12425	LOC105836274	rNP_Ovary_down	24466.6	-0.903065	1.90423e-05	0.00130937	27212.9	13898.4	43128	29117.8	32410.3	26861.1	30091.8	42411	33697.4	26126.7	43400.3	23966.3	17492.6	9722.42	16651.2	17277.7	14963.9	16425	8629.38	9533.71	24228.8	31019.3	FBgn0030805	wus	wurst	wurst (wus) encodes a transmembrane protein essential for clathrin-mediated endocytosis. It recruits the product of Hsc70-4 and clathrin to the apical cell membrane of epithelial cells. The endocytosis mediated by the product of wus is required for size determination and lumen clearance of the airways.	DnaJ homolog subfamily C member 22 OS=Xenopus tropicalis OX=8364 GN=dnajc22 PE=2 SV=1	dnaJ homolog subfamily C member 22 [Monomorium pharaonis]	[Dmel]GO:0035159#regulation of tube length, open tracheal system;GO:0030198#extracellular matrix organization;GO:0005886#plasma membrane;GO:0005769#early endosome;GO:0031410#cytoplasmic vesicle;GO:0006897#endocytosis;GO:0035002#liquid clearance, open tracheal system;
Pharaoh_ant_05697	LOC120357507	rNP_Ovary_down	404.062	-3.61335	2.03224e-05	0.0013906	71.51	627.56	2235.16	47.99	27.21	52.16	106.96	72.26	405.8	4061.7	572.47	45.77	17.19	42.73	8.22	293.66	73.28	40.88	0	0	33.35	53.51	NA	NA	NA	NA	NA	uncharacterized protein LOC105202882 [Solenopsis invicta]	[Unip]GO:0003676#nucleic acid binding;GO:0004523#RNA-DNA hybrid ribonuclease activity;GO:0090502#RNA phosphodiester bond hydrolysis, endonucleolytic;
Pharaoh_ant_03930	LOC105832775	rNP_Ovary_up	2623.12	2.31407	2.0728e-05	0.00141151	335.11	1129.36	2784.29	460.56	576.02	566.88	530.52	450.05	603.48	2875.99	502.37	402.04	3664.78	2247.95	561.33	862.22	1842.35	1573.73	2505.48	27128.2	617.42	5488.39	FBgn0041605	cpx	complexin	complexin (cpx) encodes a presynaptic cytosolic protein that regulates SNARE complex assembly and fuction. It has both positive and negative roles in synaptic transmission, serving as the synaptic vesicle fusion clamp and as an activator of evoked release.	Complexin OS=Drosophila melanogaster OX=7227 GN=cpx PE=2 SV=1	complexin [Acyrthosiphon pisum] complexin [Acyrthosiphon pisum] PREDICTED: complexin isoform X1 [Diuraphis noxia] complexin isoform X1 [Myzus persicae] complexin isoform X1 [Melanaphis sacchari] complexin isoform X1 [Sipha flava] complexin isoform X1 [Sipha flava] complexin isoform X1 [Rhopalosiphum maidis] complexin isoform X1 [Rhopalosiphum maidis] ACYPI007078 [Acyrthosiphon pisum] ACYPI007078 …	[Dmel]GO:0031594#neuromuscular junction;GO:0043195#terminal bouton;GO:0061174#type I terminal bouton;GO:0016020#membrane;GO:0048786#presynaptic active zone;GO:0046929#negative regulation of neurotransmitter secretion;GO:0007274#neuromuscular synaptic transmission;GO:0016079#synaptic vesicle exocytosis;GO:0005829#cytosol;GO:0031201#SNARE complex;GO:0000149#SNARE binding;GO:0005326#neurotransmitter…
Pharaoh_ant_07400	LOC105832538	rNP_Ovary_down	7718.55	-0.758038	2.17055e-05	0.00147097	10754.5	9221.72	14967.7	9531.02	6318.44	5834.88	8907.14	9121.02	11640.1	14562.9	5543.62	7362.83	4922.49	5069.61	4520.53	6869.68	6172.59	6035.86	7917.88	3764.54	5525.3	5243.78	FBgn0023506	Es2	Es2	Insufficient genetic data for FlyBase to solicit a summary.	Splicing factor ESS-2 homolog OS=Drosophila melanogaster OX=7227 GN=Es2 PE=1 SV=2	T-box transcription factor TBX1 [Melipona quadrifasciata]	[Dmel]GO:0005634#nucleus;GO:0000398#mRNA splicing, via spliceosome;GO:0071013#catalytic step 2 spliceosome;GO:0007399#nervous system development;
Pharaoh_ant_13685	LOC105833379	rNP_Ovary_up	35.4434	3.54366	2.28135e-05	0.00153865	2.8	6.59	0	13.04	0.94	5.32	0.86	4.55	0	34.69	0	3.71	79.09	66.55	34.38	17.57	44.49	46.89	0	4.71	54.31	359.27	NA	NA	NA	NA	NA	odorant receptor 49b [Monomorium pharaonis]	[Unip]GO:0016020#membrane;GO:0004984#olfactory receptor activity;GO:0005549#odorant binding;GO:0007165#signal transduction;GO:0050911#detection of chemical stimulus involved in sensory perception of smell;GO:0050896#response to stimulus;GO:0016021#integral component of membrane;GO:0007608#sensory perception of smell;
Pharaoh_ant_03352	LOC105837115	rNP_Ovary_down	4144.42	-1.92322	2.34221e-05	0.00157218	2968.35	3129.4	13283.3	2948.03	1306.84	4481.28	5837	6202.82	6551.97	15581.4	10598.9	1853.08	502.05	449.03	728.76	5917.25	1035.45	1093.44	1137.85	461.16	699.36	4410.58	FBgn0261801	CG42747	-	Insufficient genetic data for FlyBase to solicit a summary.	NA	TSC22 domain family protein 1 [Monomorium pharaonis]	NA
Pharaoh_ant_00376	LOC105837606	rNP_Ovary_up	3474.2	1.83949	2.37649e-05	0.00158763	945.05	2743.76	3603.8	628.52	624.81	2512.9	860.43	1587.4	2504.41	2171.18	286.24	722.43	3874.54	8876.9	893.57	3056.45	6374.97	3803.29	15464.8	9529	666.96	4701.06	NA	NA	NA	NA	NA	uncharacterized protein LOC105837606 isoform X2 [Monomorium pharaonis]	NA
Pharaoh_ant_01086	LOC105835194	rNP_Ovary_down	6890.63	-0.841211	2.40648e-05	0.00159813	6977.1	5879.14	17765.4	7483.78	9148.84	6193.64	6761.87	7315.14	5505.8	12937.2	9883.88	7613.95	5719.4	4787.3	4700.67	4959.74	4369.49	5093.9	3216.98	2795.17	5445.26	7040.12	NA	NA	NA	NA	Transforming growth factor-beta-induced protein ig-h3 OS=Mus musculus OX=10090 GN=Tgfbi PE=1 SV=1	protein split ends isoform X2 [Monomorium pharaonis]	NA
Pharaoh_ant_13340	LOC105837087	rNP_Ovary_down	7669.44	-0.718142	2.42405e-05	0.00159813	8443.75	7614.5	11049.9	6664.36	5366.22	13013.8	9944.55	11540.2	8853.82	9578.75	9085.92	10856.2	4271.71	5225.12	6724.74	6747.45	4605.89	5588.62	8820.41	3181.04	6857.31	4693.41	NA	NA	NA	NA	CCR4-NOT transcription complex subunit 6-like OS=Mus musculus OX=10090 GN=Cnot6l PE=1 SV=2	CCR4-NOT transcription complex subunit 6-like [Monomorium pharaonis]	NA
Pharaoh_ant_16233	LOC105828783	rNP_Ovary_up	13199.7	0.732598	2.42622e-05	0.00159813	7249.11	6647.42	8142.97	19128.3	9750.2	10155.4	10033.5	7792.5	14752.2	8421.41	10228.5	9447.23	17083.4	19194.8	13257	14837.8	15371.3	15789	12361.3	22949.6	13973.8	23826.3	FBgn0261261	plx	pollux	pollux (plx) encodes a Rab GTPase activating protein involved in cell adhesion mediated by integrins.	TBC1 domain family member 1 OS=Mus musculus OX=10090 GN=Tbc1d1 PE=1 SV=3	TBC1 domain family member 1 isoform X1 [Monomorium pharaonis] TBC1 domain family member 1 isoform X1 [Monomorium pharaonis]	[Dmel]GO:0006886#intracellular protein transport;GO:0043087#regulation of GTPase activity;GO:0005794#Golgi apparatus;GO:0009986#cell surface;GO:0005178#integrin binding;GO:0033627#cell adhesion mediated by integrin;GO:0090630#activation of GTPase activity;GO:0005096#GTPase activator activity;GO:0017137#Rab GTPase binding;
Pharaoh_ant_20118	LOC118645181	rNP_Ovary_up	7.97599	4.17844	2.4797e-05	0.00162576	2.8	0	3.36	1.56	0	0	0.86	0	0	1.58	1.17	0	9.46	23.12	0	7.03	0	2.4	27.68	9.41	0.95	84.08	NA	NA	NA	NA	NA	PREDICTED: uncharacterized protein LOC105555900 [Vollenhovia emeryi]	[Unip]GO:0003676#nucleic acid binding;GO:0003677#DNA binding;
Pharaoh_ant_03146	LOC105835667	rNP_Ovary_down	33505.9	-1.15215	2.51409e-05	0.00164067	38224	25301.6	72957.6	24130.9	29536.7	59426.1	48896.3	64497.5	26244.1	41424.3	70652.2	34816.3	8901.05	10673.7	14277.3	54065.5	14676.9	14652.9	29514.9	21340.2	13060	19859.1	FBgn0011739	wts	warts	warts (wts) encodes a tumor suppressor kinase in the Hippo pathway involved in the control of tissue growth. It also plays a post-mitotic role in R8 photoreceptor cells where it antagonizes the product of melt to control the bistable choice of Rhodospin expression.	Serine/threonine-protein kinase LATS1 OS=Homo sapiens OX=9606 GN=LATS1 PE=1 SV=1	serine/threonine-protein kinase Warts [Monomorium pharaonis]	[Dmel]GO:0000082#G1/S transition of mitotic cell cycle;GO:0007298#border follicle cell migration;GO:0007406#negative regulation of neuroblast proliferation;GO:0060253#negative regulation of glial cell proliferation;GO:0090090#negative regulation of canonical Wnt signaling pathway;GO:0008285#negative regulation of cell population proliferation;GO:0035329#hippo signaling;GO:0007424#open tracheal sy…
Pharaoh_ant_18487	LOC105829659	rNP_Ovary_up	48.875	5.73924	2.74165e-05	0.00178093	0	0	3.36	15.65	0	0	0	3.98	0	0	0	0	17.19	14.01	0	74.98	16.57	45.08	202.1	682.32	0	0	NA	NA	NA	NA	NA	uncharacterized protein LOC105828303 [Monomorium pharaonis]	[Unip]GO:0016020#membrane;GO:0050909#sensory perception of taste;GO:0007165#signal transduction;GO:0005886#plasma membrane;GO:0016021#integral component of membrane;
Pharaoh_ant_03929	LOC105839540	rNP_Ovary_down	14300.2	-2.837	2.85263e-05	0.00184453	6996.73	16388.9	20806.6	114616	14773	878.8	9804.51	21578.4	7293.96	25496	22818.2	20296	3393.13	2428.68	267.96	14149	3573.05	2130.97	462.34	9.41	1824.61	4616.97	FBgn0038611	CG14309	-	Insufficient genetic data for FlyBase to solicit a summary.	Heparanase OS=Gallus gallus OX=9031 GN=HPSE PE=1 SV=1	protein PFC0760c [Monomorium pharaonis]	[Dmel]GO:0031012#extracellular matrix;
Pharaoh_ant_09445	LOC105829677	rNP_Ovary_down	29365.4	-0.786883	2.88716e-05	0.00185833	31664.8	20377	38741.7	21047.2	36560.7	46112.1	35564.1	44493.9	48034.1	29570.3	55470	27979.2	15334.8	13125.5	28302.3	28170.7	14826.9	21386.1	15171.3	22060.2	22173.6	29872.7	FBgn0028563	sut1	sugar transporter 1	In progress.	Solute carrier family 2, facilitated glucose transporter member 1 OS=Rattus norvegicus OX=10116 GN=Slc2a1 PE=1 SV=1	solute carrier family 2, facilitated glucose transporter member 1 isoform X1 [Monomorium pharaonis]	[Dmel]GO:0022857#transmembrane transporter activity;GO:0016021#integral component of membrane;GO:0055085#transmembrane transport;
Pharaoh_ant_11618	LOC105828612	rNP_Ovary_up	1132.67	1.68392	3.07727e-05	0.00197114	319.69	373.06	209.91	552.89	528.18	924.57	586.36	374.38	654.29	1592.52	440.45	210.3	1398.69	1501.2	1058.75	850.9	1080.81	1088.03	717.04	5811.51	830.84	3814.35	FBgn0036984	CG13248	-	Insufficient genetic data for FlyBase to solicit a summary.	Cationic amino acid transporter 4 OS=Mus musculus OX=10090 GN=Slc7a4 PE=1 SV=1	cationic amino acid transporter 4 [Monomorium pharaonis]	[Dmel]GO:0015171#amino acid transmembrane transporter activity;GO:0005886#plasma membrane;GO:0006865#amino acid transport;GO:0003333#amino acid transmembrane transport;
Pharaoh_ant_05140	LOC105834301	rNP_Ovary_down	29566.9	-1.13994	3.09039e-05	0.00197114	62955.1	27217.2	18138.2	32804.9	41138.8	32799.2	41120.6	44502.5	44617.8	16418.7	45011.4	65288.2	18441.7	11856.2	35898.2	14985.4	11465	15777	14243.9	14408.8	36483.7	4899.8	FBgn0037955	Kyat	Kynurenine aminotransferase	In progress.	Kynurenine--oxoglutarate transaminase 3 OS=Mus musculus OX=10090 GN=Kyat3 PE=1 SV=1	kynurenine--oxoglutarate transaminase 3 isoform X1 [Monomorium pharaonis]	[Dmel]GO:0047804#cysteine-S-conjugate beta-lyase activity;GO:0009058#biosynthetic process;GO:0005739#mitochondrion;GO:0005737#cytoplasm;GO:0070189#kynurenine metabolic process;GO:0016212#kynurenine-oxoglutarate transaminase activity;GO:0030170#pyridoxal phosphate binding;
Pharaoh_ant_09308	-	rNP_Ovary_up	2642.25	1.42584	3.13003e-05	0.00198743	1552.18	1592.24	261.97	3018.97	2468.27	1670.3	2235.05	1729.07	490.72	783.64	568.97	1567.32	5491.59	6593.93	1619.71	2932.27	4207.23	3422.18	3258.51	2875.17	2291.49	7498.76	NA	NA	NA	NA	NA	uncharacterized protein LOC105199279 [Solenopsis invicta]	NA
Pharaoh_ant_16084	LOC105840229	rNP_Ovary_down	46489.4	-0.59399	3.1649e-05	0.00199711	55799.9	38694.7	53603.5	36326.2	43863.2	69269.6	50323.3	64101.5	75518.5	48833.5	65216.1	57377.4	30030.9	31194.5	31455.8	39056.3	34129.8	32286.8	53323.9	36614.9	29858.9	45886.9	FBgn0031637	mxt	mextli	mextli (mxt) encodes a protein that promotes translation. It binds to the products of eIF4E1 and eIF3h. It contributes to maintenance of germline stem cells and it is also involved in early embryogenesis.	Eukaryotic translation initiation factor 4E-binding protein Mextli OS=Drosophila melanogaster OX=7227 GN=mxt PE=1 SV=1	eukaryotic translation initiation factor 4E-binding protein Mextli isoform X1 [Monomorium pharaonis]	[Dmel]GO:0045727#positive regulation of translation;GO:0003743#translation initiation factor activity;GO:1901190#regulation of formation of translation initiation ternary complex;GO:0036099#female germ-line stem cell population maintenance;GO:0005737#cytoplasm;GO:0034518#RNA cap binding complex;GO:0008190#eukaryotic initiation factor 4E binding;
Pharaoh_ant_16219	LOC105832116	rNP_Ovary_down	44515.9	-1.05964	3.17361e-05	0.00199711	57385.8	33711.4	69624.1	31003.8	41698.9	70375.2	58898	55466.4	107775	42824.5	79236.9	51610.3	10396	12326.2	24331.9	40364.8	17077.5	17065.2	43711.7	40031.2	28831.8	45604.1	FBgn0039466	CG5521	-	Insufficient genetic data for FlyBase to solicit a summary.	Ral GTPase-activating protein subunit alpha-2 OS=Rattus norvegicus OX=10116 GN=Ralgapa2 PE=1 SV=1	ral GTPase-activating protein subunit alpha-1 isoform X4 [Monomorium pharaonis]	[Dmel]GO:0043547#positive regulation of GTPase activity;GO:0051056#regulation of small GTPase mediated signal transduction;GO:0005737#cytoplasm;GO:0005096#GTPase activator activity;GO:0005634#nucleus;
Pharaoh_ant_07963	LOC105828580	rNP_Ovary_down	5383.71	-1.22238	3.21606e-05	0.00201483	5063.16	4544.99	8349.52	5182	12833	1622.93	4829.66	5673.68	4825.06	10359.2	17345.8	6621.84	1978.97	2792.94	1877.95	2867.83	2253.22	1932.6	5019.27	5152.72	2728.82	4586.4	FBgn0039594	snu	snustorr	In progress.	ABC transporter G family member 20 OS=Dictyostelium discoideum OX=44689 GN=abcG20 PE=3 SV=1	PREDICTED: ABC transporter G family member 23 isoform X1 [Trachymyrmex cornetzi] ABC transporter G family member 23 [Trachymyrmex cornetzi]	[Dmel]GO:0016887#ATPase activity;GO:0031410#cytoplasmic vesicle;GO:0043190#ATP-binding cassette (ABC) transporter complex;GO:0055085#transmembrane transport;GO:0042335#cuticle development;GO:0005524#ATP binding;
Pharaoh_ant_08372	LOC105829099	rNP_Ovary_down	2238.36	-1.14498	3.27238e-05	0.00203215	3754.96	1823.98	5741.56	1615.37	1079.81	2230.79	2493.23	2039.73	5981.2	2641.05	3732.74	2615.09	1626.5	1059.88	1019.14	807.55	1617.29	1189.62	808.4	1468.17	1528.29	2369.64	WBGene00009146	NA	F26C11.1	NA	Venom acid phosphatase Acph-1 OS=Apis mellifera OX=7460 PE=1 SV=1	venom acid phosphatase Acph-1 [Monomorium pharaonis]	[Cele]GO:0016787#hydrolase activity;GO:0003993#acid phosphatase activity;GO:0016311#dephosphorylation;
Pharaoh_ant_03267	LOC105833749	rNP_Ovary_down	1013.05	-2.54435	3.27254e-05	0.00203215	3264.2	1145.53	23.51	4856.53	1688.67	80.37	1854.03	1515.14	15.31	1365.46	2201.09	1495.57	332.69	242.38	329.25	379.18	399.53	246.46	63.68	18.82	471.64	298.12	NA	NA	NA	NA	Cytochrome P450 CYP12A2 OS=Musca domestica OX=7370 GN=CYP12A2 PE=2 SV=1	cytochrome P450 CYP12A2-like [Monomorium pharaonis]	[Unip]GO:0016705#oxidoreductase activity, acting on paired donors, with incorporation or reduction of molecular oxygen;GO:0016491#oxidoreductase activity;GO:0020037#heme binding;GO:0055114#oxidation-reduction process;GO:0005506#iron ion binding;GO:0046872#metal ion binding;GO:0004497#monooxygenase activity;
Pharaoh_ant_12591	LOC109860421	rNP_Ovary_down	167.071	-3.06325	3.33237e-05	0.00206022	117.78	616.18	534.02	29.21	112.58	110.18	59.71	154.19	357.08	1080.07	174.08	4.95	18.91	27.32	2.24	118.71	75.02	39.67	5.54	0	38.11	0	NA	NA	NA	NA	NA	uncharacterized protein LOC112467653 [Temnothorax curvispinosus]	NA
Pharaoh_ant_13150	LOC105831269	rNP_Ovary_down	2250.73	-1.89859	3.3812e-05	0.00208128	5137.48	1100.02	6592.97	1421.86	4385.85	290.63	526.65	617.89	2745.24	4889.5	8716.74	4026.55	762.53	690.71	686.9	845.43	864.48	494.12	819.47	776.44	303.94	2820.63	FBgn0028513	CG9254	-	Insufficient genetic data for FlyBase to solicit a summary.	Putative inorganic phosphate cotransporter OS=Drosophila melanogaster OX=7227 GN=Picot PE=2 SV=1	putative inorganic phosphate cotransporter [Monomorium pharaonis]	[Dmel]GO:0022857#transmembrane transporter activity;GO:0016021#integral component of membrane;GO:0005886#plasma membrane;GO:0006820#anion transport;GO:0055085#transmembrane transport;
Pharaoh_ant_20095	LOC105839123	rNP_Ovary_down	1346.59	-1.21464	3.48734e-05	0.00213404	1751.28	1003.61	2525.68	1105.25	1206.46	1477.62	1643.54	1483.85	2789.09	2571.68	2732.67	1522.79	687.74	566.71	1159.28	1364.02	816.5	784.46	772.41	112.94	836.56	710.89	NA	NA	NA	NA	NA	uncharacterized protein LOC105839123 isoform X1 [Monomorium pharaonis]	NA
Pharaoh_ant_18715	LOC105835795	rNP_Ovary_down	22105.2	-0.901864	3.49719e-05	0.00213404	24311.9	17586.5	28479.4	14818.4	23105.7	27756.4	32246.5	32587.8	49238.9	21215.2	40303.1	24672.7	11388.9	12088	18829.2	17681.1	10756.7	10824.4	19711.6	25834.2	16862.7	6015.82	FBgn0029840	raptor	raptor	raptor (raptor) encodes a crucial component of target of rapamycin (TOR) complex 1, which is a conserved regulator of cell growth and metabolism.	Regulatory-associated protein of mTOR OS=Mus musculus OX=10090 GN=Rptor PE=1 SV=1	regulatory-associated protein of mTOR isoform X2 [Monomorium pharaonis]	[Dmel]GO:0006914#autophagy;GO:0030674#protein-macromolecule adaptor activity;GO:0031929#TOR signaling;GO:0045886#negative regulation of synaptic growth at neuromuscular junction;GO:0005737#cytoplasm;GO:0009267#cellular response to starvation;GO:0010506#regulation of autophagy;GO:0035096#larval midgut cell programmed cell death;GO:0045793#positive regulation of cell size;GO:0038202#TORC1 signaling…
Pharaoh_ant_15282	LOC105830888	rNP_Ovary_down	22256.5	-0.633347	3.56563e-05	0.00216458	33561.8	16202.7	24863.8	31375.2	26402.4	24865.6	31395.6	30647.1	20088.8	20649.1	33536.2	24972	21295.8	17445.6	15181.3	24637.4	17438.7	18344.4	12236.7	11020.7	20136.5	13346.4	FBgn0038300	Mau2	Mau2 sister chromatid cohesion factor	Mau2 sister chromatid cohesion factor (Mau2) encodes a protein that interacts with the product of Nipped-B to form the kollerin complex, which loads the cohesin complex onto chromosomes. The product of Mau2 and cohesin participate in transcriptional regulation and DNA repair.	MAU2 chromatid cohesion factor homolog OS=Aedes aegypti OX=7159 GN=AAEL011819 PE=3 SV=1	MAU2 chromatid cohesion factor homolog [Monomorium pharaonis] MAU2 chromatid cohesion factor homolog [Monomorium pharaonis]	[Dmel]GO:0005634#nucleus;GO:0034088#maintenance of mitotic sister chromatid cohesion;GO:0032116#SMC loading complex;GO:0005654#nucleoplasm;GO:0007411#axon guidance;GO:0005515#protein binding;GO:0000785#chromatin;GO:0003690#double-stranded DNA binding;
Pharaoh_ant_04015	LOC105830436	rNP_Ovary_down	4641.07	-0.700166	3.57969e-05	0.00216458	3958.27	5396.5	5627.36	4998.92	7525.84	3556.18	4422.43	5369.29	5870.53	8839.25	6468.91	5457.79	3922.69	3218.86	3724.51	4050.66	3915	3000.8	2607.92	1849.33	3713.07	4609.33	FBgn0082585	sprt	sprite	In progress.	NA	uncharacterized protein LOC105830436 [Monomorium pharaonis]	[Dmel]GO:0003779#actin binding;
Pharaoh_ant_01113	LOC105833349	rNP_Ovary_down	35287.1	-0.795679	3.59783e-05	0.00216458	45726.9	22477	59696.1	49719	37761.5	37595.1	45736.3	48981.9	33169.1	38128.9	72068.2	33444.5	21521.9	19182.1	25364.1	34870.1	20705.5	27888.4	18883.9	13270	28435.4	41690.3	FBgn0011642	Zyx	Zyxin	Zyxin (Zyx) encodes an actin cytoskeleton regulator found at cell-matrix junctions and cell-cell adherens junctions. Its roles include mechanotransduction and regulation of the Hippo signaling pathway.	Lipoma-preferred partner homolog OS=Gallus gallus OX=9031 GN=LPP PE=2 SV=1	thyroid receptor-interacting protein 6 isoform X1 [Monomorium pharaonis] thyroid receptor-interacting protein 6 isoform X1 [Monomorium pharaonis]	[Dmel]GO:0005911#cell-cell junction;GO:0046622#positive regulation of organ growth;GO:0048526#imaginal disc-derived wing expansion;GO:0007430#terminal branching, open tracheal system;GO:0005925#focal adhesion;GO:0007155#cell adhesion;GO:0007593#chitin-based cuticle sclerotization;GO:0035331#negative regulation of hippo signaling;GO:0001725#stress fiber;GO:0035002#liquid clearance, open tracheal s…
MPGPB.1579.1	LOC118646145	rNP_Ovary_up	1453.55	1.65422	3.60865e-05	0.00216458	1006.74	640.73	344.26	766.22	825.57	1303.56	515.48	902.37	428.07	375.27	765.24	945.09	1158.84	1803.12	1731.83	905.18	936.01	907.09	3704.24	9966.63	1029.98	1016.65	NA	NA	NA	NA	NA	hypothetical protein DBV15_12721, partial [Temnothorax longispinosus]	[Unip]GO:0045892#negative regulation of transcription, DNA-templated;GO:0003677#DNA binding;
Pharaoh_ant_16164	LOC105838623	rNP_Ovary_down	16312.5	-0.94558	3.63732e-05	0.00217253	21921.2	14189.5	8438.53	25638.8	16292.9	16691.3	25909.5	23152.8	26080.5	19362.5	21772.6	31069.3	11968.4	9433.81	14464.9	15257.6	11192	11991.8	3510.44	6776.18	17385.8	6375.09	NA	NA	NA	NA	SOX domain-containing protein dichaete OS=Drosophila melanogaster OX=7227 GN=D PE=2 SV=1	transcription factor Sox-14 [Monomorium pharaonis]	[Unip]GO:0005634#nucleus;GO:0003677#DNA binding;
Pharaoh_ant_17451	LOC105830690	rNP_Ovary_up	5026.88	1.45645	3.66381e-05	0.00217912	1351.67	2823.4	1860.67	9846.58	2521.75	1987.54	2601.91	1589.68	1273.09	3957.64	1494.26	2335.52	11832.5	13350.4	2397.05	7585.86	10159.1	9095.56	6597.31	1966.97	2955.59	11007.4	FBgn0035900	ZC3H3	ZC3H3	In progress.	Zinc finger CCCH domain-containing protein 3 OS=Drosophila melanogaster OX=7227 GN=ZC3H3 PE=1 SV=2	zinc finger CCCH domain-containing protein 3 [Monomorium pharaonis]	[Dmel]GO:0005634#nucleus;GO:0010793#regulation of mRNA export from nucleus;GO:1900363#regulation of mRNA polyadenylation;GO:0046872#metal ion binding;GO:0051168#nuclear export;GO:0005515#protein binding;
Pharaoh_ant_16474	LOC112460138	rNP_Ovary_up	33.3106	2.96855	3.8412e-05	0.00227502	7.01	2.4	0	33.38	11.26	17.03	2.58	1.14	1.39	0	10.51	9.9	62.76	81.26	13.45	77.71	91.59	36.67	227.02	0	30.49	15.29	NA	NA	NA	NA	NA	uncharacterized protein LOC111356328 [Spodoptera litura]	[Unip]GO:0003676#nucleic acid binding;GO:0003677#DNA binding;
Pharaoh_ant_11564	LOC105839272	rNP_Ovary_down	14453.4	-1.00064	3.89037e-05	0.0022945	23392.1	18490.7	17691.5	9514.33	14082.6	20437	18991.7	15203.8	30461.5	11522.9	22579.9	22126.8	6279.91	8425.77	11515.9	12315.6	7519.46	7279.57	13806.5	14399.4	10150.2	1788.69	FBgn0037623	CG9801	-	Insufficient genetic data for FlyBase to solicit a summary.	PP2C-like domain-containing protein CG9801 OS=Drosophila melanogaster OX=7227 GN=CG9801 PE=2 SV=1	PP2C-like domain-containing protein CG9801 [Monomorium pharaonis] PP2C-like domain-containing protein CG9801 [Monomorium pharaonis]	[Dmel]GO:0005575#cellular_component;GO:0008150#biological_process;GO:0003824#catalytic activity;
Pharaoh_ant_12263	LOC105831087	rNP_Ovary_down	59296.1	-0.718254	3.99248e-05	0.00233686	82261.3	36902.4	51020.8	59819.1	68233.6	76145.1	101476	88126.5	74750.1	46179.8	108794	72192.1	32303.9	31064.2	51986.2	55386.6	33570.6	37128.2	51538.2	47193.2	53953.3	44488.1	FBgn0035849	ERR	estrogen-related receptor	estrogen-related receptor (ERR) encodes a protein that directly induces a transcriptional switch in mid-embryogenesis, up-regulating the genes that act in biosynthetic pathways associated with aerobic glycolysis. This nuclear receptor establishes the metabolic state that supports growth during larval stages.	Steroid hormone receptor ERR2 OS=Homo sapiens OX=9606 GN=ESRRB PE=1 SV=3	steroid hormone receptor ERR2 isoform X3 [Monomorium pharaonis]	[Dmel]GO:0006357#regulation of transcription by RNA polymerase II;GO:0003700#DNA-binding transcription factor activity;GO:0005634#nucleus;GO:0008270#zinc ion binding;GO:0007283#spermatogenesis;GO:0005496#steroid binding;GO:0070491#repressing transcription factor binding;GO:0003707#steroid hormone receptor activity;GO:0005975#carbohydrate metabolic process;GO:0004879#nuclear receptor activity;GO:0…
Pharaoh_ant_03192	LOC105839377	rNP_Ovary_up	8023.83	0.63222	3.99828e-05	0.00233686	5731.99	6154	6969.13	8155.59	8690.09	6958.53	6646.31	5327.76	3391.88	5665.26	7591.66	5747.26	11474	12423.6	7576.83	7858.82	10624.1	8994.57	7430.62	14168.8	10856.2	8087.35	FBgn0037949	prd1	pruning defect 1	In progress.	Pleckstrin homology domain-containing family M member 2 OS=Mus musculus OX=10090 GN=Plekhm2 PE=1 SV=2	pleckstrin homology domain-containing family M member 2 [Monomorium pharaonis]	[Dmel]GO:0032418#lysosome localization;GO:0005794#Golgi apparatus;GO:0019894#kinesin binding;GO:1903527#positive regulation of membrane tubulation;GO:0032880#regulation of protein localization;GO:0007030#Golgi organization;GO:0010008#endosome membrane;GO:0017137#Rab GTPase binding;
Pharaoh_ant_14981	LOC105837990	rNP_Ovary_down	38171.3	-1.50868	4.01191e-05	0.00233686	26772.7	26713.6	132781	25041.6	37995.1	37162.3	39304.4	60233.1	49196.5	91418.3	101326	21575.1	6264.43	7498.29	13962.2	45848.2	9922.72	10860.5	14479.2	11783	13018.1	56611.4	FBgn0261574	kug	kugelei	kugelei (kug) (also known as Fat2 or Fat-like) encodes a member of the cadherin superfamily of transmembrane proteins, which mediate cell-cell adhesion and/or cell-cell communication. It is related to the product of ft and its roles include control of planar cell polarity, collective cell migration and morphogenesis.	Fat-like cadherin-related tumor suppressor homolog OS=Drosophila melanogaster OX=7227 GN=kug PE=2 SV=3	fat-like cadherin-related tumor suppressor homolog isoform X1 [Monomorium pharaonis]	[Dmel]GO:0009925#basal plasma membrane;GO:0060269#centripetally migrating follicle cell migration;GO:0016339#calcium-dependent cell-cell adhesion via plasma membrane cell adhesion molecules;GO:0050829#defense response to Gram-negative bacterium;GO:0042247#establishment of planar polarity of follicular epithelium;GO:1902463#protein localization to cell leading edge;GO:0007431#salivary gland develo…
Pharaoh_ant_01889	LOC105839056	rNP_Ovary_up	268366	1.12517	4.06763e-05	0.00235956	89755.8	159202	370875	248346	226031	126509	120670	102402	153059	257180	128939	112356	341581	515724	120364	380340	504277	380873	419581	450512	138451	557025	FBgn0086906	sls	sallimus	sallimus (sls) encodes a large modular protein present in muscles. It links myosin filaments to the Z-disc.	Titin OS=Drosophila melanogaster OX=7227 GN=sls PE=1 SV=3	titin isoform X2 [Monomorium pharaonis]	[Dmel]GO:0031674#I band;GO:0007522#visceral muscle development;GO:0045214#sarcomere organization;GO:0016203#muscle attachment;GO:0030017#sarcomere;GO:0007062#sister chromatid cohesion;GO:0030018#Z disc;GO:0007076#mitotic chromosome condensation;GO:0000794#condensed nuclear chromosome;GO:0007520#myoblast fusion;GO:0040011#locomotion;GO:0008307#structural constituent of muscle;GO:0005863#striated m…
Pharaoh_ant_08053	LOC105837171	rNP_Ovary_down	41132.9	-0.97266	4.14993e-05	0.00239744	38793.3	22626.7	66787.8	49008.1	40760.8	43648.7	52590.1	67308.2	50442.4	71436.2	94219.3	37557.6	17951.7	19830.8	20272.2	55183.5	20436.9	23765.9	22172.8	15764	24175.4	50190.5	FBgn0261649	tinc	tincar	tincar (tinc) encodes a transmembrane protein involved in the regulation of the development of ommatidial cells. tinc mRNA expression is negatively regulated by the product of svp in a cardioblast subpopulation.	Protein tincar OS=Drosophila melanogaster OX=7227 GN=tinc PE=2 SV=1	protein tincar isoform X1 [Monomorium pharaonis]	[Dmel]GO:0003674#molecular_function;GO:0042478#regulation of eye photoreceptor cell development;
Pharaoh_ant_00744	LOC105834311	rNP_Ovary_down	17163	-0.657549	4.57679e-05	0.00262502	18314.9	12477.5	26375.2	18056.4	22920	22931.8	26186.2	24063.1	17560.8	17642.2	21676.8	18887	10970.3	11956.4	12526.8	22790	11776.4	12362.6	12217.3	15594.6	13436.4	6864.31	FBgn0262124	uex	unextended	In progress.	Metal transporter CNNM2 OS=Mus musculus OX=10090 GN=Cnnm2 PE=1 SV=3	metal transporter CNNM4 [Monomorium pharaonis]	[Dmel]GO:0022857#transmembrane transporter activity;GO:0005886#plasma membrane;GO:0043231#intracellular membrane-bounded organelle;GO:0006873#cellular ion homeostasis;
Pharaoh_ant_00524	LOC118645884	rNP_Ovary_up	26.3122	4.66103	4.59046e-05	0.00262502	4.21	2.4	0	9.39	0	0	0	0	0	0	0	9.9	68.77	74.95	1.49	6.64	51.47	34.26	24.92	0	0	290.47	NA	NA	NA	NA	ATP-dependent DNA helicase pif1 OS=Psychrobacter sp. (strain PRwf-1) OX=349106 GN=pif1 PE=3 SV=1	ATP-dependent DNA helicase PIF1 [Cyphomyrmex costatus]	[Unip]GO:0000723#telomere maintenance;GO:0004386#helicase activity;GO:0006974#cellular response to DNA damage stimulus;GO:0003678#DNA helicase activity;GO:0000166#nucleotide binding;GO:0006281#DNA repair;GO:0005524#ATP binding;GO:0016787#hydrolase activity;GO:0006310#DNA recombination;GO:0032508#DNA duplex unwinding;
Pharaoh_ant_07592	LOC105830766	rNP_Ovary_down	7873.53	-0.682704	4.59975e-05	0.00262502	12016.4	7485.16	12725.8	9313.52	7770.7	7627.07	8931.2	9048.2	6914.61	11235.9	8689.87	12296.1	5122.79	3957.9	10284.1	5830.95	5374.41	6061.7	5204.76	4804.5	8394.18	4127.76	FBgn0005654	Orc3	Origin recognition complex subunit 3	Origin recognition complex subunit 3 (Orc3) encodes a subunit of the origin recognition complex. It is involved in DNA replication initiation and border follicle cell migration regulation.	Origin recognition complex subunit 3 OS=Rattus norvegicus OX=10116 GN=Orc3 PE=2 SV=1	origin recognition complex subunit 3 [Monomorium pharaonis]	[Dmel]GO:1903688#positive regulation of border follicle cell migration;GO:0003688#DNA replication origin binding;GO:0007612#learning;GO:0008355#olfactory learning;GO:0006260#DNA replication;GO:0005656#nuclear pre-replicative complex;GO:0005664#nuclear origin of replication recognition complex;GO:0003677#DNA binding;GO:0030536#larval feeding behavior;GO:0006270#DNA replication initiation;GO:000761…
Pharaoh_ant_17140	LOC105837111	rNP_Ovary_down	15481.8	-0.887905	4.6688e-05	0.00264401	17929.3	12963.7	23945.3	20234.6	10206.1	17659	19606.5	19294.6	33778.9	29548.3	12712.4	16980.8	9541.51	9966.19	5375.61	22053.1	13685.1	10715	10157.6	6587.95	8677.16	8981.69	NA	NA	NA	NA	Centrosomal protein of 295 kDa OS=Homo sapiens OX=9606 GN=CEP295 PE=1 SV=4	uncharacterized protein LOC105837111 isoform X1 [Monomorium pharaonis]	NA
Pharaoh_ant_03317	LOC105829236	rNP_Ovary_down	22578.3	-1.18558	4.67053e-05	0.00264401	17975.6	18015.3	42788.8	12016.4	22340.2	22016.8	25739	28204.6	51262.4	51391	54557.6	17198.5	5012.75	5960.66	16505.4	16670.5	7344.99	7645.06	14850.2	15980.5	14284.4	28963.1	FBgn0025740	PlexB	Plexin B	Plexin B (PlexB) encodes a transmembrane receptor for ligands including semaphorins, which signals via RhoGTPases. It can signal both attractive and repulsive axon guidance.	Plexin-B OS=Drosophila melanogaster OX=7227 GN=PlexB PE=1 SV=2	plexin-B [Monomorium pharaonis] plexin-B [Monomorium pharaonis]	[Dmel]GO:0043087#regulation of GTPase activity;GO:0008045#motor neuron axon guidance;GO:0005886#plasma membrane;GO:0002116#semaphorin receptor complex;GO:0017154#semaphorin receptor activity;GO:0050772#positive regulation of axonogenesis;GO:0097374#sensory neuron axon guidance;GO:0030425#dendrite;GO:0070593#dendrite self-avoidance;GO:0007162#negative regulation of cell adhesion;GO:0008360#regulat…
Pharaoh_ant_18768	LOC105832701	rNP_Ovary_up	3159.05	0.951986	4.7408e-05	0.00267305	3281.03	2200.64	1269.56	2361.24	3031.16	3527.43	1629.36	2266.17	1340.6	1062.73	1420.66	3215.05	5338.57	5738.6	2688.93	3009.19	4252.59	3206.98	6414.59	4983.31	4401.94	2858.85	WBGene00044989	NA	Y37A1B.17	NA	Dynamin-binding protein OS=Mus musculus OX=10090 GN=Dnmbp PE=1 SV=2	dynamin-binding protein [Monomorium pharaonis]	[Cele]GO:0005515#protein binding;GO:0005085#guanyl-nucleotide exchange factor activity;GO:0005089#Rho guanyl-nucleotide exchange factor activity;
Pharaoh_ant_05049	LOC105836475	rNP_Ovary_up	3177.1	1.0424	4.79086e-05	0.00269052	2106.03	2352.14	4780.99	1652.92	1460.7	2378.24	1968.29	2007.87	1428.31	2839.72	1170.64	1578.46	3901.19	6158.91	3130.66	3527.39	4917.31	4397.2	4916.84	4253.93	1271.04	7697.5	FBgn0022770	Peritrophin-A	Peritrophin A	Insufficient genetic data for FlyBase to solicit a summary.	Protein obstructor-E OS=Drosophila melanogaster OX=7227 GN=obst-E PE=2 SV=2	protein obstructor-E [Monomorium pharaonis]	[Dmel]GO:0008061#chitin binding;GO:0005615#extracellular space;GO:0005576#extracellular region;GO:0006030#chitin metabolic process;GO:0032504#multicellular organism reproduction;
Pharaoh_ant_00767	LOC105835535	rNP_Ovary_down	1077	-2.41965	4.82893e-05	0.00270113	3501.17	494.02	843.01	1150.11	2792.87	226.75	3852.82	520.03	176.8	706.38	5975.89	259.78	326.68	328.54	540.77	220.63	334.97	374.5	83.05	0	335.39	649.74	NA	NA	NA	NA	Phospholipase A1 OS=Solenopsis invicta OX=13686 PE=1 SV=1	phospholipase A1 [Monomorium pharaonis]	[Unip]GO:0052689#carboxylic ester hydrolase activity;GO:0016787#hydrolase activity;GO:0019835#cytolysis;GO:0052740#1-acyl-2-lysophosphatidylserine acylhydrolase activity;GO:0044179#hemolysis in other organism;GO:0016042#lipid catabolic process;GO:0008970#phospholipase A1 activity;GO:0052739#phosphatidylserine 1-acylhydrolase activity;GO:0005576#extracellular region;GO:0006629#lipid metabolic proc…
Pharaoh_ant_11519	LOC105840126	rNP_Ovary_up	4138.7	0.806109	4.86793e-05	0.00271219	2892.63	3046.76	1924.49	5164.27	2481.41	3469.95	2411.61	5020.52	3359.16	2995.82	2025.84	2268.72	6910.91	6293.41	5091.58	4188.11	4835.31	5621.08	7760.07	5505.64	5185.15	2598.96	FBgn0060296	pain	painless	painless (pain) encodes a non-selective cation channel in the TRPA family that is required for the detection of noxious heat and mechanical stimuli.	Transient receptor potential cation channel protein painless OS=Drosophila melanogaster OX=7227 GN=pain PE=1 SV=1	uncharacterized protein LOC105840126 [Monomorium pharaonis]	[Dmel]GO:0034704#calcium channel complex;GO:0007620#copulation;GO:0050966#detection of mechanical stimulus involved in sensory perception of pain;GO:0009408#response to heat;GO:0016021#integral component of membrane;GO:0050974#detection of mechanical stimulus involved in sensory perception;GO:0042048#olfactory behavior;GO:0050965#detection of temperature stimulus involved in sensory perception of…
Pharaoh_ant_16106	LOC105837940	rNP_Ovary_down	19009.5	-1.04515	4.89526e-05	0.00271668	36821.8	21081.8	13127.2	15893.4	22145	22487.3	24069.2	22780.7	30357.8	11168.1	35308.6	42678.9	7105.19	6641.56	26687.8	10170.6	8842.78	9100.37	15077.2	13368.8	17929.8	5366.08	FBgn0030871	CG8142	-	In progress.	Replication factor C subunit 4 OS=Mus musculus OX=10090 GN=Rfc4 PE=1 SV=1	replication factor C subunit 4 [Monomorium pharaonis]	[Dmel]GO:0003689#DNA clamp loader activity;GO:0005634#nucleus;GO:0006281#DNA repair;GO:0031391#Elg1 RFC-like complex;GO:0006261#DNA-dependent DNA replication;GO:0005524#ATP binding;GO:0005663#DNA replication factor C complex;
Pharaoh_ant_08455	LOC105839205	rNP_Ovary_up	10828.6	1.02527	5.08295e-05	0.00280977	5541.3	5898.9	4880.07	19662.9	11207.1	5507.52	6401.89	6180.06	3911.83	5409.82	6586.91	7177.27	24552.2	26932.6	8561.96	13076.7	17039.2	16410	12798.7	10846.6	10640.9	9004.63	FBgn0039638	dgt6	dim gamma-tubulin 6	Insufficient genetic data for FlyBase to solicit a summary.	Augmin complex subunit dgt6 OS=Drosophila melanogaster OX=7227 GN=dgt6 PE=1 SV=1	uncharacterized protein LOC105839205 isoform X1 [Monomorium pharaonis]	[Dmel]GO:0051225#spindle assembly;GO:0070652#HAUS complex;GO:0007088#regulation of mitotic nuclear division;GO:0005819#spindle;GO:0007052#mitotic spindle organization;
Pharaoh_ant_13046	LOC105837401	rNP_Ovary_up	37417.2	0.625396	5.11374e-05	0.00281575	23494.4	26550.8	26528	37607.7	38390.1	34302.4	30547.6	27852.4	33522.7	23458.9	27851.3	30042.6	40088.2	48989	48804.3	25282.2	31566	41412.4	45705	75130.9	60784.9	45267.7	FBgn0003891	tud	tudor	In progress.	Maternal protein tudor OS=Drosophila melanogaster OX=7227 GN=tud PE=1 SV=2	maternal protein tudor isoform X1 [Monomorium pharaonis]	[Dmel]GO:0045495#pole plasm;GO:0007315#pole plasm assembly;GO:0007281#germ cell development;GO:0005634#nucleus;GO:0008298#intracellular mRNA localization;GO:0043186#P granule;GO:0005739#mitochondrion;GO:0005737#cytoplasm;GO:0030719#P granule organization;GO:0007277#pole cell development;
Pharaoh_ant_21040	LOC105831872	rNP_Ovary_up	2256.72	0.930109	5.28018e-05	0.00289362	1636.31	1396.43	839.65	3266.72	1821.89	1382.34	1527.55	1536.2	1415.78	2065.54	961.52	1319.92	3229.79	4182.76	1463.87	2708.12	2621.34	2375.63	3886.96	3595.14	1988.5	4425.87	NA	NA	NA	NA	Cytochrome c oxidase subunit NDUFA4 OS=Mus musculus OX=10090 GN=Ndufa4 PE=1 SV=2	cytochrome c oxidase subunit NDUFA4-like [Monomorium pharaonis]	[Unip]GO:0016020#membrane;GO:0016021#integral component of membrane;
Pharaoh_ant_09919	LOC118647308	rNP_Ovary_up	1748.41	1.27901	5.29621e-05	0.00289362	987.11	901.21	1373.67	2249.62	1117.34	1034.22	859.14	536.53	466.36	491.95	1597.08	1118.28	3303.72	4207.98	1656.71	2847.53	2751.32	2700.24	3903.57	2696.35	1145.27	519.79	NA	NA	NA	NA	NA	hypothetical protein TSAR_003811 [Trichomalopsis sarcophagae]	NA
Pharaoh_ant_02963	LOC105828261	rNP_Ovary_up	13969.6	1.05612	5.57589e-05	0.00303466	8547.5	8978	9222.77	18266.6	10783.1	9059.44	10186	9061.28	4926.68	5804.01	6527.33	11108.6	32256.6	39066.9	11897	16859.5	27036.9	26826.2	10647.6	14117	8362.74	7789.23	NA	NA	NA	NA	NA	uncharacterized protein LOC105828261 [Monomorium pharaonis]	[Unip]GO:0003676#nucleic acid binding;
Pharaoh_ant_14032	LOC105835736	rNP_Ovary_down	6024.03	-0.975869	5.67853e-05	0.00307864	10068.8	8628.29	10065.8	4495.07	4705.76	7688.82	6026.01	6969.78	10900.2	5498.12	6655.84	11410.4	3292.55	3070.35	6573.01	3652.74	3177.89	3140.26	5052.49	3030.46	7325.14	1100.74	FBgn0054015	CG34015	-	Insufficient genetic data for FlyBase to solicit a summary.	Histidine triad nucleotide-binding protein 3 OS=Homo sapiens OX=9606 GN=HINT3 PE=1 SV=1	histidine triad nucleotide-binding protein 3 [Monomorium pharaonis]	[Dmel]GO:0003674#molecular_function;GO:0005575#cellular_component;GO:0008150#biological_process;GO:0003824#catalytic activity;
Pharaoh_ant_10726	LOC105831011	rNP_Ovary_down	9023.53	-0.94967	5.73093e-05	0.00309514	19749.3	10006.8	8027.1	12969.4	10937.9	8670.35	14574	11855.5	9646.63	8323.66	6815.9	17135.4	7651.95	6959.59	7455.74	5450.99	5724.21	6895.46	2923.52	2126.97	11040.1	3577.39	FBgn0035998	CG3437	-	Insufficient genetic data for FlyBase to solicit a summary.	Germinal-center associated nuclear protein OS=Homo sapiens OX=9606 GN=MCM3AP PE=1 SV=2	SAC3 domain-containing protein 1 [Monomorium pharaonis]	[Dmel]GO:0051225#spindle assembly;GO:0005813#centrosome;GO:0051298#centrosome duplication;GO:0005819#spindle;GO:0005634#nucleus;
Pharaoh_ant_08718	LOC105839693	rNP_Ovary_up	15239.2	1.06773	5.7878e-05	0.00311393	6332.11	7325.87	8631.65	26490	12041.2	9899.38	9521	7628.07	6064.03	13167.4	6189.69	8770.57	33071.6	35061.4	10938.8	19417.2	29226.5	31020.8	13335.8	11161.9	10055.9	19912.6	NA	NA	NA	NA	NA	uncharacterized protein LOC105839693 isoform X2 [Monomorium pharaonis]	NA
Pharaoh_ant_11803	LOC105838147	rNP_Ovary_down	34080.3	-0.56412	5.90486e-05	0.00316483	59137.1	31358.6	27428.2	49412.9	35596.2	45572.9	40420.8	45705.8	43102.5	26770	30252.1	44753.4	28946.9	26936.8	24552	33825.1	27077.9	31334.6	19313	23900.1	26874.7	27495.5	FBgn0265003	koi	klaroid	klaroid (koi) encodes a protein involved in double-strand break repair and nuclear migration.	SUN domain-containing protein 1 OS=Homo sapiens OX=9606 GN=SUN1 PE=1 SV=3	uncharacterized protein LOC105838147 isoform X1 [Monomorium pharaonis]	[Dmel]GO:0034399#nuclear periphery;GO:0007097#nuclear migration;GO:0048471#perinuclear region of cytoplasm;GO:0034993#meiotic nuclear membrane microtubule tethering complex;GO:0043495#protein-membrane adaptor activity;GO:0051647#nucleus localization;GO:0006998#nuclear envelope organization;GO:0005635#nuclear envelope;GO:0000724#double-strand break repair via homologous recombination;
Pharaoh_ant_00781	LOC105836957	rNP_Ovary_down	12490	-0.885678	6.08643e-05	0.00322703	13652.7	7742.65	20778.1	9474.17	9430.29	11073.1	16738.6	20182.8	17921.3	21686.6	30454.2	10220.4	5785.6	5692.37	7512.17	11235.5	5937.06	6358.66	10556.2	10291.3	11324	10732.2	FBgn0032363	Dlg5	Discs large 5	Insufficient genetic data for FlyBase to solicit a summary.	Disks large homolog 5 OS=Homo sapiens OX=9606 GN=DLG5 PE=1 SV=4	disks large homolog 5 isoform X1 [Monomorium pharaonis]	[Dmel]GO:0005886#plasma membrane;GO:0035331#negative regulation of hippo signaling;GO:0007298#border follicle cell migration;GO:0045177#apical part of cell;
Pharaoh_ant_13177	LOC105838251	rNP_Ovary_up	8821.61	0.582395	6.09305e-05	0.00322703	6341.92	4750.38	7118.59	9609.78	8251.03	7626.54	7358.54	6091.3	4770.07	8295.27	7030.87	9072.41	10892	12707.3	9838.59	7321.49	8891.63	9619.74	10451	15232.3	9549.93	13254.7	FBgn0004367	mei-41	meiotic 41	meiotic 41 (mei-41) encodes a protein that, together with mus304, promotes DNA damage-dependent responses, including repair and cell cycle checkpoint signalling.	Serine/threonine-protein kinase atr OS=Xenopus laevis OX=8355 GN=atr PE=1 SV=2	serine/threonine-protein kinase ATR isoform X1 [Monomorium pharaonis] serine/threonine-protein kinase ATR isoform X1 [Monomorium pharaonis] serine/threonine-protein kinase ATR isoform X1 [Monomorium pharaonis] serine/threonine-protein kinase ATR isoform X1 [Monomorium pharaonis]	[Dmel]GO:0009314#response to radiation;GO:0016321#female meiosis chromosome segregation;GO:0000077#DNA damage checkpoint;GO:0030261#chromosome condensation;GO:0001700#embryonic development via the syncytial blastoderm;GO:0018105#peptidyl-serine phosphorylation;GO:0007131#reciprocal meiotic recombination;GO:0007444#imaginal disc development;GO:0004674#protein serine/threonine kinase activity;GO:00…
Pharaoh_ant_15042	LOC105831215	rNP_Ovary_down	1847.95	-2.21623	6.09915e-05	0.00322703	555.25	1404.22	5461.11	1857.38	6326.89	603.08	616.86	1729.07	1782.6	9529.87	3646.29	951.28	432.42	346.05	530.31	991.09	685.65	655.22	265.77	0	381.12	1903.35	NA	NA	NA	NA	Endoglucanase E-4 OS=Thermobifida fusca OX=2021 GN=celD PE=1 SV=2	uncharacterized protein LOC105831215 [Monomorium pharaonis] uncharacterized protein LOC105831215 [Monomorium pharaonis]	[Unip]GO:0003824#catalytic activity;GO:0000272#polysaccharide catabolic process;GO:0016787#hydrolase activity;GO:0016798#hydrolase activity, acting on glycosyl bonds;GO:0008810#cellulase activity;GO:0008152#metabolic process;GO:0030245#cellulose catabolic process;GO:0005975#carbohydrate metabolic process;GO:0004553#hydrolase activity, hydrolyzing O-glycosyl compounds;
Pharaoh_ant_04846	LOC105829028	rNP_Ovary_up	33462.5	0.845264	6.12432e-05	0.00322703	22204.4	20575.2	33053.8	40492.1	34808.2	22187.7	22887.9	23329.1	17567	14889.2	18718.6	24086.3	52955.8	59372.7	30247.2	32804	38403.3	41580.7	44176.8	90236.1	27305.4	24292.6	FBgn0031285	CG3662	-	In progress.	Integral membrane protein 2C OS=Sus scrofa OX=9823 GN=ITM2C PE=2 SV=1	integral membrane protein 2C isoform X2 [Monomorium pharaonis]	[Dmel]GO:0005794#Golgi apparatus;GO:0032504#multicellular organism reproduction;GO:0005886#plasma membrane;GO:0005615#extracellular space;GO:0001540#amyloid-beta binding;GO:0042985#negative regulation of amyloid precursor protein biosynthetic process;
Pharaoh_ant_13016	LOC105831655	rNP_Ovary_up	1807.66	0.886979	6.13539e-05	0.00322703	910	1195.23	2104.17	2090.53	1269.32	1595.78	1563.21	817.03	734.34	1609.86	995.4	760.78	2908.27	3640.56	1591.68	2162.2	2187.8	1981.9	2098.51	2446.95	2078.06	3027.02	NA	NA	NA	NA	Serendipity locus protein H-1 OS=Drosophila melanogaster OX=7227 GN=wdn PE=1 SV=2	zinc finger protein 891 isoform X1 [Monomorium pharaonis]	[Unip]GO:0008270#zinc ion binding;GO:0003676#nucleic acid binding;GO:0005634#nucleus;
Pharaoh_ant_06316	LOC105830475	rNP_Ovary_up	38728.5	0.778104	6.18748e-05	0.00323991	30468.7	24687.8	17874.6	47708.8	40617.2	30233.1	31909.8	30893.5	20401.4	16647.3	26448.1	32879.1	64588.1	75524.4	36607.1	42993.3	48830.2	50981.1	45591.5	67253.6	45780.2	23107.8	FBgn0260635	Diap1	Death-associated inhibitor of apoptosis 1	Death-associated inhibitor of apoptosis 1 (Diap1) encodes an E3 ubiquitin ligase with a caspase inhibitor activity that is involved in the control of apoptosis.	Death-associated inhibitor of apoptosis 1 OS=Drosophila melanogaster OX=7227 GN=Diap1 PE=1 SV=2	putative inhibitor of apoptosis [Monomorium pharaonis] putative inhibitor of apoptosis [Monomorium pharaonis]	[Dmel]GO:0007298#border follicle cell migration;GO:0005737#cytoplasm;GO:0097340#inhibition of cysteine-type endopeptidase activity;GO:0043066#negative regulation of apoptotic process;GO:0043027#cysteine-type endopeptidase inhibitor activity involved in apoptotic process;GO:0046329#negative regulation of JNK cascade;GO:0090263#positive regulation of canonical Wnt signaling pathway;GO:0045035#senso…
Pharaoh_ant_10876	LOC105829953	rNP_Ovary_down	17740.1	-0.98371	6.20585e-05	0.00323991	30193.9	12859.5	17508.5	21465	15703.7	24196	17820.3	21148.9	25006.5	11783	22979.4	53932.2	10567.1	7799.51	17778.7	11292.1	12032.9	10288.8	6018.69	9157.25	23725.7	7024.83	FBgn0260746	Ect3	Ectoderm-expressed 3	Insufficient genetic data for FlyBase to solicit a summary.	Beta-galactosidase OS=Felis catus OX=9685 GN=GLB1 PE=2 SV=1	beta-galactosidase [Monomorium pharaonis]	[Dmel]GO:0005975#carbohydrate metabolic process;GO:0004565#beta-galactosidase activity;GO:0005773#vacuole;
Pharaoh_ant_05516	LOC118646939	rNP_Ovary_up	0.891294	3.91313	6.23712e-05	0.00324422	0	0	0	0	0	0	0	0	0	0	0	0	0	1.4	0	7.03	4.36	3.01	0	0	3.81	0	NA	NA	NA	NA	NA	hypothetical protein RF55_10714 [Lasius niger]	NA
Pharaoh_ant_04446	LOC112455009	rNP_Ovary_up	18.9542	2.73359	6.45853e-05	0.00334704	0	21.56	3.36	13.56	1.88	6.39	0	3.41	0	3.15	4.67	4.95	86.83	15.41	41.86	7.03	50.59	63.12	38.76	9.41	10.48	30.58	NA	NA	NA	NA	Protein ZBED8 OS=Homo sapiens OX=9606 GN=ZBED8 PE=1 SV=1	hypothetical protein X777_04334, partial [Ooceraea biroi]	[Unip]GO:0046983#protein dimerization activity;
Pharaoh_ant_01637	LOC105829006	rNP_Ovary_up	543.49	2.29826	6.48884e-05	0.00335043	112.17	511.39	15.11	89.19	44.09	731.89	57.99	143.95	290.95	175.02	30.38	138.55	333.55	977.22	101.28	839.97	721.41	1472.75	1500.52	2089.32	112.43	1467.65	NA	NA	NA	NA	Luciferin 4-monooxygenase OS=Photinus pyralis OX=7054 PE=1 SV=1	4-coumarate--CoA ligase 1 [Monomorium pharaonis] 4-coumarate--CoA ligase 1 [Monomorium pharaonis] 4-coumarate--CoA ligase 1 [Monomorium pharaonis]	[Unip]GO:0003824#catalytic activity;GO:0016874#ligase activity;
Pharaoh_ant_03340	LOC105838358	rNP_Ovary_down	17541.2	-1.33486	6.55754e-05	0.00337354	17640.4	5998.91	35969.1	17277.7	11580.5	20249.6	26556	32519.6	38869.8	24529.5	44836.1	14036.6	4951.71	4705.34	9051.91	18505	4215.96	10843	6705.28	2037.56	12574.1	22251.7	FBgn0011837	Tis11	Tis11 zinc finger protein	Tis11 zinc finger protein (Tis11) encodes a protein with three splice isoforms, all of which have the major attributes of members of the tristetraprolin (TTP) family of RNA binding and destabilizing proteins. Tis11 knockout and knock-down flies exhibit relatively minor delays in eclosion associated with accumulation of many putative mRNA targets.	mRNA decay activator protein ZFP36L1 OS=Homo sapiens OX=9606 GN=ZFP36L1 PE=1 SV=1	mRNA decay activator protein ZFP36L2-A [Monomorium pharaonis]	[Dmel]GO:0005634#nucleus;GO:0016246#RNA interference;GO:0003730#mRNA 3'-UTR binding;GO:0035925#mRNA 3'-UTR AU-rich region binding;GO:0005829#cytosol;GO:0046872#metal ion binding;GO:0061158#3'-UTR-mediated mRNA destabilization;GO:0010629#negative regulation of gene expression;GO:1900153#positive regulation of nuclear-transcribed mRNA catabolic process, deadenylation-dependent decay;
Pharaoh_ant_13315	LOC105829273	rNP_Ovary_down	22472.4	-0.735988	6.64275e-05	0.00340495	35982	20669.8	24929.3	18874.8	22841.2	25175.9	25244.1	23820.2	25495.8	29685.5	34893.8	41921.8	11250.5	12853	26057.7	15167	15615.5	13780.1	19919.3	24803.6	17714.5	7697.5	FBgn0260972	alc	alicorn	In progress.	5'-AMP-activated protein kinase subunit beta-1 OS=Homo sapiens OX=9606 GN=PRKAB1 PE=1 SV=4	5'-AMP-activated protein kinase subunit beta-2 isoform X1 [Monomorium pharaonis] 5'-AMP-activated protein kinase subunit beta-2 isoform X1 [Monomorium pharaonis]	[Dmel]GO:0019901#protein kinase binding;GO:0005634#nucleus;GO:0035090#maintenance of apical/basal cell polarity;GO:0070050#neuron cellular homeostasis;GO:0005737#cytoplasm;GO:0031588#nucleotide-activated protein kinase complex;GO:0050790#regulation of catalytic activity;
Pharaoh_ant_05820	LOC105834487	rNP_Ovary_down	17255	-1.17231	6.81995e-05	0.00348312	13038.6	9854.06	23995.7	28757.9	46514.4	12769.5	10511.2	17976.9	14987.5	19455.5	67487.2	11772.9	7503.22	6549.09	8243.55	9196.67	7750.63	10419.8	18875.6	10394.8	8443.73	15112.2	FBgn0051522	CG31522	-	In progress.	Elongation of very long chain fatty acids protein AAEL008004 OS=Aedes aegypti OX=7159 GN=AAEL008004 PE=2 SV=2	elongation of very long chain fatty acids protein AAEL008004 isoform X2 [Monomorium pharaonis]	[Dmel]GO:0030497#fatty acid elongation;GO:0034625#fatty acid elongation, monounsaturated fatty acid;GO:0042761#very long-chain fatty acid biosynthetic process;GO:0019367#fatty acid elongation, saturated fatty acid;GO:0030176#integral component of endoplasmic reticulum membrane;GO:0034626#fatty acid elongation, polyunsaturated fatty acid;GO:0009922#fatty acid elongase activity;GO:0030148#sphingoli…
Pharaoh_ant_13440	-	rNP_Ovary_up	180.326	2.78043	6.86691e-05	0.00349444	47.67	100.6	63.81	19.82	41.28	33	12.03	2.28	4.18	25.23	175.25	64.33	341.29	269.7	10.84	85.52	214.59	218.21	265.77	1896.39	29.54	45.86	NA	NA	NA	NA	Protein FAM200A OS=Macaca fascicularis OX=9541 GN=FAM200A PE=2 SV=1	Zinc finger protein KIAA0543, partial [Camponotus floridanus]	[Unip]GO:0046983#protein dimerization activity;
Pharaoh_ant_10330	-	rNP_Ovary_down	950.914	-2.24365	6.90582e-05	0.0035016	339.32	1061.69	2164.63	435.01	132.28	622.24	382.75	808.49	3996.05	5091.32	2372.83	383.48	175.37	102.98	156.22	1273.81	287	214.6	232.55	145.88	52.4	489.22	NA	NA	NA	NA	Neurogenic protein mastermind OS=Drosophila melanogaster OX=7227 GN=mam PE=2 SV=2	neurogenic protein mastermind [Monomorium pharaonis]	NA
Pharaoh_ant_15969	LOC105837009	rNP_Ovary_down	15187	-0.774501	6.98776e-05	0.00350204	17927.9	15343.4	12136.4	14139.3	12648.1	22205.8	16172.5	19394.8	35778.6	21346	19800.5	17744	7893.51	9180.22	7205.35	17496	10937.2	8659.15	10473.2	14935.8	6904.95	15792.5	FBgn0026428	HDAC6	Histone deacetylase 6	Histone deacetylase 6 (HDAC6) encodes a cytosolic deacetylase that functions as a key modulator of proteostasis by mediating ubiquitin-proteasomal and lysosomal degradation of native and/or misfolded proteins.	Histone deacetylase 6 OS=Mus musculus OX=10090 GN=Hdac6 PE=1 SV=3	histone deacetylase 6 isoform X1 [Monomorium pharaonis]	[Dmel]GO:0006355#regulation of transcription, DNA-templated;GO:0008270#zinc ion binding;GO:0005737#cytoplasm;GO:0006476#protein deacetylation;GO:0019213#deacetylase activity;GO:0004407#histone deacetylase activity;GO:0016575#histone deacetylation;GO:0007269#neurotransmitter secretion;
Pharaoh_ant_07560	LOC105833105	rNP_Ovary_up	1711.25	1.37435	7.01902e-05	0.00350204	964.68	1218.58	67.17	1349.88	1334.99	1472.82	512.91	749.32	1196.52	1764.38	597	680.37	2965.87	3389.08	1429.11	1911.89	2172.09	2111.14	2846.01	5364.47	1867.49	1681.68	FBgn0038318	CG6236	-	Insufficient genetic data for FlyBase to solicit a summary.	NA	uncharacterized protein LOC105833105 [Monomorium pharaonis]	[Dmel]GO:0003824#catalytic activity;GO:0032504#multicellular organism reproduction;
Pharaoh_ant_03525	LOC105835844	rNP_Ovary_up	23332.9	0.677261	7.03319e-05	0.00350204	19265.5	17996.7	13170.8	27310	16405.4	22461.2	20620.2	22302.2	13011.4	9985.55	14425.1	23112.8	29733.5	34736.3	28594.2	19059.1	28354.1	32735.8	40563.9	34356.2	26947.1	18177.4	FBgn0263289	scrib	scribble	scribble (scrib) encodes a scaffolding protein that is part of the conserved machinery regulating apicobasal polarity. It acts with the products of dlg1 and l(2)gl to distinguish the basolateral domain of epithelial cells and neuroblasts, via reciprocally antagonistic interactions with the aPKC/par-6 complex that impacts vesicle trafficking. The product of scrib also organizes synaptic architectu…	Protein scribble homolog OS=Danio rerio OX=7955 GN=scrib PE=1 SV=1	protein lap4 isoform X3 [Monomorium pharaonis]	[Dmel]GO:0000902#cell morphogenesis;GO:0007391#dorsal closure;GO:0045175#basal protein localization;GO:0045198#establishment of epithelial cell apical/basal polarity;GO:0050803#regulation of synapse structure or activity;GO:0045169#fusome;GO:0045186#zonula adherens assembly;GO:0016335#morphogenesis of larval imaginal disc epithelium;GO:0030054#cell junction;GO:0016327#apicolateral plasma membrane…
Pharaoh_ant_00856	LOC105836892	rNP_Ovary_down	7491.62	-1.17572	7.10004e-05	0.00350204	13090.5	7532.47	3358.62	6530.31	8864.58	6590.72	10447.6	8418.92	14284.5	5722.02	19805.1	15774.7	2586.75	3372.97	11488.6	3840.57	2898.74	3836.95	4329.92	3736.31	6867.79	1437.07	FBgn0037683	CG18473	-	Insufficient genetic data for FlyBase to solicit a summary.	Phosphotriesterase-related protein OS=Drosophila persimilis OX=7234 GN=GL13816 PE=3 SV=1	phosphotriesterase-related protein [Monomorium pharaonis]	[Dmel]GO:0016788#hydrolase activity, acting on ester bonds;GO:0008270#zinc ion binding;GO:0009056#catabolic process;GO:0005575#cellular_component;
Pharaoh_ant_11095	LOC105833387	rNP_Ovary_down	49260.2	-0.957267	7.10222e-05	0.00350204	52552.6	30669.4	118774	41857.1	50034.4	63759.4	57214.5	62379.8	92610.2	45123.4	100097	43179.9	16425.8	18485.8	30529.7	46749.9	18981	23143.2	32216.9	47809.7	39159.2	51971.5	FBgn0030354	Upf1	Upf1 RNA helicase	In progress.	Regulator of nonsense transcripts 1 OS=Mus musculus OX=10090 GN=Upf1 PE=1 SV=2	regulator of nonsense transcripts 1 homolog isoform X1 [Monomorium pharaonis]	[Dmel]GO:0000184#nuclear-transcribed mRNA catabolic process, nonsense-mediated decay;GO:1990124#messenger ribonucleoprotein complex;GO:0071456#cellular response to hypoxia;GO:0003723#RNA binding;GO:2000624#positive regulation of nuclear-transcribed mRNA catabolic process, nonsense-mediated decay;GO:0008270#zinc ion binding;GO:0003724#RNA helicase activity;GO:0016246#RNA interference;GO:0003677#DN…
Pharaoh_ant_07781	LOC105838258	rNP_Ovary_up	3816.98	1.11656	7.10544e-05	0.00350204	2864.59	4014.44	3518.15	1870.42	3246.94	3625.37	2082.99	1483.28	1969.14	1644.55	1623.95	1963.17	4782.36	6589.72	1365.58	3103.7	5850.7	4191.62	9756.15	10489	2525.88	5411.95	NA	NA	NA	NA	Cytochrome P450 4C1 OS=Blaberus discoidalis OX=6981 GN=CYP4C1 PE=2 SV=1	cytochrome P450 4C1, partial [Monomorium pharaonis]	[Unip]GO:0016705#oxidoreductase activity, acting on paired donors, with incorporation or reduction of molecular oxygen;GO:0016491#oxidoreductase activity;GO:0020037#heme binding;GO:0055114#oxidation-reduction process;GO:0005506#iron ion binding;GO:0046872#metal ion binding;GO:0004497#monooxygenase activity;
Pharaoh_ant_06939	LOC105836191	rNP_Ovary_up	1.77364	4.25679	7.21805e-05	0.00354128	0	0	0	1.04	0	0	0	0	0	0	0	0	12.04	2.1	0	7.42	12.21	4.21	0	0	0	0	NA	NA	NA	NA	NA	uncharacterized protein LOC105840545, partial [Monomorium pharaonis]	[Unip]GO:0003964#RNA-directed DNA polymerase activity;GO:0006278#RNA-dependent DNA biosynthetic process;
Pharaoh_ant_14556	LOC108780828	rNP_Ovary_down	756.504	-3.00506	7.23531e-05	0.00354128	95.35	638.33	3843.94	76.67	100.38	504.6	155.93	179.79	2048.49	6871.47	435.78	133.6	118.63	130.3	14.58	407.68	426.57	141.26	185.49	9.41	124.82	0	NA	NA	NA	NA	NA	PREDICTED: uncharacterized protein LOC105557752 [Vollenhovia emeryi]	[Unip]GO:0003676#nucleic acid binding;GO:0015074#DNA integration;
Pharaoh_ant_04796	LOC105836003	rNP_Ovary_down	38383	-1.12212	7.35424e-05	0.00358279	54615.1	32828.1	38674.5	16560	46094.2	63251.1	57468.3	51907.5	68631.8	40155.1	82405.4	58019.4	9021.4	9583.01	25655.2	25764.8	11710.1	10809.4	27308.4	56256.4	22017.3	35689.8	FBgn0034964	IntS1	Integrator 1	Insufficient genetic data for FlyBase to solicit a summary.	Integrator complex subunit 1 OS=Drosophila melanogaster OX=7227 GN=IntS1 PE=1 SV=2	integrator complex subunit 1 [Monomorium pharaonis]	[Dmel]GO:0045666#positive regulation of neuron differentiation;GO:0034472#snRNA 3'-end processing;GO:0032039#integrator complex;GO:0003674#molecular_function;GO:0034474#U2 snRNA 3'-end processing;GO:0016180#snRNA processing;
Pharaoh_ant_17898	LOC105837187	rNP_Ovary_down	39445.1	-0.837034	7.38244e-05	0.00358279	47882	25909.4	37107.7	30578.8	44013.3	53456.6	54912.4	58156.4	67894.6	40188.2	69886.9	61736.7	19457.8	17157	35894.8	30100.9	15067.7	23092.1	26137.3	18474.5	41123.9	49563.7	FBgn0033665	Zip48C	Zinc/iron regulated transporter-related protein 48C	In progress.	Zinc transporter ZIP11 OS=Rattus norvegicus OX=10116 GN=Slc39a11 PE=2 SV=1	zinc transporter ZIP11 isoform X1 [Monomorium pharaonis]	[Dmel]GO:0016020#membrane;GO:0005385#zinc ion transmembrane transporter activity;GO:0071577#zinc ion transmembrane transport;
Pharaoh_ant_12864	LOC105837697	rNP_Ovary_up	6717.14	0.679404	7.39638e-05	0.00358279	5150.1	5625.85	3786.84	3122.24	7720.98	6113.26	4655.25	5636.7	5314.38	5021.94	5166.25	5971.16	7697.51	9683.19	7734.54	5955.13	7079.81	6324.99	9374.1	16140.5	7821.55	6680.85	FBgn0005695	gcl	germ cell-less	germ cell-less (gcl) encodes a conserved BTB (broad-complex, tramtrack, and bric-a-brac) protein that mediates transcriptional repression in the germline and the degradation of the receptor tyrosine kinase encoded by tor, which in turn allows germ cell formation.	Protein germ cell-less OS=Drosophila melanogaster OX=7227 GN=gcl PE=2 SV=1	protein germ cell-less [Monomorium pharaonis]	[Dmel]GO:0034399#nuclear periphery;GO:0016480#negative regulation of transcription by RNA polymerase III;GO:0007315#pole plasm assembly;GO:0007279#pole cell formation;GO:0005634#nucleus;GO:0007281#germ cell development;GO:0005643#nuclear pore;GO:0045892#negative regulation of transcription, DNA-templated;GO:0120177#negative regulation of torso signaling pathway;GO:0005635#nuclear envelope;GO:0007…
Pharaoh_ant_06523	LOC105836310	rNP_Ovary_down	24328.8	-0.640718	7.47001e-05	0.00360607	32442.9	15009.2	31797.7	18318.8	38199.6	24502	26293.1	35025.8	24666.8	37099.3	38884.8	26572.7	11838.5	21191.2	18989.9	14490.3	20280.7	21666.2	21480.7	18385.1	22641.4	15456.2	FBgn0034371	Ntan1	N-terminal amidohydrolase 1	In progress.	Protein N-terminal asparagine amidohydrolase OS=Sus scrofa OX=9823 GN=NTAN1 PE=1 SV=4	protein N-terminal asparagine amidohydrolase [Monomorium pharaonis]	[Dmel]GO:0032877#positive regulation of DNA endoreduplication;GO:0008418#protein-N-terminal asparagine amidohydrolase activity;GO:0005634#nucleus;GO:0071596#ubiquitin-dependent protein catabolic process via the N-end rule pathway;GO:0006511#ubiquitin-dependent protein catabolic process;GO:0060253#negative regulation of glial cell proliferation;
Pharaoh_ant_11475	LOC105833539	rNP_Ovary_up	11378.5	1.04967	7.54535e-05	0.00363001	5235.63	7116.29	6700.44	20080.2	6257.46	5458.55	5501.94	4728.64	5493.96	13233.6	6061.18	5990.96	19743.2	26251	6049.06	16273.7	19123.2	18265.7	9047.42	15011.1	7744.37	20959.8	NA	NA	NA	NA	NA	uncharacterized protein LOC105833539 isoform X1 [Monomorium pharaonis]	NA
Pharaoh_ant_22094	LOC105836241	rNP_Ovary_up	4388.56	0.701626	7.58034e-05	0.00363444	3109.97	2982.09	1813.65	4654.67	4436.51	3341.67	2794.78	3536.1	3858.93	4386.51	2552.75	3511.94	5386.71	5277.66	4294.06	6833.36	5649.19	4911.16	3241.9	9289.01	4929.79	5755.93	FBgn0033196	CG1358	-	Insufficient genetic data for FlyBase to solicit a summary.	Uncharacterized MFS-type transporter C09D4.1 OS=Caenorhabditis elegans OX=6239 GN=C09D4.1 PE=3 SV=2	uncharacterized MFS-type transporter C09D4.1 isoform X2 [Monomorium pharaonis] uncharacterized MFS-type transporter C09D4.1 isoform X2 [Monomorium pharaonis]	[Dmel]GO:0016021#integral component of membrane;GO:0055085#transmembrane transport;GO:0097037#heme export;GO:0020037#heme binding;GO:0015232#heme transmembrane transporter activity;
Pharaoh_ant_09504	LOC105836654	rNP_Ovary_down	74452.9	-0.899628	7.65051e-05	0.00365265	87037	50465.5	121412	46975.5	116550	88572.3	109703	107055	94024.6	73547.4	150063	86800.2	25126.5	28630	57590.8	70863.7	24948.5	35532.9	70646.3	66430.1	75422.8	50565	FBgn0011656	Mef2	Myocyte enhancer factor 2	Myocyte enhancer factor 2 (Mef2) encodes a protein that belongs to the MADS-box family of transcription factors and is required for muscle development. It directly activates a large number of muscle protein genes. It also regulates gene expression in other tissues, including the fat body and neural tissue.	Myocyte-specific enhancer factor 2 OS=Drosophila melanogaster OX=7227 GN=Mef2 PE=1 SV=3	myocyte-specific enhancer factor 2 isoform X1 [Monomorium pharaonis] myocyte-specific enhancer factor 2 isoform X1 [Monomorium pharaonis]	[Dmel]GO:0008134#transcription factor binding;GO:0007520#myoblast fusion;GO:0007507#heart development;GO:0000978#RNA polymerase II cis-regulatory region sequence-specific DNA binding;GO:0010468#regulation of gene expression;GO:0000981#DNA-binding transcription factor activity, RNA polymerase II-specific;GO:0045944#positive regulation of transcription by RNA polymerase II;GO:0052576#carbohydrate s…
Pharaoh_ant_07632	LOC105837362	rNP_Ovary_down	5718.36	-1.0668	7.67573e-05	0.00365265	5384.25	3043.77	15730.1	7276.71	4358.65	6205.88	5967.16	8167.44	6987	11731	11481	3683.89	3341.55	2428.68	4640.13	6186.69	2559.41	5009.74	1337.18	2865.76	4536.29	2881.79	FBgn0013263	Trl	Trithorax-like	Trithorax-like (Trl) encodes a GAGA transcription factor involved in chromatin modification. It contributes to cell division, dosage compensation and gametogenesis.	Transcription factor GAGA OS=Drosophila melanogaster OX=7227 GN=Trl PE=1 SV=2	LOW QUALITY PROTEIN: transcription factor GAGA-like [Temnothorax curvispinosus]	[Dmel]GO:0045893#positive regulation of transcription, DNA-templated;GO:0031497#chromatin assembly;GO:0001216#DNA-binding transcription activator activity;GO:1901409#positive regulation of phosphorylation of RNA polymerase II C-terminal domain;GO:0035186#syncytial blastoderm mitotic cell cycle;GO:0000280#nuclear division;GO:0005700#polytene chromosome;GO:0035075#response to ecdysone;GO:0045892#ne…
Pharaoh_ant_17694	LOC105830286	rNP_Ovary_down	8642.28	-0.670469	7.69607e-05	0.00365265	14728.2	8792.37	9467.94	9713.58	9318.65	8472.87	9814.82	10661.2	8105.56	7800.18	9522.87	18420.7	5353.18	5961.36	10197.7	5835.63	6929.77	6264.28	8618.31	4795.09	7121.24	4234.77	FBgn0037102	CRIF	CR6-interacting factor	CR6-interacting factor (CRIF) encodes a protein that may play a role in regulating the RNAi pathway by stabilizing the RNAase III enzyme encoded by Dcr-2.	Growth arrest and DNA damage-inducible proteins-interacting protein 1 OS=Mus musculus OX=10090 GN=Gadd45gip1 PE=1 SV=1	growth arrest and DNA damage-inducible proteins-interacting protein 1 [Monomorium pharaonis] growth arrest and DNA damage-inducible proteins-interacting protein 1 [Monomorium pharaonis] growth arrest and DNA damage-inducible proteins-interacting protein 1 [Monomorium pharaonis] growth arrest and DNA damage-inducible proteins-interacting protein 1 [Monomorium pharaonis]	[Dmel]GO:0098586#cellular response to virus;GO:0005634#nucleus;GO:0048471#perinuclear region of cytoplasm;GO:1903705#positive regulation of production of siRNA involved in RNA interference;GO:0071850#mitotic cell cycle arrest;GO:1900370#positive regulation of RNA interference;
Pharaoh_ant_08905	-	rNP_Ovary_up	3830.86	0.987541	7.76086e-05	0.00367104	2540.7	3747.37	1991.66	3449.8	3666.29	2261.67	3366.11	2861.31	1008.58	1338.66	1158.96	4377.86	5909.39	7347.68	3776.46	3195.85	4426.19	4343.1	4689.82	9199.6	5410.01	4211.84	NA	NA	NA	NA	NA	uncharacterized protein LOC105841150 [Monomorium pharaonis]	NA
Pharaoh_ant_18543	LOC105831069	rNP_Ovary_up	432.321	2.23757	7.91773e-05	0.00373272	136.01	156.29	3.36	106.4	172.62	169.8	247.86	281.07	248.49	285.39	14.02	101.44	518.38	419.61	285.9	155.03	589.69	438.22	332.22	2348.13	123.86	2377.28	NA	NA	NA	NA	CUB domain-containing protein 2 OS=Homo sapiens OX=9606 GN=CDCP2 PE=2 SV=1	cubilin [Monomorium pharaonis]	[Unip]GO:0016020#membrane;GO:0016021#integral component of membrane;
Pharaoh_ant_13531	-	rNP_Ovary_down	351.084	-2.68148	8.02901e-05	0.00377257	49.08	182.64	2241.88	69.89	73.18	239.53	198.89	110.95	389.79	2765.62	417.09	94.01	29.23	39.23	40.36	247.19	129.98	90.77	41.53	9.41	34.3	229.32	NA	NA	NA	NA	NA	uncharacterized protein LOC113005329 [Solenopsis invicta]	[Unip]GO:0003676#nucleic acid binding;GO:0008270#zinc ion binding;
Pharaoh_ant_17916	LOC105839504	rNP_Ovary_down	3451.37	-1.27826	8.12242e-05	0.00380377	1836.82	4703.67	10675.4	1554.86	2361.32	2587.42	3449.88	4205.2	7236.89	11007.3	4049.35	2827.86	1622.2	1403.13	1403.7	2765.13	1882.48	1381.38	1049.26	1722.28	1839.86	4364.72	FBgn0266129	lov	jim lovell	In progress.	Protein jim lovell OS=Drosophila melanogaster OX=7227 GN=lov PE=2 SV=2	protein jim lovell [Monomorium pharaonis] protein jim lovell [Monomorium pharaonis] protein jim lovell [Monomorium pharaonis] protein jim lovell [Monomorium pharaonis]	[Dmel]GO:0006357#regulation of transcription by RNA polymerase II;GO:0008346#larval walking behavior;GO:0005634#nucleus;GO:0048060#negative gravitaxis;GO:0007418#ventral midline development;GO:0003677#DNA binding;GO:0048477#oogenesis;GO:0030536#larval feeding behavior;GO:0042332#gravitaxis;GO:0008049#male courtship behavior;
Pharaoh_ant_03296	LOC105830488	rNP_Ovary_up	10026.6	0.813063	8.55997e-05	0.00399541	7134.14	5413.87	9298.33	14557.6	7003.29	7257.67	6508.42	8564.58	4423.43	8661.08	5693.16	5006.28	19399.4	19318	7659.42	11854	16233.1	14850.1	6760.65	11613.6	9669.03	13705.7	FBgn0024315	Picot	Picot	In progress.	Putative inorganic phosphate cotransporter OS=Drosophila melanogaster OX=7227 GN=Picot PE=2 SV=1	LOW QUALITY PROTEIN: putative inorganic phosphate cotransporter [Monomorium pharaonis]	[Dmel]GO:0015114#phosphate ion transmembrane transporter activity;GO:0035435#phosphate ion transmembrane transport;GO:0005886#plasma membrane;GO:0006820#anion transport;GO:0022857#transmembrane transporter activity;GO:0016021#integral component of membrane;
Pharaoh_ant_13933	LOC105832469	rNP_Ovary_up	24837.3	0.678255	8.63414e-05	0.00400449	17512.8	18972.8	13814	16014.9	26868.6	22865.2	23436.1	18375.8	19503.5	18856.3	19024.7	18890.8	23524.9	29231.7	31439.3	19436	23312.9	23040.4	43908.2	61639.7	26008.6	30744.1	FBgn0035936	Tsp66E	Tetraspanin 66E	Tetraspanin 66E (Tsp66E) encodes a tetraspanin, which spans the membrane four times. When the products of both Tsp66E and Tsp74F are removed, this results in defects in actin polarization, endocytosis, and distribution of the integrin subunit encoded by if during oogenesis.	Tetraspanin-1 OS=Mus musculus OX=10090 GN=Tspan1 PE=2 SV=1	tetraspanin-1 isoform X1 [Monomorium pharaonis] tetraspanin-1 isoform X1 [Monomorium pharaonis] tetraspanin-1 isoform X1 [Monomorium pharaonis] tetraspanin-1 isoform X1 [Monomorium pharaonis]	[Dmel]GO:0016021#integral component of membrane;GO:0005886#plasma membrane;GO:0003674#molecular_function;GO:0005887#integral component of plasma membrane;
Pharaoh_ant_11491	LOC105836080	rNP_Ovary_up	11643.3	0.959006	8.63624e-05	0.00400449	5347.8	7095.33	9865.94	20094.8	10985.7	5644.32	7668.26	6513.47	6029.23	5149.66	4465.27	8911.59	23519.8	25235.3	7966.25	13765.1	19892.5	20088.9	13316.4	10136	9592.8	14867.6	FBgn0260456	CG4806	-	Insufficient genetic data for FlyBase to solicit a summary.	RNA-binding protein 28 OS=Mus musculus OX=10090 GN=Rbm28 PE=1 SV=4	RNA-binding protein 28 isoform X1 [Monomorium pharaonis]	[Dmel]GO:0003723#RNA binding;GO:0003729#mRNA binding;GO:1990904#ribonucleoprotein complex;
Pharaoh_ant_06445	LOC105838582	rNP_Ovary_up	8485.58	1.12936	8.72823e-05	0.00403387	4322.83	4624.03	1778.39	14511.7	4999.4	5195.07	4039.68	3878.04	4102.55	8271.62	5215.32	5185.65	15824.9	18347.8	4405.05	13147.8	15777.8	14571.2	6885.23	9561.94	4295.23	17741.7	FBgn0022724	Taf8	TBP-associated factor 8	In progress.	Transcription initiation factor TFIID subunit 8 OS=Drosophila melanogaster OX=7227 GN=Taf8 PE=1 SV=1	transcription initiation factor TFIID subunit 8 [Monomorium pharaonis]	[Dmel]GO:0006367#transcription initiation from RNA polymerase II promoter;GO:0046982#protein heterodimerization activity;GO:0005669#transcription factor TFIID complex;GO:0005515#protein binding;
Pharaoh_ant_08710	LOC105832696	rNP_Ovary_up	15149.2	0.710371	8.7893e-05	0.00403394	10440.4	11293.6	12443.7	18108.6	17729.2	12896.7	12101.4	13265.3	4955.91	8246.4	7388.37	12142.7	23910.1	27077.6	15759.5	15229.9	18766.4	15679.6	21594.2	15378.2	20927.3	17948.1	FBgn0262126	Sec24CD	Secretory 24CD	Secretory 24CD (Sec24CD) encodes a subunit of the coat protein complex of COPII vesicles, which transport cargo from the endoplasmic reticulum to the Golgi apparatus. It is essential for export of membrane and secreted proteins from the endoplasmic reticulum. It is involved in epithelial morphogenesis and differentiation.	Protein transport protein Sec24C OS=Homo sapiens OX=9606 GN=SEC24C PE=1 SV=3	protein transport protein Sec24C [Monomorium pharaonis] protein transport protein Sec24C [Monomorium pharaonis]	[Dmel]GO:0000902#cell morphogenesis;GO:0030127#COPII vesicle coat;GO:0003331#positive regulation of extracellular matrix constituent secretion;GO:0000149#SNARE binding;GO:0040003#chitin-based cuticle development;GO:0070971#endoplasmic reticulum exit site;GO:0006886#intracellular protein transport;GO:0034394#protein localization to cell surface;GO:0035149#lumen formation, open tracheal system;GO:0…
Pharaoh_ant_13335	LOC105838779	rNP_Ovary_up	7330.95	0.734169	8.79892e-05	0.00403394	5123.45	5803.69	7916.26	9306.74	5284.6	4848.03	3062.84	5726.6	5498.14	5427.17	4306.38	5264.82	11436.2	12753.5	6302.06	6431.15	8639.53	7648.06	6533.63	10639.5	7757.71	15570.8	FBgn0030327	FucT6	alpha1,6-fucosyltransferase	In progress.	Alpha-(1,6)-fucosyltransferase OS=Drosophila melanogaster OX=7227 GN=FucT6 PE=1 SV=1	alpha-(1,6)-fucosyltransferase [Monomorium pharaonis] alpha-(1,6)-fucosyltransferase [Monomorium pharaonis] alpha-(1,6)-fucosyltransferase [Monomorium pharaonis] alpha-(1,6)-fucosyltransferase [Monomorium pharaonis]	[Dmel]GO:0032580#Golgi cisterna membrane;GO:0006487#protein N-linked glycosylation;GO:0018279#protein N-linked glycosylation via asparagine;GO:0008424#glycoprotein 6-alpha-L-fucosyltransferase activity;GO:0036071#N-glycan fucosylation;GO:0046368#GDP-L-fucose metabolic process;GO:0016021#integral component of membrane;GO:0033578#protein glycosylation in Golgi;GO:0046921#alpha-(1->6)-fucosyltransfe…
Pharaoh_ant_02011	-	rNP_Ovary_down	204.686	-5.07536	8.81423e-05	0.00403394	0	371.26	1768.31	3.13	0	24.48	0	0	1137.35	1040.65	51.41	0	6.88	18.21	5.23	40.22	15.7	10.82	0	9.41	0	0	NA	NA	NA	NA	NA	uncharacterized protein LOC105841086, partial [Monomorium pharaonis]	NA
Pharaoh_ant_08019	LOC105837150	rNP_Ovary_up	26048.5	1.09813	8.84886e-05	0.00403668	12718.9	15862	12292.5	51153.4	16990.8	13343.2	16445.2	11821.9	11909.5	15015.4	10993.8	17302.4	57354.8	64305	15322.6	39474.9	52610.9	51159.6	16929.3	26667.1	18214.7	25179.3	NA	NA	NA	NA	NA	MATH and LRR domain-containing protein PFE0570w-like isoform X1 [Monomorium pharaonis]	NA
Pharaoh_ant_04235	LOC105835142	rNP_Ovary_down	7045.51	-0.784628	9.13497e-05	0.00415376	9484.14	6528.26	16084.4	3884.81	5431.89	9185.59	10425.2	7743	9082.83	7943.66	10317.3	8332.66	3511.76	3689.6	3768.23	6182.4	4869.33	3998.06	7665.95	6583.24	4020.82	6268.08	FBgn0028703	Nhe3	Na[+]/H[+] hydrogen exchanger 3	Insufficient genetic data for FlyBase to solicit a summary.	Sodium/hydrogen exchanger 7 OS=Mus musculus OX=10090 GN=Slc9a7 PE=1 SV=1	sodium/hydrogen exchanger 7 isoform X1 [Solenopsis invicta]	[Dmel]GO:0015386#potassium:proton antiporter activity;GO:0048471#perinuclear region of cytoplasm;GO:0005886#plasma membrane;GO:0071805#potassium ion transmembrane transport;GO:0015385#sodium:proton antiporter activity;GO:0051453#regulation of intracellular pH;GO:0098719#sodium ion import across plasma membrane;GO:0016021#integral component of membrane;GO:0055037#recycling endosome;
Pharaoh_ant_07936	LOC105829530	rNP_Ovary_down	5032.84	-1.0859	9.18533e-05	0.0041568	4273.75	2132.37	9493.13	5370.82	4681.37	5566.61	5466.71	8384.22	9729.46	7281.43	13213.5	3892.95	2544.63	1739.37	2369.39	4539.56	1831.01	3209.99	1447.92	3218.68	3761.66	6573.83	FBgn0261988	Gprk2	G protein-coupled receptor kinase 2	G protein-coupled receptor kinase 2 (Gprk2) encodes a member of a family of serine/threonine kinases that modulate G-protein coupled receptors. It is required for female fertility, normal egg shape, and normal egg cAMP levels. It is also implicated in Hedgehog signaling and olfactory rhythmicity.	G protein-coupled receptor kinase 2 OS=Drosophila melanogaster OX=7227 GN=Gprk2 PE=1 SV=3	G protein-coupled receptor kinase 5 [Monomorium pharaonis] G protein-coupled receptor kinase 5 [Monomorium pharaonis] G protein-coupled receptor kinase 5 [Monomorium pharaonis] G protein-coupled receptor kinase 5 [Monomorium pharaonis] G protein-coupled receptor kinase 5 [Monomorium pharaonis]	[Dmel]GO:0043950#positive regulation of cAMP-mediated signaling;GO:0006963#positive regulation of antibacterial peptide biosynthetic process;GO:0045880#positive regulation of smoothened signaling pathway;GO:0048601#oocyte morphogenesis;GO:0045752#positive regulation of Toll signaling pathway;GO:0005886#plasma membrane;GO:0004703#G protein-coupled receptor kinase activity;GO:0050830#defense respon…
Pharaoh_ant_03799	LOC105835555	rNP_Ovary_up	21497.4	0.932851	9.20063e-05	0.0041568	9859.92	8034.27	15560.5	35565.7	24116.1	12330.9	16926.8	11173.3	13908.6	11163.4	10601.2	13308	17372.3	31184.7	29275.8	38932.1	19798.3	46204	43875	25180.1	23085.4	15486.7	NA	NA	NA	NA	Endothelin-converting enzyme 1 OS=Rattus norvegicus OX=10116 GN=Ece1 PE=1 SV=2	endothelin-converting enzyme 1 [Monomorium pharaonis]	[Unip]GO:0006508#proteolysis;GO:0008237#metallopeptidase activity;GO:0004222#metalloendopeptidase activity;
Pharaoh_ant_16011	LOC105831203	rNP_Ovary_down	62696.3	-0.734515	9.35093e-05	0.00421121	63635.2	34099.4	93626.5	91695.1	71443	93501.8	85899.5	107169	70277.9	54336.3	100979	52376	38370.6	30800.8	59638.5	68151.3	44414.5	56238.5	28233	44807.5	49013.1	40612.5	FBgn0035162	Sf3b3	Splicing factor 3b subunit 3	Insufficient genetic data for FlyBase to solicit a summary.	Splicing factor 3B subunit 3 OS=Bos taurus OX=9913 GN=SF3B3 PE=2 SV=1	splicing factor 3B subunit 3 [Monomorium pharaonis]	[Dmel]GO:0071013#catalytic step 2 spliceosome;GO:0005634#nucleus;GO:0005686#U2 snRNP;GO:0000398#mRNA splicing, via spliceosome;GO:0030532#small nuclear ribonucleoprotein complex;GO:0071011#precatalytic spliceosome;GO:0003676#nucleic acid binding;GO:0000124#SAGA complex;
Pharaoh_ant_09868	LOC105829192	rNP_Ovary_up	18344.8	0.533186	9.44074e-05	0.00423811	12156.6	12942.7	13404.2	25173.5	16596.8	16781.3	16078.4	16142.6	10653.8	19282.1	12219.3	11513.1	22993.7	24652.4	19402.1	19449.6	19861.1	23774.3	18031.2	25956.5	23672.3	22847.9	FBgn0044324	Chro	Chromator	Chromator (Chro) encodes a chromodomain protein that is required for proper microtubule spindle formation. It is important for normal cell cycle progression, functioning as a spatial regulator of cell cycle factors.	Chromodomain Y-like protein 2 OS=Mus musculus OX=10090 GN=Cdyl2 PE=1 SV=1	uncharacterized protein LOC105829192 isoform X1 [Monomorium pharaonis]	[Dmel]GO:0051276#chromosome organization;GO:0042393#histone binding;GO:0005700#polytene chromosome;GO:0007094#mitotic spindle assembly checkpoint;GO:0005634#nucleus;GO:0005705#polytene chromosome interband;GO:0007052#mitotic spindle organization;GO:0007059#chromosome segregation;GO:0005813#centrosome;GO:0005515#protein binding;GO:0005819#spindle;GO:0007552#metamorphosis;GO:0051310#metaphase plate…
Pharaoh_ant_14995	LOC105835980	rNP_Ovary_down	8770.39	-0.710014	9.85344e-05	0.00440933	11114.8	9517.53	8379.75	8093.52	8074.66	9182.4	9240.92	8522.48	9601.39	23872	10804.5	11427.7	5274.09	4809.72	8560.46	6466.68	5564.57	5418.5	9196.92	5006.84	8031.16	6787.87	FBgn0036031	CG6761	-	Insufficient genetic data for FlyBase to solicit a summary.	Uncharacterized protein KIAA1841 homolog OS=Xenopus laevis OX=8355 PE=2 SV=1	uncharacterized protein KIAA1841 homolog isoform X1 [Monomorium pharaonis]	NA
Pharaoh_ant_02490	-	rNP_Ovary_up	124.573	2.11998	9.99391e-05	0.00445804	26.64	47.31	105.8	69.89	46.91	12.77	47.25	34.71	33.41	126.14	18.69	22.27	292.29	254.29	123.33	89.42	193.66	164.11	379.28	0	56.22	596.23	NA	NA	NA	NA	Putative gustatory receptor 28b OS=Drosophila melanogaster OX=7227 GN=Gr28b PE=2 SV=2	uncharacterized protein LOC105832291 [Monomorium pharaonis]	[Unip]GO:0016020#membrane;GO:0050909#sensory perception of taste;GO:0016021#integral component of membrane;
Pharaoh_ant_17762	LOC105832755	rNP_Ovary_up	7282.99	0.688773	0.000101606	0.00450429	6320.89	4778.53	3892.64	7429.53	7032.38	5851.91	5957.71	6288.73	4351.04	4220.96	6613.78	5603.76	9567.3	8625.41	6435.48	5963.33	6579.96	6519.76	10276.6	16832.2	8509.47	12574.4	FBgn0032475	Sfmbt	Scm-related gene containing four mbt domains	Scm-related gene containing four mbt domains (Sfmbt) encodes a subunit of the Polycomb Group protein complex Pho repressive complex (PhoRC). This chromatin binding protein recognizes with high selectivity mono- and dimethylated lysine residues in various histone peptides.	Polycomb protein Sfmbt OS=Drosophila melanogaster OX=7227 GN=Sfmbt PE=1 SV=2	polycomb protein Sfmbt isoform X1 [Monomorium pharaonis]	[Dmel]GO:0042393#histone binding;GO:0006342#chromatin silencing;GO:0005634#nucleus;GO:0008270#zinc ion binding;GO:0031519#PcG protein complex;GO:0035064#methylated histone binding;GO:0045892#negative regulation of transcription, DNA-templated;GO:0048477#oogenesis;GO:0005515#protein binding;GO:0007446#imaginal disc growth;GO:0010629#negative regulation of gene expression;GO:0003682#chromatin bindi…
Pharaoh_ant_07175	LOC112456728	rNP_Ovary_up	52.8291	3.49645	0.000101615	0.00450429	0	27.55	0	10.95	1.88	0	5.15	3.98	20.88	37.84	0	2.47	49.86	104.38	2.99	75.37	84.62	53.5	5.54	329.4	1.91	343.98	NA	NA	NA	NA	NA	hypothetical protein B5V51_12609 [Heliothis virescens] hypothetical protein B5V51_12610 [Heliothis virescens]	NA
Pharaoh_ant_15974	LOC105840095	rNP_Ovary_down	14457.7	-1.46672	0.000102081	0.00451077	11312.5	9576.81	31841.4	12159.8	6196.48	10976.2	20381.4	27238.5	33717.6	31022.5	39437.4	10504.9	2401.93	2646.54	3720.02	20451.7	4382.57	5961.92	4224.71	3816.31	4525.81	21571.3	FBgn0010905	Spn	Spinophilin	Spinophilin (Spn) encodes a scaffold protein protein that regulates the neurexin/neuroligin signalling at the presynaptic active zone.	Neurabin-1 OS=Rattus norvegicus OX=10116 GN=Ppp1r9a PE=1 SV=1	uncharacterized protein LOC105840095 isoform X1 [Monomorium pharaonis] uncharacterized protein LOC105840095 isoform X1 [Monomorium pharaonis]	[Dmel]GO:1905519#negative regulation of presynaptic active zone assembly;GO:0019722#calcium-mediated signaling;GO:0031175#neuron projection development;GO:0070938#contractile ring;GO:0007015#actin filament organization;GO:0045179#apical cortex;GO:0030425#dendrite;GO:0015629#actin cytoskeleton;GO:0005737#cytoplasm;GO:0042043#neurexin family protein binding;GO:0051015#actin filament binding;GO:0014…
Pharaoh_ant_11438	LOC105838226	rNP_Ovary_down	82220.8	-1.29309	0.000105898	0.0046648	71921.9	48591.3	278923	92474.9	66294.4	77153.2	104277	118028	129809	134046	162293	65998.2	24940.8	17259.2	32096.7	110705	24800.3	44638	20484	23500.2	40076.7	120546	FBgn0039347	CG5071	-	Insufficient genetic data for FlyBase to solicit a summary.	Peptidyl-prolyl cis-trans isomerase F, mitochondrial OS=Rattus norvegicus OX=10116 GN=Ppif PE=1 SV=2	uncharacterized protein LOC105838226 isoform X1 [Monomorium pharaonis]	[Dmel]GO:0006457#protein folding;GO:0008270#zinc ion binding;GO:0000413#protein peptidyl-prolyl isomerization;GO:0005737#cytoplasm;GO:0016018#cyclosporin A binding;GO:0043231#intracellular membrane-bounded organelle;GO:0003755#peptidyl-prolyl cis-trans isomerase activity;
Pharaoh_ant_15058	LOC118646735	rNP_Ovary_down	277.347	-1.7703	0.000108061	0.00474525	858.12	447.91	260.29	365.63	446.56	217.17	896.08	201.98	29.23	443.07	427.6	314.21	134.11	88.26	32.14	201.11	139.57	94.98	257.47	131.76	99.09	15.29	NA	NA	NA	NA	Juvenile hormone acid O-methyltransferase OS=Drosophila melanogaster OX=7227 GN=jhamt PE=1 SV=2	juvenile hormone acid O-methyltransferase [Monomorium pharaonis]	[Unip]GO:0016740#transferase activity;GO:0008168#methyltransferase activity;GO:0032259#methylation;
Pharaoh_ant_10864	LOC105838331	rNP_Ovary_up	13341.1	0.692027	0.000110114	0.00482038	8668.09	10361.9	14516	11825.5	15065.8	11471.8	10491	11470.3	6548.49	6729.56	8809.03	9123.13	16235.8	20601.4	10909.3	12757.6	15650.4	15694.1	23241.5	28375.2	11375.5	13583.4	FBgn0003206	Ras64B	Ras oncogene at 64B	In progress.	Ras-like protein 2 OS=Drosophila melanogaster OX=7227 GN=Ras64B PE=1 SV=2	ras-like protein 2 [Monomorium pharaonis]	[Dmel]GO:0005886#plasma membrane;GO:0007265#Ras protein signal transduction;GO:0019003#GDP binding;GO:0005525#GTP binding;GO:0003924#GTPase activity;GO:0005515#protein binding;
Pharaoh_ant_22203	LOC105831338	rNP_Ovary_up	316.525	3.44803	0.000112937	0.00492384	0	337.73	0	68.85	16.89	4.79	23.2	1.14	0	83.57	39.72	112.57	293.15	474.95	189.1	309.28	623.71	394.94	22.15	2517.54	59.07	1391.21	WBGene00008519	NA	cyp-13B1	NA	Cytochrome P450 9e2 OS=Blattella germanica OX=6973 GN=CYP9E2 PE=2 SV=1	cytochrome P450 9e2-like [Monomorium pharaonis]	[Cele]GO:0005575#cellular_component;GO:0016705#oxidoreductase activity, acting on paired donors, with incorporation or reduction of molecular oxygen;GO:0020037#heme binding;GO:0046872#metal ion binding;GO:0005506#iron ion binding;GO:0004497#monooxygenase activity;GO:0055114#oxidation-reduction process;GO:0016491#oxidoreductase activity;
Pharaoh_ant_13317	LOC105829269	rNP_Ovary_down	19308.7	-1.11355	0.000113176	0.00492384	15956.5	8163.01	31062.2	17123.8	17329.5	21314.2	32305	33018	47483.5	21218.3	48362.1	13322.9	4275.15	5290.97	8106.39	20617.2	8643.89	10920	10365.2	18399.2	11449.8	20065.5	FBgn0267488	Mcr	Macroglobulin complement-related	Macroglobulin complement-related (Mcr) encodes a transmembrane protein of the conserved thioester-containing protein (TEP) superfamily including macroglobulins and complement proteins. It is a core component of septate junctions, which provide an essential paracellular barrier to epithelia.	CD109 antigen OS=Homo sapiens OX=9606 GN=CD109 PE=1 SV=2	CD109 antigen [Monomorium pharaonis] CD109 antigen [Monomorium pharaonis]	[Dmel]GO:0007391#dorsal closure;GO:0008258#head involution;GO:0004866#endopeptidase inhibitor activity;GO:0005918#septate junction;GO:0035159#regulation of tube length, open tracheal system;GO:0016323#basolateral plasma membrane;GO:0005886#plasma membrane;GO:0005615#extracellular space;GO:0016328#lateral plasma membrane;GO:0016324#apical plasma membrane;GO:0050832#defense response to fungus;GO:00…
Pharaoh_ant_16516	LOC118647038	rNP_Ovary_up	34.2323	3.02595	0.000113823	0.00492628	1.4	8.98	33.59	2.61	1.88	5.32	22.77	3.98	0	15.77	0	0	26.65	31.52	54.19	19.13	15.7	14.43	91.36	334.1	8.58	61.15	NA	NA	NA	NA	Myb/SANT-like DNA-binding domain-containing protein 3 OS=Mus musculus OX=10090 GN=Msantd3 PE=1 SV=1	Myb sant-like dna-binding domain-containing protein 3, partial [Temnothorax longispinosus]	[Unip]GO:0003677#DNA binding;
Pharaoh_ant_10068	LOC105831953	rNP_Ovary_up	11715.3	0.654358	0.000113931	0.00492628	9135.01	8781.59	6609.76	17958.9	10355.3	10052.7	9301.06	10264.1	5712.53	5952.23	9619.84	7731.46	14097.8	17290.8	10160.4	15072.5	13916.2	14219.5	14778.2	14300.6	11627	20799.3	FBgn0000283	Cp190	Centrosomal protein 190kD	In progress.	Centrosome-associated zinc finger protein CP190 OS=Drosophila melanogaster OX=7227 GN=Cp190 PE=1 SV=2	centrosome-associated zinc finger protein CP190 isoform X1 [Monomorium pharaonis] centrosome-associated zinc finger protein CP190 isoform X1 [Monomorium pharaonis]	[Dmel]GO:0043035#chromatin insulator sequence binding;GO:0031208#POZ domain binding;GO:0005700#polytene chromosome;GO:0005634#nucleus;GO:0000793#condensed chromosome;GO:0010468#regulation of gene expression;GO:0035191#nuclear axial expansion;GO:0008017#microtubule binding;GO:0042803#protein homodimerization activity;GO:0003677#DNA binding;GO:0005704#polytene chromosome band;GO:0031937#positive re…
Pharaoh_ant_05871	LOC105835558	rNP_Ovary_down	28977.4	-0.84336	0.000114929	0.00495425	33340.3	19732.7	73206.1	25469.8	28837.8	26077	34482.5	34525.7	38715.3	49293.9	48363.2	23243.9	16981.1	15931.8	13995.1	22766.9	13200.9	16534.4	17948.1	17222.8	27868.5	39764.1	FBgn0032821	CdGAPr	Cd GTPase activating protein-related	Cd GTPase activating protein-related (CdGAPr) encodes a protein that acts in concert with the product of Fak in the formation of the optic stalk, a tubular structure composed of glial cells.	GTPase-activating protein CdGAPr OS=Drosophila melanogaster OX=7227 GN=CdGAPr PE=1 SV=2	rho GTPase-activating protein 32 [Monomorium pharaonis] rho GTPase-activating protein 32 [Monomorium pharaonis] rho GTPase-activating protein 32 [Monomorium pharaonis]	[Dmel]GO:0005575#cellular_component;GO:0007264#small GTPase mediated signal transduction;GO:0031290#retinal ganglion cell axon guidance;GO:0005096#GTPase activator activity;
Pharaoh_ant_07238	LOC105831771	rNP_Ovary_down	47095.1	-0.865707	0.000115669	0.00496339	45052.5	27200.5	99080.9	51772.5	51785.9	50585.4	69427.1	83495.1	57487.9	41616.7	92248.3	41194.5	23809.5	18794.1	35838	51911.1	22368.2	39306.7	25121.3	21057.9	31703.5	55235.5	FBgn0039904	Hcf	Host cell factor	In progress.	Host cell factor 1 OS=Homo sapiens OX=9606 GN=HCFC1 PE=1 SV=2	host cell factor isoform X2 [Monomorium pharaonis]	[Dmel]GO:0043966#histone H3 acetylation;GO:0048188#Set1C/COMPASS complex;GO:0043967#histone H4 acetylation;GO:0051568#histone H3-K4 methylation;GO:0003713#transcription coactivator activity;GO:0005634#nucleus;GO:0045893#positive regulation of transcription, DNA-templated;GO:0005671#Ada2/Gcn5/Ada3 transcription activator complex;GO:0044666#MLL3/4 complex;GO:0006355#regulation of transcription, DNA…
Pharaoh_ant_13644	LOC105835617	rNP_Ovary_down	18353.8	-0.978102	0.000115952	0.00496339	44938.9	20372.2	6085.82	25602.8	21049.3	20225.1	24129.8	24177.5	19241.1	10602.1	31026.7	36318.1	12344	10143.4	20685.9	11191.7	11403.9	11393.6	12665.8	6555.01	17813.6	5817.08	FBgn0010222	Nmdmc	NAD-dependent methylenetetrahydrofolate dehydrogenase	In progress.	Bifunctional methylenetetrahydrofolate dehydrogenase/cyclohydrolase, mitochondrial OS=Gallus gallus OX=9031 GN=MTHFD2 PE=2 SV=1	Bifunctional methylenetetrahydrofolate dehydrogenase/cyclohydrolase, mitochondrial [Atta colombica]	[Dmel]GO:0046653#tetrahydrofolate metabolic process;GO:0055114#oxidation-reduction process;GO:0004487#methylenetetrahydrofolate dehydrogenase (NAD+) activity;GO:0004477#methenyltetrahydrofolate cyclohydrolase activity;GO:0042301#phosphate ion binding;GO:0009256#10-formyltetrahydrofolate metabolic process;GO:0005739#mitochondrion;GO:0004488#methylenetetrahydrofolate dehydrogenase (NADP+) activity;…
Pharaoh_ant_01575	LOC105835724	rNP_Ovary_up	2552.92	1.14167	0.000116197	0.00496339	619.75	328.15	2218.37	3617.75	1699.93	1344.54	2286.6	1503.77	1587.7	2593.75	876.23	1110.86	3532.39	4591.86	2509.54	3846.43	4374.72	5373.42	2223.1	2912.82	3335.76	3676.76	NA	NA	NA	NA	Phosphatidylinositol phosphatase PTPRQ OS=Mus musculus OX=10090 GN=Ptprq PE=1 SV=1	receptor-type tyrosine-protein phosphatase T isoform X1 [Monomorium pharaonis]	[Unip]GO:0016311#dephosphorylation;GO:0016020#membrane;GO:0016787#hydrolase activity;GO:0006470#protein dephosphorylation;GO:0016021#integral component of membrane;GO:0035335#peptidyl-tyrosine dephosphorylation;GO:0004725#protein tyrosine phosphatase activity;GO:0004721#phosphoprotein phosphatase activity;GO:0016791#phosphatase activity;
Pharaoh_ant_17333	LOC118645553	rNP_Ovary_up	1.93052	3.75097	0.000117121	0.00498077	0	0	0	0	1.88	0	0	0	0	3.15	0	0	12.9	5.6	10.46	0.78	3.49	4.21	0	0	0	0	NA	NA	NA	NA	Glucose dehydrogenase [FAD, quinone] OS=Drosophila pseudoobscura pseudoobscura OX=46245 GN=Gld PE=3 SV=4	glucose dehydrogenase [FAD, quinone]-like [Monomorium pharaonis]	[Unip]GO:0050660#flavin adenine dinucleotide binding;GO:0055114#oxidation-reduction process;GO:0016614#oxidoreductase activity, acting on CH-OH group of donors;
Pharaoh_ant_17958	LOC105840737	rNP_Ovary_up	5201.76	1.04205	0.000117311	0.00498077	3679.24	3360.54	3388.85	8096.65	2959.86	2911.58	3078.73	2876.1	3590.25	3429.43	1675.35	3091.35	10576.5	13571	2564.48	5903.58	7537.78	7731.02	5010.96	11947.7	4705.89	2751.84	FBgn0038584	mTerf5	mitochondrial transcription termination factor 5	mitochondrial transcription termination factor 5 (mTerf5) encodes a protein that regulates mitochondrial DNA transcription and replication by relieving the block exerted by the DNA binding factor encoded by mTTF. Both proteins cooperate in coordinating the passage of transcription and replication complexes that move on opposite DNA strands.	Transcription termination factor 5, mitochondrial OS=Drosophila melanogaster OX=7227 GN=mTerf5 PE=1 SV=1	transcription termination factor 5, mitochondrial [Monomorium pharaonis]	[Dmel]GO:0003690#double-stranded DNA binding;GO:0006393#termination of mitochondrial transcription;GO:0006355#regulation of transcription, DNA-templated;GO:0003676#nucleic acid binding;GO:0005739#mitochondrion;GO:0006390#mitochondrial transcription;GO:0005759#mitochondrial matrix;
Pharaoh_ant_20061	LOC105835358	rNP_Ovary_up	404.723	2.5879	0.000120257	0.00509052	157.04	205.99	5.04	177.34	101.32	97.41	214.36	172.96	16.01	26.8	1.17	301.84	704.07	1019.95	159.21	225.71	681.29	355.26	520.48	47.06	143.87	3569.75	NA	NA	NA	NA	NA	uncharacterized protein LOC105835358 [Monomorium pharaonis]	NA
Pharaoh_ant_15307	LOC105829146	rNP_Ovary_down	10085.9	-1.36308	0.000120954	0.0051047	23581.3	9045.66	8873.47	6749.9	15711.2	7962.41	10302.4	8934.4	16697.7	3930.83	29038.3	26774.4	2965.87	3536.19	11685.1	3804.25	2951.95	3207.58	6024.23	10225.4	9077.34	810.26	NA	NA	NA	NA	Histone H2A OS=Drosophila erecta OX=7220 GN=His2A PE=3 SV=2	histone H2A-like [Nylanderia fulva]	[Unip]GO:0005634#nucleus;GO:0000786#nucleosome;GO:0005694#chromosome;GO:0003677#DNA binding;GO:0046982#protein heterodimerization activity;
Pharaoh_ant_11207	LOC108763954	rNP_Ovary_down	430.361	-2.95644	0.000121472	0.00511124	120.58	555.1	3758.29	48.51	120.08	188.96	50.26	53.48	270.07	2786.11	349.32	256.07	33.53	107.88	60.92	345.98	113.4	91.97	110.74	0	46.69	0	NA	NA	NA	NA	NA	uncharacterized protein LOC113005713 [Solenopsis invicta]	[Unip]GO:0003964#RNA-directed DNA polymerase activity;GO:0006278#RNA-dependent DNA biosynthetic process;
Pharaoh_ant_07410	LOC105833359	rNP_Ovary_up	10041.5	0.977706	0.000122066	0.00512096	4154.57	6159.39	6144.59	18982.8	7917.05	5186.03	6047.92	4670.04	4626.68	8397.76	5342.67	6007.04	17172	18562.9	6394.37	12018.8	17093.2	17119.3	7585.66	16126.4	6178.92	19025.9	FBgn0030655	CG9213	-	In progress.	CWF19-like protein 2 OS=Danio rerio OX=7955 GN=cwf19l2 PE=2 SV=1	CWF19-like protein 2 isoform X1 [Monomorium pharaonis] CWF19-like protein 2 isoform X1 [Monomorium pharaonis]	[Dmel]GO:0071014#post-mRNA release spliceosomal complex;GO:0000398#mRNA splicing, via spliceosome;
Pharaoh_ant_11150	LOC105830323	rNP_Ovary_down	24835.5	-0.715307	0.00012521	0.00523727	39504.2	24651.9	23214.8	23002.7	30185.9	37797.9	29783.8	34550.8	35418.1	9884.64	35792.2	38662.3	15785.3	18653.2	21376.5	20728.5	18228.2	17916.4	19767	18912.1	23308.4	9256.88	FBgn0259174	Nedd4	Nedd4	Nedd4 (Nedd4) encodes an E3 ubiquitin ligase that negatively regulates the Notch signaling pathway and the genes comm, Amph. It contributes to neuromuscular synaptogenesis, transverse tubule formation in muscles, and in muscle function.	E3 ubiquitin-protein ligase NEDD4 OS=Mus musculus OX=10090 GN=Nedd4 PE=1 SV=3	E3 ubiquitin-protein ligase Nedd-4 isoform X1 [Monomorium pharaonis]	[Dmel]GO:0031623#receptor internalization;GO:0051965#positive regulation of synapse assembly;GO:0016199#axon midline choice point recognition;GO:0045807#positive regulation of endocytosis;GO:0005737#cytoplasm;GO:0017022#myosin binding;GO:0045732#positive regulation of protein catabolic process;GO:1905306#positive regulation of cardiac myofibril assembly;GO:0002092#positive regulation of receptor …
Pharaoh_ant_03975	LOC105838412	rNP_Ovary_down	8621.77	-0.931135	0.000125822	0.00524728	19100.1	10616.4	11041.5	10442.2	12075.9	8770.41	11453.6	10751.7	4166.59	3624.95	11144.5	18822.7	5348.02	4724.26	11752.4	4885.55	4863.22	5396.26	4437.89	4903.32	7581.44	3776.13	FBgn0030915	CG6179	-	In progress.	Nitric oxide synthase-interacting protein homolog OS=Drosophila melanogaster OX=7227 GN=CG6179 PE=3 SV=1	nitric oxide synthase-interacting protein homolog [Monomorium pharaonis]	[Dmel]GO:0061630#ubiquitin protein ligase activity;GO:0071013#catalytic step 2 spliceosome;GO:0005634#nucleus;GO:0003723#RNA binding;GO:0000398#mRNA splicing, via spliceosome;GO:0051001#negative regulation of nitric-oxide synthase activity;GO:0043086#negative regulation of catalytic activity;GO:0005737#cytoplasm;
Pharaoh_ant_08740	LOC105832546	rNP_Ovary_down	1047.31	-1.14506	0.000128813	0.00533329	1863.46	963.49	1145.29	803.77	1088.25	1141.75	1768.97	1400.78	995.36	1554.67	2424.24	1610.62	592.31	925.38	1009.8	662.68	799.05	546.42	661.67	221.17	754.62	107.02	ENSG00000164120	NA	HPGD	NA	15-hydroxyprostaglandin dehydrogenase [NAD(+)] OS=Mus musculus OX=10090 GN=Hpgd PE=1 SV=1	15-hydroxyprostaglandin dehydrogenase [NAD(+)] isoform X1 [Monomorium pharaonis]	[Hsap]GO:0016323#basolateral plasma membrane;GO:0005615#extracellular space;GO:0001822#kidney development;GO:0045786#negative regulation of cell cycle;GO:0042759#long-chain fatty acid biosynthetic process;GO:0032496#response to lipopolysaccharide;GO:0030728#ovulation;GO:0055114#oxidation-reduction process;GO:0005737#cytoplasm;GO:1904707#positive regulation of vascular associated smooth muscle cel…
Pharaoh_ant_15263	LOC105836535	rNP_Ovary_up	15380.7	1.29138	0.000129038	0.00533329	12982.5	13993.1	5341.88	3959.39	9571.01	18072	5841.73	12968.9	6674.47	2916.99	6012.11	12980.2	13934.4	26614.6	23151.7	13146.2	11955.2	11714.6	69450.3	37988.9	10559	8545.99	FBgn0037846	CG6574	-	In progress.	Thiamine transporter 2 OS=Macaca fascicularis OX=9541 GN=SLC19A3 PE=2 SV=1	thiamine transporter 2-like [Monomorium pharaonis] thiamine transporter 2-like [Monomorium pharaonis] thiamine transporter 2-like [Monomorium pharaonis] thiamine transporter 2-like [Monomorium pharaonis] thiamine transporter 2-like [Monomorium pharaonis]	[Dmel]GO:0090482#vitamin transmembrane transporter activity;GO:0016021#integral component of membrane;GO:0051180#vitamin transport;GO:0005886#plasma membrane;GO:0055085#transmembrane transport;
Pharaoh_ant_10653	LOC105830830	rNP_Ovary_down	22313.4	-0.496615	0.000129388	0.00533329	25693	21802.2	17987.1	26642.3	23648.9	24660.1	20601.8	25156.1	41316.4	30874.3	28753.2	21476.2	18199.3	18242	14191.7	23419.1	17800.7	17411.5	18881.1	21853.2	15819.4	16465.2	FBgn0051729	CG31729	-	Insufficient genetic data for FlyBase to solicit a summary.	Probable phospholipid-transporting ATPase IIB OS=Danio rerio OX=7955 GN=atp9b PE=3 SV=1	probable phospholipid-transporting ATPase IIB isoform X1 [Monomorium pharaonis]	[Dmel]GO:0005802#trans-Golgi network;GO:0140326#ATPase-coupled intramembrane lipid transporter activity;GO:0045332#phospholipid translocation;GO:0005886#plasma membrane;GO:0006897#endocytosis;GO:0005768#endosome;GO:0006890#retrograde vesicle-mediated transport, Golgi to endoplasmic reticulum;GO:0016021#integral component of membrane;GO:0000287#magnesium ion binding;GO:0005524#ATP binding;
Pharaoh_ant_03229	LOC105832401	rNP_Ovary_up	3630.06	1.11809	0.000129397	0.00533329	2701.94	2711.42	2636.52	1066.65	2240.3	3127.16	1518.53	2733.86	1332.25	3979.71	2240.81	2133.88	4031.86	5454.89	3174.76	2611.27	4342.44	2912.43	8521.41	14234.7	1950.38	4204.2	FBgn0032910	CG9265	-	Insufficient genetic data for FlyBase to solicit a summary.	Epidermal retinol dehydrogenase 2 OS=Homo sapiens OX=9606 GN=SDR16C5 PE=2 SV=2	short-chain dehydrogenase/reductase family 16C member 6 [Monomorium pharaonis] short-chain dehydrogenase/reductase family 16C member 6 [Monomorium pharaonis] short-chain dehydrogenase/reductase family 16C member 6-like [Monomorium pharaonis]	[Dmel]GO:0004745#retinol dehydrogenase activity;GO:0005811#lipid droplet;GO:0016616#oxidoreductase activity, acting on the CH-OH group of donors, NAD or NADP as acceptor;
Pharaoh_ant_01837	LOC105837366	rNP_Ovary_up	11251.4	0.700031	0.000130485	0.00535957	7749.68	8687.57	6448.55	12094.6	11834.8	10758	10264.1	9648.45	3426.68	7574.7	7672.27	9011.79	16664.8	18281.3	13701.4	9403.64	13406.8	13797.5	14601	15086.4	19421	7995.62	FBgn0015477	Rme-8	Receptor mediated endocytosis 8	Receptor mediated endocytosis 8 (Rme-8) encodes a protein involved in the regulation of border follicle cell migration and the endocytosis of the receptor encoded by N.	DnaJ homolog subfamily C member 13 OS=Homo sapiens OX=9606 GN=DNAJC13 PE=1 SV=5	dnaJ homolog subfamily C member 13 isoform X2 [Monomorium pharaonis]	[Dmel]GO:1903688#positive regulation of border follicle cell migration;GO:0006898#receptor-mediated endocytosis;GO:0010008#endosome membrane;
Pharaoh_ant_00052	LOC105828837	rNP_Ovary_up	8247.43	1.02191	0.000130795	0.00535957	4125.12	4572.53	4572.76	15537.1	5588.56	4360.46	5217.56	3860.4	4504.17	4394.4	4746.83	5921.68	17085.1	19731.3	5993.74	10641.9	13624.9	13322.6	7923.42	15335.8	6882.08	3500.95	FBgn0037654	CG11983	-	Insufficient genetic data for FlyBase to solicit a summary.	NA	uncharacterized protein LOC105828837 [Monomorium pharaonis]	NA
Pharaoh_ant_22146	LOC105830574	rNP_Ovary_down	10923.1	-1.19165	0.000132931	0.00541747	23477.6	15698.5	9525.04	10386.4	14324.6	8985.46	16441.4	12305.5	11666.6	6114.63	15787.3	31379.8	5194.14	5128.45	14097.9	4466.54	4562.27	5075.86	7156.54	3232.8	14207.2	1093.09	FBgn0036875	CG9449	-	Insufficient genetic data for FlyBase to solicit a summary.	Prostatic acid phosphatase OS=Bos taurus OX=9913 GN=ACPP PE=2 SV=1	prostatic acid phosphatase isoform X2 [Monomorium pharaonis]	[Dmel]GO:0005634#nucleus;GO:0016791#phosphatase activity;GO:0003993#acid phosphatase activity;GO:0070062#extracellular exosome;GO:0016311#dephosphorylation;
Pharaoh_ant_20003	LOC105835852	rNP_Ovary_up	3157.21	1.07679	0.000133536	0.00541747	2561.73	1734.16	527.3	5232.07	2100.52	1818.28	2244.5	2694.6	1138.05	1567.29	1434.68	2121.51	4737.66	4172.95	2223.27	4611.81	4085.11	4264.35	5595.12	2272.84	4164.69	8156.14	NA	NA	NA	NA	NA	E3 ubiquitin-protein ligase BRE1 isoform X1 [Monomorium pharaonis]	NA
Pharaoh_ant_01500	LOC105832639	rNP_Ovary_down	23852.2	-0.937007	0.000133698	0.00541747	24581.1	16353	68655.2	26419.1	26653.8	24675	24205.4	30086.1	36384.9	32367.5	37602	17605.5	10420.1	10257.6	12120.2	28373.7	12255.3	14114.9	8432.82	13754.7	16393	33037.3	FBgn0260798	Gprk1	G protein-coupled receptor kinase 1	In progress.	G protein-coupled receptor kinase 1 OS=Drosophila melanogaster OX=7227 GN=Gprk1 PE=2 SV=2	G protein-coupled receptor kinase 1 [Solenopsis invicta]	[Dmel]GO:0001664#G protein-coupled receptor binding;GO:0035091#phosphatidylinositol binding;GO:0045880#positive regulation of smoothened signaling pathway;GO:0004703#G protein-coupled receptor kinase activity;GO:0016060#metarhodopsin inactivation;GO:0005886#plasma membrane;GO:0006468#protein phosphorylation;GO:0005737#cytoplasm;GO:0007603#phototransduction, visible light;GO:0050254#rhodopsin kina…
Pharaoh_ant_20166	LOC105838919	rNP_Ovary_up	386.351	2.29086	0.000133746	0.00541747	60.29	261.68	6.72	75.63	103.2	125.62	70.02	2.84	561.02	220.74	56.08	126.18	891.48	592.63	84.46	287.02	504.21	584.29	1112.93	334.1	290.6	2147.96	NA	NA	NA	NA	NA	uncharacterized protein LOC105838919 [Monomorium pharaonis] uncharacterized protein LOC105838919 [Monomorium pharaonis]	NA
MPWPB.3283.1	LOC114255293	rNP_Ovary_up	2639.88	0.910137	0.000135841	0.00548658	996.93	2485.07	1847.24	2190.16	2738.46	1956.67	2092.44	1193.11	1367.05	1600.4	1885.65	2261.3	3908.07	3753.35	1431.73	2578.86	4562.27	2823.46	4700.89	2945.75	1901.79	6856.66	NA	NA	NA	NA	NA	uncharacterized protein LOC114937668 [Nylanderia fulva] uncharacterized protein LOC114930713 [Nylanderia fulva] uncharacterized protein LOC114933364 [Nylanderia fulva] uncharacterized protein LOC114936732 [Nylanderia fulva]	NA
Pharaoh_ant_10959	LOC105830173	rNP_Ovary_down	8444.48	-0.780397	0.00014225	0.00572903	18452.3	9128.9	7409.11	7374.77	9305.51	10558.9	8904.99	8585.63	12169.8	5509.16	13420.3	14286.5	4821.9	4991.15	8751.81	6764.63	5361.32	5136.58	7942.79	7510.26	6900.19	2491.94	FBgn0033431	CG1827	-	Insufficient genetic data for FlyBase to solicit a summary.	N(4)-(Beta-N-acetylglucosaminyl)-L-asparaginase (Fragment) OS=Spodoptera frugiperda OX=7108 PE=1 SV=1	N(4)-(Beta-N-acetylglucosaminyl)-L-asparaginase-like [Monomorium pharaonis]	[Dmel]GO:0005764#lysosome;GO:0003948#N4-(beta-N-acetylglucosaminyl)-L-asparaginase activity;GO:0005737#cytoplasm;GO:0006517#protein deglycosylation;
Pharaoh_ant_14173	LOC105831604	rNP_Ovary_up	13457.6	0.737794	0.000143844	0.00577672	7502.9	8089.96	9664.42	23049.1	9439.67	7801.66	10165.4	7690.65	12453.8	10067.5	9150.18	8818.82	22753	21810.5	9270.91	17191	17495.4	20977.3	20965.8	17204	10929.6	13575.7	FBgn0261004	asl	asterless	asterless (asl) encodes a component of the centriole that is required for centrosome function. It contributes to asymmetric cell division, sperm development and centriole replication and elongation.	Centrosomal protein of 152 kDa OS=Xenopus laevis OX=8355 GN=cep152 PE=2 SV=1	centrosomal protein of 152 kDa isoform X2 [Monomorium pharaonis]	[Dmel]GO:1903723#negative regulation of centriole elongation;GO:0007338#single fertilization;GO:0007288#sperm axoneme assembly;GO:0007098#centrosome cycle;GO:1905515#non-motile cilium assembly;GO:0005814#centriole;GO:0008356#asymmetric cell division;GO:0007099#centriole replication;GO:0000242#pericentriolar material;GO:0005813#centrosome;GO:0036064#ciliary basal body;GO:0005515#protein binding;
Pharaoh_ant_17555	-	rNP_Ovary_up	25.835	2.91655	0.000147218	0.00588858	2.8	13.17	0	7.82	13.13	3.19	4.3	22.76	2.78	0	0	4.95	18.05	2.8	22.42	35.54	8.72	9.02	38.76	319.99	22.87	15.29	NA	NA	NA	NA	Putative 115 kDa protein in type-1 retrotransposable element R1DM OS=Drosophila melanogaster OX=7227 GN=R1A1-element\ORF2 PE=4 SV=1	uncharacterized protein LOC109859777, partial [Pseudomyrmex gracilis]	[Unip]GO:0003964#RNA-directed DNA polymerase activity;GO:0006278#RNA-dependent DNA biosynthetic process;
Pharaoh_ant_06354	LOC105838960	rNP_Ovary_up	8847.69	0.728527	0.000147465	0.00588858	5496.43	7349.83	11567.1	8620.32	7185.29	6927.65	6017.85	6751.87	3409.98	8148.64	3275.93	6995.43	11246.2	13933.2	6143.98	9109.98	10670.3	10062.2	13607.1	14992.3	9370.8	13766.8	FBgn0038418	pad	poils au dos	In progress.	Zinc finger protein 100 OS=Homo sapiens OX=9606 GN=ZNF100 PE=2 SV=2	zinc finger protein 853 [Monomorium pharaonis]	[Dmel]GO:0003677#DNA binding;GO:0008407#chaeta morphogenesis;GO:0008270#zinc ion binding;GO:0000122#negative regulation of transcription by RNA polymerase II;GO:0005634#nucleus;
Pharaoh_ant_14078	LOC105839754	rNP_Ovary_down	19665.7	-1.22785	0.000149616	0.00594148	17533.9	11590.6	48548.8	27669.3	15889.5	16413.5	18582.3	37817.7	30085.6	38054.8	38878.9	18019.9	8550.3	6385.17	6942.25	18370.3	9295.52	12528.6	5157.69	2103.44	10410.3	33817	NA	NA	NA	NA	NA	uncharacterized protein LOC105839754 isoform X1 [Monomorium pharaonis]	NA
Pharaoh_ant_13579	LOC105834225	rNP_Ovary_down	47248.4	-1.20432	0.000149633	0.00594148	86278.5	29628.1	33846.5	120641	57563	48658.1	70406.1	95708.4	33229	46733.2	94875.9	45840.8	33163.6	18703.7	27890.8	37492.7	32592.8	41864.5	7646.57	4606.86	54819.4	17275.4	ENSG00000206557	NA	TRIM71	NA	E3 ubiquitin-protein ligase TRIM71 OS=Bos taurus OX=9913 GN=TRIM71 PE=3 SV=2	E3 ubiquitin-protein ligase TRIM71 isoform X1 [Monomorium pharaonis]	[Hsap]GO:0010608#posttranscriptional regulation of gene expression;GO:0000932#P-body;GO:0005737#cytoplasm;GO:0071310#cellular response to organic substance;GO:0017148#negative regulation of translation;GO:0005515#protein binding;GO:0021915#neural tube development;GO:0051865#protein autoubiquitination;GO:0010586#miRNA metabolic process;GO:0008543#fibroblast growth factor receptor signaling pathway…
Pharaoh_ant_17773	LOC105836173	rNP_Ovary_up	9881.39	0.731038	0.000152606	0.00604251	6134.4	7295.34	6305.81	14202.4	11195	7466.32	7919.13	6630.68	4367.75	6707.49	5714.19	7288.61	17549.4	18630.8	8747.32	11323.3	12983.7	12406.5	16641.4	10663.1	10162.6	7055.41	FBgn0034657	LBR	Lamin B receptor	In progress.	Delta(14)-sterol reductase LBR OS=Rattus norvegicus OX=10116 GN=Lbr PE=1 SV=1	delta(14)-sterol reductase [Monomorium pharaonis]	[Dmel]GO:0005521#lamin binding;GO:0030176#integral component of endoplasmic reticulum membrane;GO:0006997#nucleus organization;GO:0005635#nuclear envelope;GO:0016126#sterol biosynthetic process;GO:0016627#oxidoreductase activity, acting on the CH-CH group of donors;GO:0005639#integral component of nuclear inner membrane;GO:0005637#nuclear inner membrane;GO:0003682#chromatin binding;GO:0050613#del…
MPQPB.4855.7	LOC118648861	rNP_Ovary_up	3636.3	0.838784	0.000154464	0.00609894	3254.39	2738.97	1806.94	1858.95	4354.89	3032.41	3516.89	2603.57	2595.59	1151.03	2431.25	2764.77	4352.52	6263.28	4510.82	2963.51	3566.07	3156.49	8247.33	7147.93	3155.68	4525.24	NA	NA	NA	NA	Anion exchange protein 3 OS=Rattus norvegicus OX=10116 GN=Slc4a3 PE=1 SV=1	band 3 anion transport protein isoform X4 [Monomorium pharaonis]	[Unip]GO:0016020#membrane;GO:0008509#anion transmembrane transporter activity;GO:0005452#inorganic anion exchanger activity;GO:0016021#integral component of membrane;GO:0015698#inorganic anion transport;GO:0098656#anion transmembrane transport;GO:0006820#anion transport;GO:0006811#ion transport;
Pharaoh_ant_09636	LOC105829583	rNP_Ovary_down	14886.8	-0.815245	0.00015593	0.00613963	15795.2	8707.93	14730.9	11306	13094.7	18017.8	21854.8	18268.8	28211.1	28933.3	30974.2	12341.9	10390	10947.6	6837.61	15207.2	8880.29	9027.63	8100.6	7265.57	11072.5	17543	WBGene00017463	NA	F14D12.1	NA	Protein Dok-7 OS=Homo sapiens OX=9606 GN=DOK7 PE=1 SV=1	uncharacterized protein LOC105829583 [Monomorium pharaonis]	[Cele]GO:0061098#positive regulation of protein tyrosine kinase activity;GO:0019901#protein kinase binding;
Pharaoh_ant_08109	LOC105830713	rNP_Ovary_up	10723.4	0.668675	0.000157397	0.00616652	8954.13	7396.53	7288.2	9593.09	10653.6	11834.2	9167.03	8875.8	4931.55	7150.56	6068.19	9559.8	12929.5	18265.9	8585.5	10362.3	12702.8	12024.8	17579.9	22592	9813.85	9585.57	NA	NA	NA	NA	NA	THAP domain-containing protein 2 [Monomorium pharaonis]	[Unip]GO:0003676#nucleic acid binding;GO:0003677#DNA binding;
Pharaoh_ant_10716	LOC105829959	rNP_Ovary_down	19745	-1.35636	0.000157488	0.00616652	15415.2	13282.9	100015	16302.8	12706.3	13699.9	17120.1	25429.2	28085.8	45604.3	29379.4	10673.1	6869.64	6699	6504.25	24355.5	6442.14	8990.97	8842.55	3886.89	9021.12	25064.7	FBgn0026239	gukh	GUK-holder	GUK-holder (gukh) encodes a protein that regulates spindle orientation in neuroblasts via direct interaction with microtubules and the tumor suppressors encoded by dlg1 and scrib. It also plays a role in polarizing fate determinants, such as the product of mira.	Wiskott-Aldrich syndrome protein family member 2 OS=Homo sapiens OX=9606 GN=WASF2 PE=1 SV=3	uncharacterized protein LOC105196027 [Solenopsis invicta]	[Dmel]GO:0043195#terminal bouton;GO:0042734#presynaptic membrane;GO:0034237#protein kinase A regulatory subunit binding;GO:0005856#cytoskeleton;GO:0008104#protein localization;GO:0030036#actin cytoskeleton organization;GO:0005515#protein binding;
Pharaoh_ant_14946	LOC105839560	rNP_Ovary_up	6475.74	0.965628	0.000158111	0.00617378	2901.05	4249.77	4665.12	11482.8	5145.76	3730.77	3354.08	2989.32	2937.35	5178.04	2662.57	4927.11	11628.8	13208.2	3565.3	9651.6	12264.9	10121.1	8568.47	7425.56	3545.37	8263.16	FBgn0034422	CG7137	-	Insufficient genetic data for FlyBase to solicit a summary.	Ribosomal RNA-processing protein 8 OS=Mus musculus OX=10090 GN=Rrp8 PE=1 SV=1	ribosomal RNA-processing protein 8 [Monomorium pharaonis]	[Dmel]GO:0008168#methyltransferase activity;GO:0035064#methylated histone binding;GO:0005730#nucleolus;GO:0046015#regulation of transcription by glucose;GO:0033553#rDNA heterochromatin;GO:0000183#rDNA heterochromatin assembly;GO:0005677#chromatin silencing complex;GO:0042149#cellular response to glucose starvation;
Pharaoh_ant_00663	LOC105840067	rNP_Ovary_down	3919.44	-0.846862	0.000158565	0.00617442	4880.88	3686.89	4194.91	2857.27	3652.22	5139.18	6378.69	5608.25	6410.67	7811.21	5038.91	3242.27	2304.78	2254.95	2832.81	3544.18	2632.68	2282.46	1771.83	1237.59	2624.97	5840.01	FBgn0053517	Dop2R	Dopamine 2-like receptor	Dopamine 2-like receptor (Dop2R) encodes a G protein-coupled receptor that is activated by dopamine. Postulated Dop2R-mediated functions include regulation of: aggression, cardiac function, feeding, levels of juvenile hormone and 20-hydroxyecdysone, lifespan, locomotor activity, nocturnal activity, olfactory associative learning, response to stress, sleep and sucrose acceptance.	Dopamine D2-like receptor OS=Drosophila melanogaster OX=7227 GN=Dop2R PE=2 SV=2	dopamine D2-like receptor isoform X4 [Solenopsis invicta]	[Dmel]GO:0008227#G protein-coupled amine receptor activity;GO:0004930#G protein-coupled receptor activity;GO:0007212#dopamine receptor signaling pathway;GO:0007615#anesthesia-resistant memory;GO:0001591#dopamine neurotransmitter receptor activity, coupled via Gi/Go;GO:0071880#adenylate cyclase-activating adrenergic receptor signaling pathway;GO:0007186#G protein-coupled receptor signaling pathway…
Pharaoh_ant_08311	LOC105838580	rNP_Ovary_up	10328.5	1.03134	0.000160761	0.00624268	6355.94	7060	8134.57	18418.9	7225.63	4384.94	6695.71	7022.12	2845.47	4813.81	5154.57	5951.37	24558.3	26410.7	7383.99	12199.6	19248.8	18618.5	9000.36	9364.3	7450.91	8928.19	FBgn0033265	coil	coilin	coilin (coil) encodes a protein required for Cajal body formation.	Coilin OS=Drosophila melanogaster OX=7227 GN=coil PE=1 SV=1	uncharacterized protein LOC105838580 isoform X1 [Monomorium pharaonis]	[Dmel]GO:0016604#nuclear body;GO:0030576#Cajal body organization;GO:0035363#histone locus body;GO:0015030#Cajal body;GO:0005654#nucleoplasm;
Pharaoh_ant_12930	LOC105831876	rNP_Ovary_down	44389.1	-1.07992	0.000165705	0.00641698	81317.7	56029.7	26511.2	7345.04	68290.8	69063.1	74281.7	64223.8	66200.4	30376.1	49821.3	106982	33389.7	32781.2	20751.3	31862.5	23866.9	29851.7	42283.1	34219.7	13389.7	13721	FBgn0015834	eIF3i	eukaryotic translation initiation factor 3 subunit i	Insufficient genetic data for FlyBase to solicit a summary.	Eukaryotic translation initiation factor 3 subunit I OS=Bombyx mori OX=7091 PE=2 SV=1	eukaryotic translation initiation factor 3 subunit I [Monomorium pharaonis]	[Dmel]GO:0003743#translation initiation factor activity;GO:0003723#RNA binding;GO:0005852#eukaryotic translation initiation factor 3 complex;GO:0006413#translational initiation;GO:0071541#eukaryotic translation initiation factor 3 complex, eIF3m;GO:0002183#cytoplasmic translational initiation;
Pharaoh_ant_12087	LOC105834373	rNP_Ovary_down	10090.4	-0.786598	0.000166543	0.00643174	14363.6	6339.03	9523.36	9777.21	8239.78	13111.2	11240.1	12764.1	12852.7	14473	28489.2	8507.08	6032.32	5243.34	8986.88	8705.03	5520.09	5532.12	6965.52	5689.17	11187.8	8446.61	FBgn0003388	shd	shade	shade (shd) encodes 20-hydroxylase and is responsible for converting Ecdysone into 20-hydroxyecdysone, the active form of the steroid. It is required in all tissues that produce active Ecdysone and thus contributes to larval moulting, metamorphosis, growth, neuroblast diversity and egg chamber maturation.	Ecdysone 20-monooxygenase OS=Drosophila melanogaster OX=7227 GN=shd PE=1 SV=3	ecdysone 20-monooxygenase isoform X4 [Monomorium pharaonis]	[Dmel]GO:0035074#pupation;GO:0008258#head involution;GO:0007391#dorsal closure;GO:0055114#oxidation-reduction process;GO:0007298#border follicle cell migration;GO:0007295#growth of a germarium-derived egg chamber;GO:0007494#midgut development;GO:0004501#ecdysone 20-monooxygenase activity;GO:0005739#mitochondrion;GO:0007417#central nervous system development;GO:0020037#heme binding;GO:0005506#iron…
MPGPB.3502.1	-	rNP_Ovary_up	1180.1	1.2177	0.00016816	0.00647647	492.15	618.57	1098.27	1416.12	835.89	596.69	616.43	516.62	1163.8	380	431.11	663.05	1859.47	2239.54	532.18	1271.86	1653.93	1365.75	1863.19	4315.11	595.5	1437.07	FBgn0017414	cag	cag	Insufficient genetic data for FlyBase to solicit a summary.	Tigger transposable element-derived protein 7 OS=Homo sapiens OX=9606 GN=TIGD7 PE=1 SV=1	uncharacterized protein LOC105836987 isoform X1 [Monomorium pharaonis] uncharacterized protein LOC105836987 isoform X1 [Monomorium pharaonis] uncharacterized protein LOC105836987 isoform X1 [Monomorium pharaonis]	[Dmel]GO:0003677#DNA binding;GO:0005634#nucleus;
Pharaoh_ant_08427	LOC105829383	rNP_Ovary_up	541.272	1.83586	0.000169985	0.00651965	124.79	419.77	238.46	153.87	109.76	678.66	254.31	143.95	125.29	581.82	60.75	96.49	410.06	373.37	271.7	271.01	473.67	790.47	935.75	2785.76	422.09	2186.18	NA	NA	NA	NA	Elongation of very long chain fatty acids protein AAEL008004 OS=Aedes aegypti OX=7159 GN=AAEL008004 PE=2 SV=2	elongation of very long chain fatty acids protein AAEL008004 [Monomorium pharaonis]	[Unip]GO:0016740#transferase activity;GO:0016020#membrane;GO:0102337#3-oxo-cerotoyl-CoA synthase activity;GO:0102756#very-long-chain 3-ketoacyl-CoA synthase activity;GO:0102336#3-oxo-arachidoyl-CoA synthase activity;GO:0016021#integral component of membrane;GO:0006633#fatty acid biosynthetic process;GO:0006631#fatty acid metabolic process;GO:0102338#3-oxo-lignoceronyl-CoA synthase activity;GO:000…
Pharaoh_ant_07778	LOC105830266	rNP_Ovary_up	69365.1	0.9626	0.000170587	0.00651965	47088.4	54803.9	56288.8	54615.7	69897.8	67330.5	47790.6	43711	35957.5	18757	33045.6	52269.6	72190.1	97986.3	56921.1	53300.9	82962.7	87505.8	207291	186397	56298.2	43624.3	NA	NA	NA	NA	Cytochrome P450 4C1 OS=Blaberus discoidalis OX=6981 GN=CYP4C1 PE=2 SV=1	cytochrome P450 4C1 [Monomorium pharaonis]	[Unip]GO:0016705#oxidoreductase activity, acting on paired donors, with incorporation or reduction of molecular oxygen;GO:0016491#oxidoreductase activity;GO:0020037#heme binding;GO:0055114#oxidation-reduction process;GO:0005506#iron ion binding;GO:0046872#metal ion binding;GO:0004497#monooxygenase activity;
Pharaoh_ant_09454	LOC105838827	rNP_Ovary_down	11204.7	-0.87127	0.000171905	0.00651965	21765.6	8722.9	6025.36	16750.9	14406.2	8539.4	15562	15805.2	18613.2	13211.6	11865.3	18107.7	7474.85	5466.8	13366.9	6940.75	5715.49	7820.58	4396.36	7218.51	14684.6	4043.67	FBgn0001086	fzy	fizzy	fizzy (fzy) encodes WD40 domain protein required for the full ubiquitin ligase activity of the anaphase-promoting complex/cyclosome (APC/C) in mitosis and meiosis. The product of fzy functions to target substrates for destruction and drive metaphase and anaphase transition.	Cell division cycle protein 20 homolog OS=Mus musculus OX=10090 GN=Cdc20 PE=1 SV=2	cell division cycle protein 20 homolog [Monomorium pharaonis]	[Dmel]GO:0000278#mitotic cell cycle;GO:1990757#ubiquitin ligase activator activity;GO:1905786#positive regulation of anaphase-promoting complex-dependent catabolic process;GO:0005680#anaphase-promoting complex;GO:0010997#anaphase-promoting complex binding;GO:0030163#protein catabolic process;GO:1904668#positive regulation of ubiquitin protein ligase activity;GO:0097150#neuronal stem cell populati…
Pharaoh_ant_11560	LOC105828277	rNP_Ovary_up	4296.07	0.986252	0.000172316	0.00651965	2574.35	2746.16	3141.99	6369.66	3798.57	2437.32	3469.64	2237.16	1711.6	2111.27	1231.4	3831.09	9231.16	10549.7	2952.77	6073.84	8205.11	6553.42	3682.09	4178.64	3520.6	3906.08	NA	NA	NA	NA	Probable DNA primase large subunit OS=Arabidopsis thaliana OX=3702 GN=At1g67320 PE=2 SV=2	probable DNA primase large subunit isoform X1 [Monomorium pharaonis]	[Unip]GO:0006269#DNA replication, synthesis of RNA primer;
Pharaoh_ant_05718	LOC105837346	rNP_Ovary_down	54981.9	-1.96146	0.000172568	0.00651965	75390.8	15502.1	13656.1	134392	324003	27349.7	55658.6	46165.5	42699.5	23711.2	190919	46952.9	23698.6	21617.8	25421.3	20168.5	17665.5	26730	20733.2	9063.14	31286.2	16816.8	FBgn0051523	CG31523	-	Insufficient genetic data for FlyBase to solicit a summary.	Elongation of very long chain fatty acids protein AAEL008004 OS=Aedes aegypti OX=7159 GN=AAEL008004 PE=2 SV=2	elongation of very long chain fatty acids protein AAEL008004 [Monomorium pharaonis]	[Dmel]GO:0030497#fatty acid elongation;GO:0034625#fatty acid elongation, monounsaturated fatty acid;GO:0042761#very long-chain fatty acid biosynthetic process;GO:0019367#fatty acid elongation, saturated fatty acid;GO:0030176#integral component of endoplasmic reticulum membrane;GO:0034626#fatty acid elongation, polyunsaturated fatty acid;GO:0009922#fatty acid elongase activity;GO:0030148#sphingoli…
Pharaoh_ant_10773	LOC105832986	rNP_Ovary_up	26218.9	0.856287	0.000172735	0.00651965	17416.1	13806.2	16341.4	47089.2	22108.5	20869.2	15596	17695.3	9705.8	13093.3	17226.7	18989.7	52988.5	58149.6	21390.7	32133.9	39559.2	41875.9	24132.9	28323.5	22244.1	26081.3	FBgn0262511	Vha44	Vacuolar H[+] ATPase 44kD subunit	In progress.	V-type proton ATPase subunit C OS=Manduca sexta OX=7130 PE=2 SV=1	V-type proton ATPase subunit C [Cyphomyrmex costatus]	[Dmel]GO:0046961#proton-transporting ATPase activity, rotational mechanism;GO:0008553#proton-exporting ATPase activity, phosphorylative mechanism;GO:1902600#proton transmembrane transport;GO:0033181#plasma membrane proton-transporting V-type ATPase complex;GO:0000221#vacuolar proton-transporting V-type ATPase, V1 domain;
Pharaoh_ant_09397	LOC105833335	rNP_Ovary_down	12779.8	-0.47167	0.000172844	0.00651965	14516.5	9746.87	14361.5	16488	14270.2	12725.8	15100.7	17408	14037.4	18408.5	17141.4	11441.3	9998.85	9123.48	12074.2	10561.9	10853.5	11535.5	12245	6507.95	12757.1	9853.11	FBgn0086895	pea	peanuts	In progress.	ATP-dependent RNA helicase DHX8 OS=Homo sapiens OX=9606 GN=DHX8 PE=1 SV=1	ATP-dependent RNA helicase DHX8 isoform X1 [Monomorium pharaonis]	[Dmel]GO:0006325#chromatin organization;GO:0071013#catalytic step 2 spliceosome;GO:0007419#ventral cord development;GO:0005634#nucleus;GO:0000381#regulation of alternative mRNA splicing, via spliceosome;GO:0000398#mRNA splicing, via spliceosome;GO:0003723#RNA binding;GO:0003724#RNA helicase activity;GO:0071011#precatalytic spliceosome;GO:0048477#oogenesis;GO:0000390#spliceosomal complex disassemb…
Pharaoh_ant_10316	LOC105836330	rNP_Ovary_up	3021.67	1.49273	0.000172987	0.00651965	1546.57	1376.07	308.99	2013.34	3050.87	2525.15	1920.18	1601.63	1453.36	1657.16	1192.84	1218.48	3755.05	3906.76	2489.36	2737.02	3722.22	3301.96	2056.99	21744.9	1796.98	1100.74	FBgn0004242	Syt1	Synaptotagmin 1	Synaptotagmin 1 (Syt1) encodes a synaptic vesicle calcium binding protein that functions as the fast calcium sensor for neurotransmitter release at synapses.	Synaptotagmin 1 OS=Drosophila melanogaster OX=7227 GN=Syt1 PE=1 SV=3	synaptotagmin 1 isoform X1 [Monomorium pharaonis] synaptotagmin 1 isoform X1 [Monomorium pharaonis]	[Dmel]GO:0001786#phosphatidylserine binding;GO:0150007#clathrin-dependent synaptic vesicle endocytosis;GO:0050803#regulation of synapse structure or activity;GO:0007268#chemical synaptic transmission;GO:0000149#SNARE binding;GO:0030276#clathrin binding;GO:0031045#dense core granule;GO:0014059#regulation of dopamine secretion;GO:0016192#vesicle-mediated transport;GO:0016021#integral component of m…
Pharaoh_ant_11432	LOC105840810	rNP_Ovary_up	4724.05	1.21773	0.000173444	0.00651965	2429.93	2608.43	4060.57	8555.65	2737.52	1987.54	2254.81	2114.83	1085.15	2964.29	2174.22	2404.79	10751.1	13175.9	2408.26	6689.27	9888.7	9022.82	4310.54	7458.5	2721.2	2125.03	FBgn0031062	CG14230	-	Insufficient genetic data for FlyBase to solicit a summary.	Probable RNA-binding protein CG14230 OS=Drosophila melanogaster OX=7227 GN=CG14230 PE=1 SV=2	nucleolar protein 8 isoform X1 [Monomorium pharaonis]	[Dmel]GO:0003729#mRNA binding;GO:0003676#nucleic acid binding;
Pharaoh_ant_08009	LOC105835508	rNP_Ovary_up	2949.2	1.0682	0.000174713	0.00654989	1182.01	2368.3	3459.38	3624.01	2017.02	1394.58	2089	1619.83	1739.44	2689.93	634.39	801.6	5175.23	6932.97	2207.2	3385.64	5259.26	5693.82	3471.69	4141	1793.17	3202.83	FBgn0039081	Irk2	Inwardly rectifying potassium channel 2	Inwardly rectifying potassium channel 2 (Irk2) encodes a protein that is required in transepithelial fluid secretion and potassium transport in the Malpighian tubule. It contributes to wing patterning, through the regulation of release of the product of dpp.	Inward rectifier potassium channel irk-1 OS=Caenorhabditis elegans OX=6239 GN=irk-1 PE=2 SV=2	uncharacterized protein LOC105835508 isoform X3 [Monomorium pharaonis] uncharacterized protein LOC105835508 isoform X3 [Monomorium pharaonis] uncharacterized protein LOC105835508 isoform X3 [Monomorium pharaonis]	[Dmel]GO:0035220#wing disc development;GO:1990573#potassium ion import across plasma membrane;GO:0005886#plasma membrane;GO:0034765#regulation of ion transmembrane transport;GO:0042391#regulation of membrane potential;GO:0006813#potassium ion transport;GO:0016021#integral component of membrane;GO:0005242#inward rectifier potassium channel activity;
Pharaoh_ant_11089	LOC105833385	rNP_Ovary_up	23912.6	0.530646	0.000177697	0.00663255	18337.3	18418.9	25151	21698.7	23634.8	19567.8	19651.1	20105.4	14075.6	24510.6	19971	13564.1	26116.8	32655.8	20052	27583.4	27192.2	26427.1	31906.8	42849.9	18981.7	33625.9	FBgn0260003	Dys	Dystrophin	Dystrophin (Dys) encodes a cytoplasmic protein that connects the actin cytoskeleton to the extracellular matrix via the receptor encoded by Dg. In addition, the product of Dys serves as a cytoplasmic scaffold for the membrane localization of different signaling factors, including nos, which regulates expression of miRNAs to adapt cellular homeostasis to changes induced by stress and dystrophy.	Dystrophin, isoforms A/C/F/G/H OS=Drosophila melanogaster OX=7227 GN=Dys PE=1 SV=3	dystrophin, isoforms A/C/F/G/H isoform X6 [Monomorium pharaonis]	[Dmel]GO:0007474#imaginal disc-derived wing vein specification;GO:0008586#imaginal disc-derived wing vein morphogenesis;GO:0050699#WW domain binding;GO:0008270#zinc ion binding;GO:0005856#cytoskeleton;GO:0048172#regulation of short-term neuronal synaptic plasticity;GO:0045202#synapse;GO:0007274#neuromuscular synaptic transmission;GO:0030010#establishment of cell polarity;GO:0005737#cytoplasm;GO:0…
Pharaoh_ant_17525	LOC114255732	rNP_Ovary_up	24306.1	0.773308	0.000177859	0.00663255	16485.1	15098.5	15075.2	39095.8	22300.8	15521.9	17953.5	17113.8	16858.5	9216.1	15560.7	20294.8	39945.6	52712.9	18041.4	30074	34014.7	29716.4	29119	38148.9	24988.2	17397.7	NA	NA	NA	NA	Zinc finger protein with KRAB and SCAN domains 7 OS=Homo sapiens OX=9606 GN=ZKSCAN7 PE=1 SV=2	uncharacterized protein LOC114255732 [Monomorium pharaonis]	[Unip]GO:0003676#nucleic acid binding;GO:0003677#DNA binding;
Pharaoh_ant_11490	LOC105838096	rNP_Ovary_up	19094.7	0.698592	0.000178821	0.00665084	14109.8	9181	6243.67	24469.9	17940.2	15641.1	14889.3	14108	17546.9	12316	16948.6	15169.8	24106.1	24824.8	28951.8	15915.2	19146.7	17921.8	18734.4	26135.3	37973.9	27808.8	FBgn0034060	CG8370	-	In progress.	Transmembrane protein 131 OS=Homo sapiens OX=9606 GN=TMEM131 PE=1 SV=3	transmembrane protein 131 [Monomorium pharaonis]	[Dmel]GO:0012505#endomembrane system;GO:0003674#molecular_function;GO:0016020#membrane;GO:0008150#biological_process;
Pharaoh_ant_18734	LOC105837671	rNP_Ovary_up	9958.21	0.917024	0.000179632	0.00666342	6883.15	7996.54	2304.01	14513.2	9226.71	7772.92	7048.39	7599.62	4861.95	3962.37	4779.54	8185.46	18074.6	20165	9807.95	11292.1	15201.2	15440.4	14484.7	14187.6	10660.9	4632.26	FBgn0034002	CG8079	-	Insufficient genetic data for FlyBase to solicit a summary.	Angiogenic factor with G patch and FHA domains 1 OS=Mus musculus OX=10090 GN=Aggf1 PE=2 SV=1	angiogenic factor with G patch and FHA domains 1 [Monomorium pharaonis]	[Dmel]GO:0003676#nucleic acid binding;
Pharaoh_ant_14557	LOC112638306	rNP_Ovary_up	244.538	1.83894	0.000180543	0.0066796	58.89	93.41	16.79	74.59	56.29	142.12	74.32	20.48	239.44	395.76	58.42	116.28	393.73	325.74	281.41	118.32	297.46	257.88	478.95	719.97	142.92	1016.65	NA	NA	NA	NA	NA	uncharacterized protein LOC112465514 [Temnothorax curvispinosus]	NA
Pharaoh_ant_15159	LOC105836695	rNP_Ovary_up	12588.9	0.640721	0.000184174	0.00677936	8982.17	9509.74	7320.11	14478.8	14954.1	10015.4	8363.3	8148.67	6387	8492.37	12516.1	11279.3	17848.5	16553.1	13294.4	12619	13945	11987.5	15993.6	27791.7	15736.5	10739.8	NA	NA	NA	NA	Zinc finger protein 358 OS=Homo sapiens OX=9606 GN=ZNF358 PE=1 SV=2	uncharacterized protein LOC105836695 [Monomorium pharaonis]	[Unip]GO:0008270#zinc ion binding;GO:0003676#nucleic acid binding;GO:0005634#nucleus;
Pharaoh_ant_08363	LOC105829287	rNP_Ovary_down	10011.3	-0.906421	0.000184201	0.00677936	19613.3	5505.48	24915.9	17857.2	9850.58	3727.04	10841.9	9856.69	11769.6	16511.7	14844.5	7167.38	8267.47	6626.85	6065.87	6953.25	6405.5	7578.93	4551.4	5096.25	6556.23	9684.94	FBgn0036316	CG10960	-	Insufficient genetic data for FlyBase to solicit a summary.	Facilitated trehalose transporter Tret1 OS=Bombyx mori OX=7091 GN=Tret1 PE=1 SV=1	facilitated trehalose transporter Tret1-2 homolog isoform X1 [Monomorium pharaonis]	[Dmel]GO:0022857#transmembrane transporter activity;GO:0016021#integral component of membrane;GO:0005886#plasma membrane;GO:0055085#transmembrane transport;
Pharaoh_ant_02873	LOC105837319	rNP_Ovary_up	4657.48	0.671493	0.000184733	0.00678123	3478.73	3670.72	2898.49	3943.22	5641.1	3306.54	3756.16	2593.33	3180.97	3475.15	3958.22	4108.19	6725.22	8902.12	5448.86	3522.7	4340.7	4200.63	4216.41	9350.18	4714.46	7032.47	FBgn0053203	CG33203	-	In progress.	Progestin and adipoQ receptor family member 4 OS=Homo sapiens OX=9606 GN=PAQR4 PE=2 SV=3	progestin and adipoQ receptor family member 4 isoform X1 [Monomorium pharaonis]	[Dmel]GO:0016021#integral component of membrane;GO:0038023#signaling receptor activity;
Pharaoh_ant_08062	LOC105833722	rNP_Ovary_up	8303.46	1.14763	0.000186914	0.00684349	3185.68	4379.12	5603.85	18275	5490.99	4069.3	5055.18	4202.35	2958.93	2830.26	3251.4	4885.05	18868.1	18757.6	6267.31	12110.6	14787.7	20100.9	9321.5	7552.61	6350.42	4372.36	FBgn0261530	nbs	nbs	nbs (nbs) encodes a component of the conserved MRN complex, which plays an important role in the repair of DNA double strand breaks. The product of nbs is required to prevent chromosome breakage, interacts with the telomere capping complex and prevents telomeric fusions.	Nibrin OS=Gallus gallus OX=9031 GN=NBN PE=1 SV=1	uncharacterized protein LOC105833722 isoform X2 [Monomorium pharaonis]	[Dmel]GO:0051276#chromosome organization;GO:0003678#DNA helicase activity;GO:0016233#telomere capping;GO:0045003#double-strand break repair via synthesis-dependent strand annealing;GO:0030870#Mre11 complex;GO:0003684#damaged DNA binding;GO:0032508#DNA duplex unwinding;GO:0007095#mitotic G2 DNA damage checkpoint;GO:0031000#response to caffeine;GO:0008630#intrinsic apoptotic signaling pathway in re…
Pharaoh_ant_06855	LOC105834405	rNP_Ovary_up	12245.5	0.533972	0.000187814	0.0068586	11116.2	9210.94	7655.97	11505.2	13629.5	10847.4	13634.1	10278.9	6362.64	8304.74	9911.92	9624.13	15694.2	18144	11382.8	12197.7	12598.1	11641.9	20246	12705.3	18063.2	14645.9	FBgn0004795	retn	retained	In progress.	Protein dead ringer OS=Drosophila melanogaster OX=7227 GN=retn PE=1 SV=2	protein dead ringer homolog isoform X1 [Monomorium pharaonis]	[Dmel]GO:0006357#regulation of transcription by RNA polymerase II;GO:0007431#salivary gland development;GO:0045893#positive regulation of transcription, DNA-templated;GO:0005634#nucleus;GO:0009952#anterior/posterior pattern specification;GO:0009880#embryonic pattern specification;GO:0042063#gliogenesis;GO:0003677#DNA binding;GO:0070491#repressing transcription factor binding;GO:0048477#oogenesis;…
Pharaoh_ant_14020	LOC105839598	rNP_Ovary_down	5167.44	-0.650075	0.000188735	0.00687445	7089.27	5359.97	9244.6	4496.63	5475.05	5175.38	5834.42	5262.89	6466.35	7513.21	4675.56	7633.74	2737.2	2361.43	5577.05	3200.15	3232.84	3202.77	4811.63	3755.13	4662.06	5916.45	NA	NA	NA	NA	Ribosome biogenesis protein TSR3 homolog OS=Mus musculus OX=10090 GN=Tsr3 PE=1 SV=1	ribosome biogenesis protein TSR3 homolog [Monomorium pharaonis]	[Unip]GO:0006364#rRNA processing;GO:0042254#ribosome biogenesis;
Pharaoh_ant_05455	LOC105834196	rNP_Ovary_up	8534.18	0.855849	0.000190375	0.0069163	6374.17	6803.11	3953.09	12698.1	6555.8	6047.26	5192.22	5994.58	3961.95	4498.46	5009.7	7773.52	13958.5	17174.5	8016.7	10854.7	12406.2	11933.5	9360.26	17072.2	8941.09	3172.26	FBgn0085444	mute	muscle wasted	muscle wasted (mute) encodes a component of the histone locus body involved in muscle homeostasis.	GON-4-like protein OS=Homo sapiens OX=9606 GN=GON4L PE=1 SV=1	uncharacterized protein LOC105207486 [Solenopsis invicta]	[Dmel]GO:0007419#ventral cord development;GO:0003712#transcription coregulator activity;GO:0005634#nucleus;GO:0006355#regulation of transcription, DNA-templated;GO:0046716#muscle cell cellular homeostasis;GO:0035363#histone locus body;
Pharaoh_ant_09652	LOC105835149	rNP_Ovary_up	24059.8	0.555194	0.000193728	0.00702002	19533.3	16738.6	14746	27568.1	27612.6	22020	17838.8	19606.4	14199.5	13702	20748	23644.7	30854.5	37286.9	25185.8	25220.5	27178.2	32401	29855.4	38426.6	26993.8	17955.7	FBgn0037443	Dmtn	Dementin	Dementin (Dmtn) encodes a protein that possesses an evolutionarily conserved interaction with members of the Amyloid beta A4 protein family. Co-expression of Dmtn rescues the effect of over-expressing human Amyloid beta A4 protein on development and behavior, and mutation of Dmtn causes aberrant processing of the product of Appl.	Transmembrane and coiled-coil domains protein 1 OS=Homo sapiens OX=9606 GN=TMCC1 PE=1 SV=3	transmembrane and coiled-coil domains protein 2 isoform X2 [Monomorium pharaonis]	[Dmel]GO:0012505#endomembrane system;GO:0005886#plasma membrane;GO:0003674#molecular_function;GO:0007420#brain development;
Pharaoh_ant_05540	LOC105837411	rNP_Ovary_up	2703.49	1.1603	0.000195933	0.00708174	1128.73	1915.6	1669.23	2422.79	2041.42	2889.76	794.28	1767.76	703.02	3799.96	224.31	1417.64	3988.02	4072.08	3366.86	2967.8	3242.44	3696.89	4327.15	2451.66	4558.2	6031.11	FBgn0264078	Flo2	Flotillin 2	Flotillin 2 (Flo2) encodes encodes a scaffold protein that contributes to the anti-parasitoid immune response and the secretion and spreading of the ligands encoded by wg and hh.	Flotillin-2 OS=Drosophila melanogaster OX=7227 GN=Flo2 PE=2 SV=3	flotillin-2 [Monomorium pharaonis]	[Dmel]GO:0016600#flotillin complex;GO:0007155#cell adhesion;GO:0035593#positive regulation of Wnt signaling pathway by establishment of Wnt protein localization to extracellular region;GO:0005886#plasma membrane;GO:0045661#regulation of myoblast differentiation;GO:0072659#protein localization to plasma membrane;GO:0005829#cytosol;GO:0051491#positive regulation of filopodium assembly;GO:0005737#cy…
Pharaoh_ant_22075	LOC105835028	rNP_Ovary_up	4312.42	0.820293	0.000197291	0.00711258	2289.71	2464.11	2540.79	5289.45	3154.06	2757.22	2710.16	2211.55	3991.88	4654.56	2752.53	3586.16	7840.21	9831	4412.53	3967.09	5513.11	6887.64	2721.42	4286.87	7739.61	3271.63	FBgn0004650	fs(1)N	female sterile (1) Nasrat	female sterile (1) Nasrat (fs(1)N) encodes encodes a protein that is required, along with the products of fs(1)M3 and clos, for their accumulation at the vitelline membrane and function in vitelline membrane integrity and Torso receptor activation.	NA	uncharacterized protein LOC105835028 [Monomorium pharaonis]	[Dmel]GO:0007362#terminal region determination;GO:0009986#cell surface;GO:0009897#external side of plasma membrane;GO:0060388#vitelline envelope;GO:0008201#heparin binding;GO:0007304#chorion-containing eggshell formation;GO:0008293#torso signaling pathway;GO:0007305#vitelline membrane formation involved in chorion-containing eggshell formation;
Pharaoh_ant_11727	LOC105839911	rNP_Ovary_down	4261.98	-0.592705	0.000199703	0.00718116	5890.43	4415.05	4555.97	5042.74	4339.88	4034.17	5455.54	5005.16	4919.02	5103.94	5395.24	6251.97	3029.49	2765.62	3956.22	2734.67	2799.3	2884.78	5149.39	3896.3	4525.81	1612.88	FBgn0265193	Atf-2	Activating transcription factor-2	Activating transcription factor-2 (Atf-2) encodes a trancription factor required for heterochromatin assembly. It is involved in stress response and fat metabolism regulation.	Cyclic AMP-dependent transcription factor ATF-2 OS=Gallus gallus OX=9031 GN=ATF2 PE=2 SV=1	cyclic AMP-dependent transcription factor ATF-2 isoform X1 [Monomorium pharaonis]	[Dmel]GO:0030431#sleep;GO:0005634#nucleus;GO:0051403#stress-activated MAPK cascade;GO:0045944#positive regulation of transcription by RNA polymerase II;GO:0042803#protein homodimerization activity;GO:0009651#response to salt stress;GO:0005704#polytene chromosome band;GO:0034605#cellular response to heat;GO:0071470#cellular response to osmotic stress;GO:0005701#polytene chromosome chromocenter;GO:…
Pharaoh_ant_12880	LOC105828734	rNP_Ovary_down	19916.9	-1.05071	0.000202502	0.00726328	18683.6	14485.3	53037.6	15035.9	18571.6	21708.6	24315.4	31563.1	19495.1	30417.1	47987	17137.9	7401.78	6932.97	10310.2	21317.4	7700.03	10259.3	6846.47	15081.7	7579.54	32303.5	FBgn0003502	Btk29A	Btk family kinase at 29A	Btk family kinase at 29A (Btk29A) encodes a non-receptor tyrosine kinase with diverse roles including cellularization, morphogenesis, patterning and germ cell proliferation.	Tyrosine-protein kinase Btk29A OS=Drosophila melanogaster OX=7227 GN=Btk29A PE=2 SV=2	tyrosine-protein kinase Btk29A isoform X2 [Monomorium pharaonis]	[Dmel]GO:0007391#dorsal closure;GO:0004715#non-membrane spanning protein tyrosine kinase activity;GO:0046960#sensitization;GO:0030833#regulation of actin filament polymerization;GO:0005737#cytoplasm;GO:0018108#peptidyl-tyrosine phosphorylation;GO:0035277#spiracle morphogenesis, open tracheal system;GO:0008258#head involution;GO:0007424#open tracheal system development;GO:0030723#ovarian fusome or…
Pharaoh_ant_04016	LOC105835219	rNP_Ovary_down	16198.4	-0.808676	0.000203981	0.00729776	23340.2	22087.8	13582.2	19605	21949	20989.5	20466	21940.9	22917.6	16784.5	13029	24828.5	11395	11243.2	18977.2	12388.2	12988.1	13972.5	9332.58	3604.55	16784.5	4158.33	FBgn0260985	RfC4	Replication factor C subunit 4	In progress.	Replication factor C subunit 2 OS=Gallus gallus OX=9031 GN=RFC2 PE=2 SV=1	replication factor C subunit 2 [Monomorium pharaonis]	[Dmel]GO:0005663#DNA replication factor C complex;GO:0006260#DNA replication;GO:0000077#DNA damage checkpoint;GO:0000076#DNA replication checkpoint;GO:0005634#nucleus;GO:0006271#DNA strand elongation involved in DNA replication;GO:0006281#DNA repair;GO:0007062#sister chromatid cohesion;GO:0003677#DNA binding;GO:0031391#Elg1 RFC-like complex;GO:0006272#leading strand elongation;GO:0006261#DNA-depe…
Pharaoh_ant_06121	LOC114945087	rNP_Ovary_down	252.265	-3.91752	0.000205294	0.00732613	30.85	44.31	1113.38	2.09	13.13	44.71	0.86	25.03	1609.98	2071.85	254.69	45.77	22.35	23.82	0	51.55	65.42	30.66	0	0	0	99.37	NA	NA	NA	NA	NA	uncharacterized protein LOC114945087 [Nylanderia fulva]	[Unip]GO:0003676#nucleic acid binding;GO:0015074#DNA integration;
Pharaoh_ant_03473	LOC105834403	rNP_Ovary_up	14891	1.0129	0.000205988	0.00733235	8823.73	9019.92	7765.12	29734.3	10993.2	9501.24	7770.07	8430.87	6283.99	6318.03	6980.63	10550.7	32667.6	34561.2	9843.45	19128.3	25534.8	28827.3	14811.4	19345	13679.4	7032.47	FBgn0038810	Srp72	Signal recognition particle protein 72	Insufficient genetic data for FlyBase to solicit a summary.	Signal recognition particle subunit SRP72 OS=Homo sapiens OX=9606 GN=SRP72 PE=1 SV=3	signal recognition particle subunit SRP72 isoform X1 [Monomorium pharaonis]	[Dmel]GO:0043022#ribosome binding;GO:0005786#signal recognition particle, endoplasmic reticulum targeting;GO:0006614#SRP-dependent cotranslational protein targeting to membrane;GO:0008312#7S RNA binding;GO:0033227#dsRNA transport;
Pharaoh_ant_16525	LOC105829103	rNP_Ovary_down	1770.76	-2.30376	0.000206963	0.00734848	478.13	853.31	16287.6	645.73	358.37	477.46	1415.43	1089.56	2269.14	6146.17	2724.49	575.22	328.39	266.19	285.9	1355.82	368.99	426.8	116.28	28.23	326.81	2132.67	NA	NA	NA	NA	Protein bric-a-brac 2 OS=Drosophila melanogaster OX=7227 GN=bab2 PE=1 SV=2	longitudinals lacking protein, isoforms H/M/V [Monomorium pharaonis]	[Unip]GO:0003676#nucleic acid binding;
Pharaoh_ant_03038	-	rNP_Ovary_down	338.618	-3.41131	0.000208063	0.00735243	0	428.15	1798.54	10.43	3.75	81.44	61.43	10.81	1874.48	2428.19	156.55	51.96	24.93	20.31	46.34	68.73	145.68	45.08	0	9.41	30.49	152.88	NA	NA	NA	NA	RNA-directed DNA polymerase homolog OS=Oenothera berteroana OX=3950 PE=4 SV=1	krab-a domain-containing protein, partial [Lasius niger]	[Unip]GO:0006508#proteolysis;GO:0004190#aspartic-type endopeptidase activity;
Pharaoh_ant_12848	LOC105837161	rNP_Ovary_up	22430	0.79775	0.000208129	0.00735243	12617.9	16893.1	23869.7	16143.7	29420.4	20440.7	15422.9	14106.8	13577.3	14293.2	10621.1	14114.6	28468.1	38643.1	19004.9	19924.5	26800.5	25905.9	48908.1	50200.2	21081.7	13002.4	FBgn0032943	Tsp39D	Tetraspanin 39D	Insufficient genetic data for FlyBase to solicit a summary.	CD63 antigen OS=Homo sapiens OX=9606 GN=CD63 PE=1 SV=2	CD63 antigen [Monomorium pharaonis]	[Dmel]GO:0016021#integral component of membrane;GO:0003674#molecular_function;GO:0005887#integral component of plasma membrane;
Pharaoh_ant_04044	LOC105836226	rNP_Ovary_down	6894.19	-1.1849	0.000208639	0.00735243	20749	2388.07	12808.1	11125.5	6695.58	2375.58	8487.88	4810.57	18261	8738.34	11573.2	2973.83	4060.23	4605.17	2985.66	4447.02	5338.64	3312.18	5813.83	4470.39	1478.75	4173.62	FBgn0260006	drd	drop dead	drop dead (drd) encodes an integral membrane protein required for female fertility and for proper function of the gut and respiratory tracheae.	Nose resistant to fluoxetine protein 6 OS=Caenorhabditis elegans OX=6239 GN=nrf-6 PE=1 SV=3	O-acyltransferase like protein [Monomorium pharaonis]	[Dmel]GO:0040003#chitin-based cuticle development;GO:0031301#integral component of organelle membrane;GO:0048477#oogenesis;GO:0016747#transferase activity, transferring acyl groups other than amino-acyl groups;GO:0022600#digestive system process;
Pharaoh_ant_16056	-	rNP_Ovary_down	81.9108	-2.73853	0.00021057	0.00740199	11.22	25.75	537.38	20.86	33.77	5.86	62.72	41.53	302.09	480.91	63.09	14.84	24.07	36.43	1.12	14.06	18.32	31.26	16.61	0	14.29	45.86	NA	NA	NA	NA	NA	NA	NA
Pharaoh_ant_14012	LOC105830339	rNP_Ovary_up	3616.9	0.858456	0.000213439	0.00748417	2560.33	2777.29	1182.23	2093.14	3152.19	4941.71	3957.63	2650.22	1193.73	3432.58	1878.64	1861.74	5870.7	4855.95	5633.48	2355.5	5087.41	5024.17	3430.16	5566.82	4019.87	6046.4	NA	NA	NA	NA	Tetraspanin-11 OS=Rattus norvegicus OX=10116 GN=Tspan11 PE=2 SV=1	tetraspanin-11 isoform X1 [Monomorium pharaonis] tetraspanin-11 isoform X1 [Monomorium pharaonis]	[Unip]GO:0016020#membrane;GO:0016021#integral component of membrane;
Pharaoh_ant_04253	LOC118644256	rNP_Ovary_up	150.355	1.8205	0.000215228	0.00750659	39.26	91.02	68.85	113.71	27.21	53.23	36.94	28.45	61.95	272.78	19.86	21.03	239.85	231.17	81.47	121.45	177.95	194.16	221.48	414.1	73.37	718.54	NA	NA	NA	NA	NA	PREDICTED: uncharacterized protein LOC105566468 [Vollenhovia emeryi]	NA
Pharaoh_ant_05174	LOC105838465	rNP_Ovary_down	2336.11	-1.08006	0.000215315	0.00750659	2801.5	1968.3	5568.59	1109.42	3406.42	2066.32	2927.95	2199.04	6015.31	1444.3	2730.33	4619.09	802.07	915.57	2197.11	1080.12	830.46	1023.71	1514.36	2249.31	2411.54	1513.51	ENSG00000155330	NA	C16orf87	NA	UPF0547 protein C16orf87 homolog OS=Danio rerio OX=7955 GN=zgc:92818 PE=2 SV=1	UPF0547 protein C16orf87 [Monomorium pharaonis]	[Hsap]GO:0005515#protein binding;
Pharaoh_ant_08458	LOC105839209	rNP_Ovary_down	9752.11	-0.880582	0.000215676	0.00750659	14846	11057.7	4315.82	7917.74	10636.8	16441.7	15163.8	14516.5	19250.1	6245.5	10640.9	16680.2	5353.18	5157.17	11326.4	6652.56	5553.23	6490.3	10633.8	4042.18	8269.36	3355.71	WBGene00017530	NA	F16H11.1	NA	Major facilitator superfamily domain-containing protein 12 OS=Homo sapiens OX=9606 GN=MFSD12 PE=1 SV=2	major facilitator superfamily domain-containing protein 12 [Monomorium pharaonis]	[Cele]GO:0016020#membrane;GO:0008643#carbohydrate transport;GO:0055085#transmembrane transport;GO:0071702#organic substance transport;GO:0005887#integral component of plasma membrane;GO:0016021#integral component of membrane;GO:0015293#symporter activity;
MPWPB.11491.78	LOC105840373	rNP_Ovary_up	5036.28	0.785479	0.00021628	0.00750909	3160.45	4489.3	2703.69	4419.44	5543.53	4233.24	3601.09	3525.29	3128.77	3710.09	3228.03	3730.9	6760.47	9096.86	3771.97	5481.06	7170.53	6487.3	8178.12	12277.1	3333.85	2767.13	NA	NA	NA	NA	Zinc finger BED domain-containing protein 1 OS=Homo sapiens OX=9606 GN=ZBED1 PE=1 SV=1	Zinc finger BED domain-containing protein, partial [Ooceraea biroi]	NA
Pharaoh_ant_09498	LOC105831729	rNP_Ovary_down	14398.9	-0.841124	0.000218698	0.00757438	13777.5	11336.7	28190.6	15000.4	10561.7	17541.9	13679.7	16498.8	33142	29291.3	15240.6	11922.5	6786.26	6327.73	7204.98	16612.7	10315.3	8444.55	7782.22	8503.16	10636.1	17978.7	FBgn0026313	X11L	X11L	X11L (X11L) encodes a scaffolding protein that is important for eye development. It interacts with the products of rst and Appl and is required for targeting several proteins to cell membranes.	Protein lin-10 OS=Caenorhabditis elegans OX=6239 GN=lin-10 PE=1 SV=1	uncharacterized protein LOC105831729 isoform X1 [Monomorium pharaonis]	[Dmel]GO:0043197#dendritic spine;GO:0005794#Golgi apparatus;GO:0005886#plasma membrane;GO:0007268#chemical synaptic transmission;GO:0050839#cell adhesion molecule binding;GO:0045202#synapse;GO:0005737#cytoplasm;GO:0016081#synaptic vesicle docking;GO:0043025#neuronal cell body;GO:0016080#synaptic vesicle targeting;GO:0048749#compound eye development;GO:0072657#protein localization to membrane;GO:0…
Pharaoh_ant_02771	LOC105835867	rNP_Ovary_down	7108.43	-1.40919	0.000220266	0.00760998	7767.91	5252.79	21678.2	3995.38	6504.2	3614.73	6980.09	4954.52	11719.5	24837	17831.9	3869.44	2807.69	2219.22	742.21	3009.19	3210.16	2427.33	2073.6	7726.72	2714.53	10449.3	FBgn0039464	CG6330	-	In progress.	Uridine phosphorylase 1 OS=Homo sapiens OX=9606 GN=UPP1 PE=1 SV=1	uridine phosphorylase 1 isoform X3 [Monomorium pharaonis]	[Dmel]GO:0042332#gravitaxis;GO:0009166#nucleotide catabolic process;GO:0005737#cytoplasm;GO:0009116#nucleoside metabolic process;GO:0004850#uridine phosphorylase activity;
Pharaoh_ant_08719	LOC105837781	rNP_Ovary_up	5953.04	1.02621	0.000221223	0.00762436	2345.8	3186.28	5612.25	11425.4	2428.87	2560.81	2853.64	3299.98	4671.92	3648.6	3890.46	2638.59	13020.6	13145.8	3564.56	7395.68	10753.2	12153.5	5002.66	6606.77	5854.01	4907.44	NA	NA	NA	NA	NA	uncharacterized protein LOC105837781 [Monomorium pharaonis] uncharacterized protein LOC105837781 [Monomorium pharaonis] uncharacterized protein LOC105837781 [Monomorium pharaonis] uncharacterized protein LOC105837781 [Monomorium pharaonis] uncharacterized protein LOC105837781 [Monomorium pharaonis] uncharacterized protein LOC105837781 [Monomorium pharaonis]	NA
Pharaoh_ant_12968	LOC105834857	rNP_Ovary_down	14855.4	-0.682744	0.000224513	0.00771887	24453.5	16726	10222	24495.5	15882.9	16071.7	21671.8	19279.3	19584.2	9115.18	11964.6	25693.2	11303	12902.7	14175.2	10959.8	11129.1	13437.5	12535.7	9580.76	10231.2	5404.3	FBgn0021768	nudC	nudC	nudC (nudC) encodes a component of a specialized dynein complex involved in nucleus localization and positive regulation of dendrite morphogenesis.	Nuclear migration protein nudC OS=Gallus gallus OX=9031 GN=NUDC PE=2 SV=1	nuclear migration protein nudC [Monomorium pharaonis]	[Dmel]GO:0050775#positive regulation of dendrite morphogenesis;GO:0007097#nuclear migration;GO:0006457#protein folding;GO:0051082#unfolded protein binding;GO:0051647#nucleus localization;GO:0005829#cytosol;GO:0005737#cytoplasm;GO:0032502#developmental process;
Pharaoh_ant_08063	LOC105833723	rNP_Ovary_up	1394.28	1.20221	0.000225411	0.00772507	586.1	823.37	1847.24	1064.04	1086.38	999.09	1297.3	1074.2	215.78	245.97	561.96	712.53	2366.68	4516.91	1142.84	1537.79	2068.29	1971.68	1453.46	1646.99	1177.66	2277.91	FBgn0034788	CG13532	-	Insufficient genetic data for FlyBase to solicit a summary.	NA	uncharacterized protein LOC105833723 isoform X1 [Monomorium pharaonis]	[Dmel]GO:0003674#molecular_function;GO:0005576#extracellular region;GO:0008150#biological_process;
Pharaoh_ant_05687	LOC105837251	rNP_Ovary_up	7423.29	0.697752	0.00022579	0.00772507	6194.7	4631.82	3659.21	9036.03	6951.69	5912.06	5509.24	6655.14	3354.29	5143.35	4372.97	8032.06	9986.82	12414.5	8835.52	8105.61	10058.8	9392.51	9598.35	13754.7	7600.5	4112.47	FBgn0028434	Ercc1	Ercc1	Ercc1 (Ercc1) encodes the non-catalytic partner of the nuclease encoded by mei-9 that cuts structures formed during DNA repair. The mei-9-Ercc1 heterodimer interacts with the product of mus312 to make meiotic crossovers. The functions of the product of Ercc1 include repair of UV-induced DNA damage, repair of base adducts, a backup pathway for mismatch repair and meiotic recombination.	DNA excision repair protein ERCC-1 OS=Mus musculus OX=10090 GN=Ercc1 PE=2 SV=2	DNA excision repair protein ERCC-1 [Monomorium pharaonis]	[Dmel]GO:0006296#nucleotide-excision repair, DNA incision, 5'-to lesion;GO:0000712#resolution of meiotic recombination intermediates;GO:0000110#nucleotide-excision repair factor 1 complex;GO:0003684#damaged DNA binding;GO:0006312#mitotic recombination;GO:0070522#ERCC4-ERCC1 complex;GO:0000014#single-stranded DNA endodeoxyribonuclease activity;GO:0032991#protein-containing complex;GO:0003697#singl…
Pharaoh_ant_17126	LOC105836928	rNP_Ovary_down	2602.81	-1.38684	0.000226876	0.00774345	5218.8	2807.23	3759.97	3675.65	2485.16	2041.83	3978.25	2729.31	5250.35	5051.9	3508.43	2919.4	1350.55	982.82	1155.92	2420.71	1607.7	1424.06	794.56	9.41	1903.7	2186.18	NA	NA	NA	NA	Heat shock transcription factor, X-linked member 4 OS=Homo sapiens OX=9606 GN=HSFX4 PE=3 SV=1	heat shock transcription factor, X-linked member 4 [Monomorium pharaonis]	[Unip]GO:0005634#nucleus;GO:0003700#DNA-binding transcription factor activity;GO:0003677#DNA binding;GO:0006355#regulation of transcription, DNA-templated;GO:0043565#sequence-specific DNA binding;GO:0042025#host cell nucleus;
Pharaoh_ant_00621	LOC105828500	rNP_Ovary_down	4932.67	-1.0824	0.000228422	0.00777739	5503.44	6228.25	10401.6	2824.93	4998.47	6278.27	6552.24	7247.43	4891.18	8503.41	6131.27	8328.95	1859.47	2376.84	4775.41	4543.08	1910.4	2700.84	5930.1	3006.93	3212.85	313.4	WBGene00013076	NA	Y51A2D.8	NA	Cathepsin O OS=Mus musculus OX=10090 GN=Ctso PE=2 SV=1	cathepsin O isoform X1 [Monomorium pharaonis]	[Cele]GO:0005615#extracellular space;GO:0051603#proteolysis involved in cellular protein catabolic process;GO:0008234#cysteine-type peptidase activity;GO:0006508#proteolysis;GO:0004197#cysteine-type endopeptidase activity;GO:0005764#lysosome;
Pharaoh_ant_10349	LOC105828238	rNP_Ovary_up	6014.11	1.28886	0.000233725	0.00793876	2392.07	3187.48	2340.96	13546.8	3260.07	2907.86	2586.01	3005.26	1218.79	3583.95	1590.07	3962.22	15789.6	17176.6	2859.34	10183.9	11967.5	11634.1	3695.93	5260.95	4282.84	5878.23	NA	NA	NA	NA	NA	uncharacterized protein LOC105828238 isoform X1 [Monomorium pharaonis]	[Unip]GO:0003677#DNA binding;
Pharaoh_ant_18483	LOC105830526	rNP_Ovary_up	22.3148	3.49854	0.00023573	0.00798761	0	15.57	0	4.17	18.76	0	3.87	0	1.39	3.15	0	0	53.3	98.77	56.81	7.81	49.72	52.9	0	9.41	115.29	0	NA	NA	NA	NA	NA	uncharacterized protein LOC105830526, partial [Monomorium pharaonis]	[Unip]GO:0016020#membrane;GO:0050909#sensory perception of taste;GO:0007165#signal transduction;GO:0005886#plasma membrane;GO:0016021#integral component of membrane;
Pharaoh_ant_06470	LOC105828718	rNP_Ovary_down	9645.42	-1.38318	0.000242381	0.00816095	30732.3	9662.44	7168.97	22128	13962.5	6514.6	12691.2	15735.8	6766.35	4758.63	7986.55	22734.2	8013.01	4883.27	3958.46	7392.56	7406.93	7149.73	1829.97	1684.63	8725.76	313.4	NA	NA	NA	NA	Mitochondrial enolase superfamily member 1 OS=Bos taurus OX=9913 GN=ENOSF1 PE=2 SV=1	mitochondrial enolase superfamily member 1 [Monomorium pharaonis]	[Unip]GO:0009063#cellular amino acid catabolic process;GO:0016052#carbohydrate catabolic process;GO:0050023#L-fuconate dehydratase activity;
Pharaoh_ant_01279	LOC105829199	rNP_Ovary_down	39703.4	-0.671104	0.000242658	0.00816095	66014.6	40184.5	22235.7	54626.7	47208.7	38617.1	59651.8	49572.5	54122.5	28811.9	52940.7	59429.6	32844.7	27915.4	43472.8	28660	28967.4	29975.5	19329.6	24304.8	44737.8	19851.5	FBgn0039972	Marf1	Meiosis regulator and mRNA stability factor 1	Insufficient genetic data for FlyBase to solicit a summary.	Meiosis regulator and mRNA stability factor 1 OS=Bos taurus OX=9913 GN=MARF1 PE=3 SV=2	meiosis regulator and mRNA stability factor 1 isoform X1 [Monomorium pharaonis]	[Dmel]GO:0060213#positive regulation of nuclear-transcribed mRNA poly(A) tail shortening;GO:0005634#nucleus;GO:0005777#peroxisome;GO:1903231#mRNA binding involved in posttranscriptional gene silencing;GO:0005737#cytoplasm;GO:1905762#CCR4-NOT complex binding;GO:0016441#posttranscriptional gene silencing;
Pharaoh_ant_13295	LOC105834109	rNP_Ovary_down	6531.75	-0.83608	0.000242929	0.00816095	8578.35	4706.67	10107.8	6410.35	8191.93	6047.79	9003.79	7845.98	7296.75	4652.99	12905.1	12233	4742.81	4493.79	6143.98	3890.55	3959.49	3663.83	3233.59	1576.4	9022.08	4991.53	FBgn0038017	CG4115	-	In progress.	NA	uncharacterized protein LOC105834109 [Monomorium pharaonis]	[Dmel]GO:0030246#carbohydrate binding;
Pharaoh_ant_18397	LOC105829369	rNP_Ovary_up	16284.6	0.690526	0.000243161	0.00816095	9509.38	10503.2	12999.5	27878	16792.9	9395.85	10516.3	9664.38	11798.1	10791.3	9496	13441.6	26771.9	28955	16585	19470.7	20159.5	22082.2	13510.2	25566	16420.6	15953	NA	NA	NA	NA	NA	uncharacterized protein LOC105829369 isoform X1 [Monomorium pharaonis]	NA
Pharaoh_ant_02422	LOC113562107	rNP_Ovary_up	2.00177	2.96608	0.00025219	0.0084391	2.8	0	0	2.09	0	0	0	0	0	0	2.34	0	5.16	9.81	1.49	6.25	5.23	6.01	0	0	2.86	0	NA	NA	NA	NA	ATP-dependent DNA helicase PIF1 OS=Candida albicans (strain SC5314 / ATCC MYA-2876) OX=237561 GN=PIF1 PE=3 SV=2	ATP-dependent DNA helicase PIF1-like, partial [Solenopsis invicta]	[Unip]GO:0000723#telomere maintenance;GO:0004386#helicase activity;GO:0006974#cellular response to DNA damage stimulus;GO:0003678#DNA helicase activity;GO:0000166#nucleotide binding;GO:0006281#DNA repair;GO:0005524#ATP binding;GO:0016787#hydrolase activity;GO:0006310#DNA recombination;GO:0032508#DNA duplex unwinding;
Pharaoh_ant_15958	LOC105837931	rNP_Ovary_up	152266	1.14104	0.000253282	0.0084391	79989.8	121201	51732.8	141304	111073	125383	139518	174647	42959.1	46741.1	46880.7	98996.1	312860	355265	142675	151048	278579	428994	217468	151608	74617.7	56305.7	NA	NA	NA	NA	Leucine-rich repeat-containing protein 15 OS=Rattus norvegicus OX=10116 GN=Lrrc15 PE=2 SV=1	slit homolog 1 protein [Solenopsis invicta]	NA
Pharaoh_ant_06317	LOC105829915	rNP_Ovary_down	65952.2	-0.789572	0.000253921	0.0084391	76703.2	46911	97211.8	49120.2	63737.9	97226.1	94426.4	102605	121942	52996.1	118360	57732.4	24279.7	27486	64017.7	59820.7	33692.8	33065.3	64896.2	69709.9	49259.8	45749.3	FBgn0261797	Dhc64C	Dynein heavy chain 64C	Dynein heavy chain 64C (Dhc64C) encodes the heavy chain subunit of the cytoplasmic dynein motor complex. The product of Dhc64C forms a dimer, which binds and hydrolyzes ATP providing the power for movement of dynein. It has an essential function in oocyte polarity, mitotic cell division, embryonic development, and neuronal transport and neurogenesis.	Dynein heavy chain, cytoplasmic OS=Drosophila melanogaster OX=7227 GN=Dhc64C PE=2 SV=2	dynein heavy chain, cytoplasmic isoform X1 [Monomorium pharaonis]	[Dmel]GO:0003777#microtubule motor activity;GO:0000278#mitotic cell cycle;GO:0072382#minus-end-directed vesicle transport along microtubule;GO:0007298#border follicle cell migration;GO:0045198#establishment of epithelial cell apical/basal polarity;GO:0045169#fusome;GO:0007098#centrosome cycle;GO:0051959#dynein light intermediate chain binding;GO:1904801#positive regulation of neuron remodeling;GO…
Pharaoh_ant_06409	LOC105834711	rNP_Ovary_up	3846.74	0.884288	0.000254741	0.0084391	1841.02	3392.27	1655.8	3853.51	4305.17	2216.96	3526.34	2361.19	1643.39	2705.7	3274.76	2566.85	6810.33	6778.16	3309.3	3834.71	6181.31	5246.58	5293.35	9001.96	3155.68	1674.03	NA	NA	NA	NA	NA	uncharacterized protein LOC105834711 [Monomorium pharaonis] uncharacterized protein LOC105834711 [Monomorium pharaonis]	NA
Pharaoh_ant_13670	LOC105832504	rNP_Ovary_down	25612.4	-1.36435	0.000255216	0.0084391	24826.5	11308.6	91735.6	21678.9	22984.7	24886.9	32200.6	40021.9	26770.3	53421.8	53483.9	22335.9	5033.38	4402.72	8347.82	25827.7	7330.16	9531.97	7699.17	7072.64	9369.85	53202.2	FBgn0011826	Pp2B-14D	Protein phosphatase 2B at 14D	In progress.	Serine/threonine-protein phosphatase 2B catalytic subunit 2 OS=Drosophila melanogaster OX=7227 GN=Pp2B-14D PE=1 SV=2	serine/threonine-protein phosphatase 2B catalytic subunit alpha isoform isoform X8 [Solenopsis invicta]	[Dmel]GO:0005516#calmodulin binding;GO:0035220#wing disc development;GO:0045995#regulation of embryonic development;GO:0030431#sleep;GO:0004722#protein serine/threonine phosphatase activity;GO:0033192#calmodulin-dependent protein phosphatase activity;GO:0005955#calcineurin complex;GO:0004723#calcium-dependent protein serine/threonine phosphatase activity;GO:0097720#calcineurin-mediated signaling;…
Pharaoh_ant_13059	LOC105828219	rNP_Ovary_down	26415.3	-0.810704	0.000255328	0.0084391	30020	26123.8	56970.6	22116	23996	35331.3	27689.2	34824.4	33811.6	31367.8	32436.9	39235	12838.4	10670.2	9747.78	27308.8	12239.6	14360.8	20027.2	31542.2	12812.3	35666.9	NA	NA	NA	NA	NA	serine/arginine repetitive matrix protein 1 isoform X2 [Monomorium pharaonis]	NA
Pharaoh_ant_01944	LOC105840269	rNP_Ovary_up	14873.5	1.52809	0.000256339	0.0084391	4531.75	5397.7	4401.47	39351.9	7603.71	4583.48	6071.98	5528.6	3137.82	4760.2	4769.03	6009.51	45303	46688.5	5881.25	23390.6	33452	42964.5	8103.37	11039.5	7244.15	7001.9	NA	NA	NA	NA	NA	uncharacterized protein LOC105840269 [Monomorium pharaonis] uncharacterized protein LOC105840269 [Monomorium pharaonis]	[Unip]GO:0003676#nucleic acid binding;GO:0003723#RNA binding;
Pharaoh_ant_17651	LOC105837252	rNP_Ovary_up	2044.9	1.33974	0.00025649	0.0084391	963.28	1694.04	527.3	1079.69	1259.94	1749.08	944.63	879.61	2310.9	244.4	1292.15	1514.13	1694.41	1702.95	3208.4	1437.04	1267.49	1194.43	4800.56	9811.34	3042.29	2369.64	WBGene00009165	NA	gpx-1	NA	Phospholipid hydroperoxide glutathione peroxidase OS=Homo sapiens OX=9606 GN=GPX4 PE=1 SV=3	probable glutathione peroxidase 2 [Monomorium pharaonis] probable glutathione peroxidase 2 [Monomorium pharaonis] probable glutathione peroxidase 2 [Monomorium pharaonis] probable glutathione peroxidase 2 [Monomorium pharaonis]	[Cele]GO:0090087#regulation of peptide transport;GO:0004602#glutathione peroxidase activity;GO:0055114#oxidation-reduction process;GO:0005737#cytoplasm;GO:0047066#phospholipid-hydroperoxide glutathione peroxidase activity;GO:0006979#response to oxidative stress;GO:0098869#cellular oxidant detoxification;GO:0004601#peroxidase activity;GO:0045087#innate immune response;GO:0016491#oxidoreductase act…
Pharaoh_ant_20017	LOC105833517	rNP_Ovary_up	8704.96	0.90765	0.000256837	0.0084391	7685.18	8858.24	2352.71	10964.4	7471.43	6934.04	6325.42	6555.58	4655.22	2172.76	3425.48	7313.35	14663.4	20090.7	7558.89	10834.4	12932.2	13501.2	12793.2	10663.1	7092.65	6665.56	NA	NA	NA	NA	NA	THAP domain-containing protein 3 isoform X1 [Monomorium pharaonis]	[Unip]GO:0003676#nucleic acid binding;GO:0003677#DNA binding;
Pharaoh_ant_15360	LOC105833730	rNP_Ovary_up	10845.4	1.13005	0.000260572	0.00854191	5803.5	6470.17	7093.4	22151.4	6684.32	5296.21	5504.51	6059.44	4241.07	5493.39	3199.99	6499.38	24572	27480.4	4632.65	17096.5	23491.8	22358.7	8817.64	9350.18	5813.99	10487.6	FBgn0002901	mus304	mutagen-sensitive 304	In progress.	NA	uncharacterized protein LOC105833730 [Monomorium pharaonis]	[Dmel]GO:0007348#regulation of syncytial blastoderm mitotic cell cycle;GO:0000077#DNA damage checkpoint;GO:0006281#DNA repair;GO:0005737#cytoplasm;GO:0033314#mitotic DNA replication checkpoint;GO:0009314#response to radiation;GO:0007131#reciprocal meiotic recombination;GO:0007444#imaginal disc development;GO:0007093#mitotic cell cycle checkpoint;GO:0007143#female meiotic nuclear division;GO:00163…
Pharaoh_ant_02727	LOC105839041	rNP_Ovary_down	19620.2	-0.790702	0.000261356	0.00854773	15932.6	14723	37410	19150.7	18517.2	22535.2	22188.6	25888.9	29572.6	42822.9	28259	14279.1	10032.4	9700.7	11343.2	20434.9	11829.6	12652.4	12807	12192.4	10370.3	29001.3	FBgn0027086	IleRS	Isoleucyl-tRNA synthetase	Insufficient genetic data for FlyBase to solicit a summary.	Isoleucine--tRNA ligase, cytoplasmic OS=Mus musculus OX=10090 GN=Iars1 PE=1 SV=2	isoleucine--tRNA ligase, cytoplasmic isoform X1 [Monomorium pharaonis]	[Dmel]GO:0006428#isoleucyl-tRNA aminoacylation;GO:0000049#tRNA binding;GO:0002161#aminoacyl-tRNA editing activity;GO:0005737#cytoplasm;GO:0004822#isoleucine-tRNA ligase activity;GO:0017101#aminoacyl-tRNA synthetase multienzyme complex;GO:0005524#ATP binding;
Pharaoh_ant_05418	LOC105833393	rNP_Ovary_down	20313.8	-1.07706	0.000262041	0.0085503	16643.5	14266.7	44577.3	20649.8	16457	24323.2	29472	38708.7	22083.8	25672.6	45169.1	22312.4	6076.17	4467.17	8080.98	28772	6115.88	11061.8	11965.4	9754.87	8979.2	31294.5	FBgn0015818	Spx	Spliceosomal protein on the X	Insufficient genetic data for FlyBase to solicit a summary.	Splicing factor 3B subunit 4 OS=Homo sapiens OX=9606 GN=SF3B4 PE=1 SV=1	splicing factor 3B subunit 4 [Monomorium pharaonis]	[Dmel]GO:0005686#U2 snRNP;GO:0000398#mRNA splicing, via spliceosome;GO:0003723#RNA binding;GO:0071011#precatalytic spliceosome;GO:1990904#ribonucleoprotein complex;GO:0003729#mRNA binding;
Pharaoh_ant_09355	LOC105836629	rNP_Ovary_down	16392.8	-1.24921	0.000263981	0.00859369	13509.7	7802.53	45316.2	19979.5	12008.3	16674.8	15368.3	22744.8	34021.8	28616.4	41210.8	9761.44	6395.96	5108.14	4559.03	19787	7262.12	10220.9	6121.13	1882.27	7928.26	24361.4	FBgn0034049	bdg	bedraggled	bedraggled (bdg) encodes a putative transporter involved in the fate commitment of the R3/R4 pair of photoreceptor cells.	Sodium- and chloride-dependent glycine transporter 2 OS=Xenopus laevis OX=8355 GN=slc6a5 PE=2 SV=1	uncharacterized protein LOC105193487 isoform X3 [Solenopsis invicta]	[Dmel]GO:0006836#neurotransmitter transport;GO:0005886#plasma membrane;GO:0007464#R3/R4 cell fate commitment;GO:0035725#sodium ion transmembrane transport;GO:0005326#neurotransmitter transmembrane transporter activity;GO:0016021#integral component of membrane;GO:0005328#neurotransmitter:sodium symporter activity;
Pharaoh_ant_10728	LOC105831010	rNP_Ovary_down	14322.9	-0.920406	0.000268257	0.0086932	23488.8	9902.57	29745.6	25657.5	13425.9	10163.4	15824.1	23203.4	12607	22843.9	16287.4	15631.2	11894.4	8092.32	8560.09	12539.7	10156.5	11837.9	3001.04	2931.64	12991.5	14317.2	FBgn0034606	ASPP	Ankyrin-repeat, SH3-domain, and Proline-rich-region containing Protein	Ankyrin-repeat, SH3-domain, and Proline-rich-region containing Protein (ASPP) encodes a scaffold protein localised at the adherens junctions (AJ) of epithelial cells. It promotes AJ stability by repressing Src activity via the kinase encoded by Csk.	Apoptosis-stimulating of p53 protein 1 OS=Mus musculus OX=10090 GN=Ppp1r13b PE=1 SV=2	myb-like protein AA isoform X1 [Monomorium pharaonis] myb-like protein AA isoform X1 [Monomorium pharaonis]	[Dmel]GO:0002039#p53 binding;GO:0030296#protein tyrosine kinase activator activity;GO:0005912#adherens junction;GO:0061098#positive regulation of protein tyrosine kinase activity;GO:0005634#nucleus;
Pharaoh_ant_11247	LOC105834769	rNP_Ovary_down	5115.56	-1.8766	0.000268271	0.0086932	20395.7	6188.13	8290.75	6433.3	7425.46	5223.29	9101.74	6943.04	5212.06	2368.28	5412.77	8744.59	2027.11	1287.54	3202.05	1972.03	1455.04	1537.07	971.74	0	8213.15	137.59	NA	NA	NA	NA	Zinc carboxypeptidase A 1 OS=Anopheles gambiae OX=7165 GN=AGAP009593 PE=2 SV=3	zinc carboxypeptidase [Monomorium pharaonis]	[Unip]GO:0004181#metallocarboxypeptidase activity;GO:0006508#proteolysis;GO:0008270#zinc ion binding;GO:0004180#carboxypeptidase activity;
Pharaoh_ant_10768	LOC105834514	rNP_Ovary_down	28902.6	-0.582942	0.000269113	0.0087005	38127.2	31344.2	25026.7	24845.4	32706.7	43025.4	33131.9	37684.6	38855.2	21945.2	35770.1	46099.3	16694.8	17211.6	29870.1	24692.1	17889.7	18934.7	31311.6	31259.8	23983	15448.5	FBgn0030035	PIG-T	Phosphatidylinositol glycan anchor biosynthesis class T	In progress.	GPI transamidase component PIG-T OS=Mus musculus OX=10090 GN=Pigt PE=1 SV=2	GPI transamidase component PIG-T [Monomorium pharaonis]	[Dmel]GO:0016255#attachment of GPI anchor to protein;GO:0042765#GPI-anchor transamidase complex;GO:0003923#GPI-anchor transamidase activity;
Pharaoh_ant_09778	LOC105831558	rNP_Ovary_down	63519.2	-1.04904	0.000270639	0.00870545	70651.5	39622.2	66095.9	34647.7	61945.1	92832.1	102902	88995.3	150887	56102.3	168548	62958.8	22297.3	24263	36029	53518.8	22998	22236.1	44464.7	110000	34093.1	31332.7	FBgn0000319	Chc	Clathrin heavy chain	Clathrin heavy chain (Chc) encodes a protein that forms part of the clathrin complex, which is the major component of coated vesicles.	Clathrin heavy chain OS=Drosophila melanogaster OX=7227 GN=Chc PE=1 SV=1	clathrin heavy chain [Monomorium pharaonis]	[Dmel]GO:0046667#compound eye retinal cell programmed cell death;GO:0045451#pole plasm oskar mRNA localization;GO:0030198#extracellular matrix organization;GO:0007268#chemical synaptic transmission;GO:0045807#positive regulation of endocytosis;GO:0032051#clathrin light chain binding;GO:0045334#clathrin-coated endocytic vesicle;GO:0031410#cytoplasmic vesicle;GO:0006886#intracellular protein transp…
Pharaoh_ant_12925	LOC105831872	rNP_Ovary_up	2108.14	0.864952	0.000271025	0.00870545	1618.08	1274.87	1400.54	2927.17	1151.11	1285.99	1337.25	1161.25	1904.41	1619.32	1418.32	1308.78	2682.18	3761.05	903.66	2627.29	2763.53	2254.8	2605.15	5275.07	1789.36	3309.85	NA	NA	NA	NA	THAP domain-containing protein 4 OS=Bos taurus OX=9913 GN=THAP4 PE=2 SV=2	THAP domain-containing protein 5-like [Monomorium pharaonis]	[Unip]GO:0006313#transposition, DNA-mediated;GO:0003676#nucleic acid binding;GO:0003677#DNA binding;GO:0004803#transposase activity;
Pharaoh_ant_20069	LOC118647185	rNP_Ovary_up	546.697	1.84621	0.000271119	0.00870545	131.8	235.33	16.79	177.86	360.25	201.2	264.62	224.74	458.7	391.03	170.57	368.64	465.08	467.24	389.04	247.97	392.55	303.57	622.91	4131.59	247.73	1758.12	NA	NA	NA	NA	NA	uncharacterized protein LOC105830080 [Monomorium pharaonis]	[Unip]GO:0016020#membrane;GO:0016021#integral component of membrane;
Pharaoh_ant_03829	LOC105840634	rNP_Ovary_down	93.6968	-3.41328	0.00027251	0.00873023	30.85	17.96	560.89	10.95	0	1.06	40.81	6.83	851.97	127.72	210.3	51.96	11.18	4.9	0.75	19.53	27.91	20.44	27.68	37.65	0	0	NA	NA	NA	NA	NA	tetra-peptide repeat homeobox protein 1 [Monomorium pharaonis]	[Unip]GO:0016020#membrane;GO:0016021#integral component of membrane;
Pharaoh_ant_00088	LOC105829117	rNP_Ovary_down	6527.42	-1.07925	0.000282228	0.00902106	12163.6	7771.39	8587.99	4681.27	7714.41	7889.49	8004.18	8738.11	7778.42	4717.63	11079	13870.9	2680.46	2315.19	8290.64	3175.94	3176.14	2499.46	8147.66	5138.6	4670.63	512.15	FBgn0037687	CG8132	-	In progress.	Omega-amidase NIT2 OS=Rattus norvegicus OX=10116 GN=Nit2 PE=1 SV=1	omega-amidase NIT2 isoform X1 [Monomorium pharaonis]	[Dmel]GO:0006541#glutamine metabolic process;GO:0006107#oxaloacetate metabolic process;GO:0050152#omega-amidase activity;GO:0006528#asparagine metabolic process;
Pharaoh_ant_12953	LOC105837968	rNP_Ovary_down	10922	-0.70127	0.000286901	0.00912901	14686.1	8597.75	18045.8	7532.29	13477.5	12257.4	12392.2	10281.7	15486.5	9086.8	18109.9	18900.7	5660.08	6549.09	13374.4	6530.33	5799.23	5030.18	9897.35	8159.65	10881	9547.35	FBgn0285913	red	red Malpighian tubules	Insufficient genetic data for FlyBase to solicit a summary.	LysM and putative peptidoglycan-binding domain-containing protein 2 OS=Xenopus laevis OX=8355 GN=lysmd2 PE=2 SV=2	lysM and putative peptidoglycan-binding domain-containing protein 2 isoform X1 [Monomorium pharaonis] lysM and putative peptidoglycan-binding domain-containing protein 2 isoform X1 [Monomorium pharaonis]	NA
Pharaoh_ant_17982	LOC118644652	rNP_Ovary_up	2.35678	3.78869	0.0002884	0.00914757	0	0	0	0	0	0	0.86	0	0	3.15	0	0	6.02	4.9	0	0.78	9.6	3.61	0	0	0	22.93	NA	NA	NA	NA	General transcription factor II-I repeat domain-containing protein 2B OS=Homo sapiens OX=9606 GN=GTF2IRD2B PE=1 SV=1	general transcription factor II-I repeat domain-containing protein 2A-like [Ooceraea biroi]	NA
Pharaoh_ant_07501	LOC105837636	rNP_Ovary_down	462.619	-3.0288	0.000288782	0.00914757	5.61	103.59	4749.09	34.95	58.17	68.66	478.97	156.46	1378.89	1426.96	628.55	143.5	47.28	46.93	68.76	175.73	141.32	46.89	0	385.87	31.44	0	NA	NA	NA	NA	NA	uncharacterized protein LOC105837636 [Monomorium pharaonis]	NA
Pharaoh_ant_03303	-	rNP_Ovary_down	33.2397	-2.79689	0.000293318	0.00927043	0	76.65	5.04	19.3	29.08	1.6	41.24	17.64	276.33	18.92	122.67	47.01	7.74	10.51	3.74	13.28	16.57	9.02	5.54	9.41	0	0	NA	NA	NA	NA	Putative 115 kDa protein in type-1 retrotransposable element R1DM OS=Drosophila melanogaster OX=7227 GN=R1A1-element\ORF2 PE=4 SV=1	uncharacterized protein LOC109859777, partial [Pseudomyrmex gracilis]	[Unip]GO:0003964#RNA-directed DNA polymerase activity;GO:0006278#RNA-dependent DNA biosynthetic process;
Pharaoh_ant_17472	LOC105840005	rNP_Ovary_up	7242.31	0.496723	0.000294673	0.00928474	6918.21	4306.06	6495.57	7631.39	7233.14	7427.47	6226.62	5441.55	4836.89	5640.03	4906.89	6167.85	11482.6	12946.2	7120.14	7569.46	8098.68	7086.61	7192.53	9086.67	7467.1	8049.13	ENSG00000153982	NA	GDPD1	NA	Lysophospholipase D GDPD1 OS=Homo sapiens OX=9606 GN=GDPD1 PE=1 SV=2	lysophospholipase D GDPD1-like [Monomorium pharaonis]	[Hsap]GO:0016020#membrane;GO:0046475#glycerophospholipid catabolic process;GO:0005737#cytoplasm;GO:0048471#perinuclear region of cytoplasm;GO:0004622#lysophospholipase activity;GO:0046872#metal ion binding;GO:0008081#phosphoric diester hydrolase activity;GO:0016787#hydrolase activity;GO:0047391#alkylglycerophosphoethanolamine phosphodiesterase activity;GO:0006644#phospholipid metabolic process;GO…
Pharaoh_ant_22032	LOC105839357	rNP_Ovary_down	5508.3	-1.11151	0.000295088	0.00928474	7305.2	3252.15	9538.48	13337.6	5300.55	3983.6	6199.13	7517.12	11407.6	6653.88	8275.12	4689.6	4367.14	3088.56	1913.45	4690.69	3880.98	4313.04	315.61	1868.15	5256.61	4028.38	NA	NA	NA	NA	NA	uncharacterized protein LOC105839357 [Monomorium pharaonis]	[Unip]GO:0003676#nucleic acid binding;
Pharaoh_ant_05138	LOC105834304	rNP_Ovary_down	1123.29	-1.51162	0.000297196	0.00931201	1226.88	1135.95	4539.17	1083.34	714.87	835.15	980.71	982.6	1000.93	4484.27	1023.44	1103.43	390.29	337.65	402.87	970.78	573.12	484.5	528.78	84.7	269.64	1559.37	NA	NA	NA	NA	NA	cilia- and flagella-associated protein 251 [Monomorium pharaonis]	NA
Pharaoh_ant_18109	LOC105834537	rNP_Ovary_up	14601.5	0.716755	0.000297702	0.00931201	9430.86	11018.1	17966.9	13514.9	15199.9	10407.7	9686.38	10620.8	3396.05	13861.2	8620.94	11850.8	22221.7	27007.6	13824	16532.6	21061.5	19837.6	22048.2	14502.9	12149.2	16472.8	FBgn0033919	CG8547	-	Insufficient genetic data for FlyBase to solicit a summary.	NA	uncharacterized protein LOC105834537 [Monomorium pharaonis]	NA
Pharaoh_ant_18263	LOC105835099	rNP_Ovary_down	11731	-0.517495	0.000298367	0.00931201	18424.2	9677.41	8080.83	12823.3	13430.6	13224	12095.8	12008.5	18303.5	11880.8	17815.5	15359	8283.8	8102.13	12236	9524.69	8113.51	8082.07	11943.3	8625.51	11011.5	9035.2	FBgn0034491	Hsl	Hormone-sensitive lipase	Hormone-sensitive lipase (Hsl) encodes a protein involved in lipid storage.	Hormone-sensitive lipase OS=Bos taurus OX=9913 GN=LIPE PE=1 SV=2	hormone-sensitive lipase isoform X1 [Monomorium pharaonis] hormone-sensitive lipase isoform X1 [Monomorium pharaonis] hormone-sensitive lipase isoform X1 [Monomorium pharaonis]	[Dmel]GO:0016298#lipase activity;GO:0008203#cholesterol metabolic process;GO:0005811#lipid droplet;GO:0006642#triglyceride mobilization;GO:0016042#lipid catabolic process;GO:0005829#cytosol;
Pharaoh_ant_13682	LOC105828918	rNP_Ovary_up	5408.88	0.667525	0.000298597	0.00931201	3624.56	4716.85	3892.64	6790.59	4337.07	4309.89	4354.55	4236.49	2383.99	4418.05	3131.06	5003.8	7629.59	7493.38	3918.84	5779.79	9369.66	7457.51	5966.09	9458.41	3430.09	7292.37	FBgn0030611	CG15027	-	Insufficient genetic data for FlyBase to solicit a summary.	Translation machinery-associated protein 16 OS=Danio rerio OX=7955 GN=tma16 PE=2 SV=1	translation machinery-associated protein 16 isoform X1 [Monomorium pharaonis]	NA
Pharaoh_ant_18211	LOC105837047	rNP_Ovary_down	20798.6	-0.867993	0.000300257	0.0093431	33082.3	26410	17377.5	20037.9	27105	27396.6	29697.9	23431	36387.7	10808.6	20607.8	41816.7	13161.6	11305.6	24226.1	13880.7	9593.85	14948.1	21386.6	12738.3	18684.4	3485.66	FBgn0030096	Zpr1	Zpr1	Zpr1 (Zpr1) encodes a protein that functions downstream of the EGFR and other tyrosine kinase receptors. It also contributes to the assembly of spliceosome snRNPs. In the developing tracheal system it is required for terminal cell lumen formation.	Zinc finger protein ZPR1 OS=Mus musculus OX=10090 GN=Zpr1 PE=1 SV=1	zinc finger protein ZPR1 [Monomorium pharaonis]	[Dmel]GO:0035149#lumen formation, open tracheal system;GO:0007430#terminal branching, open tracheal system;GO:0005634#nucleus;GO:0008270#zinc ion binding;GO:0031369#translation initiation factor binding;GO:0005737#cytoplasm;GO:0007173#epidermal growth factor receptor signaling pathway;GO:0071364#cellular response to epidermal growth factor stimulus;GO:1990261#pre-mRNA catabolic process;GO:0008543…
Pharaoh_ant_06518	LOC105831239	rNP_Ovary_down	21768.3	-1.14665	0.000303543	0.00942454	41336.8	24084.8	25584.3	9249.88	25219.4	33900	33594.6	29255.4	25594.7	13473.3	30701.9	55944.9	6355.56	6313.02	24082.2	10581.8	6977.74	6645.39	34188.1	19175.6	12966.7	3676.76	FBgn0051648	CG31648	-	Insufficient genetic data for FlyBase to solicit a summary.	Cytochrome c oxidase assembly protein COX11, mitochondrial OS=Homo sapiens OX=9606 GN=COX11 PE=1 SV=3	cytochrome c oxidase assembly protein COX11, mitochondrial [Monomorium pharaonis]	[Dmel]GO:0031304#intrinsic component of mitochondrial inner membrane;GO:0005507#copper ion binding;GO:0005739#mitochondrion;GO:0008535#respiratory chain complex IV assembly;GO:0009060#aerobic respiration;
Pharaoh_ant_22060	LOC105205290	rNP_Ovary_up	2419.95	1.69473	0.000307214	0.00951756	727.72	1909.01	895.07	350.51	631.38	2409.64	554.58	850.03	1596.75	3401.05	401.9	665.52	1726.22	4437.75	404.37	1757.64	2715.55	2013.76	10260	9806.63	525.95	5197.92	WBGene00011587	NA	anp-1	NA	Aminopeptidase N OS=Bos taurus OX=9913 GN=ANPEP PE=2 SV=4	uncharacterized protein LOC105829585 [Monomorium pharaonis]	[Cele]GO:0016020#membrane;GO:0008233#peptidase activity;GO:0042277#peptide binding;GO:0043171#peptide catabolic process;GO:0005737#cytoplasm;GO:0070006#metalloaminopeptidase activity;GO:0046872#metal ion binding;GO:0004177#aminopeptidase activity;GO:0008237#metallopeptidase activity;GO:0016787#hydrolase activity;GO:0006508#proteolysis;GO:0016021#integral component of membrane;GO:0008270#zinc ion …
Pharaoh_ant_03752	LOC105837767	rNP_Ovary_down	1292.57	-1.3929	0.000308693	0.00953718	1619.48	675.46	2715.44	2211.02	1189.57	218.24	688.6	2206.43	3838.05	3229.18	1744.28	1230.85	462.5	463.74	553.48	953.99	403.02	628.77	354.37	997.6	355.39	1696.97	NA	NA	NA	NA	Ecdysone-induced protein 74EF isoform B OS=Drosophila melanogaster OX=7227 GN=Eip74EF PE=2 SV=2	PREDICTED: ecdysone-induced protein 74EF isoform X1 [Trachymyrmex septentrionalis] PREDICTED: ecdysone-induced protein 74EF isoform X1 [Trachymyrmex septentrionalis] PREDICTED: ecdysone-induced protein 74EF isoform X1 [Trachymyrmex septentrionalis]	[Unip]GO:0005634#nucleus;GO:0003700#DNA-binding transcription factor activity;GO:0003677#DNA binding;GO:0006355#regulation of transcription, DNA-templated;GO:0043565#sequence-specific DNA binding;
Pharaoh_ant_22011	LOC105834902	rNP_Ovary_down	5906.36	-1.56816	0.000309277	0.00953718	3135.21	3346.17	34723.1	2756.08	3199.09	4215.14	7097.79	9490.28	9003.48	8724.15	11909.7	3815.01	863.11	722.23	1973.25	6793.53	1127.92	1466.74	2726.96	2094.03	2012.32	8744.73	FBgn0265487	mbl	muscleblind	muscleblind (mbl) encodes an RNA binding protein that regulates RNA metabolism at the levels of alternative splicing, transcript localization and miRNA and circRNA biogenesis. It contributes to terminal muscle, eye and neural differentiation.	Protein muscleblind OS=Drosophila melanogaster OX=7227 GN=mbl PE=2 SV=2	DNA N6-methyl adenine demethylase isoform X5 [Monomorium pharaonis]	[Dmel]GO:0006915#apoptotic process;GO:0005634#nucleus;GO:0000381#regulation of alternative mRNA splicing, via spliceosome;GO:0048471#perinuclear region of cytoplasm;GO:0010468#regulation of gene expression;GO:0003723#RNA binding;GO:0003676#nucleic acid binding;GO:0030018#Z disc;GO:0001654#eye development;GO:0005654#nucleoplasm;GO:0005737#cytoplasm;GO:0046716#muscle cell cellular homeostasis;GO:00…
Pharaoh_ant_01578	LOC105840154	rNP_Ovary_up	3094.74	0.952564	0.000309877	0.00953718	2392.07	903.01	3212.52	2485.9	2670.91	1690	2120.79	2448.81	1871	3699.05	1327.2	1223.43	3226.35	5346.31	1681	2330.9	4260.45	3668.64	5415.16	6357.37	2445.84	7307.66	ENSG00000173482	NA	PTPRM	NA	Receptor-type tyrosine-protein phosphatase T OS=Homo sapiens OX=9606 GN=PTPRT PE=1 SV=6	receptor-type tyrosine-protein phosphatase T isoform X2 [Monomorium pharaonis]	[Hsap]GO:0031290#retinal ganglion cell axon guidance;GO:0016020#membrane;GO:0097755#positive regulation of blood vessel diameter;GO:0035335#peptidyl-tyrosine dephosphorylation;GO:0010842#retina layer formation;GO:0005737#cytoplasm;GO:0016791#phosphatase activity;GO:0005887#integral component of plasma membrane;GO:0016787#hydrolase activity;GO:0005515#protein binding;GO:0005911#cell-cell junction;…
Pharaoh_ant_15326	LOC105832748	rNP_Ovary_up	9518.76	0.771599	0.000311631	0.00955927	5567.94	6346.22	3630.67	17200	7173.1	5870.01	6231.78	6655.71	9732.94	5092.9	6634.81	6297.74	16700.9	16344.4	5931.33	10815.3	12468.2	14773.1	9612.19	11425.4	11363.1	13545.2	FBgn0050085	Rif1	Rap1 interacting factor 1	Rap1 interacting factor 1 (Rif1) encodes a protein that binds protein phosphatase PP1 and is required for temporal regulation of replication initiation.	Telomere-associated protein RIF1 OS=Gallus gallus OX=9031 GN=RIF1 PE=3 SV=3	telomere-associated protein RIF1 isoform X1 [Monomorium pharaonis]	[Dmel]GO:0071807#replication fork arrest involved in DNA replication termination;GO:0000792#heterochromatin;GO:0005634#nucleus;GO:0010369#chromocenter;GO:0005720#nuclear heterochromatin;GO:0030174#regulation of DNA-dependent DNA replication initiation;GO:0001700#embryonic development via the syncytial blastoderm;GO:0000781#chromosome, telomeric region;GO:2000104#negative regulation of DNA-depende…
Pharaoh_ant_05041	LOC105836478	rNP_Ovary_up	421.32	1.85671	0.000311951	0.00955927	185.08	222.76	401.35	154.39	193.26	192.15	26.2	63.72	119.72	608.62	101.64	35.87	802.93	832.21	400.26	411.98	610.63	531.39	542.62	56.47	322.05	2453.72	FBgn0024361	Tsp2A	Tetraspanin 2A	Insufficient genetic data for FlyBase to solicit a summary.	Tetraspanin-2A OS=Drosophila melanogaster OX=7227 GN=Tsp2A PE=1 SV=1	tetraspanin-2A [Monomorium pharaonis]	[Dmel]GO:0090528#smooth septate junction assembly;GO:0061028#establishment of endothelial barrier;GO:0008347#glial cell migration;GO:0016327#apicolateral plasma membrane;GO:0016021#integral component of membrane;GO:0005920#smooth septate junction;GO:0005515#protein binding;GO:0005887#integral component of plasma membrane;
Pharaoh_ant_02743	LOC105839032	rNP_Ovary_down	46982.1	-0.769626	0.000313133	0.00957468	46282.2	31337.7	53677.4	39705	60241.4	66895.6	57710.6	60819.2	95939.4	57273.8	82025.6	42331.3	17795.2	18816.5	43829.3	38892.3	25251.2	21572.4	48166.2	55465.8	41967.1	27610.1	FBgn0053554	Nipped-A	Nipped-A	In progress.	Transformation/transcription domain-associated protein OS=Homo sapiens OX=9606 GN=TRRAP PE=1 SV=3	transformation/transcription domain-associated protein [Monomorium pharaonis] transformation/transcription domain-associated protein [Monomorium pharaonis] transformation/transcription domain-associated protein [Monomorium pharaonis]	[Dmel]GO:0043966#histone H3 acetylation;GO:0000281#mitotic cytokinesis;GO:0005700#polytene chromosome;GO:0003712#transcription coregulator activity;GO:0005634#nucleus;GO:0006355#regulation of transcription, DNA-templated;GO:0006281#DNA repair;GO:0000123#histone acetyltransferase complex;GO:0005737#cytoplasm;GO:0016301#kinase activity;GO:0005703#polytene chromosome puff;GO:0016573#histone acetylat…
Pharaoh_ant_00946	LOC105834015	rNP_Ovary_down	16273.3	-1.21133	0.000314535	0.00959672	36523.2	12211	5924.6	16481.7	19679.6	14960.3	20584.2	18711.4	42039.7	7442.25	34306.2	34419.2	8630.25	5939.65	18714.8	7026.66	7119.06	7921.57	6876.93	3242.21	25597	3661.47	NA	NA	NA	NA	Estradiol 17-beta-dehydrogenase 11 OS=Mus musculus OX=10090 GN=Hsd17b11 PE=1 SV=1	estradiol 17-beta-dehydrogenase 11 [Monomorium pharaonis]	[Unip]GO:0016020#membrane;GO:0016021#integral component of membrane;
Pharaoh_ant_17039	LOC105836660	rNP_Ovary_down	7057.55	-0.451152	0.000320419	0.00974091	9503.77	8637.27	6873.41	6514.14	7736.93	6466.7	8261.5	8838.25	9396.75	5450.82	7891.91	10919.3	5673.84	6228.96	6890.3	5739.18	5727.7	5616.87	7020.89	4150.41	6659.13	5067.97	NA	NA	NA	NA	NA	stress response protein NST1 [Monomorium pharaonis]	NA
Pharaoh_ant_13819	LOC105828828	rNP_Ovary_up	25861.5	0.629303	0.000320643	0.00974091	16991.2	18460.8	24989.8	38703.6	23187.3	18444.1	21702.3	18325.1	16542.5	18643.5	13601.4	18982.3	38544.3	39253.9	32405.8	26522.4	32156.6	36745.3	34143.8	35640.8	31603.5	13361.7	FBgn0002183	dre4	dre4	dre4 (dre4) encodes a chromatin regulator that, along with the product of Ssrp, forms the facilitates chromatin transcription (FACT) protein complex. FACT facilitates GAGA factor-directed chromatin remodeling.	FACT complex subunit spt16 OS=Drosophila melanogaster OX=7227 GN=dre4 PE=1 SV=2	FACT complex subunit spt16 isoform X1 [Monomorium pharaonis]	[Dmel]GO:0032968#positive regulation of transcription elongation from RNA polymerase II promoter;GO:0034724#DNA replication-independent nucleosome organization;GO:0006368#transcription elongation from RNA polymerase II promoter;GO:0035101#FACT complex;GO:0005634#nucleus;GO:0005730#nucleolus;GO:0031491#nucleosome binding;GO:0001672#regulation of chromatin assembly or disassembly;GO:0005703#polyten…
Pharaoh_ant_12813	LOC118645109	rNP_Ovary_up	48.9298	2.54842	0.000323218	0.00979803	0	50.9	0	40.68	22.52	3.19	20.19	21.62	0	9.46	9.35	2.47	93.7	56.04	7.47	62.09	82	80.55	44.3	239.99	122.91	107.02	NA	NA	NA	NA	NA	uncharacterized protein LOC114946195 [Nylanderia fulva]	[Unip]GO:0003676#nucleic acid binding;
Pharaoh_ant_09874	LOC105828220	rNP_Ovary_down	6809.76	-0.974875	0.000324421	0.00981338	10647.9	6300.71	5629.04	6142.25	4778.94	11547.9	8162.69	12273.1	13926	4659.29	11810.4	9328.47	2236.01	2048.3	5744.85	7297.28	3585.26	3078.94	10235.1	2046.97	3848.36	4487.02	FBgn0266670	Sec5	Secretory 5	In progress.	Exocyst complex component 2 OS=Drosophila melanogaster OX=7227 GN=Sec5 PE=2 SV=1	exocyst complex component 2 isoform X1 [Monomorium pharaonis]	[Dmel]GO:0000281#mitotic cytokinesis;GO:0007298#border follicle cell migration;GO:0005737#cytoplasm;GO:0032456#endocytic recycling;GO:0016192#vesicle-mediated transport;GO:0007269#neurotransmitter secretion;GO:0006887#exocytosis;GO:0005642#annulate lamellae;GO:0048599#oocyte development;GO:0045056#transcytosis;GO:0000145#exocyst;GO:0072659#protein localization to plasma membrane;GO:0045087#innate…
MPQPB.3176.31	LOC105840813	rNP_Ovary_down	40995.6	-0.709543	0.000340533	0.0102787	48386.8	18108.7	45013.9	54172.9	70905.4	46647.6	57277.6	64392.2	46669.8	31716.3	62062.8	52100.2	36241.2	25116.2	23147.6	49175.3	27893.5	31719.3	17496.8	20930.9	38146.4	34581.4	FBgn0035087	CG2765	-	In progress.	NA	uncharacterized protein LOC105840813 isoform X1 [Monomorium pharaonis]	[Dmel]GO:0005829#cytosol;GO:0017022#myosin binding;GO:0046890#regulation of lipid biosynthetic process;
Pharaoh_ant_10606	-	rNP_Ovary_down	2848.11	-1.63649	0.000343398	0.010343	1252.12	2409.62	14593.2	614.43	2151.18	3027.62	2228.18	2076.14	6281.9	8755.69	4551.72	1449.8	383.41	519.78	717.55	1829.1	1111.34	886.05	1677.7	1439.94	367.78	4334.14	NA	NA	NA	NA	Gag-Pol polyprotein OS=Walleye dermal sarcoma virus OX=39720 GN=gag-pol PE=1 SV=2	gag-pol polyprotein [Lasius niger]	[Unip]GO:0015074#DNA integration;GO:0006508#proteolysis;GO:0003676#nucleic acid binding;GO:0004190#aspartic-type endopeptidase activity;
Pharaoh_ant_05020	LOC105836600	rNP_Ovary_down	11148.5	-0.917604	0.000346772	0.0104224	19044	15508.6	4490.47	8497.23	14336.8	13164.4	14005.7	13018.4	15973.8	7811.21	16691.6	27646.5	4561.42	4725.66	14962.3	4999.57	5818.42	5830.87	11071.2	10644.2	8060.7	4402.94	FBgn0027950	MBD-like	Methyl-CpG binding domain protein-like	Methyl-CpG binding domain protein-like (MBD-like) encodes a protein involved in chromosome condensation and transcription repression.	Methyl-CpG-binding domain protein 2 OS=Homo sapiens OX=9606 GN=MBD2 PE=1 SV=1	methyl-CpG-binding domain protein 3 isoform X1 [Monomorium pharaonis]	[Dmel]GO:0003714#transcription corepressor activity;GO:0007275#multicellular organism development;GO:0016581#NuRD complex;GO:0005634#nucleus;GO:0005700#polytene chromosome;GO:0030261#chromosome condensation;GO:0042803#protein homodimerization activity;GO:0045892#negative regulation of transcription, DNA-templated;GO:0042826#histone deacetylase binding;GO:0008327#methyl-CpG binding;GO:0005515#prot…
Pharaoh_ant_11673	LOC105840842	rNP_Ovary_up	4567.17	1.28404	0.0003483	0.0104281	1941.98	3304.85	2816.2	8263.56	2032.97	2575.18	2531.03	2075.57	954.99	2812.92	1587.73	2276.14	12593.3	13239.7	2413.49	7389.44	11087.3	9876.42	1910.26	3816.31	1920.85	3057.6	NA	NA	NA	NA	THAP domain-containing protein 5 OS=Gallus gallus OX=9031 GN=THAP5 PE=2 SV=1	THAP domain-containing protein 1 [Monomorium pharaonis]	[Unip]GO:0003676#nucleic acid binding;GO:0003677#DNA binding;
Pharaoh_ant_03157	LOC105830779	rNP_Ovary_up	2422.99	0.921569	0.000349083	0.0104281	1850.84	2581.48	1026.06	1224.69	2405.42	2133.92	2529.74	1239.77	1165.89	1829.03	989.56	1693.5	2909.99	4727.76	1864.5	2854.17	4676.55	3216	5509.29	1416.41	1516.86	3944.3	NA	NA	NA	NA	NA	uncharacterized protein LOC105830779 [Monomorium pharaonis]	NA
Pharaoh_ant_05236	LOC105829471	rNP_Ovary_up	15993.8	0.917175	0.000349181	0.0104281	5607.2	8073.19	16443.8	30128.6	8363.61	6864.84	6574.14	9287.16	16065.6	16063.9	7116.16	6127.03	28563.5	26479.4	13319.1	20962	23733.4	24460.8	12422.2	21208.5	18537.7	25462.1	FBgn0260012	pds5	precocious dissociation of sisters 5	precocious dissociation of sisters 5 (pds5) encodes a protein that interacts with the product of wapl to form the releasin complex, which enables sister chromatid separation at mitosis by removing the cohesin ring complex from chromosomes. The product of pds5 influences gene activation and silencing through interactions with cohesin. It is also required to initiate and/or maintain sister chromati…	Sister chromatid cohesion protein PDS5 homolog B-A OS=Xenopus laevis OX=8355 GN=pds5b-a PE=1 SV=1	sister chromatid cohesion protein PDS5 homolog B-A isoform X1 [Monomorium pharaonis]	[Dmel]GO:0005700#polytene chromosome;GO:0005634#nucleus;GO:0007064#mitotic sister chromatid cohesion;GO:0061781#mitotic cohesin unloading;GO:0006281#DNA repair;GO:0007062#sister chromatid cohesion;GO:0030717#oocyte karyosome formation;GO:0007059#chromosome segregation;GO:0000785#chromatin;
Pharaoh_ant_05590	-	rNP_Ovary_down	627.472	-1.82066	0.000350134	0.0104345	600.12	771.27	36.94	212.29	597.6	1462.71	829.07	963.25	723.9	2735.66	1788.68	447.81	72.21	93.87	238.81	583.8	202.38	165.91	562	508.21	146.73	61.15	NA	NA	NA	NA	NA	uncharacterized protein LOC105828278, partial [Monomorium pharaonis]	NA
Pharaoh_ant_02039	LOC105840913	rNP_Ovary_up	6791.88	0.976584	0.000354994	0.0105349	3951.26	5431.83	1481.15	12194.8	4760.18	4912.43	3631.16	3801.8	1690.02	5371.98	4811.09	4568.37	14422.7	14080.3	4923.41	8791.72	10951.2	12021.2	9003.13	5025.66	6357.09	7238.86	NA	NA	NA	NA	NA	uncharacterized protein LOC105840913 isoform X1 [Monomorium pharaonis]	NA
Pharaoh_ant_13230	LOC105833149	rNP_Ovary_up	6558.87	0.825005	0.000355001	0.0105349	2860.39	4068.93	9558.63	10592.5	4599.75	4189.59	4065.45	3378.49	2646.4	4698.71	4078.56	3541.63	11415.6	12881	5022.44	7605.38	10105	9681.05	6937.83	6738.53	8688.6	6940.75	FBgn0003416	sl	small wing	small wing (sl) encodes a phosphatidylinositol-specific phospholiase type C that is required as a general modulator for growth downstream of the insulin pathway, and interacts with the Ras-MAPK pathway.	1-phosphatidylinositol 4,5-bisphosphate phosphodiesterase gamma-1 OS=Mus musculus OX=10090 GN=Plcg1 PE=1 SV=2	1-phosphatidylinositol 4,5-bisphosphate phosphodiesterase gamma-1 isoform X2 [Monomorium pharaonis]	[Dmel]GO:0045596#negative regulation of cell differentiation;GO:0007298#border follicle cell migration;GO:0004435#phosphatidylinositol phospholipase C activity;GO:0070373#negative regulation of ERK1 and ERK2 cascade;GO:0045873#negative regulation of sevenless signaling pathway;GO:0010634#positive regulation of epithelial cell migration;GO:0030307#positive regulation of cell growth;GO:0009395#phos…
Pharaoh_ant_00859	LOC105829909	rNP_Ovary_down	2912.54	-1.22824	0.000359003	0.0106207	7246.31	1407.81	2832.99	4254.61	2397.91	1374.89	4704.65	2222.36	4729.7	10408.1	3714.05	1964.41	1684.96	1310.66	1802.83	1715.86	1872.01	1317.06	2109.59	254.11	1601.66	3149.33	FBgn0260004	Snmp1	Sensory neuron membrane protein 1	Sensory neuron membrane protein 1 (Snmp1) encodes a member of the CD36 family of lipoprotein receptors. It is expressed in a subset of olfactory neurons. It is required for a normal olfactory response to the male-specific pheromone 11-cis vaccenyl acetate.	Sensory neuron membrane protein 1 OS=Apis mellifera OX=7460 PE=3 SV=1	sensory neuron membrane protein 1 isoform X1 [Monomorium pharaonis]	[Dmel]GO:0050911#detection of chemical stimulus involved in sensory perception of smell;GO:0035073#pupariation;GO:0016020#membrane;GO:0030425#dendrite;GO:0005929#cilium;GO:0043025#neuronal cell body;GO:0055088#lipid homeostasis;GO:0019236#response to pheromone;GO:0007166#cell surface receptor signaling pathway;GO:0071444#cellular response to pheromone;
Pharaoh_ant_04519	LOC108777399	rNP_Ovary_down	1638.48	-2.18363	0.000359519	0.0106207	294.45	3380.3	10253.9	251.93	445.62	1098.1	445.46	752.74	79.35	10510.6	2322.59	617.28	299.17	220.66	343.45	1073.49	610.63	384.72	642.29	258.81	285.84	1475.29	NA	NA	NA	NA	NA	PREDICTED: uncharacterized protein LOC108777399 [Cyphomyrmex costatus]	[Unip]GO:0003676#nucleic acid binding;GO:0015074#DNA integration;
Pharaoh_ant_16910	LOC105832341	rNP_Ovary_up	7125.71	0.909386	0.000360584	0.0106207	4198.04	4907.87	10405	3208.3	5157.95	6581.67	3853.68	4467.49	4330.16	4372.32	5543.62	4071.08	5223.37	11358.1	4505.96	6369.06	6360.14	7449.69	19731	16521.6	4787.83	13361.7	FBgn0259227	CG42327	-	Insufficient genetic data for FlyBase to solicit a summary.	Receptor-type tyrosine-protein phosphatase zeta OS=Mus musculus OX=10090 GN=Ptprz1 PE=1 SV=1	mucin-4 [Monomorium pharaonis]	[Dmel]GO:0004725#protein tyrosine phosphatase activity;GO:0005575#cellular_component;GO:0006470#protein dephosphorylation;
MPGPB.5246.1	LOC118646108	rNP_Ovary_up	1520.88	1.27846	0.000360906	0.0106207	402.42	1339.54	723.78	835.59	1061.05	1173.15	908.97	759.56	47.33	2483.38	574.81	764.49	2483.59	2846.18	1555.8	1598.32	2542.83	2350.38	2707.58	2785.76	1534.96	1979.79	NA	NA	NA	NA	NA	PREDICTED: uncharacterized protein LOC105564534 [Vollenhovia emeryi]	NA
Pharaoh_ant_02171	LOC112552816	rNP_Ovary_down	37.0623	-2.78059	0.0003649	0.0107159	15.42	71.86	13.43	6.78	8.44	22.36	19.76	9.1	241.53	280.66	37.39	6.19	5.16	11.91	9.72	16.79	25.3	12.62	0	0	0.95	0	NA	NA	NA	NA	NA	uncharacterized protein LOC105831826 [Monomorium pharaonis]	NA
Pharaoh_ant_22183	LOC118647052	rNP_Ovary_down	17282.7	-1.0332	0.000366933	0.0107532	35135.1	23537.5	15065.1	11486.5	24064.5	20023.9	24525.5	21811.7	15261	8211.71	24562.5	46524.9	8513.34	8259.75	16798.8	6226.53	7355.46	9386.5	25450.7	7712.61	17126.6	3179.9	FBgn0010226	GstS1	Glutathione S transferase S1	In progress.	Glutathione S-transferase OS=Blattella germanica OX=6973 PE=1 SV=3	uncharacterized protein LOC105830844 [Monomorium pharaonis]	[Dmel]GO:0004364#glutathione transferase activity;GO:0005737#cytoplasm;GO:0006749#glutathione metabolic process;GO:0004602#glutathione peroxidase activity;GO:0004667#prostaglandin-D synthase activity;
Pharaoh_ant_20029	LOC105834157	rNP_Ovary_down	46117.1	-1.09883	0.000370238	0.0108276	84197.7	35922.8	25238.3	88789.3	39293.5	50908	66928.8	75417.6	92951.9	21153.7	75917.8	73701.3	31225	20671.4	52427.5	27387.3	22744.2	37687.9	16090.5	10912.5	58749.7	6260.43	NA	NA	NA	NA	NA	uncharacterized protein LOC105834157 [Monomorium pharaonis]	NA
Pharaoh_ant_00583	LOC105838805	rNP_Ovary_down	680.049	-2.35578	0.000384499	0.0112213	120.58	317.97	3303.2	99.62	22.52	259.22	290.39	141.1	3842.23	3760.55	468.49	247.41	197.72	146.41	176.02	333.1	503.33	221.21	113.51	75.29	282.98	38.22	FBgn0038452	CG14905	-	Insufficient genetic data for FlyBase to solicit a summary.	Coiled-coil domain-containing protein 63 OS=Bos taurus OX=9913 GN=CCDC63 PE=2 SV=1	coiled-coil domain-containing protein 63 [Monomorium pharaonis]	[Dmel]GO:0003341#cilium movement;GO:0036158#outer dynein arm assembly;GO:0005930#axoneme;
Pharaoh_ant_14116	LOC105837475	rNP_Ovary_up	4353.23	1.00001	0.000385782	0.0112355	3285.24	3559.94	7823.9	2212.59	3029.29	2701.33	2473.04	2480.67	2548.26	1319.74	1810.88	2659.62	4864.89	6907.06	3907.63	5336.19	6765.77	6626.76	6710.82	2719.88	2344.84	13682.8	FBgn0262599	SmydA-3	SET and MYND domain containing, arthropod-specific, member 3	Insufficient genetic data for FlyBase to solicit a summary.	SET domain-containing protein SmydA-8, isoform B OS=Drosophila melanogaster OX=7227 GN=SmydA-8 PE=3 SV=2	SET domain-containing protein SmydA-8 [Monomorium pharaonis]	NA
Pharaoh_ant_10029	LOC105831993	rNP_Ovary_down	7534.06	-0.890528	0.000386924	0.0112455	10688.6	7116.89	20188.7	5802.69	6611.15	9986.15	7858.13	6899.23	14214.8	3290.67	10048.6	11655.3	4041.32	4081.19	9970.51	3921.4	3839.98	4166.97	6021.46	5915.04	6839.21	2591.31	FBgn0052687	CG32687	-	Insufficient genetic data for FlyBase to solicit a summary.	Leucine-rich repeat-containing protein 58 OS=Xenopus laevis OX=8355 GN=lrrc58 PE=2 SV=1	leucine-rich repeat-containing protein 58 [Monomorium pharaonis]	[Dmel]GO:0007165#signal transduction;
Pharaoh_ant_00153	LOC105835453	rNP_Ovary_up	1399.81	1.99713	0.000389648	0.0113014	269.21	634.74	913.54	389.11	1360.32	600.41	329.48	517.19	296.52	1174.68	21.03	608.62	1362.58	1480.88	163.32	703.29	2016.82	1028.52	3684.86	12201.8	274.41	764.4	NA	NA	NA	NA	Pheromone-binding protein Gp-9 OS=Solenopsis nigella gensterblumi OX=310432 GN=Gp-9 PE=3 SV=1	uncharacterized protein LOC105835453 isoform X1 [Monomorium pharaonis]	[Unip]GO:0035176#social behavior;GO:0005615#extracellular space;GO:0005549#odorant binding;
Pharaoh_ant_05717	LOC105837347	rNP_Ovary_down	4182.2	-1.45849	0.00039231	0.0113552	10402.5	3061.13	3538.3	3105.03	8463.06	2383.56	12293	1125.41	1483.99	2152.26	19003.7	3592.35	1874.95	2745.31	1345.4	1642.83	2657.11	1850.25	4930.68	2381.07	1502.57	473.93	ENSG00000164181	NA	ELOVL7	NA	Elongation of very long chain fatty acids protein AAEL008004 OS=Aedes aegypti OX=7159 GN=AAEL008004 PE=2 SV=2	elongation of very long chain fatty acids protein AAEL008004 [Monomorium pharaonis] elongation of very long chain fatty acids protein AAEL008004 [Monomorium pharaonis] elongation of very long chain fatty acids protein AAEL008004 [Monomorium pharaonis] elongation of very long chain fatty acids protein AAEL008004 [Monomorium pharaonis] elongation of very long chain fatty acids protein AAEL008004 [M…	[Hsap]GO:0016020#membrane;GO:0005783#endoplasmic reticulum;GO:0005515#protein binding;GO:0006636#unsaturated fatty acid biosynthetic process;GO:0102756#very-long-chain 3-ketoacyl-CoA synthase activity;GO:0006631#fatty acid metabolic process;GO:0016021#integral component of membrane;GO:0035338#long-chain fatty-acyl-CoA biosynthetic process;GO:0006633#fatty acid biosynthetic process;GO:0034625#fatt…
Pharaoh_ant_13425	LOC113562666	rNP_Ovary_down	414.982	-2.26996	0.000396073	0.0114407	136.01	515.58	1635.65	51.64	43.15	221.43	103.1	237.83	735.73	3459.39	366.85	284.52	95.42	100.87	152.48	265.54	271.29	102.79	99.67	145.88	104.81	0	NA	NA	NA	NA	NA	PREDICTED: uncharacterized protein LOC105555726 [Vollenhovia emeryi]	[Unip]GO:0003964#RNA-directed DNA polymerase activity;GO:0006278#RNA-dependent DNA biosynthetic process;
Pharaoh_ant_11775	LOC105832356	rNP_Ovary_down	33474.6	-1.01337	0.000399758	0.0115235	33097.7	18918.9	89738.9	37505	28744.9	39815.2	45275.4	46289.6	37687.9	52576.7	63052.3	28533.4	9865.6	8806.15	21114.9	46760.8	11179.7	14629.5	12272.7	18860.4	25759	45955.7	FBgn0001316	klar	klarsicht	klarsicht (klar) encodes a member of the Nesprin family that links microtubule motors and various cellular structures. It controls the migration and positioning of nuclei in photoreceptors and muscles. It also regulates the motion of RNP granules in oocytes and lipid droplets in embryos.	A-kinase anchor protein 6 OS=Rattus norvegicus OX=10116 GN=Akap6 PE=1 SV=1	uncharacterized protein LOC105832356 [Monomorium pharaonis]	[Dmel]GO:0005737#cytoplasm;GO:0031887#lipid droplet transport along microtubule;GO:0016021#integral component of membrane;GO:0035239#tube morphogenesis;GO:0035149#lumen formation, open tracheal system;GO:0019894#kinesin binding;GO:0005881#cytoplasmic microtubule;GO:0034453#microtubule anchoring;GO:0060361#flight;GO:0005811#lipid droplet;GO:0032386#regulation of intracellular transport;GO:0005635#…
Pharaoh_ant_12622	LOC105837946	rNP_Ovary_up	11476.8	0.850035	0.00040141	0.0115327	6033.45	7339.05	6451.91	22545.2	9505.34	6594.44	8138.21	7104.05	6806.73	4474.81	6093.89	9823.29	21126.5	23558.9	8659.87	14881.2	16618.7	21214.2	11793.8	10314.9	8207.43	15203.9	FBgn0030061	CG1785	-	Insufficient genetic data for FlyBase to solicit a summary.	Ribosome biogenesis protein NOP53 OS=Drosophila melanogaster OX=7227 GN=CG1785 PE=2 SV=1	ribosome biogenesis protein NOP53 [Monomorium pharaonis]	[Dmel]GO:0006364#rRNA processing;GO:0005730#nucleolus;GO:0008097#5S rRNA binding;GO:0000027#ribosomal large subunit assembly;GO:0005654#nucleoplasm;
Pharaoh_ant_18469	LOC105836325	rNP_Ovary_down	6190.83	-2.4648	0.000401913	0.0115327	2696.33	17301.5	9787.01	13397.6	8297	459.89	15747.6	24289	529.7	7305.08	5910.46	12621.5	694.62	281.61	294.49	10141.7	239.89	159.3	110.74	399.98	5028.89	504.5	NA	NA	NA	NA	Putative fatty acyl-CoA reductase CG5065 OS=Drosophila melanogaster OX=7227 GN=CG5065 PE=3 SV=1	fatty acyl-CoA reductase wat [Solenopsis invicta]	[Unip]GO:0016020#membrane;GO:0016491#oxidoreductase activity;GO:0055114#oxidation-reduction process;GO:0080019#fatty-acyl-CoA reductase (alcohol-forming) activity;GO:0016021#integral component of membrane;GO:0102965#alcohol-forming fatty acyl-CoA reductase activity;GO:0006629#lipid metabolic process;
Pharaoh_ant_22047	LOC105833514	rNP_Ovary_up	13060.4	0.755445	0.000402532	0.0115327	7212.66	8291.76	9741.67	7079.55	18016.2	10231.5	9706.57	7842.57	13211.8	6407.91	10157.3	11464.8	11940	16823.5	15119.6	11762.6	11538.3	12124.6	25099.1	36624.3	11607	15326.2	NA	NA	NA	NA	Protein artichoke OS=Drosophila melanogaster OX=7227 GN=atk PE=1 SV=2	toll-like receptor 3 [Monomorium pharaonis]	NA
Pharaoh_ant_13976	LOC105831222	rNP_Ovary_up	8856.44	0.797553	0.000404691	0.0115711	6677.04	5047.39	5182.35	12561.5	7579.32	6976.62	7468.94	7177.45	4797.21	2760.89	6294.84	7056.04	13435.8	13302.7	13000.3	9377.47	9437.71	11904.6	8219.64	20460.3	12294	3829.64	ENSG00000137103	NA	TMEM8B	NA	Post-GPI attachment to proteins factor 6 OS=Mus musculus OX=10090 GN=Tmem8a PE=2 SV=1	post-GPI attachment to proteins factor 6 isoform X1 [Monomorium pharaonis]	[Hsap]GO:0016020#membrane;GO:0005783#endoplasmic reticulum;GO:0005634#nucleus;GO:0007346#regulation of mitotic cell cycle;GO:0040008#regulation of growth;GO:0005737#cytoplasm;GO:0007160#cell-matrix adhesion;GO:0009986#cell surface;GO:0007155#cell adhesion;GO:0005515#protein binding;GO:0016021#integral component of membrane;GO:0005739#mitochondrion;GO:0005886#plasma membrane;
Pharaoh_ant_12799	LOC108728851	rNP_Ovary_up	105.858	2.30069	0.000406186	0.0115903	14.02	27.55	13.43	12.52	35.65	12.24	13.32	44.95	61.95	141.91	25.7	49.48	40.4	30.82	41.11	36.71	41.87	25.25	647.83	221.17	49.55	741.47	NA	NA	NA	NA	Gag-Pol polyprotein OS=Walleye dermal sarcoma virus OX=39720 GN=gag-pol PE=1 SV=2	krab-a domain-containing protein [Lasius niger]	[Unip]GO:0003676#nucleic acid binding;GO:0015074#DNA integration;
Pharaoh_ant_13770	LOC105839232	rNP_Ovary_down	33804.2	-0.44574	0.000411325	0.0117077	43850.8	25632.2	36891.1	40167.2	35900.2	42485.7	40348.7	37904.8	54187.9	31664.3	40389.5	32005.8	28430.2	26164.8	38139.4	30836.6	26041.6	27551.2	24155.1	22022.6	35554.7	23367.7	FBgn0036180	Duba	Deubiquitinating enzyme A	Deubiquitinating enzyme A (Duba) encodes a de-ubiquitylating enzyme of the OTU-family that cleaves preferentially K11- and K63-linked poly-ubiquitin chains. Its catalytic activity is required for spermatogenesis.	OTU domain-containing protein 5 OS=Mus musculus OX=10090 GN=Otud5 PE=1 SV=2	OTU domain-containing protein 5-B isoform X1 [Monomorium pharaonis]	[Dmel]GO:0004843#thiol-dependent ubiquitin-specific protease activity;GO:0061578#Lys63-specific deubiquitinase activity;GO:0007291#sperm individualization;GO:0005575#cellular_component;GO:0016579#protein deubiquitination;
Pharaoh_ant_11615	LOC105840561	rNP_Ovary_down	5323.32	-0.784323	0.000411964	0.0117077	9160.24	4934.82	3672.65	6505.8	5423.45	6953.2	7336.63	6125.44	8910.2	3311.17	8270.44	8337.61	3189.39	2880.51	7576.08	3330.58	2796.68	3291.14	2444.58	3538.67	6517.16	2606.6	ENSG00000108423	NA	TUBD1	NA	Tubulin delta chain OS=Homo sapiens OX=9606 GN=TUBD1 PE=2 SV=2	tubulin delta chain [Monomorium pharaonis]	[Hsap]GO:0016020#membrane;GO:0005929#cilium;GO:0000278#mitotic cell cycle;GO:0042995#cell projection;GO:0005874#microtubule;GO:0005737#cytoplasm;GO:0005829#cytosol;GO:0000166#nucleotide binding;GO:0016021#integral component of membrane;GO:0007017#microtubule-based process;GO:0005856#cytoskeleton;GO:0005634#nucleus;GO:0005654#nucleoplasm;GO:0000226#microtubule cytoskeleton organization;GO:0030030#…
Pharaoh_ant_06325	LOC105831649	rNP_Ovary_up	15117.6	0.800209	0.000415131	0.011774	10513.3	11785.2	11859.3	24417.2	12154.7	10709	10150.8	11152.8	5916.47	8358.34	6893.01	11787.7	26237.2	29513.3	10842.4	21435.3	25879.3	23700.4	20680.6	18385.1	12441.7	7773.94	FBgn0032698	CG10336	-	In progress.	Protein TIPIN homolog OS=Drosophila melanogaster OX=7227 GN=CG10336 PE=2 SV=2	protein TIPIN homolog [Monomorium pharaonis]	[Dmel]GO:0043111#replication fork arrest;GO:0005634#nucleus;GO:0000076#DNA replication checkpoint;GO:0044770#cell cycle phase transition;GO:0000790#nuclear chromatin;GO:0003677#DNA binding;GO:0031298#replication fork protection complex;GO:0008284#positive regulation of cell population proliferation;GO:0048478#replication fork protection;GO:0031573#intra-S DNA damage checkpoint;
Pharaoh_ant_16510	LOC109860421	rNP_Ovary_up	362.476	1.86972	0.000416958	0.0118021	42.06	175.45	87.32	467.34	198.89	330.01	184.72	126.88	20.88	115.1	18.69	200.4	716.97	830.11	48.58	747.03	871.45	871.63	257.47	291.75	133.39	1238.33	NA	NA	NA	NA	NA	uncharacterized protein LOC112467653 [Temnothorax curvispinosus]	NA
Pharaoh_ant_02884	LOC105828687	rNP_Ovary_down	20620.6	-0.617447	0.000418396	0.0118191	32557.9	26075.9	12386.6	22969.8	21061.5	22487.9	26527.3	24883	24678.6	15822.7	23346.3	41188.3	13630.1	13059.7	27747	13683.1	15754.2	15983.2	15008	11637.1	18206.1	14959.3	FBgn0037878	CG6693	-	Insufficient genetic data for FlyBase to solicit a summary.	J domain-containing protein CG6693 OS=Drosophila melanogaster OX=7227 GN=CG6693 PE=1 SV=1	hypothetical protein ALC60_02620 [Trachymyrmex zeteki]	[Dmel]GO:0031072#heat shock protein binding;GO:0005737#cytoplasm;GO:0008150#biological_process;GO:0005634#nucleus;
Pharaoh_ant_02561	LOC105831859	rNP_Ovary_down	3762.67	-1.43843	0.000427904	0.0120635	2722.97	3515.03	22004	1537.13	1315.29	2441.58	1948.1	1617.56	6569.37	12848.9	4771.37	2013.89	1360.86	1742.18	1757.61	2112.22	2129.35	1586.96	1218.14	3326.91	1395.85	2843.57	WBGene00011923	NA	chhy-1	NA	Hyaluronidase OS=Apis mellifera OX=7460 PE=1 SV=1	hyaluronidase [Monomorium pharaonis]	[Cele]GO:0008152#metabolic process;GO:0003824#catalytic activity;GO:0004415#hyalurononglucosaminidase activity;GO:0016798#hydrolase activity, acting on glycosyl bonds;GO:0016787#hydrolase activity;GO:0005975#carbohydrate metabolic process;GO:0030207#chondroitin sulfate catabolic process;GO:0015929#hexosaminidase activity;
Pharaoh_ant_08332	LOC105836987	rNP_Ovary_up	2047.43	0.966365	0.000436768	0.0122852	1182.01	1543.74	1526.49	3042.96	1369.7	1363.71	1651.27	1184.58	943.15	821.49	1046.8	1465.89	3607.19	4148.44	1613.36	2553.09	3430.86	3100.58	3078.56	4122.17	1643.58	603.88	ENSG00000221944	NA	TIGD1	NA	Tigger transposable element-derived protein 1 OS=Homo sapiens OX=9606 GN=TIGD1 PE=1 SV=1	uncharacterized protein LOC105841109 [Monomorium pharaonis]	[Hsap]GO:0005634#nucleus;GO:0003677#DNA binding;GO:0003676#nucleic acid binding;
Pharaoh_ant_12611	LOC105196884	rNP_Ovary_up	42.3292	2.58437	0.000437513	0.0122852	8.41	20.96	6.72	58.42	12.2	6.39	3.87	14.22	4.18	3.15	0	12.37	28.37	25.22	23.17	47.25	24.43	36.07	0	334.1	17.15	244.61	NA	NA	NA	NA	NA	hypothetical protein ALC62_12436 [Cyphomyrmex costatus]	[Unip]GO:0046983#protein dimerization activity;
Pharaoh_ant_18030	LOC105830731	rNP_Ovary_down	50068.8	-1.07838	0.000448881	0.0125794	68527.3	43564.8	54900	22682.4	37957.6	87790.4	80909.6	75621.2	122921	37581.8	95426.1	61918.5	11201.5	12362	34307.6	29812.3	14467.5	14868.1	63265.5	70538.1	28831.8	32058.9	WBGene00009164	NA	hrdl-1	NA	E3 ubiquitin-protein ligase AMFR OS=Homo sapiens OX=9606 GN=AMFR PE=1 SV=2	E3 ubiquitin-protein ligase AMFR [Monomorium pharaonis]	[Cele]GO:0070936#protein K48-linked ubiquitination;GO:0016020#membrane;GO:0005783#endoplasmic reticulum;GO:0016567#protein ubiquitination;GO:0003674#molecular_function;GO:0005515#protein binding;GO:0006511#ubiquitin-dependent protein catabolic process;GO:0005829#cytosol;GO:0016021#integral component of membrane;GO:0030968#endoplasmic reticulum unfolded protein response;GO:0005575#cellular_compone…
Pharaoh_ant_15430	LOC105840681	rNP_Ovary_up	21.1322	4.04826	0.000455579	0.0127418	0	9.58	0	15.13	0.94	1.6	0	0	0	3.15	0	0	36.97	42.73	0.75	44.91	98.57	57.71	0	0	0	152.88	NA	NA	NA	NA	NA	uncharacterized protein LOC105840681 [Monomorium pharaonis]	NA
Pharaoh_ant_09554	LOC105827878	rNP_Ovary_down	12215.7	-1.13264	0.000457232	0.0127627	9304.67	6773.77	42676.3	10656.1	7584.95	13837.2	13779.8	15841.6	22287.7	19507.5	21327.4	11133.3	5591.31	4565.24	4363.57	13558.2	5880.36	6903.27	1735.84	6790.29	5008.88	19637.4	FBgn0085478	Zdhhc8	Zinc finger DHHC-type containing 8	In progress.	Palmitoyltransferase ZDHHC5 OS=Bos taurus OX=9913 GN=ZDHHC5 PE=3 SV=1	Palmitoyltransferase [Temnothorax longispinosus]	[Dmel]GO:0016409#palmitoyltransferase activity;GO:0018345#protein palmitoylation;
Pharaoh_ant_03597	LOC105840724	rNP_Ovary_down	399.843	-2.66469	0.000472711	0.0131505	35.05	584.44	1351.84	48.51	53.47	17.57	38.23	84.21	2259.4	2745.12	518.73	35.87	47.28	58.84	208.54	171.04	156.15	58.31	19.38	9.41	35.25	259.9	NA	NA	NA	NA	Matrix metalloproteinase-24 OS=Rattus norvegicus OX=10116 GN=Mmp24 PE=1 SV=1	72 kDa type IV collagenase-like, partial [Monomorium pharaonis]	[Unip]GO:0016787#hydrolase activity;GO:0008270#zinc ion binding;GO:0006508#proteolysis;GO:0008237#metallopeptidase activity;GO:0008233#peptidase activity;GO:0046872#metal ion binding;GO:0004222#metalloendopeptidase activity;GO:0031012#extracellular matrix;
Pharaoh_ant_12754	LOC112466659	rNP_Ovary_up	9.88846	2.57307	0.000472994	0.0131505	2.8	0	0	2.61	3.75	5.32	9.45	6.83	0	3.15	2.34	0	15.47	14.01	65.4	17.96	25.3	24.04	0	0	3.81	15.29	NA	NA	NA	NA	NA	uncharacterized protein LOC112467653 [Temnothorax curvispinosus]	NA
Pharaoh_ant_09256	LOC118645409	rNP_Ovary_up	2.87901	3.85816	0.000478468	0.0132765	2.8	0	0	0	0	1.06	0	0	0	0	0	0	0.86	1.4	0.75	1.17	0	1.8	0	0	7.62	45.86	NA	NA	NA	NA	Protein ANTAGONIST OF LIKE HETEROCHROMATIN PROTEIN 1 OS=Arabidopsis thaliana OX=3702 GN=ALP1 PE=1 SV=1	uncharacterized protein LOC112457233 [Temnothorax curvispinosus]	NA
Pharaoh_ant_05434	LOC108759819	rNP_Ovary_down	173.196	-4.35305	0.00048328	0.0133762	0	189.82	2082.34	3.13	0	107.52	0	1.14	1.39	979.16	269.88	29.69	12.04	8.41	9.34	52.72	44.49	19.24	0	0	0	0	NA	NA	NA	NA	NA	uncharacterized protein LOC105831826 [Monomorium pharaonis]	NA
Pharaoh_ant_03960	LOC105836671	rNP_Ovary_down	12267.6	-1.07756	0.000483956	0.0133762	27857.9	22161.5	6990.96	6850.05	16023.6	17774	17269.2	15670.9	9994.66	3752.66	13690.2	35453.4	4915.61	5493.42	11368.6	5183.89	5779.17	6201.16	15008	11284.2	8587.6	2576.03	FBgn0040650	CG15456	-	Insufficient genetic data for FlyBase to solicit a summary.	Migration and invasion enhancer 1 OS=Mus musculus OX=10090 GN=Mien1 PE=1 SV=1	migration and invasion enhancer 1 isoform X2 [Monomorium pharaonis] migration and invasion enhancer 1 isoform X2 [Monomorium pharaonis]	[Dmel]GO:0005829#cytosol;GO:0010269#response to selenium ion;GO:0051491#positive regulation of filopodium assembly;GO:0043066#negative regulation of apoptotic process;
Pharaoh_ant_10878	LOC105829957	rNP_Ovary_up	4454.65	0.83324	0.000486636	0.0133971	2599.59	1869.49	3123.51	7304.35	3442.07	3346.46	3488.11	3740.35	3300.69	2075	2118.14	3045.58	8238.24	8454.49	6173.5	5733.32	6141.18	6760.81	3892.5	5712.69	5768.26	1674.03	FBgn0001612	Grip91	Gamma-tubulin ring protein 91	Gamma-tubulin ring protein 91 (Grip91) encodes a gamma-tubulin binding protein involved in male meiotic division and the organization of the meiotic spindle.	Gamma-tubulin complex component 3 OS=Homo sapiens OX=9606 GN=TUBGCP3 PE=1 SV=2	Gamma-tubulin complex component 3 like protein, partial [Atta colombica]	[Dmel]GO:0000278#mitotic cell cycle;GO:0072686#mitotic spindle;GO:0007140#male meiotic nuclear division;GO:0000212#meiotic spindle organization;GO:0000930#gamma-tubulin complex;GO:0008275#gamma-tubulin small complex;GO:0051225#spindle assembly;GO:0051011#microtubule minus-end binding;GO:0051415#microtubule nucleation by interphase microtubule organizing center;GO:0000922#spindle pole;GO:0043015#g…
Pharaoh_ant_05191	LOC105832347	rNP_Ovary_down	20653.3	-0.625711	0.000487422	0.0133971	35111.2	19789	24061.1	19902.8	20475.1	22672	28454.3	22931.4	31862.6	11753.1	21873	36147.4	12316.5	12892.2	19822.9	14158	13048.3	13956.8	27900.8	15749.9	17568.7	11924.6	ENSG00000213523	NA	SRA1	NA	Steroid receptor RNA activator 1 OS=Mus musculus OX=10090 GN=Sra1 PE=1 SV=3	steroid receptor RNA activator 1 [Monomorium pharaonis] steroid receptor RNA activator 1 [Monomorium pharaonis] steroid receptor RNA activator 1 [Monomorium pharaonis] steroid receptor RNA activator 1 [Monomorium pharaonis]	[Hsap]GO:0031252#cell leading edge;GO:0003677#DNA binding;GO:0007346#regulation of mitotic cell cycle;GO:0005737#cytoplasm;GO:0006357#regulation of transcription by RNA polymerase II;GO:0005515#protein binding;GO:0005667#transcription regulator complex;GO:0005829#cytosol;GO:0005886#plasma membrane;GO:1903508#positive regulation of nucleic acid-templated transcription;GO:0031209#SCAR complex;GO:00…
Pharaoh_ant_08160	LOC105837018	rNP_Ovary_up	10270.2	0.603427	0.000487564	0.0133971	9001.8	8910.33	8776.07	7412.32	8678.83	7588.22	7654.08	7414.71	10674.7	8041.42	9089.43	6437.53	10274.8	10900	11600.3	6943.48	9773.55	9165.89	17137	26107.1	12087.2	12276.2	FBgn0024234	gbb	glass bottom boat	glass bottom boat (gbb) encodes a BMP ligand in the TGF-beta/BMP family of dimeric signaling molecules. It binds to a receptor complex to transduce signal through phosphorylation of the product of Mad. It contributes to maintain stem cell populations, control cell fate specification, proliferation, synapse growth and neuropeptide release.	Protein 60A OS=Drosophila melanogaster OX=7227 GN=gbb PE=1 SV=1	protein 60A [Monomorium pharaonis]	[Dmel]GO:0007391#dorsal closure;GO:0031045#dense core granule;GO:0050806#positive regulation of synaptic transmission;GO:0046928#regulation of neurotransmitter secretion;GO:0005160#transforming growth factor beta receptor binding;GO:0007504#larval fat body development;GO:0008586#imaginal disc-derived wing vein morphogenesis;GO:0005615#extracellular space;GO:0045464#R8 cell fate specification;GO:0…
Pharaoh_ant_17132	LOC105839254	rNP_Ovary_down	3475.67	-1.76896	0.00048975	0.0134133	1981.24	3177.9	8606.46	2890.65	1275.88	1619.2	2037.88	5317.52	10326.7	17506.6	5426.79	1254.35	941.34	626.96	485.09	2794.81	1313.72	1222.08	260.24	183.52	733.66	6482.11	FBgn0000287	salr	spalt-related	spalt-related (salr) encodes a zinc finger transcriptional repressor that, together with the product of salm, mediates most dpp functions during development of the central part of the wing. It is repressed by the product of Ubx during haltere development.	Homeotic protein spalt-major OS=Drosophila melanogaster OX=7227 GN=salm PE=1 SV=3	homeotic protein spalt-major isoform X1 [Monomorium pharaonis]	[Dmel]GO:0006357#regulation of transcription by RNA polymerase II;GO:0008586#imaginal disc-derived wing vein morphogenesis;GO:0005634#nucleus;GO:0007605#sensory perception of sound;GO:0000981#DNA-binding transcription factor activity, RNA polymerase II-specific;GO:0007423#sensory organ development;GO:0008584#male gonad development;GO:0000977#RNA polymerase II transcription regulatory region seque…
Pharaoh_ant_15717	LOC105200225	rNP_Ovary_up	1272.04	1.1949	0.000490057	0.0134133	1044.6	1219.18	646.53	1175.14	682.04	912.33	1411.57	755.01	613.92	250.7	170.57	744.69	2447.49	3742.14	847.23	1817.39	2436.41	2268.03	1043.72	564.68	1632.15	1559.37	NA	NA	NA	NA	NA	uncharacterized protein LOC105829747 [Monomorium pharaonis]	NA
MPGPB.1825.1	LOC118644275	rNP_Ovary_up	239.546	1.23882	0.000495041	0.0135234	131.8	117.37	53.74	418.84	119.15	86.76	164.1	224.74	214.39	85.14	58.42	100.2	490.87	488.96	371.48	276.47	425.7	325.21	157.8	414.1	284.89	259.9	NA	NA	NA	NA	NA	uncharacterized protein LOC108916773 isoform X1 [Anoplophora glabripennis]	NA
Pharaoh_ant_17457	LOC114255078	rNP_Ovary_down	6164.8	-2.29097	0.000497606	0.0135672	5280.5	3594.07	350.98	26911.5	40452.1	3330.49	3680.13	6068.54	3648.03	4753.9	13164.5	4666.09	3958.79	2215.72	1541.23	4501.69	2197.39	2134.58	22.15	61.17	2977.5	114.66	WBGene00003813	NA	nrf-6	NA	Nose resistant to fluoxetine protein 6 OS=Caenorhabditis elegans OX=6239 GN=nrf-6 PE=1 SV=3	nose resistant to fluoxetine protein 6 [Solenopsis invicta] nose resistant to fluoxetine protein 6 [Solenopsis invicta]	[Cele]GO:0008289#lipid binding;GO:0016020#membrane;GO:0006869#lipid transport;GO:0007275#multicellular organism development;GO:0016021#integral component of membrane;GO:0016747#transferase activity, transferring acyl groups other than amino-acyl groups;
Pharaoh_ant_09609	LOC105832245	rNP_Ovary_up	7097.02	0.627294	0.0005073	0.0137575	3916.2	3213.83	4275.52	7899.49	10693	5110.44	6332.73	4633.62	6668.91	4886.34	5965.37	4669.8	12397.3	11361.6	7339.89	6740.81	8193.77	8476.41	8263.94	6884.41	9435.59	8775.31	FBgn0032923	Pld3	Phospholipase D family member 3	In progress.	5'-3' exonuclease PLD3 OS=Xenopus laevis OX=8355 GN=pld3 PE=2 SV=1	phospholipase D3 [Monomorium pharaonis] phospholipase D3 [Monomorium pharaonis] phospholipase D3 [Monomorium pharaonis] phospholipase D3 [Monomorium pharaonis]	[Dmel]GO:0003824#catalytic activity;
Pharaoh_ant_18387	LOC105839705	rNP_Ovary_down	10573.8	-0.6048	0.000507512	0.0137575	15683	13602	18317.9	10744.8	9402.14	9575.76	12189.9	14152.4	6221.34	12341.2	8779.83	19297.7	7694.07	9777.76	10874.5	7738.15	7836.11	9349.23	8709.67	6258.55	8803.88	5274.36	FBgn0033195	CG1360	-	Insufficient genetic data for FlyBase to solicit a summary.	NA	uncharacterized protein LOC105839705 [Monomorium pharaonis]	NA
Pharaoh_ant_12314	LOC105831160	rNP_Ovary_down	16455.2	-0.56393	0.000516633	0.0139779	25503.7	16324.8	17105.4	26301.7	16433.6	18073.6	18935.9	23039.5	16742.9	16770.3	17341.2	18986	14966.9	13538.8	14330.4	16719.3	17424.7	16872.9	11353.6	6555.01	11432.7	7261.79	FBgn0284442	Mcm3	Minichromosome maintenance 3	Minichromosome maintenance 3 (Mcm3) encodes a component of the MCM2-7 hexamer, which forms part of the CMG complex, together with the product of CDC45L and GINS proteins. The CMG complex is the main DNA helicase that functions during DNA replication.	DNA replication licensing factor Mcm3 OS=Drosophila melanogaster OX=7227 GN=Mcm3 PE=1 SV=1	DNA replication licensing factor Mcm3 [Monomorium pharaonis]	[Dmel]GO:0043138#3'-5' DNA helicase activity;GO:0003688#DNA replication origin binding;GO:0016319#mushroom body development;GO:0071162#CMG complex;GO:0000727#double-strand break repair via break-induced replication;GO:0005634#nucleus;GO:0003697#single-stranded DNA binding;GO:0006271#DNA strand elongation involved in DNA replication;GO:1902975#mitotic DNA replication initiation;GO:0007405#neurobla…
Pharaoh_ant_16581	LOC105828407	rNP_Ovary_down	12547.3	-0.596925	0.000518028	0.0139887	17095	13729	21557.3	15824	12261.6	11624	18228	14621.7	11231.5	11273.8	12970.5	17611.7	10077.9	9891.24	12162.4	10453.3	9545	13295.6	9221.84	6079.74	13043.9	4242.42	FBgn0030945	Ing3	Inhibitor of growth family, member 3	In progress.	Inhibitor of growth protein 3 OS=Mus musculus OX=10090 GN=Ing3 PE=1 SV=2	Inhibitor of growth protein 3 [Trachymyrmex cornetzi]	[Dmel]GO:0004402#histone acetyltransferase activity;GO:0005634#nucleus;GO:0035064#methylated histone binding;GO:0000123#histone acetyltransferase complex;GO:0016573#histone acetylation;GO:0043486#histone exchange;GO:0035267#NuA4 histone acetyltransferase complex;
Pharaoh_ant_07409	LOC105830654	rNP_Ovary_up	12611.2	0.741306	0.000520648	0.014011	7174.8	8330.68	10848.3	20269	12480.2	7181.02	8293.28	7512	9535.96	7811.21	7227.15	9280.23	24075.1	25528.8	8477.87	15880.1	21130.4	19401.8	11600	13895.9	8579.98	12933.6	ENSG00000149929	NA	HIRIP3	NA	HIRA-interacting protein 3 OS=Mus musculus OX=10090 GN=Hirip3 PE=1 SV=1	HIRA-interacting protein 3 isoform X1 [Monomorium pharaonis] HIRA-interacting protein 3 isoform X1 [Monomorium pharaonis] HIRA-interacting protein 3 isoform X1 [Monomorium pharaonis]	[Hsap]GO:0006333#chromatin assembly or disassembly;GO:0005654#nucleoplasm;GO:0005634#nucleus;GO:0005515#protein binding;GO:0005730#nucleolus;
Pharaoh_ant_05143	LOC105834295	rNP_Ovary_down	12850.8	-0.658289	0.000520839	0.014011	17421.7	6628.26	21779	14651.5	11520.5	13797.8	14655.6	15380.2	18334.8	14824.6	21181.4	14870.4	9851.85	8909.82	11102.5	10816.1	6813.75	8886.97	8867.47	11138.3	16659.7	4624.62	FBgn0030894	Mvb12	Multivesicular body subunit 12	In progress.	Multivesicular body subunit 12B OS=Homo sapiens OX=9606 GN=MVB12B PE=1 SV=2	multivesicular body subunit 12B [Solenopsis invicta]	[Dmel]GO:0000813#ESCRT I complex;GO:0042058#regulation of epidermal growth factor receptor signaling pathway;GO:0032510#endosome to lysosome transport via multivesicular body sorting pathway;GO:0043130#ubiquitin binding;GO:0032801#receptor catabolic process;GO:0005829#cytosol;GO:0019075#virus maturation;GO:0046755#viral budding;
Pharaoh_ant_12151	LOC105836227	rNP_Ovary_down	16370.2	-0.966496	0.000522872	0.0140389	30582.3	22492.6	13216.2	11812.5	25516.8	19483.1	20638.3	19098.3	13516	9819.99	22610.2	43698.2	7220.39	6666.08	24888.3	7092.26	7350.23	7931.79	11478.1	16564	15097.1	3371	FBgn0034793	asrij	asrij	asrij (asrij) encodes a conserved ovarian carcinoma immunoreactive antigen domain-containing endosomal protein that maintains stemness. It positively regulates JAK/STAT signalling and negatively regulates the Notch pathway. It interacts with the GTP-bound form of the product of Arf79F to regulate hematopoiesis and immunity.	OCIA domain-containing protein 1 OS=Drosophila melanogaster OX=7227 GN=asrij PE=1 SV=1	OCIA domain-containing protein 1 [Monomorium pharaonis]	[Dmel]GO:0048542#lymph gland development;GO:0005794#Golgi apparatus;GO:0046427#positive regulation of receptor signaling pathway via JAK-STAT;GO:0035167#larval lymph gland hemopoiesis;GO:2000736#regulation of stem cell differentiation;GO:0005764#lysosome;GO:0005769#early endosome;GO:0031410#cytoplasmic vesicle;GO:0005768#endosome;GO:0016021#integral component of membrane;GO:0035162#embryonic hemo…
Pharaoh_ant_06021	LOC120359332	rNP_Ovary_down	503.031	-3.90851	0.000525083	0.0140714	0	628.75	6764.26	5.74	1.88	159.15	2.58	1.14	799.77	2029.28	77.11	4.95	12.04	4.9	2.99	71.07	41	26.45	0	9.41	3.81	420.42	NA	NA	NA	NA	Putative 115 kDa protein in type-1 retrotransposable element R1DM OS=Drosophila melanogaster OX=7227 GN=R1A1-element\ORF2 PE=4 SV=1	lian-aa1 retrotransposon protein [Lasius niger]	NA
Pharaoh_ant_03772	LOC105828372	rNP_Ovary_up	21761	0.933409	0.000526225	0.0140753	10416.6	8635.48	13332	8841.48	17832.4	25089.1	18798.4	19934.7	15557.5	21826.9	14890.1	9567.22	12843.5	14198	32180.4	16301.8	16263.7	24296.1	62650.9	62030.3	22688.1	30568.3	FBgn0003137	Ppn	Papilin	In progress.	Papilin OS=Drosophila melanogaster OX=7227 GN=Ppn PE=1 SV=2	PREDICTED: papilin [Cyphomyrmex costatus]	[Dmel]GO:0004222#metalloendopeptidase activity;GO:0030198#extracellular matrix organization;GO:0031012#extracellular matrix;GO:0004867#serine-type endopeptidase inhibitor activity;GO:0005604#basement membrane;GO:0005201#extracellular matrix structural constituent;
Pharaoh_ant_05161	LOC105834138	rNP_Ovary_up	18572.5	1.08593	0.000528548	0.0140921	12246.4	11581	11367.2	40076.4	8740.75	8384.51	12079.5	11485.6	7939.21	6467.82	6440.88	10761	46049.2	49259.4	21490.5	28019.2	33063.8	36235	9404.56	8799.62	15295.3	13407.6	WBGene00001971	NA	hmg-1.1	NA	High mobility group protein DSP1 OS=Drosophila melanogaster OX=7227 GN=Dsp1 PE=2 SV=1	uncharacterized protein LOC105834138 [Monomorium pharaonis] uncharacterized protein LOC105834138 [Monomorium pharaonis] uncharacterized protein LOC105834138 [Monomorium pharaonis] uncharacterized protein LOC105834138 [Monomorium pharaonis] uncharacterized protein LOC105834138 [Monomorium pharaonis] uncharacterized protein LOC105834138 [Monomorium pharaonis]	[Cele]GO:0003677#DNA binding;GO:0005634#nucleus;GO:0006338#chromatin remodeling;GO:0045089#positive regulation of innate immune response;GO:0006355#regulation of transcription, DNA-templated;GO:0000790#nuclear chromatin;GO:0005737#cytoplasm;GO:0006357#regulation of transcription by RNA polymerase II;GO:0045944#positive regulation of transcription by RNA polymerase II;GO:0006310#DNA recombination;…
Pharaoh_ant_20251	-	rNP_Ovary_down	11712	-0.781297	0.000528853	0.0140921	14362.2	6129.45	14022.2	21050.3	9705.17	13681.8	13543.1	22327.2	15236.6	11158.6	23609.1	8716.14	7538.47	9809.28	6755.39	13660.9	11333.3	10180.6	4208.1	4268.05	8196	8171.43	NA	NA	NA	NA	NA	cytoplasmic polyadenylation element-binding protein 1 isoform X1 [Monomorium pharaonis]	[Unip]GO:0003723#RNA binding;GO:0006417#regulation of translation;GO:0003730#mRNA 3'-UTR binding;GO:0003676#nucleic acid binding;GO:0045182#translation regulator activity;
Pharaoh_ant_17411	LOC105828623	rNP_Ovary_up	6402.54	1.01193	0.000535073	0.0142309	2591.17	3338.98	6774.33	10406.2	5904.72	3218.18	3845.08	3426.29	1830.63	4022.29	3240.88	3954.8	13844.2	16279.2	2677.71	9206.82	12841.5	11082.9	5622.8	5176.25	4140.87	7429.96	FBgn0266101	CG44838	-	Insufficient genetic data for FlyBase to solicit a summary.	NA	uncharacterized protein LOC105828623 isoform X1 [Monomorium pharaonis]	[Dmel]GO:0007165#signal transduction;
Pharaoh_ant_09764	-	rNP_Ovary_down	37436	-2.73193	0.000537393	0.0142657	5952.13	79141.5	239883	16359.2	16180.3	284982	1968.29	40559	21215.1	578.67	9528.71	15438.2	2553.23	1843.05	3330.98	1454.22	5261	1529.85	6619.46	52506	2490.62	14217.8	NA	NA	NA	NA	Abaecin OS=Apis mellifera OX=7460 PE=1 SV=2	abaecin 1 precursor [Solenopsis invicta]	[Unip]GO:0042381#hemolymph coagulation;GO:0005576#extracellular region;
Pharaoh_ant_11563	LOC105839270	rNP_Ovary_up	6913.06	0.694192	0.000541273	0.0143169	4872.47	4321.03	4480.4	9542.5	6967.64	5257.88	5958.14	5865.43	3095.36	6240.77	2745.52	5419.45	10163.9	13503.1	5668.98	9067.41	9433.34	7871.68	7544.13	4319.81	9742.39	10006	WBGene00006996	NA	zyg-11	NA	Protein zyg-11 homolog B OS=Mus musculus OX=10090 GN=Zyg11b PE=1 SV=2	protein zyg-11 homolog B isoform X1 [Monomorium pharaonis] protein zyg-11 homolog B isoform X1 [Monomorium pharaonis] protein zyg-11 homolog B isoform X1 [Monomorium pharaonis]	[Cele]GO:0051759#sister chromosome movement towards spindle pole involved in meiotic sister chromatid segregation;GO:0032436#positive regulation of proteasomal ubiquitin-dependent protein catabolic process;GO:1902104#positive regulation of metaphase/anaphase transition of meiotic cell cycle;GO:0009792#embryo development ending in birth or egg hatching;GO:0031462#Cul2-RING ubiquitin ligase complex…
Pharaoh_ant_01733	LOC118645614	rNP_Ovary_up	77.2067	3.10185	0.000541354	0.0143169	42.06	1.2	0	22.95	7.51	6.92	0	7.4	0	0	92.3	27.21	164.2	59.54	96.79	8.2	100.32	129.84	33.22	70.59	40.97	787.33	NA	NA	NA	NA	NA	hypothetical protein EAG_07199, partial [Camponotus floridanus]	NA
Pharaoh_ant_07378	LOC105836015	rNP_Ovary_up	49.9206	3.31518	0.000550185	0.0145232	32.25	0	0	12.52	3.75	0	41.67	23.33	0	3.15	0	0	125.51	53.94	54.19	26.94	9.6	3.01	143.96	254.11	73.37	236.96	FBgn0053998	CG33998	-	Insufficient genetic data for FlyBase to solicit a summary.	Probable salivary secreted peptide OS=Bombus ignitus OX=130704 PE=2 SV=1	probable salivary secreted peptide [Monomorium pharaonis]	[Dmel]GO:0003674#molecular_function;GO:0005575#cellular_component;GO:0008150#biological_process;
Pharaoh_ant_11601	LOC105828155	rNP_Ovary_down	12591.3	-0.721771	0.000564458	0.0148719	9489.75	10303.2	30000.9	11558.4	13653.8	11118.8	11093.6	9350.31	19601.6	26547.7	19184.8	12103.1	8766.94	9784.06	7857.87	10465.4	9274.58	8470.39	6918.45	8606.69	7326.09	15532.6	FBgn0033224	Nop17l	Nop17 like	In progress.	Protein kintoun OS=Drosophila pseudoobscura pseudoobscura OX=46245 GN=Nop17l PE=3 SV=2	protein kintoun [Monomorium pharaonis]	[Dmel]GO:0070286#axonemal dynein complex assembly;GO:0005737#cytoplasm;GO:0008157#protein phosphatase 1 binding;
Pharaoh_ant_15146	LOC118646414	rNP_Ovary_down	29041.1	-0.723777	0.000565502	0.0148719	24261.4	19163.2	54434.8	23420.5	41510.3	36590.7	32927	35996.5	45047.3	37662.2	46830.4	26753.3	13832.1	12097.1	23867.3	22608.8	11279.2	16089.6	22494	30351.6	24008.7	37677.2	FBgn0016930	Dyrk2	Dual-specificity tyrosine phosphorylation-regulated kinase 2	In progress.	Dual specificity tyrosine-phosphorylation-regulated kinase 2 OS=Drosophila melanogaster OX=7227 GN=Dyrk2 PE=1 SV=1	uncharacterized protein LOC105838661 [Monomorium pharaonis]	[Dmel]GO:0042048#olfactory behavior;GO:0018107#peptidyl-threonine phosphorylation;GO:0009416#response to light stimulus;GO:0007608#sensory perception of smell;GO:0005634#nucleus;GO:0005856#cytoskeleton;GO:0006468#protein phosphorylation;GO:0005829#cytosol;GO:0030177#positive regulation of Wnt signaling pathway;GO:0005737#cytoplasm;GO:0018105#peptidyl-serine phosphorylation;GO:0005524#ATP binding;…
Pharaoh_ant_02754	LOC105831895	rNP_Ovary_up	19495.9	0.728183	0.000567517	0.014897	10213.3	8463.62	15301.9	29988.8	7660	16410.8	14145.8	17930.8	20196.7	16719.8	15605.1	7529.83	21459.2	19849.7	20209.7	18598.3	20526.7	24433.8	23022.8	27711.7	39788	33144.4	FBgn0011661	Moe	Moesin	Moesin (Moe) encodes an Ezrin, Radixin, Moesin (ERM) protein involved in cortical cytoskeleton stability. It regulates the products of crb and Rho1. The product of Moe contributes to apical-basal polarity, mitotic spindle organisation and epithelial integrity.	Moesin/ezrin/radixin homolog 1 OS=Drosophila pseudoobscura pseudoobscura OX=46245 GN=Moe PE=3 SV=3	Moesin/ezrin/radixin like protein 1 [Trachymyrmex cornetzi]	[Dmel]GO:0032154#cleavage furrow;GO:0030029#actin filament-based process;GO:0045169#fusome;GO:0043622#cortical microtubule organization;GO:0045807#positive regulation of endocytosis;GO:1902846#positive regulation of mitotic spindle elongation;GO:0045313#rhabdomere membrane biogenesis;GO:0016057#regulation of membrane potential in photoreceptor cell;GO:0015629#actin cytoskeleton;GO:0005737#cytopla…
MPMPB.773.3	LOC105838029	rNP_Ovary_down	8689.93	-0.661875	0.000569043	0.0149093	12602.5	8903.15	9523.36	12502.5	9616.04	10184.7	11010.3	11603.4	11740.4	6463.09	9127.98	11980.7	7852.25	7569.04	9605.02	4825.8	6566.88	6455.44	8003.7	2545.77	9293.62	3202.83	NA	NA	NA	NA	Probable 4-coumarate--CoA ligase 3 OS=Oryza sativa subsp. japonica OX=39947 GN=4CL3 PE=2 SV=1	probable 4-coumarate--CoA ligase 3 isoform X1 [Monomorium pharaonis] probable 4-coumarate--CoA ligase 3 isoform X1 [Monomorium pharaonis]	[Unip]GO:0003824#catalytic activity;GO:0016874#ligase activity;
Pharaoh_ant_10325	LOC105837685	rNP_Ovary_down	17341.2	-1.29821	0.000576065	0.0150653	12355.7	10728.9	44073.5	25684.7	11624.6	16665.8	25509.6	35528.8	23145.9	22008.3	46511.5	11088.8	3529.82	2416.07	7031.2	19858.9	5364.81	9603.51	4772.87	1938.74	10249.3	31814.3	FBgn0001325	Kr	Kruppel	In progress.	Protein krueppel OS=Drosophila melanogaster OX=7227 GN=Kr PE=1 SV=2	protein krueppel [Monomorium pharaonis]	[Dmel]GO:0007400#neuroblast fate determination;GO:2000177#regulation of neural precursor cell proliferation;GO:0005634#nucleus;GO:0003700#DNA-binding transcription factor activity;GO:0006342#chromatin silencing;GO:0000981#DNA-binding transcription factor activity, RNA polymerase II-specific;GO:0050767#regulation of neurogenesis;GO:0045892#negative regulation of transcription, DNA-templated;GO:004…
Pharaoh_ant_06619	-	rNP_Ovary_up	3.30233	3.60538	0.00057995	0.0151388	1.4	0.6	0	2.09	0	0	0.86	0	0	0	0	0	0	11.21	0	6.64	0	6.01	2.77	0	2.86	38.22	NA	NA	NA	NA	NA	hypothetical protein X777_06645 [Ooceraea biroi]	[Unip]GO:0046872#metal ion binding;GO:0003676#nucleic acid binding;GO:0008270#zinc ion binding;
Pharaoh_ant_15970	LOC105837025	rNP_Ovary_down	8187.54	-0.772749	0.000583223	0.0151705	7298.19	5918.07	19804.1	6892.82	8829.87	9202.1	9431.65	10181.6	13718.5	11890.3	9186.4	8705.01	4024.99	4112.01	4812.04	10181.9	4610.25	4100.25	5235.21	12164.2	4376.22	5450.17	FBgn0266438	PIG-Z	Phosphatidylinositol glycan anchor biosynthesis class Z	Insufficient genetic data for FlyBase to solicit a summary.	GPI mannosyltransferase 4 OS=Drosophila melanogaster OX=7227 GN=PIG-Z PE=2 SV=1	GPI mannosyltransferase 4 isoform X1 [Monomorium pharaonis]	[Dmel]GO:0005783#endoplasmic reticulum;GO:0000030#mannosyltransferase activity;GO:0006506#GPI anchor biosynthetic process;GO:0005789#endoplasmic reticulum membrane;GO:0000026#alpha-1,2-mannosyltransferase activity;
Pharaoh_ant_18282	LOC105832273	rNP_Ovary_down	7221.87	-1.14459	0.000583315	0.0151705	12755.4	8972.61	483.64	6803.1	9034.39	7199.65	10058	9006.09	18490.7	6557.7	9063.72	16974.6	3543.57	3305.02	7062.21	4437.25	3450.05	3876.03	7029.19	2781.06	6544.79	1452.36	FBgn0032907	CG9272	-	In progress.	Endonuclease III-like protein 1 OS=Bos taurus OX=9913 GN=NTHL1 PE=2 SV=1	endonuclease III-like protein 1 [Monomorium pharaonis]	[Dmel]GO:0006285#base-excision repair, AP site formation;GO:0006296#nucleotide-excision repair, DNA incision, 5'-to lesion;GO:0005634#nucleus;GO:0003906#DNA-(apurinic or apyrimidinic site) endonuclease activity;GO:0003677#DNA binding;GO:0000703#oxidized pyrimidine nucleobase lesion DNA N-glycosylase activity;GO:0140078#class I DNA-(apurinic or apyrimidinic site) endonuclease activity;GO:0051539#4…
Pharaoh_ant_14013	LOC105830331	rNP_Ovary_down	13797.4	-1.18844	0.000589476	0.0153025	7522.53	12033.1	22163.5	13664.1	11622.8	9779.62	13094.2	21844.7	29080.5	39849.2	32806.1	8777.99	3403.44	3300.12	5886.86	14039.3	6092.33	5802.02	5661.56	3976.3	5111.78	28030.5	FBgn0039709	Cad99C	Cadherin 99C	Cadherin 99C (Cad99C) encodes a member of the cadherin superfamily of transmembrane proteins, which mediate cell-cell adhesion and/or cell-cell communication. Its roles include microvillus morphogenesis, tube elongation, endosome formation and immunity.	Cadherin-99C OS=Drosophila melanogaster OX=7227 GN=Cad99C PE=1 SV=2	cadherin-99C isoform X1 [Monomorium pharaonis]	[Dmel]GO:0035239#tube morphogenesis;GO:0044331#cell-cell adhesion mediated by cadherin;GO:0019722#calcium-mediated signaling;GO:0007156#homophilic cell adhesion via plasma membrane adhesion molecules;GO:0045176#apical protein localization;GO:0032529#follicle cell microvillus organization;GO:0032533#regulation of follicle cell microvillus length;GO:0016324#apical plasma membrane;GO:0005902#microvi…
Pharaoh_ant_20202	LOC105832030	rNP_Ovary_down	1963.49	-1.18524	0.000590808	0.0153089	4123.72	2664.72	391.28	3363.21	2411.98	1498.91	3131.14	2115.4	3325.75	2879.14	2855.34	2848.89	1507.87	940.09	696.24	1326.53	1158.45	1136.12	780.71	112.94	1917.99	2010.37	FBgn0030360	CG1806	-	Insufficient genetic data for FlyBase to solicit a summary.	NA	uncharacterized protein LOC105832030 [Monomorium pharaonis] uncharacterized protein LOC105832030 [Monomorium pharaonis] uncharacterized protein LOC105832030 [Monomorium pharaonis]	[Dmel]GO:0016010#dystrophin-associated glycoprotein complex;GO:0042383#sarcolemma;GO:0005887#integral component of plasma membrane;
Pharaoh_ant_01698	LOC118647360	rNP_Ovary_down	167.754	-2.62015	0.000593716	0.0153535	84.13	183.24	246.86	22.95	57.23	189.49	167.53	46.65	195.59	1977.24	42.06	38.35	8.6	10.51	21.3	173.38	95.08	39.07	11.07	0	3.81	76.44	NA	NA	NA	NA	NA	uncharacterized protein LOC112466388 [Temnothorax curvispinosus]	NA
Pharaoh_ant_02157	-	rNP_Ovary_up	7520.66	0.839975	0.00059471	0.0153535	3634.37	5143.2	6386.41	10325.9	8481.82	4884.75	5024.25	4094.82	2449.42	7311.38	3126.39	5539.44	10748.5	12033.4	5030.29	9007.28	16787.9	13967.6	6926.76	6437.37	5110.83	13002.4	NA	NA	NA	NA	NA	trichohyalin-like [Monomorium pharaonis]	NA
Pharaoh_ant_08769	LOC105840411	rNP_Ovary_down	15780.1	-0.634213	0.000608205	0.0156732	15998.5	11281.6	28840.5	9186.77	17084.7	21970	18901.1	22270.3	20074.9	15870	27834.9	16556.5	8498.72	11356	11429.1	15327.9	8485.13	8861.12	14000.2	19043.9	12588.4	11703	FBgn0067102	GlcT	Glucosylceramide synthase	Glucosylceramide synthase (GlcT) encodes an enzyme that catalyzes the formation of glucosylceramide, the core component of glycosphingolipids. It regulates lipid energy metabolism in fat body and plays critical roles in embryo survival and development.	Ceramide glucosyltransferase OS=Homo sapiens OX=9606 GN=UGCG PE=1 SV=1	ceramide glucosyltransferase [Monomorium pharaonis]	[Dmel]GO:0005789#endoplasmic reticulum membrane;GO:0006679#glucosylceramide biosynthetic process;GO:0016020#membrane;GO:0008120#ceramide glucosyltransferase activity;GO:0000139#Golgi membrane;GO:0043066#negative regulation of apoptotic process;
Pharaoh_ant_00674	LOC105830166	rNP_Ovary_up	5013.2	0.967596	0.000615338	0.0158281	3081.92	3835.4	8732.41	2250.66	3919.59	3807.41	2720.47	3505.37	3812.3	1428.53	2057.39	2787.04	7609.82	11123.4	5223.5	5989.88	4910.33	3985.43	9736.78	12418.3	2003.74	5350.8	ENSG00000215187	NA	FAM166B	NA	UPF0605 protein GA14893 OS=Drosophila pseudoobscura pseudoobscura OX=46245 GN=GA14893 PE=3 SV=2	UPF0605 protein GA14893-like [Monomorium pharaonis]	NA
Pharaoh_ant_00716	LOC105836100	rNP_Ovary_down	1059.28	-2.4476	0.000618406	0.0158771	42.06	2031.77	6713.88	137.18	66.61	489.17	59.28	228.15	394.66	8973.28	918.29	154.63	142.71	191.24	132.67	527.57	395.16	221.81	110.74	263.52	184.84	924.92	FBgn0035023	ITP	Ion transport peptide	Ion transport peptide (ITP) encodes three identified alternative splice-forms of neuropeptides, one short and two longer forms. The short isoform is produced in several neurosecretory neurons and interneurons in the CNS controling the evening peak of locomotor activity of the fly.	Ion transport peptide-like OS=Schistocerca gregaria OX=7010 PE=2 SV=1	ion transport peptide-like isoform X1 [Monomorium pharaonis]	[Dmel]GO:0005576#extracellular region;GO:0045475#locomotor rhythm;GO:0005615#extracellular space;GO:0042745#circadian sleep/wake cycle;GO:0007623#circadian rhythm;GO:0005184#neuropeptide hormone activity;GO:0007218#neuropeptide signaling pathway;GO:0005179#hormone activity;
Pharaoh_ant_05752	LOC105837191	rNP_Ovary_down	16924.6	-0.584072	0.000619496	0.0158771	21274.8	17526.7	10366.4	14506.5	17277	17872.4	23255.7	21615.4	18057.8	20989.7	31343.3	25208.3	9277.59	10332.6	19130.8	12349.2	9914.87	9866.8	14019.6	18305.1	15763.1	14087.9	FBgn0267350	Pi4KIIIalpha	Phosphatidylinositol 4-kinase III alpha	Phosphatidylinositol 4-kinase III alpha (PI4KIIIalpha) encodes a lipid kinase that synthesizes phosphatidylinositol 4-phosphate from phosphatidylinositol. Its roles include localization of plasma membrane-associated cytoskeletal and membrane trafficking proteins, Hippo signaling regulation and polarization of developing oocytes.	Phosphatidylinositol 4-kinase alpha OS=Rattus norvegicus OX=10116 GN=Pi4ka PE=1 SV=2	Phosphatidylinositol 4-kinase alpha [Cyphomyrmex costatus]	[Dmel]GO:0048015#phosphatidylinositol-mediated signaling;GO:0045880#positive regulation of smoothened signaling pathway;GO:0007009#plasma membrane organization;GO:0007015#actin filament organization;GO:0005886#plasma membrane;GO:0007293#germarium-derived egg chamber formation;GO:0016020#membrane;GO:0046854#phosphatidylinositol phosphorylation;GO:0030010#establishment of cell polarity;GO:0048477#o…
Pharaoh_ant_00676	LOC105834862	rNP_Ovary_down	20197.5	-1.0367	0.000623022	0.0158829	37044.8	16370.3	10373.1	16555.3	33451.6	22273.3	23914.2	19147.3	20458.5	14181.3	52606.5	49623.6	6684.81	7140.33	34075.6	8071.64	9346.11	10561.1	16721.7	17382.8	13729.9	4632.26	FBgn0039965	Coa7	Cytochrome c oxidase assembly factor 7	Insufficient genetic data for FlyBase to solicit a summary.	Cytochrome c oxidase assembly factor 7 homolog OS=Drosophila melanogaster OX=7227 GN=Coa7 PE=2 SV=1	PREDICTED: uncharacterized protein LOC105671585 [Linepithema humile]	[Dmel]GO:0005758#mitochondrial intermembrane space;
Pharaoh_ant_17393	LOC105835991	rNP_Ovary_up	5631.69	0.909308	0.000624727	0.0158829	4284.97	4528.82	1481.15	7952.17	4552.84	3617.92	3870.43	5330.03	2069.37	3904.03	2038.7	4663.62	9648.11	11533.2	3445.71	7098.9	7810.82	8018.95	8958.83	2865.76	4596.31	11626.5	NA	NA	NA	NA	Interferon-inducible double-stranded RNA-dependent protein kinase activator A OS=Mus musculus OX=10090 GN=Prkra PE=1 SV=1	RISC-loading complex subunit TARBP2 [Monomorium pharaonis] RISC-loading complex subunit TARBP2 [Monomorium pharaonis] RISC-loading complex subunit TARBP2 [Monomorium pharaonis] RISC-loading complex subunit TARBP2 [Monomorium pharaonis]	[Unip]GO:0003723#RNA binding;
Pharaoh_ant_09099	LOC105831594	rNP_Ovary_up	9280.8	0.765565	0.000625664	0.0158829	6166.65	4932.42	8619.89	18948.9	5525.71	4978.44	5656.15	5602	4930.86	6448.9	6575.23	6104.76	16543.5	16581.8	6377.56	12613.5	13515.8	15129	9794.91	10131.3	8054.03	10946.2	FBgn0035890	CG13667	-	Insufficient genetic data for FlyBase to solicit a summary.	NADPH-dependent diflavin oxidoreductase 1 OS=Xenopus laevis OX=8355 GN=ndor1 PE=2 SV=1	NADPH-dependent diflavin oxidoreductase 1 isoform X1 [Monomorium pharaonis] NADPH-dependent diflavin oxidoreductase 1 isoform X1 [Monomorium pharaonis] NADPH-dependent diflavin oxidoreductase 1 isoform X1 [Monomorium pharaonis] NADPH-dependent diflavin oxidoreductase 1 isoform X1 [Monomorium pharaonis] NADPH-dependent diflavin oxidoreductase 1 isoform X1 [Monomorium pharaonis] NADPH-dependent dif…	[Dmel]GO:0055114#oxidation-reduction process;GO:0016709#oxidoreductase activity, acting on paired donors, with incorporation or reduction of molecular oxygen, NAD(P)H as one donor, and incorporation of one atom of oxygen;GO:0003958#NADPH-hemoprotein reductase activity;GO:0008150#biological_process;GO:0005829#cytosol;GO:0016491#oxidoreductase activity;GO:0050660#flavin adenine dinucleotide binding…
Pharaoh_ant_05744	LOC105833901	rNP_Ovary_up	515.911	1.26753	0.000626795	0.0158829	185.08	88.03	77.25	333.3	384.64	400.28	345.37	370.96	448.26	827.79	93.46	216.48	575.98	837.11	896.56	420.18	670.82	595.11	681.05	1364.65	574.54	963.14	ENSG00000119865	NA	CNRIP1	NA	CB1 cannabinoid receptor-interacting protein 1 OS=Homo sapiens OX=9606 GN=CNRIP1 PE=1 SV=1	Uncharacterized protein DBV15_04083 [Temnothorax longispinosus]	[Hsap]GO:0008022#protein C-terminus binding;GO:2000272#negative regulation of signaling receptor activity;GO:0031718#type 1 cannabinoid receptor binding;GO:0005886#plasma membrane;GO:0005737#cytoplasm;
Pharaoh_ant_06841	LOC105834167	rNP_Ovary_down	14908.6	-0.661154	0.000627132	0.0158829	18113	8404.94	18665.5	21504.7	15529.2	15662.4	16364.5	18054.9	32208.6	11593.8	25514.7	13209	12589.9	12281.4	10473.5	14623.5	12259.7	11762.7	12173	9383.12	12595.1	5022.1	FBgn0040238	Best1	Bestrophin 1	Bestrophin 1 (Best1) encodes a Ca-activated Cl channel. In Drosophila S2 cells, the current of the product of Best1 is activated by calcium and by cell swelling and plays a role in cell volume regulation.	Bestrophin-2 OS=Mus musculus OX=10090 GN=Best2 PE=2 SV=1	bestrophin-4 isoform X1 [Monomorium pharaonis]	[Dmel]GO:0005229#intracellular calcium activated chloride channel activity;GO:0006821#chloride transport;GO:0005254#chloride channel activity;GO:0072320#volume-sensitive chloride channel activity;GO:0009992#cellular water homeostasis;GO:0006884#cell volume homeostasis;GO:0005887#integral component of plasma membrane;
Pharaoh_ant_02808	LOC105834965	rNP_Ovary_down	5450.32	-1.2199	0.00062761	0.0158829	4558.39	6623.47	26887.4	3100.85	5445.03	4255.06	5078.38	6730.82	5171	12502	5271.4	2665.81	1411.58	1836.74	1531.14	4347.05	2074.39	1746.26	2757.41	7100.87	2612.58	6199.28	FBgn0005638	slbo	slow border cells	slow border cells (slbo) encodes an essential transcriptional activator. Although null mutants are lethal, female-sterile alleles exhibit a specific defect in border cell migration during ovarian development. In this context, Jak/STAT signaling controls slbo expression, which in turn regulates hundreds of downstream targets including the product of shg.	CCAAT/enhancer-binding protein OS=Drosophila melanogaster OX=7227 GN=slbo PE=1 SV=3	CCAAT/enhancer-binding protein [Monomorium pharaonis]	[Dmel]GO:1903688#positive regulation of border follicle cell migration;GO:0007298#border follicle cell migration;GO:0003700#DNA-binding transcription factor activity;GO:0005634#nucleus;GO:0045944#positive regulation of transcription by RNA polymerase II;GO:0000977#RNA polymerase II transcription regulatory region sequence-specific DNA binding;
Pharaoh_ant_06068	LOC118648599	rNP_Ovary_up	15.3019	2.87142	0.000632751	0.0159512	0	4.19	0	2.09	7.51	0	6.87	9.67	0	12.61	2.34	0	13.75	4.2	2.24	11.72	34.89	10.82	33.22	0	27.63	152.88	NA	NA	NA	NA	NA	hypothetical protein EAI_14412, partial [Harpegnathos saltator]	NA
Pharaoh_ant_13834	LOC118644784	rNP_Ovary_up	10119.2	0.741438	0.000633461	0.0159512	5525.87	8971.41	13234.6	8005.37	9155.41	8111.98	6780.77	6525.99	3028.54	11308.4	5852.05	6504.33	12189.3	17067.3	7709.13	8853.03	12424.5	9492.3	16284.2	15208.8	8098.81	22289.9	FBgn0260748	CG5004	-	Insufficient genetic data for FlyBase to solicit a summary.	Pleckstrin homology-like domain family B member 2 OS=Mus musculus OX=10090 GN=Phldb2 PE=1 SV=2	pleckstrin homology-like domain family B member 1 isoform X1 [Monomorium pharaonis]	NA
Pharaoh_ant_11816	LOC114255106	rNP_Ovary_down	2703.76	-0.794032	0.000633701	0.0159512	4116.71	1920.99	2382.94	2321.08	2637.14	2379.3	2476.47	3054.19	4871.69	6319.61	4703.6	2963.93	1369.46	1384.21	1833.1	1609.64	1647.83	1338.7	2090.21	3722.19	1778.88	2560.74	FBgn0083946	lobo	lost boys	In progress.	Dynein regulatory complex subunit 7 OS=Xenopus tropicalis OX=8364 GN=drc7 PE=2 SV=1	dynein regulatory complex subunit 7 [Monomorium pharaonis]	[Dmel]GO:0003674#molecular_function;GO:0048870#cell motility;GO:0031514#motile cilium;GO:0030317#flagellated sperm motility;GO:0046693#sperm storage;
Pharaoh_ant_02920	LOC105839281	rNP_Ovary_down	22964.8	-1.10701	0.000636184	0.0159584	13662.5	10196	73491.6	23583.7	19760.3	17366.2	21245.7	33771.8	31282.1	62220.1	43313.8	14376.8	7620.14	6350.15	10599.1	26622.7	8786.08	11739.9	12735	9924.28	11874.8	34703.7	FBgn0037093	Cdk12	Cyclin-dependent kinase 12	Insufficient genetic data for FlyBase to solicit a summary.	Cyclin-dependent kinase 12 OS=Drosophila melanogaster OX=7227 GN=Cdk12 PE=1 SV=1	cyclin-dependent kinase 12 isoform X2 [Monomorium pharaonis]	[Dmel]GO:0000228#nuclear chromosome;GO:0032968#positive regulation of transcription elongation from RNA polymerase II promoter;GO:0005700#polytene chromosome;GO:0006368#transcription elongation from RNA polymerase II promoter;GO:0005634#nucleus;GO:0006366#transcription by RNA polymerase II;GO:0000790#nuclear chromatin;GO:0045944#positive regulation of transcription by RNA polymerase II;GO:0019908…
Pharaoh_ant_17300	LOC105840925	rNP_Ovary_up	8454.32	0.890431	0.000637157	0.0159584	4263.94	4943.8	3002.6	11640.3	6449.78	9640.16	5043.58	8859.87	4571.69	5586.42	3676.66	5415.74	16250.4	25103.6	6252.36	10130.8	13704.3	13775.9	7724.08	6907.94	5690.13	7361.17	NA	NA	NA	NA	Putative helicase MOV-10 OS=Bos taurus OX=9913 GN=MOV10 PE=2 SV=1	putative helicase MOV-10 [Monomorium pharaonis]	[Unip]GO:0035194#post-transcriptional gene silencing by RNA;GO:0032574#5'-3' RNA helicase activity;GO:0003723#RNA binding;
Pharaoh_ant_13851	LOC105835821	rNP_Ovary_up	302.781	2.3639	0.000637384	0.0159584	114.98	230.54	13.43	151.26	122.9	190.56	23.2	155.9	4.18	36.27	46.73	165.76	227.81	328.54	304.96	187.44	325.38	244.06	5.54	3256.33	28.58	496.86	NA	NA	NA	NA	NA	uncharacterized protein LOC105835821 [Monomorium pharaonis]	[Unip]GO:0016020#membrane;GO:0016021#integral component of membrane;
Pharaoh_ant_00321	-	rNP_Ovary_up	4.79273	2.35465	0.000641363	0.0160295	0	1.2	3.36	4.17	1.88	0	0	0	4.18	6.31	1.17	0	16.33	8.41	8.6	5.86	17.45	14.43	8.31	0	3.81	0	NA	NA	NA	NA	120.7 kDa protein in NOF-FB transposable element OS=Drosophila melanogaster OX=7227 GN=NOF PE=4 SV=2	uncharacterized protein LOC113005626 [Solenopsis invicta]	NA
Pharaoh_ant_13623	LOC105839096	rNP_Ovary_down	21472.9	-0.475469	0.000643022	0.0160426	26653.5	20886.6	39399.9	20658.6	21365.4	18453.7	24402.6	19602.4	23022.7	27566.3	24370.9	28994.8	14023.8	15784.6	26071.9	17339	13931.9	16379.3	18706.7	22154.3	17308.6	15326.2	FBgn0036821	CG3961	-	In progress.	Long-chain-fatty-acid--CoA ligase 1 OS=Mus musculus OX=10090 GN=Acsl1 PE=1 SV=2	long-chain-fatty-acid--CoA ligase 1 isoform X1 [Monomorium pharaonis]	[Dmel]GO:0006633#fatty acid biosynthetic process;GO:0005783#endoplasmic reticulum;GO:0004467#long-chain fatty acid-CoA ligase activity;GO:0001676#long-chain fatty acid metabolic process;GO:0016020#membrane;
Pharaoh_ant_16897	LOC105832685	rNP_Ovary_up	6156.84	0.816102	0.00064895	0.0161618	4958	4537.8	3390.52	5570.06	7507.08	3659.44	3900.07	2786.77	6508.12	4030.17	2981.52	5052.05	7019.23	8452.39	4058.99	6298.77	7081.55	6786.66	6267.86	21434.4	4592.5	8576.56	FBgn0030991	CG7453	-	Insufficient genetic data for FlyBase to solicit a summary.	NA	uncharacterized protein DDB_G0290587 [Monomorium pharaonis]	NA
Pharaoh_ant_17917	LOC105828254	rNP_Ovary_down	4858.84	-1.09401	0.000652833	0.0162299	3039.86	3635.39	8549.36	3560.38	7510.83	5003.45	4578.36	5547.94	8807.19	8336.27	15116.7	3158.15	2200.76	1954.43	902.91	3543.01	1745.53	2092.5	2361.52	4131.59	2312.45	8805.88	WBGene00018364	NA	dagl-2	NA	Sn1-specific diacylglycerol lipase beta OS=Homo sapiens OX=9606 GN=DAGLB PE=1 SV=2	sn1-specific diacylglycerol lipase beta [Monomorium pharaonis]	[Cele]GO:0016020#membrane;GO:0042136#neurotransmitter biosynthetic process;GO:0019369#arachidonic acid metabolic process;GO:0098921#retrograde trans-synaptic signaling by endocannabinoid;GO:0007216#G protein-coupled glutamate receptor signaling pathway;GO:0046340#diacylglycerol catabolic process;GO:0022008#neurogenesis;GO:0016787#hydrolase activity;GO:0071926#endocannabinoid signaling pathway;GO:…
Pharaoh_ant_14208	LOC105835525	rNP_Ovary_down	10378.7	-0.730288	0.000655068	0.0162568	18612.1	11945.7	9874.34	8037.19	14240.2	12946.2	13801.7	15434.2	11027.6	10198.4	10423.6	15472.8	7196.32	7891.98	10534.5	7747.91	5541.89	6321.99	12812.6	3322.21	11883.3	3065.24	FBgn0035475	CG10866	-	Insufficient genetic data for FlyBase to solicit a summary.	Transmembrane protein 267 OS=Homo sapiens OX=9606 GN=TMEM267 PE=2 SV=1	transmembrane protein 267 [Monomorium pharaonis]	NA
Pharaoh_ant_05321	LOC105837286	rNP_Ovary_down	2015.51	-0.850442	0.000659809	0.0163456	2471.99	2250.94	3545.02	2025.34	823.7	2337.25	2280.59	2259.35	5585.84	3093.58	1408.98	2261.3	1826.8	1305.76	1351.38	1731.09	1642.59	1559.91	991.12	1214.07	1640.72	733.82	FBgn0035199	tfc	triforce	In progress.	Macrophage mannose receptor 1 OS=Mus musculus OX=10090 GN=Mrc1 PE=1 SV=2	low affinity immunoglobulin epsilon Fc receptor-like [Pogonomyrmex barbatus] low affinity immunoglobulin epsilon Fc receptor-like [Pogonomyrmex barbatus] low affinity immunoglobulin epsilon Fc receptor-like [Pogonomyrmex barbatus]	[Dmel]GO:0030246#carbohydrate binding;
Pharaoh_ant_13893	LOC105837069	rNP_Ovary_down	20265.5	-0.522489	0.000662265	0.0163777	27468.1	20730.9	23522.1	14792.3	25423.9	24827.8	25650.1	21916.4	24026.4	15362.3	22597.4	35836.9	13141.8	14467	21247.2	14730.5	12431.5	12043.5	20207.2	18342.7	23049.2	14026.7	FBgn0266000	CG44774	-	Insufficient genetic data for FlyBase to solicit a summary.	SIN3-HDAC complex-associated factor OS=Homo sapiens OX=9606 GN=SINHCAF PE=1 SV=1	SIN3-HDAC complex-associated factor [Monomorium pharaonis] SIN3-HDAC complex-associated factor [Monomorium pharaonis]	[Dmel]GO:0016580#Sin3 complex;GO:0003674#molecular_function;GO:0030336#negative regulation of cell migration;
Pharaoh_ant_13883	LOC105833606	rNP_Ovary_up	9600.91	0.711245	0.000664871	0.0164133	7366.89	7340.25	6490.53	8413.25	11751.3	7921.42	10302.8	7404.47	3176.8	3259.14	4877.68	11023.2	11591.8	14179.1	12163.5	8277.43	13012.5	11201.9	11791	20229.7	9462.27	9983.06	FBgn0031484	CG3165	-	Insufficient genetic data for FlyBase to solicit a summary.	Three-prime repair exonuclease 1 OS=Bos taurus OX=9913 GN=TREX1 PE=1 SV=1	uncharacterized protein LOC105833606 isoform X1 [Monomorium pharaonis] uncharacterized protein LOC105833606 isoform X1 [Monomorium pharaonis]	[Dmel]GO:0008296#3'-5'-exodeoxyribonuclease activity;GO:0003676#nucleic acid binding;
Pharaoh_ant_18391	LOC105839703	rNP_Ovary_down	10609.8	-0.663953	0.00067102	0.0165362	15791	10531.3	13127.2	10363.5	11522.4	10530.7	12673.6	12281.6	19704.6	5969.57	9705.12	20772.3	6396.82	6820.89	15101	5915.69	5927.46	7423.24	8629.38	7053.81	10005.4	7170.07	FBgn0028382	cyp33	cyclophilin-33	Insufficient genetic data for FlyBase to solicit a summary.	Peptidyl-prolyl cis-trans isomerase E OS=Pongo abelii OX=9601 GN=PPIE PE=2 SV=1	peptidyl-prolyl cis-trans isomerase E isoform X2 [Monomorium pharaonis]	[Dmel]GO:0071013#catalytic step 2 spliceosome;GO:0006457#protein folding;GO:0003723#RNA binding;GO:0000398#mRNA splicing, via spliceosome;GO:0071011#precatalytic spliceosome;GO:0000413#protein peptidyl-prolyl isomerization;GO:0000974#Prp19 complex;GO:0016018#cyclosporin A binding;GO:0005737#cytoplasm;GO:0003729#mRNA binding;GO:0003755#peptidyl-prolyl cis-trans isomerase activity;
Pharaoh_ant_17245	LOC105832294	rNP_Ovary_down	3147.63	-1.02585	0.000679564	0.0167175	6154.03	5662.37	9990.21	2434.78	1846.28	4857.61	3403.06	2124.5	4446.4	3060.47	2023.51	3150.73	3112.01	2329.2	3638.55	1177.36	1946.16	2362.41	1099.09	696.44	2150.47	1582.31	NA	NA	NA	NA	Phospholipase A1 OS=Dinoponera quadriceps OX=609295 PE=2 SV=1	phospholipase A1 [Monomorium pharaonis] phospholipase A1 [Monomorium pharaonis]	[Unip]GO:0052689#carboxylic ester hydrolase activity;GO:0005576#extracellular region;
Pharaoh_ant_01515	LOC105833609	rNP_Ovary_down	29243.3	-0.520185	0.000681805	0.0167434	46514.9	30994.5	32796.9	24570	25521.4	29777.5	26937.1	27051.3	37147.1	31084	45195.9	49302	18041.1	19669	30645.2	21051.1	22602.9	20653.9	21378.3	36779.6	21483.8	24155	FBgn0033453	Sting	Sting	In progress.	Stimulator of interferon genes protein OS=Bos taurus OX=9913 GN=STING1 PE=2 SV=1	stimulator of interferon genes protein isoform X1 [Monomorium pharaonis]	[Dmel]GO:0016239#positive regulation of macroautophagy;GO:0061059#positive regulation of peptidoglycan recognition protein signaling pathway;GO:0005789#endoplasmic reticulum membrane;GO:0032481#positive regulation of type I interferon production;GO:0002218#activation of innate immune response;GO:0051607#defense response to virus;GO:0061709#reticulophagy;GO:0042742#defense response to bacterium;GO…
Pharaoh_ant_17168	LOC105830129	rNP_Ovary_up	4435.76	1.52007	0.000684732	0.0167861	1395.14	2013.81	2120.97	9866.4	2037.66	1555.86	1309.76	2319.09	29.23	2309.94	2092.44	1735.56	11136.2	13589.2	2414.24	6298.38	8631.68	9012	2184.34	5750.34	2683.09	7101.27	NA	NA	NA	NA	NA	uncharacterized protein LOC105830129 isoform X1 [Monomorium pharaonis]	NA
Pharaoh_ant_22119	LOC118644056	rNP_Ovary_up	208.308	1.96957	0.000689934	0.0168842	32.25	201.8	20.15	91.8	163.24	106.99	120.28	76.81	2.78	100.91	96.97	55.67	310.34	187.04	128.93	76.15	182.32	103.39	229.78	1910.51	140.06	244.61	NA	NA	NA	NA	Mite allergen Der f 3 OS=Dermatophagoides farinae OX=6954 GN=DERF3 PE=1 SV=2	mite allergen Der p 3 isoform X2 [Monomorium pharaonis]	[Unip]GO:0016787#hydrolase activity;GO:0008236#serine-type peptidase activity;GO:0006508#proteolysis;GO:0008233#peptidase activity;GO:0004252#serine-type endopeptidase activity;
Pharaoh_ant_09573	LOC105837644	rNP_Ovary_up	77547.7	0.590793	0.00069137	0.01689	50676.5	43006.7	98405.8	109871	79008.2	51085.8	56655.2	53117.7	50466.8	61852.7	59556.8	42845.9	116845	133949	69824.2	96795.6	90874.7	102766	77249.1	104038	76476.6	80682.4	FBgn0039714	Zip99C	Zinc/iron regulated transporter-related protein 99C	Zinc/iron regulated transporter-related protein 99C (Zip99C) encodes an iron transporter located on the Golgi and endoplasmic reticulum that moves iron from the cytoplasm into the secretory compartments.	Zinc transporter ZIP13 homolog OS=Drosophila melanogaster OX=7227 GN=Zip99C PE=2 SV=1	zinc transporter ZIP13 homolog [Monomorium pharaonis]	[Dmel]GO:0005783#endoplasmic reticulum;GO:0005794#Golgi apparatus;GO:0016323#basolateral plasma membrane;GO:0060586#multicellular organismal iron ion homeostasis;GO:0071577#zinc ion transmembrane transport;GO:0006826#iron ion transport;GO:0005385#zinc ion transmembrane transporter activity;GO:0006882#cellular zinc ion homeostasis;GO:0010312#detoxification of zinc ion;GO:0005381#iron ion transmemb…
Pharaoh_ant_09550	LOC105834565	rNP_Ovary_down	4568.14	-1.17133	0.000702998	0.0171317	2797.29	3279.1	2298.97	3604.71	2911.08	3341.14	5328.39	3727.84	18073.1	17629.6	7324.12	3025.79	2167.23	1745.68	2446.75	3332.14	2215.71	2141.79	1954.55	2701.06	2788.85	5664.2	FBgn0085390	Dgk	Diacyl glycerol kinase	In progress.	Diacylglycerol kinase beta OS=Mus musculus OX=10090 GN=Dgkb PE=1 SV=2	diacylglycerol kinase 1 [Monomorium pharaonis]	[Dmel]GO:0004143#diacylglycerol kinase activity;GO:0005886#plasma membrane;GO:0016310#phosphorylation;GO:0035556#intracellular signal transduction;GO:0005509#calcium ion binding;GO:0007205#protein kinase C-activating G protein-coupled receptor signaling pathway;GO:0046486#glycerolipid metabolic process;GO:0046339#diacylglycerol metabolic process;GO:0003951#NAD+ kinase activity;GO:0046834#lipid ph…
Pharaoh_ant_01199	LOC105835972	rNP_Ovary_up	10468.1	0.577863	0.00070482	0.0171317	6654.6	7326.47	10625	12139	10087	8041.72	9502.95	6487.3	12152.4	4585.19	6031.97	8996.95	13142.7	16700.2	9031.73	9926.12	11808.7	11849.9	18784.2	14154.7	12209.2	10059.5	FBgn0041582	tamo	tamo	tamo (tamo) encodes a protein with an essential function during oogenesis where it interacts with the product of dl and proteins that are part of the nuclear import machinery.	Protein tamozhennic OS=Drosophila melanogaster OX=7227 GN=tamo PE=1 SV=1	protein tamozhennic isoform X1 [Monomorium pharaonis]	[Dmel]GO:0005737#cytoplasm;GO:0005515#protein binding;GO:0007275#multicellular organism development;GO:0015031#protein transport;GO:0008536#Ran GTPase binding;
Pharaoh_ant_02787	LOC105831035	rNP_Ovary_up	5561.15	0.613722	0.000704908	0.0171317	3599.32	4097.68	5676.06	8400.21	4964.69	3440.14	4780.69	4778.14	2262.18	3412.08	4174.36	4192.31	9695.39	8583.38	4493.63	6271.82	7760.22	7180.39	6489.34	6395.02	5690.13	6008.18	FBgn0031673	CG31650	-	In progress.	Reticulocalbin-2 OS=Mus musculus OX=10090 GN=Rcn2 PE=1 SV=1	reticulocalbin-2 [Monomorium pharaonis]	[Dmel]GO:0005509#calcium ion binding;GO:0005783#endoplasmic reticulum;
Pharaoh_ant_07975	LOC105835363	rNP_Ovary_down	15630.4	-0.728649	0.000707419	0.0171631	26751.6	16475.7	13264.9	12386.7	16842.6	19561.9	16136.8	19251.4	24864.5	19886	15880.8	27512.9	8711.92	9861.12	18715.2	9359.51	9376.64	8232.35	11940.5	19472.1	15667.9	3714.98	FBgn0027564	CG3149	-	Insufficient genetic data for FlyBase to solicit a summary.	Protein RFT1 homolog OS=Drosophila melanogaster OX=7227 GN=CG3149 PE=2 SV=1	protein RFT1 homolog [Monomorium pharaonis]	[Dmel]GO:0016021#integral component of membrane;GO:0005319#lipid transporter activity;GO:0034203#glycolipid translocation;GO:0005789#endoplasmic reticulum membrane;
Pharaoh_ant_05088	LOC105829128	rNP_Ovary_down	12826.9	-0.854468	0.000708701	0.0171647	22406.3	13633.2	14057.5	10897.1	17520	12958.4	17054.4	14619.5	15649.4	7713.45	17977.9	28693	5961.83	6370.46	19948.1	5989.88	6326.12	6968.19	13657	9679.58	11351.7	2759.48	FBgn0030802	DENR	Density regulated protein	Density regulated protein (DENR) encodes a non-canonical translation initiation factor together with its binding partner encoded by MCTS1. It associates with ribosomes and it promotes translation reinitiation.	Density-regulated protein homolog OS=Drosophila melanogaster OX=7227 GN=DENR PE=1 SV=3	Density-regulated protein [Temnothorax longispinosus]	[Dmel]GO:0046628#positive regulation of insulin receptor signaling pathway;GO:0120142#positive regulation of ecdysone receptor-mediated signaling pathway;GO:0048027#mRNA 5'-UTR binding;GO:0003743#translation initiation factor activity;GO:0032991#protein-containing complex;GO:0001731#formation of translation preinitiation complex;GO:0008284#positive regulation of cell population proliferation;GO:0…
Pharaoh_ant_16366	LOC105839126	rNP_Ovary_up	11868.3	0.716869	0.000716501	0.0173239	6904.18	7770.19	12141.4	22580.2	9358.99	8077.38	8160.98	7341.88	7405.33	5963.26	5561.14	8928.91	20642.5	20186	9255.21	15799.2	17375	19048.9	12796	12234.8	13252.5	10319.4	FBgn0038827	Fancd2	Fancd2	In progress.	Fanconi anemia group D2 protein homolog OS=Rattus norvegicus OX=10116 GN=Fancd2 PE=2 SV=2	Fanconi anemia group D2 protein homolog [Monomorium pharaonis]	[Dmel]GO:1990918#double-strand break repair involved in meiotic recombination;GO:0005634#nucleus;GO:0000793#condensed chromosome;GO:0006281#DNA repair;GO:0070182#DNA polymerase binding;GO:0036297#interstrand cross-link repair;GO:0007129#homologous chromosome pairing at meiosis;GO:0031573#intra-S DNA damage checkpoint;
Pharaoh_ant_09098	LOC105840114	rNP_Ovary_up	10071.2	0.507339	0.000722143	0.0173933	7275.75	5903.69	7493.08	8377.79	9137.59	7322.61	7973.68	7781.69	12291.6	9214.52	10389.8	8228.75	12926	13586.4	8749.94	9010.79	10294.3	10272	10309.9	10837.2	13336.4	20852.8	FBgn0037734	trbd	trabid	trabid (trbd) encodes a OTU family member that interacts with the product of Apc when ubiquitinated. It affects the activity of the product of Apc in transcription.	Ubiquitin thioesterase trabid OS=Drosophila melanogaster OX=7227 GN=trbd PE=1 SV=1	PREDICTED: ubiquitin thioesterase trabid [Trachymyrmex septentrionalis] PREDICTED: ubiquitin thioesterase trabid [Trachymyrmex septentrionalis] PREDICTED: ubiquitin thioesterase trabid [Trachymyrmex septentrionalis] Ubiquitin thioesterase trabid [Trachymyrmex septentrionalis]	[Dmel]GO:0004843#thiol-dependent ubiquitin-specific protease activity;GO:0016579#protein deubiquitination;GO:0035523#protein K29-linked deubiquitination;GO:0005634#nucleus;GO:1990168#protein K33-linked deubiquitination;GO:0070536#protein K63-linked deubiquitination;GO:0016477#cell migration;GO:0005737#cytoplasm;GO:0030177#positive regulation of Wnt signaling pathway;GO:0061060#negative regulation…
Pharaoh_ant_17159	LOC105837302	rNP_Ovary_up	1844.01	1.1273	0.000722363	0.0173933	530.01	1765.3	434.94	2278.83	686.73	829.3	1099.27	896.11	2450.81	2231.1	505.88	669.24	3082.79	3113.78	1324.1	2323.09	3507.63	2628.7	3167.15	2310.49	857.52	3875.51	NA	NA	NA	NA	Structural maintenance of chromosomes protein 1A OS=Mus musculus OX=10090 GN=Smc1a PE=1 SV=4	structural maintenance of chromosomes protein 1A-like [Monomorium pharaonis]	[Unip]GO:0051276#chromosome organization;GO:0005581#collagen trimer;GO:0005524#ATP binding;GO:0005201#extracellular matrix structural constituent;GO:0005694#chromosome;
Pharaoh_ant_11302	LOC105834501	rNP_Ovary_up	8039.78	0.925534	0.000723077	0.0173933	3996.13	5234.82	6697.08	15801.6	6883.21	3275.66	4283.25	5155.93	4251.51	3196.07	4658.04	5048.34	18144.2	18187.4	4820.26	9889.81	12323.4	13114.6	8150.43	4244.52	6814.44	12704.3	NA	NA	NA	NA	NA	optineurin isoform X1 [Monomorium pharaonis] optineurin isoform X1 [Monomorium pharaonis]	NA
Pharaoh_ant_08799	LOC105837190	rNP_Ovary_down	1798.56	-1.46554	0.000728573	0.0174916	1547.97	2374.89	7828.94	312.43	5587.62	1456.32	2183.51	1652.83	1935.03	2286.29	864.55	2356.55	305.18	329.94	814.34	775.14	378.59	336.03	802.86	1910.51	2328.65	1200.11	FBgn0029838	CG4666	-	Insufficient genetic data for FlyBase to solicit a summary.	Protein THEM6 OS=Drosophila melanogaster OX=7227 GN=CG4666 PE=2 SV=1	hypothetical protein DBV15_11415, partial [Temnothorax longispinosus]	[Dmel]GO:0003674#molecular_function;GO:0005575#cellular_component;GO:0008150#biological_process;
MPWPB.7194.2	LOC105836094	rNP_Ovary_up	502.358	1.94061	0.000729816	0.0174916	85.53	166.47	438.3	121.53	108.83	308.19	162.38	133.14	118.33	659.08	199.78	126.18	428.98	421.71	68.02	256.17	450.12	394.34	113.51	4456.28	168.65	1666.39	FBgn0039321	CG10550	-	In progress.	NA	uncharacterized protein LOC105836094 [Monomorium pharaonis]	[Dmel]GO:0003674#molecular_function;GO:0005575#cellular_component;
Pharaoh_ant_14905	LOC105836281	rNP_Ovary_up	12671.2	0.668386	0.000730883	0.0174916	8484.41	8043.25	16232.2	20456.8	8926.5	8090.16	9350.89	8480.37	7901.62	10255.2	6042.48	7665.9	20278	21306.8	10478.8	13689	17183.1	19950	10686.4	11688.9	13747	19828.5	FBgn0286898	Tango1	Transport and Golgi organization 1	In progress.	Transport and Golgi organization protein 1 OS=Drosophila melanogaster OX=7227 GN=Tango1 PE=1 SV=2	transport and Golgi organization protein 1 isoform X2 [Monomorium pharaonis]	[Dmel]GO:0012505#endomembrane system;GO:0005794#Golgi apparatus;GO:0051047#positive regulation of secretion;GO:0003674#molecular_function;GO:0009306#protein secretion;GO:0070971#endoplasmic reticulum exit site;GO:0033363#secretory granule organization;GO:0000137#Golgi cis cisterna;GO:0007030#Golgi organization;GO:0051087#chaperone binding;
Pharaoh_ant_16720	LOC105834848	rNP_Ovary_up	1011.04	2.73814	0.000732383	0.0174977	40.66	557.49	500.43	62.59	58.17	34.6	395.63	22.76	1.39	1624.05	0	92.78	1361.72	919.77	878.25	248.75	179.7	111.81	2641.14	7293.8	1242.45	3974.88	NA	NA	NA	NA	Protein G12 OS=Anopheles gambiae OX=7165 GN=AGAP006187 PE=2 SV=2	uncharacterized protein LOC105834848 [Monomorium pharaonis]	NA
Pharaoh_ant_13398	-	rNP_Ovary_up	45.338	2.98335	0.000734016	0.0175071	11.22	19.76	1.68	1.04	19.7	7.45	0.86	21.62	0	3.15	5.84	37.11	29.23	14.01	57.93	8.59	13.08	4.81	11.07	423.51	0	305.76	NA	NA	NA	NA	RNA-directed DNA polymerase homolog OS=Oenothera berteroana OX=3950 PE=4 SV=1	krab-a domain-containing protein, partial [Lasius niger]	[Unip]GO:0006508#proteolysis;GO:0004190#aspartic-type endopeptidase activity;
Pharaoh_ant_17777	LOC105836384	rNP_Ovary_up	14563.8	0.538613	0.000741203	0.0176486	11388.3	11138.5	6324.28	21557.8	14835	12538.4	13036.6	12774.3	9534.57	14564.4	7694.47	9552.38	19332.3	19333.5	17504	15993.3	17878.3	18938.9	17488.5	16361.6	13553.6	19079.4	FBgn0026378	Rep	Rab escort protein	Insufficient genetic data for FlyBase to solicit a summary.	Rab proteins geranylgeranyltransferase component A 1 OS=Homo sapiens OX=9606 GN=CHM PE=1 SV=3	rab proteins geranylgeranyltransferase component A 1 [Monomorium pharaonis]	[Dmel]GO:0006886#intracellular protein transport;GO:0018344#protein geranylgeranylation;GO:0008021#synaptic vesicle;GO:0017137#Rab GTPase binding;GO:0005092#GDP-dissociation inhibitor activity;GO:0005634#nucleus;GO:0048471#perinuclear region of cytoplasm;GO:0016020#membrane;GO:0005829#cytosol;GO:0005737#cytoplasm;GO:0005968#Rab-protein geranylgeranyltransferase complex;GO:0016192#vesicle-mediated…
Pharaoh_ant_14352	LOC105840195	rNP_Ovary_up	13131.9	0.719892	0.000744872	0.0176803	9885.16	12453.5	8371.36	9125.75	10654.6	15928.5	10824.7	13811.5	8005.33	5753.56	5273.74	11676.4	16371.6	20691	11853.3	14117	18714.9	18694.9	23748.1	26413	7079.31	9455.62	NA	NA	NA	NA	Major royal jelly protein 3 OS=Apis mellifera OX=7460 GN=MRJP3 PE=1 SV=1	major royal jelly protein 3 [Monomorium pharaonis]	NA
[truncated: 14,450 more rows]

## Sheet: padj<0.1
Gene	GeneID(Public_database)	gene_express_change	baseMean	log2FoldChange	pvalue	padj	BSA_Ovary_10	BSA_Ovary_11	BSA_Ovary_1	BSA_Ovary_13	BSA_Ovary_14	BSA_Ovary_15	BSA_Ovary_16	BSA_Ovary_17	BSA_Ovary_2	BSA_Ovary_4	BSA_Ovary_5	BSA_Ovary_8	rNP_Ovary_12	rNP_Ovary_13	rNP_Ovary_14	rNP_Ovary_17	rNP_Ovary_18	rNP_Ovary_19	rNP_Ovary_21	rNP_Ovary_2	rNP_Ovary_22	rNP_Ovary_3	Id	Dmel_symbol	Name	Dmel_summary	BestHit2Swissprot	BestHit2nr	GO
Pharaoh_ant_05992	LOC105829555	rNP_Ovary_down	134353	-8.98263	1.38969e-34	1.95891e-30	605673	2721.6	3639.06	170273	59711.4	1201.36	540537	31134.7	449768	21125.3	1.05406e+06	11057.9	478.84	224.16	66.9	1019.6	956.94	729.16	16.61	1087.01	120.05	160.52	FBgn0035328	yellow-g2	yellow-g2	Insufficient genetic data for FlyBase to solicit a summary.	Protein yellow OS=Drosophila melanogaster OX=7227 GN=y PE=2 SV=1	protein yellow [Monomorium pharaonis]	[Dmel]GO:0005576#extracellular region;
[truncated: 1,712 more rows]

## Sheet: padj<0.05
Gene	GeneID(Public_database)	gene_express_change	baseMean	log2FoldChange	pvalue	padj	BSA_Ovary_10	BSA_Ovary_11	BSA_Ovary_1	BSA_Ovary_13	BSA_Ovary_14	BSA_Ovary_15	BSA_Ovary_16	BSA_Ovary_17	BSA_Ovary_2	BSA_Ovary_4	BSA_Ovary_5	BSA_Ovary_8	rNP_Ovary_12	rNP_Ovary_13	rNP_Ovary_14	rNP_Ovary_17	rNP_Ovary_18	rNP_Ovary_19	rNP_Ovary_21	rNP_Ovary_2	rNP_Ovary_22	rNP_Ovary_3	Id	Dmel_symbol	Name	Dmel_summary	BestHit2Swissprot	BestHit2nr	GO
[truncated: 1,051 more rows]
