# Supplementary material for: An evolutionarily conserved pathway mediated by neuroparsin-A regulates reproductive plasticity in ants
Source: PLoS Biol. 2024 Aug 12;22(8):e3002763. doi: 10.1371/journal.pbio.3002763 (PMC11398701; doi:10.1371/journal.pbio.3002763)
Supplement: S7 Data — (XLSX) [file pbio.3002763.s015.xlsx]

## Sheet: Peptide_Ovary_down
ID	Description	GeneRatio	BgRatio	pvalue	p.adjust	qvalue	geneID	Count
GO:0006633	fatty acid biosynthetic process	12/429	70/9905	4.0459e-05	0.0264939	0.0242735	Pharaoh_ant_10667/Pharaoh_ant_05712/Pharaoh_ant_05713/Pharaoh_ant_15089/Pharaoh_ant_01411/Pharaoh_ant_05714/Pharaoh_ant_05820/Pharaoh_ant_08740/Pharaoh_ant_05718/Pharaoh_ant_05717/Pharaoh_ant_13623/Pharaoh_ant_17681	12
GO:0008610	lipid biosynthetic process	26/429	257/9905	4.81481e-05	0.0264939	0.0242735	Pharaoh_ant_10667/Pharaoh_ant_05712/Pharaoh_ant_05713/Pharaoh_ant_15089/Pharaoh_ant_02916/Pharaoh_ant_05083/Pharaoh_ant_18074/Pharaoh_ant_01411/Pharaoh_ant_08411/Pharaoh_ant_05714/Pharaoh_ant_05820/Pharaoh_ant_08740/Pharaoh_ant_12087/Pharaoh_ant_05718/Pharaoh_ant_11727/Pharaoh_ant_10768/MPQPB.3176.31/Pharaoh_ant_05717/Pharaoh_ant_15970/Pharaoh_ant_08769/Pharaoh_ant_05752/Pharaoh_ant_13623/Pharaoh…	26
GO:0051961	negative regulation of nervous system development	13/429	84/9905	5.94188e-05	0.0264939	0.0242735	Pharaoh_ant_13329/Pharaoh_ant_10034/Pharaoh_ant_07832/Pharaoh_ant_12312/Pharaoh_ant_04810/Pharaoh_ant_03146/Pharaoh_ant_18715/Pharaoh_ant_06523/Pharaoh_ant_15974/Pharaoh_ant_12017/Pharaoh_ant_10030/Pharaoh_ant_05733/Pharaoh_ant_03785	13
GO:0072330	monocarboxylic acid biosynthetic process	12/429	73/9905	6.21558e-05	0.0264939	0.0242735	Pharaoh_ant_10667/Pharaoh_ant_05712/Pharaoh_ant_05713/Pharaoh_ant_15089/Pharaoh_ant_01411/Pharaoh_ant_05714/Pharaoh_ant_05820/Pharaoh_ant_08740/Pharaoh_ant_05718/Pharaoh_ant_05717/Pharaoh_ant_13623/Pharaoh_ant_17681	12
GO:0044275	cellular carbohydrate catabolic process	7/429	26/9905	8.74448e-05	0.0271356	0.0248613	Pharaoh_ant_08758/Pharaoh_ant_08810/Pharaoh_ant_04744/Pharaoh_ant_14031/Pharaoh_ant_15042/Pharaoh_ant_05079/Pharaoh_ant_05265	7
GO:0046467	membrane lipid biosynthetic process	11/429	65/9905	9.54917e-05	0.0271356	0.0248613	Pharaoh_ant_05712/Pharaoh_ant_05713/Pharaoh_ant_15089/Pharaoh_ant_02916/Pharaoh_ant_05083/Pharaoh_ant_05820/Pharaoh_ant_05718/Pharaoh_ant_10768/Pharaoh_ant_05717/Pharaoh_ant_15970/Pharaoh_ant_08769	11
GO:0030148	sphingolipid biosynthetic process	8/429	36/9905	0.000120357	0.0293155	0.0268586	Pharaoh_ant_05712/Pharaoh_ant_05713/Pharaoh_ant_15089/Pharaoh_ant_02916/Pharaoh_ant_05820/Pharaoh_ant_05718/Pharaoh_ant_05717/Pharaoh_ant_08769	8
GO:0009057	macromolecule catabolic process	39/429	492/9905	0.000176681	0.0376552	0.0344993	Pharaoh_ant_18474/Pharaoh_ant_05003/Pharaoh_ant_05763/Pharaoh_ant_10698/Pharaoh_ant_13329/Pharaoh_ant_04744/Pharaoh_ant_05060/Pharaoh_ant_18197/Pharaoh_ant_11838/Pharaoh_ant_08739/Pharaoh_ant_11028/Pharaoh_ant_07300/Pharaoh_ant_17687/Pharaoh_ant_15042/Pharaoh_ant_03340/Pharaoh_ant_11095/Pharaoh_ant_06523/Pharaoh_ant_11150/Pharaoh_ant_13579/Pharaoh_ant_09454/Pharaoh_ant_00621/Pharaoh_ant_01279/Pha…	39
GO:0051960	regulation of nervous system development	20/429	195/9905	0.000296659	0.049157	0.0450372	Pharaoh_ant_13329/Pharaoh_ant_10034/Pharaoh_ant_07832/Pharaoh_ant_12312/Pharaoh_ant_04810/Pharaoh_ant_03146/Pharaoh_ant_18715/Pharaoh_ant_03317/Pharaoh_ant_06523/Pharaoh_ant_15974/Pharaoh_ant_11150/Pharaoh_ant_12968/Pharaoh_ant_10325/Pharaoh_ant_12017/Pharaoh_ant_10030/Pharaoh_ant_17708/Pharaoh_ant_01600/Pharaoh_ant_05733/Pharaoh_ant_03785/Pharaoh_ant_18473	20
GO:0016441	posttranscriptional gene silencing	10/429	62/9905	0.000297489	0.049157	0.0450372	Pharaoh_ant_15225/Pharaoh_ant_10912/Pharaoh_ant_03340/Pharaoh_ant_11095/Pharaoh_ant_17694/Pharaoh_ant_13579/Pharaoh_ant_01279/Pharaoh_ant_09737/Pharaoh_ant_15096/Pharaoh_ant_12015	10
GO:0006631	fatty acid metabolic process	15/429	125/9905	0.000317142	0.049157	0.0450372	Pharaoh_ant_10667/Pharaoh_ant_05712/Pharaoh_ant_05713/Pharaoh_ant_15089/Pharaoh_ant_17369/Pharaoh_ant_01411/Pharaoh_ant_05714/Pharaoh_ant_05820/Pharaoh_ant_08740/Pharaoh_ant_05718/Pharaoh_ant_05717/Pharaoh_ant_13623/Pharaoh_ant_17917/Pharaoh_ant_17681/Pharaoh_ant_17708	15
GO:0060284	regulation of cell development	17/429	154/9905	0.000353942	0.0493568	0.0452202	Pharaoh_ant_13329/Pharaoh_ant_10034/Pharaoh_ant_12312/Pharaoh_ant_03146/Pharaoh_ant_08053/Pharaoh_ant_03317/Pharaoh_ant_06523/Pharaoh_ant_11150/Pharaoh_ant_12968/Pharaoh_ant_06317/Pharaoh_ant_10325/Pharaoh_ant_17708/Pharaoh_ant_01600/Pharaoh_ant_05733/Pharaoh_ant_16686/Pharaoh_ant_03785/Pharaoh_ant_18473	17
GO:0051603	proteolysis involved in cellular protein catabolic process	27/429	309/9905	0.00040137	0.0493568	0.0452202	Pharaoh_ant_18474/Pharaoh_ant_05003/Pharaoh_ant_05763/Pharaoh_ant_10698/Pharaoh_ant_13329/Pharaoh_ant_05060/Pharaoh_ant_18197/Pharaoh_ant_11838/Pharaoh_ant_08739/Pharaoh_ant_07300/Pharaoh_ant_17687/Pharaoh_ant_06523/Pharaoh_ant_11150/Pharaoh_ant_13579/Pharaoh_ant_09454/Pharaoh_ant_00621/Pharaoh_ant_18030/Pharaoh_ant_12253/Pharaoh_ant_15240/Pharaoh_ant_12017/Pharaoh_ant_16001/Pharaoh_ant_10030/Pha…	27
GO:0048477	oogenesis	38/429	495/9905	0.000405276	0.0493568	0.0452202	Pharaoh_ant_06373/Pharaoh_ant_13329/Pharaoh_ant_15225/Pharaoh_ant_06341/Pharaoh_ant_10912/Pharaoh_ant_10034/Pharaoh_ant_16626/Pharaoh_ant_07832/Pharaoh_ant_09245/Pharaoh_ant_11028/Pharaoh_ant_03146/Pharaoh_ant_18715/Pharaoh_ant_14981/Pharaoh_ant_07592/Pharaoh_ant_00781/Pharaoh_ant_07632/Pharaoh_ant_17916/Pharaoh_ant_07936/Pharaoh_ant_12087/Pharaoh_ant_09397/Pharaoh_ant_12880/Pharaoh_ant_04044/Pha…	38
GO:0044257	cellular protein catabolic process	27/429	315/9905	0.000542445	0.0616579	0.0564904	Pharaoh_ant_18474/Pharaoh_ant_05003/Pharaoh_ant_05763/Pharaoh_ant_10698/Pharaoh_ant_13329/Pharaoh_ant_05060/Pharaoh_ant_18197/Pharaoh_ant_11838/Pharaoh_ant_08739/Pharaoh_ant_07300/Pharaoh_ant_17687/Pharaoh_ant_06523/Pharaoh_ant_11150/Pharaoh_ant_13579/Pharaoh_ant_09454/Pharaoh_ant_00621/Pharaoh_ant_18030/Pharaoh_ant_12253/Pharaoh_ant_15240/Pharaoh_ant_12017/Pharaoh_ant_16001/Pharaoh_ant_10030/Pha…	27
GO:0035329	hippo signaling	10/429	69/9905	0.000718113	0.0722846	0.0662265	Pharaoh_ant_08758/Pharaoh_ant_05763/Pharaoh_ant_13329/Pharaoh_ant_15225/Pharaoh_ant_07386/Pharaoh_ant_07300/Pharaoh_ant_03146/Pharaoh_ant_01113/Pharaoh_ant_00781/Pharaoh_ant_12317	10
GO:0006643	membrane lipid metabolic process	11/429	82/9905	0.000771319	0.0722846	0.0662265	Pharaoh_ant_05712/Pharaoh_ant_05713/Pharaoh_ant_15089/Pharaoh_ant_02916/Pharaoh_ant_05083/Pharaoh_ant_05820/Pharaoh_ant_05718/Pharaoh_ant_10768/Pharaoh_ant_05717/Pharaoh_ant_15970/Pharaoh_ant_08769	11
GO:0035194	post-transcriptional gene silencing by RNA	9/429	58/9905	0.000794314	0.0722846	0.0662265	Pharaoh_ant_15225/Pharaoh_ant_10912/Pharaoh_ant_03340/Pharaoh_ant_11095/Pharaoh_ant_17694/Pharaoh_ant_13579/Pharaoh_ant_09737/Pharaoh_ant_15096/Pharaoh_ant_12015	9
GO:2000026	regulation of multicellular organismal development	24/429	274/9905	0.000805517	0.0722846	0.0662265	Pharaoh_ant_13329/Pharaoh_ant_10034/Pharaoh_ant_07832/Pharaoh_ant_12312/Pharaoh_ant_04810/Pharaoh_ant_03146/Pharaoh_ant_18715/Pharaoh_ant_01113/Pharaoh_ant_03317/Pharaoh_ant_06523/Pharaoh_ant_15974/Pharaoh_ant_11150/Pharaoh_ant_12968/Pharaoh_ant_13670/Pharaoh_ant_10325/Pharaoh_ant_12017/Pharaoh_ant_15031/Pharaoh_ant_10030/Pharaoh_ant_17708/Pharaoh_ant_01600/Pharaoh_ant_05733/Pharaoh_ant_16686/Pha…	24
GO:0006959	humoral immune response	10/429	71/9905	0.000902837	0.0745314	0.068285	Pharaoh_ant_05763/Pharaoh_ant_08739/Pharaoh_ant_09504/Pharaoh_ant_07936/Pharaoh_ant_09764/Pharaoh_ant_01515/Pharaoh_ant_15031/Pharaoh_ant_08254/Pharaoh_ant_01621/Pharaoh_ant_14099	10
GO:0006665	sphingolipid metabolic process	8/429	48/9905	0.000951942	0.0745314	0.068285	Pharaoh_ant_05712/Pharaoh_ant_05713/Pharaoh_ant_15089/Pharaoh_ant_02916/Pharaoh_ant_05820/Pharaoh_ant_05718/Pharaoh_ant_05717/Pharaoh_ant_08769	8
GO:0006511	ubiquitin-dependent protein catabolic process	24/429	278/9905	0.000986848	0.0745314	0.068285	Pharaoh_ant_05003/Pharaoh_ant_05763/Pharaoh_ant_10698/Pharaoh_ant_13329/Pharaoh_ant_05060/Pharaoh_ant_18197/Pharaoh_ant_11838/Pharaoh_ant_08739/Pharaoh_ant_07300/Pharaoh_ant_17687/Pharaoh_ant_06523/Pharaoh_ant_11150/Pharaoh_ant_13579/Pharaoh_ant_09454/Pharaoh_ant_18030/Pharaoh_ant_12253/Pharaoh_ant_15240/Pharaoh_ant_12017/Pharaoh_ant_16001/Pharaoh_ant_10030/Pharaoh_ant_06913/Pharaoh_ant_15845/Pha…	24
GO:0008219	cell death	29/429	362/9905	0.00101506	0.0745314	0.068285	Pharaoh_ant_05763/Pharaoh_ant_10698/Pharaoh_ant_13329/Pharaoh_ant_04744/Pharaoh_ant_07832/Pharaoh_ant_12312/Pharaoh_ant_17494/Pharaoh_ant_04810/Pharaoh_ant_07386/Pharaoh_ant_11028/Pharaoh_ant_07300/Pharaoh_ant_03146/Pharaoh_ant_18715/Pharaoh_ant_08740/Pharaoh_ant_09454/Pharaoh_ant_09778/Pharaoh_ant_22011/Pharaoh_ant_18030/Pharaoh_ant_03960/Pharaoh_ant_05191/Pharaoh_ant_08769/Pharaoh_ant_10436/Pha…	29
GO:0007097	nuclear migration	6/429	28/9905	0.00106508	0.0745314	0.068285	Pharaoh_ant_11803/Pharaoh_ant_12968/Pharaoh_ant_06317/Pharaoh_ant_11775/Pharaoh_ant_08429/Pharaoh_ant_12015	6
GO:2000177	regulation of neural precursor cell proliferation	8/429	49/9905	0.00109548	0.0745314	0.068285	Pharaoh_ant_13329/Pharaoh_ant_10034/Pharaoh_ant_03146/Pharaoh_ant_13579/Pharaoh_ant_10325/Pharaoh_ant_01600/Pharaoh_ant_05733/Pharaoh_ant_18473	8
GO:0019941	modification-dependent protein catabolic process	24/429	282/9905	0.00120252	0.0745314	0.068285	Pharaoh_ant_05003/Pharaoh_ant_05763/Pharaoh_ant_10698/Pharaoh_ant_13329/Pharaoh_ant_05060/Pharaoh_ant_18197/Pharaoh_ant_11838/Pharaoh_ant_08739/Pharaoh_ant_07300/Pharaoh_ant_17687/Pharaoh_ant_06523/Pharaoh_ant_11150/Pharaoh_ant_13579/Pharaoh_ant_09454/Pharaoh_ant_18030/Pharaoh_ant_12253/Pharaoh_ant_15240/Pharaoh_ant_12017/Pharaoh_ant_16001/Pharaoh_ant_10030/Pharaoh_ant_06913/Pharaoh_ant_15845/Pha…	24
GO:0030163	protein catabolic process	27/429	332/9905	0.00120378	0.0745314	0.068285	Pharaoh_ant_18474/Pharaoh_ant_05003/Pharaoh_ant_05763/Pharaoh_ant_10698/Pharaoh_ant_13329/Pharaoh_ant_05060/Pharaoh_ant_18197/Pharaoh_ant_11838/Pharaoh_ant_08739/Pharaoh_ant_07300/Pharaoh_ant_17687/Pharaoh_ant_06523/Pharaoh_ant_11150/Pharaoh_ant_13579/Pharaoh_ant_09454/Pharaoh_ant_00621/Pharaoh_ant_18030/Pharaoh_ant_12253/Pharaoh_ant_15240/Pharaoh_ant_12017/Pharaoh_ant_16001/Pharaoh_ant_10030/Pha…	27
GO:0016053	organic acid biosynthetic process	13/429	114/9905	0.00126769	0.0745314	0.068285	Pharaoh_ant_10667/Pharaoh_ant_05712/Pharaoh_ant_05713/Pharaoh_ant_15089/Pharaoh_ant_01411/Pharaoh_ant_05714/Pharaoh_ant_05820/Pharaoh_ant_08740/Pharaoh_ant_05718/Pharaoh_ant_05717/Pharaoh_ant_13623/Pharaoh_ant_17681/Pharaoh_ant_09352	13
GO:0046394	carboxylic acid biosynthetic process	13/429	114/9905	0.00126769	0.0745314	0.068285	Pharaoh_ant_10667/Pharaoh_ant_05712/Pharaoh_ant_05713/Pharaoh_ant_15089/Pharaoh_ant_01411/Pharaoh_ant_05714/Pharaoh_ant_05820/Pharaoh_ant_08740/Pharaoh_ant_05718/Pharaoh_ant_05717/Pharaoh_ant_13623/Pharaoh_ant_17681/Pharaoh_ant_09352	13
GO:0010817	regulation of hormone levels	10/429	75/9905	0.00138962	0.0789766	0.0723577	Pharaoh_ant_05712/Pharaoh_ant_13010/Pharaoh_ant_03968/Pharaoh_ant_11028/Pharaoh_ant_12087/Pharaoh_ant_04685/Pharaoh_ant_05536/Pharaoh_ant_14058/Pharaoh_ant_00677/Pharaoh_ant_05261	10
GO:0043632	modification-dependent macromolecule catabolic process	24/429	288/9905	0.00160191	0.0824367	0.0755277	Pharaoh_ant_05003/Pharaoh_ant_05763/Pharaoh_ant_10698/Pharaoh_ant_13329/Pharaoh_ant_05060/Pharaoh_ant_18197/Pharaoh_ant_11838/Pharaoh_ant_08739/Pharaoh_ant_07300/Pharaoh_ant_17687/Pharaoh_ant_06523/Pharaoh_ant_11150/Pharaoh_ant_13579/Pharaoh_ant_09454/Pharaoh_ant_18030/Pharaoh_ant_12253/Pharaoh_ant_15240/Pharaoh_ant_12017/Pharaoh_ant_16001/Pharaoh_ant_10030/Pharaoh_ant_06913/Pharaoh_ant_15845/Pha…	24
GO:0012501	programmed cell death	26/429	322/9905	0.00163375	0.0824367	0.0755277	Pharaoh_ant_05763/Pharaoh_ant_10698/Pharaoh_ant_13329/Pharaoh_ant_04744/Pharaoh_ant_07832/Pharaoh_ant_17494/Pharaoh_ant_04810/Pharaoh_ant_07386/Pharaoh_ant_11028/Pharaoh_ant_07300/Pharaoh_ant_03146/Pharaoh_ant_18715/Pharaoh_ant_08740/Pharaoh_ant_09778/Pharaoh_ant_22011/Pharaoh_ant_03960/Pharaoh_ant_05191/Pharaoh_ant_08769/Pharaoh_ant_10436/Pharaoh_ant_11306/Pharaoh_ant_14058/Pharaoh_ant_15240/Pha…	26
GO:0019730	antimicrobial humoral response	9/429	64/9905	0.00163385	0.0824367	0.0755277	Pharaoh_ant_05763/Pharaoh_ant_08739/Pharaoh_ant_09504/Pharaoh_ant_07936/Pharaoh_ant_01515/Pharaoh_ant_15031/Pharaoh_ant_08254/Pharaoh_ant_01621/Pharaoh_ant_14099	9
GO:0051347	positive regulation of transferase activity	10/429	77/9905	0.00170296	0.0824367	0.0755277	Pharaoh_ant_13329/Pharaoh_ant_10478/Pharaoh_ant_17494/Pharaoh_ant_18715/Pharaoh_ant_09636/Pharaoh_ant_09454/Pharaoh_ant_10728/Pharaoh_ant_12253/Pharaoh_ant_15031/Pharaoh_ant_07924	10
GO:0016458	gene silencing	13/429	118/9905	0.0017406	0.0824367	0.0755277	Pharaoh_ant_15225/Pharaoh_ant_10912/Pharaoh_ant_08739/Pharaoh_ant_03340/Pharaoh_ant_11095/Pharaoh_ant_17694/Pharaoh_ant_13579/Pharaoh_ant_11727/Pharaoh_ant_01279/Pharaoh_ant_09737/Pharaoh_ant_15096/Pharaoh_ant_01352/Pharaoh_ant_12015	13
GO:0050767	regulation of neurogenesis	13/429	118/9905	0.0017406	0.0824367	0.0755277	Pharaoh_ant_13329/Pharaoh_ant_10034/Pharaoh_ant_12312/Pharaoh_ant_03146/Pharaoh_ant_03317/Pharaoh_ant_06523/Pharaoh_ant_12968/Pharaoh_ant_10325/Pharaoh_ant_17708/Pharaoh_ant_01600/Pharaoh_ant_05733/Pharaoh_ant_03785/Pharaoh_ant_18473	13
GO:0010941	regulation of cell death	22/429	261/9905	0.00214447	0.0971918	0.0890462	Pharaoh_ant_10698/Pharaoh_ant_13329/Pharaoh_ant_07832/Pharaoh_ant_12312/Pharaoh_ant_17494/Pharaoh_ant_04810/Pharaoh_ant_07386/Pharaoh_ant_11028/Pharaoh_ant_07300/Pharaoh_ant_03146/Pharaoh_ant_08740/Pharaoh_ant_09454/Pharaoh_ant_18030/Pharaoh_ant_03960/Pharaoh_ant_05191/Pharaoh_ant_08769/Pharaoh_ant_10436/Pharaoh_ant_11306/Pharaoh_ant_15240/Pharaoh_ant_05265/Pharaoh_ant_06913/Pharaoh_ant_05733	22
GO:0016052	carbohydrate catabolic process	9/429	67/9905	0.00226277	0.0971918	0.0890462	Pharaoh_ant_08758/Pharaoh_ant_08810/Pharaoh_ant_04744/Pharaoh_ant_14031/Pharaoh_ant_15042/Pharaoh_ant_06470/Pharaoh_ant_12005/Pharaoh_ant_05079/Pharaoh_ant_05265	9
GO:0060968	regulation of gene silencing	7/429	43/9905	0.00226813	0.0971918	0.0890462	Pharaoh_ant_15225/Pharaoh_ant_10912/Pharaoh_ant_08739/Pharaoh_ant_17694/Pharaoh_ant_13579/Pharaoh_ant_11727/Pharaoh_ant_01352	7
GO:0031331	positive regulation of cellular catabolic process	14/429	138/9905	0.00257928	0.0971918	0.0890462	Pharaoh_ant_05763/Pharaoh_ant_07300/Pharaoh_ant_03146/Pharaoh_ant_03340/Pharaoh_ant_11095/Pharaoh_ant_13579/Pharaoh_ant_09454/Pharaoh_ant_01279/Pharaoh_ant_09778/Pharaoh_ant_01515/Pharaoh_ant_12253/Pharaoh_ant_05265/Pharaoh_ant_10030/Pharaoh_ant_14099	14
GO:0050768	negative regulation of neurogenesis	7/429	44/9905	0.00259881	0.0971918	0.0890462	Pharaoh_ant_13329/Pharaoh_ant_10034/Pharaoh_ant_12312/Pharaoh_ant_03146/Pharaoh_ant_06523/Pharaoh_ant_05733/Pharaoh_ant_03785	7
GO:1903532	positive regulation of secretion by cell	7/429	44/9905	0.00259881	0.0971918	0.0890462	Pharaoh_ant_07368/Pharaoh_ant_03968/Pharaoh_ant_11028/Pharaoh_ant_04685/Pharaoh_ant_14058/Pharaoh_ant_13809/Pharaoh_ant_02660	7
GO:0030111	regulation of Wnt signaling pathway	11/429	95/9905	0.00260119	0.0971918	0.0890462	Pharaoh_ant_11818/Pharaoh_ant_13329/Pharaoh_ant_07368/Pharaoh_ant_07386/Pharaoh_ant_03146/Pharaoh_ant_15146/Pharaoh_ant_06843/Pharaoh_ant_10436/Pharaoh_ant_10030/Pharaoh_ant_02660/Pharaoh_ant_01600	11
GO:0016246	RNA interference	6/429	33/9905	0.00260748	0.0971918	0.0890462	Pharaoh_ant_10912/Pharaoh_ant_03340/Pharaoh_ant_11095/Pharaoh_ant_17694/Pharaoh_ant_15096/Pharaoh_ant_12015	6
GO:0031050	dsRNA processing	5/429	23/9905	0.00262218	0.0971918	0.0890462	Pharaoh_ant_10912/Pharaoh_ant_17694/Pharaoh_ant_13579/Pharaoh_ant_15096/Pharaoh_ant_12015	5
GO:0070918	production of small RNA involved in gene silencing by RNA	5/429	23/9905	0.00262218	0.0971918	0.0890462	Pharaoh_ant_10912/Pharaoh_ant_17694/Pharaoh_ant_13579/Pharaoh_ant_15096/Pharaoh_ant_12015	5
GO:0043062	extracellular structure organization	9/429	69/9905	0.00277946	0.100829	0.0923789	Pharaoh_ant_06373/Pharaoh_ant_08411/Pharaoh_ant_12425/Pharaoh_ant_12880/Pharaoh_ant_09778/Pharaoh_ant_14013/Pharaoh_ant_05752/Pharaoh_ant_08703/Pharaoh_ant_02660	9
GO:0051047	positive regulation of secretion	7/429	45/9905	0.00296533	0.105331	0.0965032	Pharaoh_ant_07368/Pharaoh_ant_03968/Pharaoh_ant_11028/Pharaoh_ant_04685/Pharaoh_ant_14058/Pharaoh_ant_13809/Pharaoh_ant_02660	7
GO:0009896	positive regulation of catabolic process	15/429	157/9905	0.00330127	0.112897	0.103435	Pharaoh_ant_05763/Pharaoh_ant_07300/Pharaoh_ant_03146/Pharaoh_ant_03340/Pharaoh_ant_11095/Pharaoh_ant_11150/Pharaoh_ant_13579/Pharaoh_ant_09454/Pharaoh_ant_01279/Pharaoh_ant_09778/Pharaoh_ant_01515/Pharaoh_ant_12253/Pharaoh_ant_05265/Pharaoh_ant_10030/Pharaoh_ant_14099	15
GO:0031329	regulation of cellular catabolic process	20/429	237/9905	0.00331075	0.112897	0.103435	Pharaoh_ant_08758/Pharaoh_ant_05763/Pharaoh_ant_10698/Pharaoh_ant_13329/Pharaoh_ant_07300/Pharaoh_ant_03146/Pharaoh_ant_18715/Pharaoh_ant_03340/Pharaoh_ant_11095/Pharaoh_ant_13579/Pharaoh_ant_09454/Pharaoh_ant_01279/Pharaoh_ant_09778/Pharaoh_ant_01515/Pharaoh_ant_12253/Pharaoh_ant_05265/Pharaoh_ant_10030/Pharaoh_ant_03785/Pharaoh_ant_18473/Pharaoh_ant_14099	20
GO:0044265	cellular macromolecule catabolic process	32/429	446/9905	0.00338091	0.113028	0.103556	Pharaoh_ant_18474/Pharaoh_ant_05003/Pharaoh_ant_05763/Pharaoh_ant_10698/Pharaoh_ant_13329/Pharaoh_ant_05060/Pharaoh_ant_18197/Pharaoh_ant_11838/Pharaoh_ant_08739/Pharaoh_ant_11028/Pharaoh_ant_07300/Pharaoh_ant_17687/Pharaoh_ant_03340/Pharaoh_ant_11095/Pharaoh_ant_06523/Pharaoh_ant_11150/Pharaoh_ant_13579/Pharaoh_ant_09454/Pharaoh_ant_00621/Pharaoh_ant_01279/Pharaoh_ant_18211/Pharaoh_ant_18030/Pha…	32
GO:0051647	nucleus localization	6/429	35/9905	0.00355235	0.113406	0.103901	Pharaoh_ant_11803/Pharaoh_ant_12968/Pharaoh_ant_06317/Pharaoh_ant_11775/Pharaoh_ant_08429/Pharaoh_ant_12015	6
GO:0006261	DNA-dependent DNA replication	11/429	99/9905	0.00359886	0.113406	0.103901	Pharaoh_ant_07592/Pharaoh_ant_16106/Pharaoh_ant_06523/Pharaoh_ant_12880/Pharaoh_ant_04016/Pharaoh_ant_12314/Pharaoh_ant_17014/Pharaoh_ant_10719/Pharaoh_ant_06588/Pharaoh_ant_03785/Pharaoh_ant_09564	11
GO:0010608	posttranscriptional regulation of gene expression	18/429	206/9905	0.00360406	0.113406	0.103901	Pharaoh_ant_15225/Pharaoh_ant_10912/Pharaoh_ant_18197/Pharaoh_ant_10034/Pharaoh_ant_16626/Pharaoh_ant_07832/Pharaoh_ant_17494/Pharaoh_ant_13513/Pharaoh_ant_16084/Pharaoh_ant_03340/Pharaoh_ant_11095/Pharaoh_ant_17694/Pharaoh_ant_13579/Pharaoh_ant_01279/Pharaoh_ant_20251/Pharaoh_ant_09737/Pharaoh_ant_15096/Pharaoh_ant_12015	18
GO:0030100	regulation of endocytosis	8/429	59/9905	0.00369532	0.113406	0.103901	Pharaoh_ant_10034/Pharaoh_ant_12312/Pharaoh_ant_07936/Pharaoh_ant_11150/Pharaoh_ant_09778/Pharaoh_ant_14013/Pharaoh_ant_13630/Pharaoh_ant_16686	8
GO:0001934	positive regulation of protein phosphorylation	9/429	72/9905	0.00372477	0.113406	0.103901	Pharaoh_ant_13329/Pharaoh_ant_17494/Pharaoh_ant_18715/Pharaoh_ant_07632/Pharaoh_ant_09636/Pharaoh_ant_10728/Pharaoh_ant_15031/Pharaoh_ant_07924/Pharaoh_ant_18473	9
GO:0045595	regulation of cell differentiation	22/429	274/9905	0.00389028	0.116367	0.106615	Pharaoh_ant_13329/Pharaoh_ant_10034/Pharaoh_ant_12312/Pharaoh_ant_17687/Pharaoh_ant_03146/Pharaoh_ant_08053/Pharaoh_ant_03317/Pharaoh_ant_04796/Pharaoh_ant_06523/Pharaoh_ant_11150/Pharaoh_ant_12968/Pharaoh_ant_06317/Pharaoh_ant_05191/Pharaoh_ant_12151/Pharaoh_ant_10325/Pharaoh_ant_15031/Pharaoh_ant_17708/Pharaoh_ant_01600/Pharaoh_ant_05733/Pharaoh_ant_16686/Pharaoh_ant_03785/Pharaoh_ant_18473	22
GO:0031401	positive regulation of protein modification process	12/429	115/9905	0.0040544	0.1168	0.107011	Pharaoh_ant_13329/Pharaoh_ant_10478/Pharaoh_ant_17494/Pharaoh_ant_18715/Pharaoh_ant_07632/Pharaoh_ant_09636/Pharaoh_ant_09454/Pharaoh_ant_10728/Pharaoh_ant_12253/Pharaoh_ant_15031/Pharaoh_ant_07924/Pharaoh_ant_18473	12
GO:0002697	regulation of immune effector process	8/429	60/9905	0.00410667	0.1168	0.107011	Pharaoh_ant_05763/Pharaoh_ant_08739/Pharaoh_ant_07936/Pharaoh_ant_01515/Pharaoh_ant_04685/Pharaoh_ant_15982/Pharaoh_ant_01621/Pharaoh_ant_14099	8
GO:0035331	negative regulation of hippo signaling	6/429	36/9905	0.00411028	0.1168	0.107011	Pharaoh_ant_08758/Pharaoh_ant_15225/Pharaoh_ant_07386/Pharaoh_ant_07300/Pharaoh_ant_01113/Pharaoh_ant_00781	6
GO:0061351	neural precursor cell proliferation	10/429	87/9905	0.00423344	0.118328	0.108411	Pharaoh_ant_13329/Pharaoh_ant_10034/Pharaoh_ant_03146/Pharaoh_ant_13579/Pharaoh_ant_06317/Pharaoh_ant_12314/Pharaoh_ant_10325/Pharaoh_ant_01600/Pharaoh_ant_05733/Pharaoh_ant_18473	10
GO:0035195	gene silencing by miRNA	6/429	37/9905	0.00473041	0.128022	0.117292	Pharaoh_ant_15225/Pharaoh_ant_10912/Pharaoh_ant_11095/Pharaoh_ant_13579/Pharaoh_ant_15096/Pharaoh_ant_12015	6
GO:0090090	negative regulation of canonical Wnt signaling pathway	6/429	37/9905	0.00473041	0.128022	0.117292	Pharaoh_ant_11818/Pharaoh_ant_13329/Pharaoh_ant_03146/Pharaoh_ant_10436/Pharaoh_ant_10030/Pharaoh_ant_01600	6
GO:0010721	negative regulation of cell development	7/429	49/9905	0.00483953	0.128671	0.117887	Pharaoh_ant_13329/Pharaoh_ant_10034/Pharaoh_ant_12312/Pharaoh_ant_03146/Pharaoh_ant_06523/Pharaoh_ant_05733/Pharaoh_ant_03785	7
GO:0031047	gene silencing by RNA	9/429	75/9905	0.00490534	0.128671	0.117887	Pharaoh_ant_15225/Pharaoh_ant_10912/Pharaoh_ant_03340/Pharaoh_ant_11095/Pharaoh_ant_17694/Pharaoh_ant_13579/Pharaoh_ant_09737/Pharaoh_ant_15096/Pharaoh_ant_12015	9
GO:0009894	regulation of catabolic process	21/429	263/9905	0.00504931	0.130441	0.119508	Pharaoh_ant_08758/Pharaoh_ant_05763/Pharaoh_ant_10698/Pharaoh_ant_13329/Pharaoh_ant_07300/Pharaoh_ant_03146/Pharaoh_ant_18715/Pharaoh_ant_03340/Pharaoh_ant_11095/Pharaoh_ant_11150/Pharaoh_ant_13579/Pharaoh_ant_09454/Pharaoh_ant_01279/Pharaoh_ant_09778/Pharaoh_ant_01515/Pharaoh_ant_12253/Pharaoh_ant_05265/Pharaoh_ant_10030/Pharaoh_ant_03785/Pharaoh_ant_18473/Pharaoh_ant_14099	21
GO:0051050	positive regulation of transport	14/429	150/9905	0.00548562	0.137254	0.125751	Pharaoh_ant_07368/Pharaoh_ant_03968/Pharaoh_ant_11028/Pharaoh_ant_07936/Pharaoh_ant_11150/Pharaoh_ant_09778/Pharaoh_ant_09874/Pharaoh_ant_14013/Pharaoh_ant_04685/Pharaoh_ant_14058/Pharaoh_ant_13809/Pharaoh_ant_02660/Pharaoh_ant_16686/Pharaoh_ant_08419	14
GO:0000724	double-strand break repair via homologous recombination	8/429	63/9905	0.00555455	0.137254	0.125751	Pharaoh_ant_13305/Pharaoh_ant_11803/Pharaoh_ant_12314/Pharaoh_ant_17014/Pharaoh_ant_15982/Pharaoh_ant_08466/Pharaoh_ant_11577/Pharaoh_ant_06588	8
GO:0000725	recombinational repair	8/429	63/9905	0.00555455	0.137254	0.125751	Pharaoh_ant_13305/Pharaoh_ant_11803/Pharaoh_ant_12314/Pharaoh_ant_17014/Pharaoh_ant_15982/Pharaoh_ant_08466/Pharaoh_ant_11577/Pharaoh_ant_06588	8
GO:1901565	organonitrogen compound catabolic process	32/429	462/9905	0.00571769	0.139267	0.127595	Pharaoh_ant_18474/Pharaoh_ant_05003/Pharaoh_ant_05763/Pharaoh_ant_10698/Pharaoh_ant_13329/Pharaoh_ant_05060/Pharaoh_ant_18197/Pharaoh_ant_11838/Pharaoh_ant_08739/Pharaoh_ant_14031/Pharaoh_ant_07300/Pharaoh_ant_17687/Pharaoh_ant_06523/Pharaoh_ant_11150/Pharaoh_ant_13579/Pharaoh_ant_09454/Pharaoh_ant_00621/Pharaoh_ant_06470/Pharaoh_ant_02561/Pharaoh_ant_18030/Pharaoh_ant_12253/Pharaoh_ant_15240/Pha…	32
GO:0030855	epithelial cell differentiation	25/429	336/9905	0.00581524	0.139648	0.127944	Pharaoh_ant_06373/Pharaoh_ant_13329/Pharaoh_ant_15225/Pharaoh_ant_06341/Pharaoh_ant_16626/Pharaoh_ant_11028/Pharaoh_ant_03146/Pharaoh_ant_14981/Pharaoh_ant_07592/Pharaoh_ant_00781/Pharaoh_ant_07936/Pharaoh_ant_12087/Pharaoh_ant_06317/Pharaoh_ant_09874/Pharaoh_ant_14013/Pharaoh_ant_02808/Pharaoh_ant_14058/Pharaoh_ant_03970/Pharaoh_ant_05171/Pharaoh_ant_08254/Pharaoh_ant_10030/Pharaoh_ant_12317/Pha…	25
GO:0044786	cell cycle DNA replication	6/429	39/9905	0.00617312	0.146183	0.133931	Pharaoh_ant_07592/Pharaoh_ant_06523/Pharaoh_ant_12880/Pharaoh_ant_12314/Pharaoh_ant_10719/Pharaoh_ant_03785	6
GO:0006468	protein phosphorylation	26/429	358/9905	0.00676973	0.157559	0.144354	Pharaoh_ant_08758/Pharaoh_ant_05763/Pharaoh_ant_13329/Pharaoh_ant_06341/Pharaoh_ant_12312/Pharaoh_ant_17494/Pharaoh_ant_07386/Pharaoh_ant_10331/Pharaoh_ant_03146/Pharaoh_ant_18715/Pharaoh_ant_07632/Pharaoh_ant_07936/Pharaoh_ant_01500/Pharaoh_ant_09636/Pharaoh_ant_12880/Pharaoh_ant_10728/Pharaoh_ant_15146/Pharaoh_ant_02920/Pharaoh_ant_13630/Pharaoh_ant_15031/Pharaoh_ant_07924/Pharaoh_ant_05265/Pha…	26
GO:0030707	ovarian follicle cell development	20/429	253/9905	0.00683835	0.157559	0.144354	Pharaoh_ant_06373/Pharaoh_ant_13329/Pharaoh_ant_15225/Pharaoh_ant_06341/Pharaoh_ant_16626/Pharaoh_ant_03146/Pharaoh_ant_14981/Pharaoh_ant_07592/Pharaoh_ant_00781/Pharaoh_ant_12087/Pharaoh_ant_06317/Pharaoh_ant_09874/Pharaoh_ant_14013/Pharaoh_ant_02808/Pharaoh_ant_14058/Pharaoh_ant_05171/Pharaoh_ant_10030/Pharaoh_ant_12317/Pharaoh_ant_10421/MPQPB.10442.3	20
GO:0006955	immune response	24/429	325/9905	0.00745856	0.169558	0.155347	Pharaoh_ant_18474/Pharaoh_ant_05763/Pharaoh_ant_08739/Pharaoh_ant_07300/Pharaoh_ant_14981/Pharaoh_ant_09504/Pharaoh_ant_07936/Pharaoh_ant_13317/Pharaoh_ant_11727/Pharaoh_ant_06317/Pharaoh_ant_09874/Pharaoh_ant_09764/Pharaoh_ant_14013/Pharaoh_ant_01515/Pharaoh_ant_04685/Pharaoh_ant_15982/Pharaoh_ant_15240/Pharaoh_ant_12005/Pharaoh_ant_15031/Pharaoh_ant_08254/Pharaoh_ant_07381/Pharaoh_ant_01621/Pha…	24
GO:0030178	negative regulation of Wnt signaling pathway	6/429	41/9905	0.00791194	0.170758	0.156447	Pharaoh_ant_11818/Pharaoh_ant_13329/Pharaoh_ant_03146/Pharaoh_ant_10436/Pharaoh_ant_10030/Pharaoh_ant_01600	6
GO:0045860	positive regulation of protein kinase activity	6/429	41/9905	0.00791194	0.170758	0.156447	Pharaoh_ant_13329/Pharaoh_ant_18715/Pharaoh_ant_09636/Pharaoh_ant_10728/Pharaoh_ant_15031/Pharaoh_ant_07924	6
GO:0051964	negative regulation of synapse assembly	6/429	41/9905	0.00791194	0.170758	0.156447	Pharaoh_ant_07832/Pharaoh_ant_04810/Pharaoh_ant_18715/Pharaoh_ant_15974/Pharaoh_ant_12017/Pharaoh_ant_10030	6
GO:1905809	negative regulation of synapse organization	6/429	41/9905	0.00791194	0.170758	0.156447	Pharaoh_ant_07832/Pharaoh_ant_04810/Pharaoh_ant_18715/Pharaoh_ant_15974/Pharaoh_ant_12017/Pharaoh_ant_10030	6
GO:0019932	second-messenger-mediated signaling	7/429	54/9905	0.00829465	0.17678	0.161964	Pharaoh_ant_07936/Pharaoh_ant_15974/Pharaoh_ant_13670/Pharaoh_ant_14013/Pharaoh_ant_10030/Pharaoh_ant_22072/Pharaoh_ant_18165	7
GO:0032270	positive regulation of cellular protein metabolic process	18/429	224/9905	0.00851881	0.177129	0.162284	Pharaoh_ant_05763/Pharaoh_ant_13329/Pharaoh_ant_10478/Pharaoh_ant_17494/Pharaoh_ant_11028/Pharaoh_ant_07300/Pharaoh_ant_13513/Pharaoh_ant_16084/Pharaoh_ant_18715/Pharaoh_ant_07632/Pharaoh_ant_09636/Pharaoh_ant_09454/Pharaoh_ant_10728/Pharaoh_ant_12253/Pharaoh_ant_15031/Pharaoh_ant_07924/Pharaoh_ant_10030/Pharaoh_ant_18473	18
GO:0043067	regulation of programmed cell death	18/429	224/9905	0.00851881	0.177129	0.162284	Pharaoh_ant_10698/Pharaoh_ant_13329/Pharaoh_ant_07832/Pharaoh_ant_17494/Pharaoh_ant_04810/Pharaoh_ant_07386/Pharaoh_ant_11028/Pharaoh_ant_03146/Pharaoh_ant_08740/Pharaoh_ant_03960/Pharaoh_ant_05191/Pharaoh_ant_08769/Pharaoh_ant_10436/Pharaoh_ant_11306/Pharaoh_ant_15240/Pharaoh_ant_05265/Pharaoh_ant_06913/Pharaoh_ant_05733	18
GO:0006915	apoptotic process	20/429	260/9905	0.00913842	0.180604	0.165468	Pharaoh_ant_05763/Pharaoh_ant_10698/Pharaoh_ant_13329/Pharaoh_ant_07832/Pharaoh_ant_17494/Pharaoh_ant_04810/Pharaoh_ant_11028/Pharaoh_ant_07300/Pharaoh_ant_03146/Pharaoh_ant_08740/Pharaoh_ant_22011/Pharaoh_ant_03960/Pharaoh_ant_05191/Pharaoh_ant_08769/Pharaoh_ant_11306/Pharaoh_ant_15240/Pharaoh_ant_05265/Pharaoh_ant_12317/Pharaoh_ant_06913/Pharaoh_ant_05733	20
GO:0002700	regulation of production of molecular mediator of immune response	7/429	55/9905	0.00916034	0.180604	0.165468	Pharaoh_ant_05763/Pharaoh_ant_08739/Pharaoh_ant_07936/Pharaoh_ant_01515/Pharaoh_ant_15982/Pharaoh_ant_01621/Pharaoh_ant_14099	7
GO:0030198	extracellular matrix organization	7/429	55/9905	0.00916034	0.180604	0.165468	Pharaoh_ant_06373/Pharaoh_ant_12425/Pharaoh_ant_09778/Pharaoh_ant_14013/Pharaoh_ant_05752/Pharaoh_ant_08703/Pharaoh_ant_02660	7
GO:0044255	cellular lipid metabolic process	31/429	459/9905	0.00920111	0.180604	0.165468	Pharaoh_ant_08758/Pharaoh_ant_10667/Pharaoh_ant_05712/Pharaoh_ant_05713/Pharaoh_ant_15089/Pharaoh_ant_02916/Pharaoh_ant_05083/Pharaoh_ant_18074/Pharaoh_ant_13010/Pharaoh_ant_17369/Pharaoh_ant_01411/Pharaoh_ant_08411/Pharaoh_ant_05714/Pharaoh_ant_05820/Pharaoh_ant_08740/Pharaoh_ant_05718/Pharaoh_ant_11727/Pharaoh_ant_10768/Pharaoh_ant_18263/Pharaoh_ant_05717/Pharaoh_ant_15970/Pharaoh_ant_08769/Pha…	31
GO:0008283	cell population proliferation	23/429	313/9905	0.00921558	0.180604	0.165468	Pharaoh_ant_05763/Pharaoh_ant_13329/Pharaoh_ant_10756/Pharaoh_ant_10034/Pharaoh_ant_03146/Pharaoh_ant_06523/Pharaoh_ant_11150/Pharaoh_ant_08740/Pharaoh_ant_13579/Pharaoh_ant_06317/Pharaoh_ant_12314/Pharaoh_ant_10325/Pharaoh_ant_05088/Pharaoh_ant_10436/Pharaoh_ant_14058/Pharaoh_ant_03970/Pharaoh_ant_10964/Pharaoh_ant_14524/Pharaoh_ant_12317/Pharaoh_ant_01600/Pharaoh_ant_05733/Pharaoh_ant_03785/Pha…	23
GO:0032787	monocarboxylic acid metabolic process	15/429	176/9905	0.00939955	0.181096	0.165919	Pharaoh_ant_10667/Pharaoh_ant_05712/Pharaoh_ant_05713/Pharaoh_ant_15089/Pharaoh_ant_17369/Pharaoh_ant_01411/Pharaoh_ant_05714/Pharaoh_ant_05820/Pharaoh_ant_08740/Pharaoh_ant_05718/Pharaoh_ant_05717/Pharaoh_ant_13623/Pharaoh_ant_17917/Pharaoh_ant_17681/Pharaoh_ant_17708	15
GO:0051247	positive regulation of protein metabolic process	19/429	244/9905	0.0096406	0.181096	0.165919	Pharaoh_ant_05763/Pharaoh_ant_13329/Pharaoh_ant_10478/Pharaoh_ant_17494/Pharaoh_ant_11028/Pharaoh_ant_07300/Pharaoh_ant_13513/Pharaoh_ant_16084/Pharaoh_ant_18715/Pharaoh_ant_07632/Pharaoh_ant_11150/Pharaoh_ant_09636/Pharaoh_ant_09454/Pharaoh_ant_10728/Pharaoh_ant_12253/Pharaoh_ant_15031/Pharaoh_ant_07924/Pharaoh_ant_10030/Pharaoh_ant_18473	19
GO:0018107	peptidyl-threonine phosphorylation	4/429	20/9905	0.00967742	0.181096	0.165919	Pharaoh_ant_08758/Pharaoh_ant_13329/Pharaoh_ant_07386/Pharaoh_ant_15146	4
GO:0051049	regulation of transport	22/429	297/9905	0.00983407	0.181096	0.165919	Pharaoh_ant_07368/Pharaoh_ant_16689/Pharaoh_ant_10034/Pharaoh_ant_12312/Pharaoh_ant_03968/Pharaoh_ant_11028/Pharaoh_ant_03146/Pharaoh_ant_07936/Pharaoh_ant_11150/Pharaoh_ant_09778/Pharaoh_ant_09874/Pharaoh_ant_11775/Pharaoh_ant_14013/Pharaoh_ant_13630/Pharaoh_ant_04685/Pharaoh_ant_06843/Pharaoh_ant_14058/Pharaoh_ant_10030/Pharaoh_ant_13809/Pharaoh_ant_02660/Pharaoh_ant_16686/Pharaoh_ant_08419	22
GO:0002699	positive regulation of immune effector process	6/429	43/9905	0.0099779	0.181096	0.165919	Pharaoh_ant_05763/Pharaoh_ant_07936/Pharaoh_ant_01515/Pharaoh_ant_04685/Pharaoh_ant_15982/Pharaoh_ant_14099	6
GO:1901889	negative regulation of cell junction assembly	6/429	43/9905	0.0099779	0.181096	0.165919	Pharaoh_ant_07832/Pharaoh_ant_04810/Pharaoh_ant_18715/Pharaoh_ant_15974/Pharaoh_ant_12017/Pharaoh_ant_10030	6
GO:1905114	cell surface receptor signaling pathway involved in cell-cell signaling	12/429	129/9905	0.0100147	0.181096	0.165919	Pharaoh_ant_11818/Pharaoh_ant_13329/Pharaoh_ant_07368/Pharaoh_ant_07386/Pharaoh_ant_03146/Pharaoh_ant_15146/Pharaoh_ant_06843/Pharaoh_ant_10436/Pharaoh_ant_10030/Pharaoh_ant_13809/Pharaoh_ant_02660/Pharaoh_ant_01600	12
GO:0002759	regulation of antimicrobial humoral response	7/429	56/9905	0.0100904	0.181096	0.165919	Pharaoh_ant_05763/Pharaoh_ant_08739/Pharaoh_ant_07936/Pharaoh_ant_01515/Pharaoh_ant_15031/Pharaoh_ant_01621/Pharaoh_ant_14099	7
GO:0005975	carbohydrate metabolic process	19/429	246/9905	0.010466	0.1847	0.16922	Pharaoh_ant_08758/Pharaoh_ant_08810/Pharaoh_ant_04744/Pharaoh_ant_11757/Pharaoh_ant_14031/Pharaoh_ant_12263/Pharaoh_ant_15042/Pharaoh_ant_10876/Pharaoh_ant_13644/Pharaoh_ant_06470/Pharaoh_ant_02561/Pharaoh_ant_12005/Pharaoh_ant_05079/Pharaoh_ant_09444/Pharaoh_ant_05265/Pharaoh_ant_09352/Pharaoh_ant_04010/Pharaoh_ant_03355/Pharaoh_ant_00386	19
GO:0051093	negative regulation of developmental process	16/429	195/9905	0.010547	0.1847	0.16922	Pharaoh_ant_13329/Pharaoh_ant_10034/Pharaoh_ant_07832/Pharaoh_ant_12312/Pharaoh_ant_04810/Pharaoh_ant_03146/Pharaoh_ant_18715/Pharaoh_ant_06523/Pharaoh_ant_15974/Pharaoh_ant_05191/Pharaoh_ant_03970/Pharaoh_ant_12017/Pharaoh_ant_10030/Pharaoh_ant_05733/Pharaoh_ant_16686/Pharaoh_ant_03785	16
GO:0051338	regulation of transferase activity	12/429	130/9905	0.0106162	0.1847	0.16922	Pharaoh_ant_05003/Pharaoh_ant_13329/Pharaoh_ant_10478/Pharaoh_ant_17494/Pharaoh_ant_18715/Pharaoh_ant_09636/Pharaoh_ant_09454/Pharaoh_ant_10728/Pharaoh_ant_12253/Pharaoh_ant_15031/Pharaoh_ant_07924/Pharaoh_ant_10030	12
GO:0007549	dosage compensation	4/429	21/9905	0.0115537	0.192178	0.176071	Pharaoh_ant_06341/Pharaoh_ant_10912/Pharaoh_ant_07632/Pharaoh_ant_12015	4
GO:0018210	peptidyl-threonine modification	4/429	21/9905	0.0115537	0.192178	0.176071	Pharaoh_ant_08758/Pharaoh_ant_13329/Pharaoh_ant_07386/Pharaoh_ant_15146	4
GO:0031145	anaphase-promoting complex-dependent catabolic process	4/429	21/9905	0.0115537	0.192178	0.176071	Pharaoh_ant_17687/Pharaoh_ant_09454/Pharaoh_ant_12253/Pharaoh_ant_12017	4
GO:0043085	positive regulation of catalytic activity	16/429	197/9905	0.0115584	0.192178	0.176071	Pharaoh_ant_13329/Pharaoh_ant_15824/Pharaoh_ant_10756/Pharaoh_ant_10478/Pharaoh_ant_17494/Pharaoh_ant_11028/Pharaoh_ant_16219/Pharaoh_ant_18715/Pharaoh_ant_09636/Pharaoh_ant_09454/Pharaoh_ant_10728/Pharaoh_ant_12253/Pharaoh_ant_15031/Pharaoh_ant_07924/Pharaoh_ant_13809/Pharaoh_ant_02733	16
GO:0043436	oxoacid metabolic process	25/429	356/9905	0.0117141	0.192178	0.176071	Pharaoh_ant_10667/Pharaoh_ant_05712/Pharaoh_ant_05713/Pharaoh_ant_15089/Pharaoh_ant_17369/Pharaoh_ant_01411/Pharaoh_ant_14031/Pharaoh_ant_05714/Pharaoh_ant_05140/Pharaoh_ant_05820/Pharaoh_ant_13644/Pharaoh_ant_08740/Pharaoh_ant_05718/Pharaoh_ant_06470/Pharaoh_ant_02727/Pharaoh_ant_00088/Pharaoh_ant_05717/Pharaoh_ant_13623/Pharaoh_ant_17917/Pharaoh_ant_12094/Pharaoh_ant_17681/Pharaoh_ant_09352/Pha…	25
GO:0002064	epithelial cell development	21/429	284/9905	0.0117223	0.192178	0.176071	Pharaoh_ant_06373/Pharaoh_ant_13329/Pharaoh_ant_15225/Pharaoh_ant_06341/Pharaoh_ant_16626/Pharaoh_ant_03146/Pharaoh_ant_14981/Pharaoh_ant_07592/Pharaoh_ant_00781/Pharaoh_ant_07936/Pharaoh_ant_12087/Pharaoh_ant_06317/Pharaoh_ant_09874/Pharaoh_ant_14013/Pharaoh_ant_02808/Pharaoh_ant_14058/Pharaoh_ant_05171/Pharaoh_ant_10030/Pharaoh_ant_12317/Pharaoh_ant_10421/MPQPB.10442.3	21
GO:0002920	regulation of humoral immune response	7/429	58/9905	0.012154	0.197358	0.180818	Pharaoh_ant_05763/Pharaoh_ant_08739/Pharaoh_ant_07936/Pharaoh_ant_01515/Pharaoh_ant_15031/Pharaoh_ant_01621/Pharaoh_ant_14099	7
GO:0042981	regulation of apoptotic process	16/429	199/9905	0.0126446	0.201486	0.1846	Pharaoh_ant_10698/Pharaoh_ant_13329/Pharaoh_ant_07832/Pharaoh_ant_17494/Pharaoh_ant_04810/Pharaoh_ant_11028/Pharaoh_ant_03146/Pharaoh_ant_08740/Pharaoh_ant_03960/Pharaoh_ant_05191/Pharaoh_ant_08769/Pharaoh_ant_11306/Pharaoh_ant_15240/Pharaoh_ant_05265/Pharaoh_ant_06913/Pharaoh_ant_05733	16
GO:0044283	small molecule biosynthetic process	16/429	199/9905	0.0126446	0.201486	0.1846	Pharaoh_ant_10667/Pharaoh_ant_05712/Pharaoh_ant_05713/Pharaoh_ant_15089/Pharaoh_ant_01411/Pharaoh_ant_05714/Pharaoh_ant_05820/Pharaoh_ant_08740/Pharaoh_ant_12087/Pharaoh_ant_05718/Pharaoh_ant_05717/Pharaoh_ant_13623/Pharaoh_ant_17681/Pharaoh_ant_09352/Pharaoh_ant_05261/Pharaoh_ant_08360	16
GO:0008258	head involution	5/429	33/9905	0.0129739	0.203944	0.186852	Pharaoh_ant_07300/Pharaoh_ant_13317/Pharaoh_ant_12087/Pharaoh_ant_12880/Pharaoh_ant_05261	5
GO:0034248	regulation of cellular amide metabolic process	15/429	183/9905	0.0131538	0.203944	0.186852	Pharaoh_ant_08758/Pharaoh_ant_18197/Pharaoh_ant_10034/Pharaoh_ant_16626/Pharaoh_ant_07832/Pharaoh_ant_17494/Pharaoh_ant_13513/Pharaoh_ant_16084/Pharaoh_ant_03340/Pharaoh_ant_07936/Pharaoh_ant_13579/Pharaoh_ant_01279/Pharaoh_ant_20251/Pharaoh_ant_01515/Pharaoh_ant_01621	15
GO:0006082	organic acid metabolic process	25/429	360/9905	0.0133376	0.203944	0.186852	Pharaoh_ant_10667/Pharaoh_ant_05712/Pharaoh_ant_05713/Pharaoh_ant_15089/Pharaoh_ant_17369/Pharaoh_ant_01411/Pharaoh_ant_14031/Pharaoh_ant_05714/Pharaoh_ant_05140/Pharaoh_ant_05820/Pharaoh_ant_13644/Pharaoh_ant_08740/Pharaoh_ant_05718/Pharaoh_ant_06470/Pharaoh_ant_02727/Pharaoh_ant_00088/Pharaoh_ant_05717/Pharaoh_ant_13623/Pharaoh_ant_17917/Pharaoh_ant_12094/Pharaoh_ant_17681/Pharaoh_ant_09352/Pha…	25
GO:0051241	negative regulation of multicellular organismal process	14/429	167/9905	0.0135855	0.203944	0.186852	Pharaoh_ant_13329/Pharaoh_ant_10034/Pharaoh_ant_07832/Pharaoh_ant_12312/Pharaoh_ant_04810/Pharaoh_ant_03146/Pharaoh_ant_18715/Pharaoh_ant_06523/Pharaoh_ant_15974/Pharaoh_ant_03970/Pharaoh_ant_12017/Pharaoh_ant_10030/Pharaoh_ant_05733/Pharaoh_ant_03785	14
GO:0045465	R8 cell differentiation	4/429	22/9905	0.0136486	0.203944	0.186852	Pharaoh_ant_13329/Pharaoh_ant_03146/Pharaoh_ant_11306/Pharaoh_ant_18473	4
GO:0061912	selective autophagy	4/429	22/9905	0.0136486	0.203944	0.186852	Pharaoh_ant_04744/Pharaoh_ant_03146/Pharaoh_ant_01515/Pharaoh_ant_05265	4
GO:0006638	neutral lipid metabolic process	6/429	46/9905	0.0137558	0.203944	0.186852	Pharaoh_ant_08758/Pharaoh_ant_11727/Pharaoh_ant_18263/Pharaoh_ant_17917/Pharaoh_ant_09550/Pharaoh_ant_17708	6
GO:0006639	acylglycerol metabolic process	6/429	46/9905	0.0137558	0.203944	0.186852	Pharaoh_ant_08758/Pharaoh_ant_11727/Pharaoh_ant_18263/Pharaoh_ant_17917/Pharaoh_ant_09550/Pharaoh_ant_17708	6
GO:0010562	positive regulation of phosphorus metabolic process	10/429	104/9905	0.0144554	0.209599	0.192033	Pharaoh_ant_08758/Pharaoh_ant_13329/Pharaoh_ant_17494/Pharaoh_ant_18715/Pharaoh_ant_07632/Pharaoh_ant_09636/Pharaoh_ant_10728/Pharaoh_ant_15031/Pharaoh_ant_07924/Pharaoh_ant_18473	10
GO:0045937	positive regulation of phosphate metabolic process	10/429	104/9905	0.0144554	0.209599	0.192033	Pharaoh_ant_08758/Pharaoh_ant_13329/Pharaoh_ant_17494/Pharaoh_ant_18715/Pharaoh_ant_07632/Pharaoh_ant_09636/Pharaoh_ant_10728/Pharaoh_ant_15031/Pharaoh_ant_07924/Pharaoh_ant_18473	10
GO:0002440	production of molecular mediator of immune response	7/429	60/9905	0.014506	0.209599	0.192033	Pharaoh_ant_05763/Pharaoh_ant_08739/Pharaoh_ant_07936/Pharaoh_ant_01515/Pharaoh_ant_15982/Pharaoh_ant_01621/Pharaoh_ant_14099	7
GO:0051656	establishment of organelle localization	13/429	153/9905	0.0153787	0.220342	0.201876	Pharaoh_ant_06341/Pharaoh_ant_12312/Pharaoh_ant_11803/Pharaoh_ant_09498/Pharaoh_ant_12968/Pharaoh_ant_06317/Pharaoh_ant_09874/Pharaoh_ant_11775/Pharaoh_ant_04685/Pharaoh_ant_08429/Pharaoh_ant_08703/Pharaoh_ant_07245/Pharaoh_ant_12015	13
GO:0016055	Wnt signaling pathway	11/429	121/9905	0.0156764	0.222735	0.204068	Pharaoh_ant_11818/Pharaoh_ant_13329/Pharaoh_ant_07368/Pharaoh_ant_07386/Pharaoh_ant_03146/Pharaoh_ant_15146/Pharaoh_ant_06843/Pharaoh_ant_10436/Pharaoh_ant_10030/Pharaoh_ant_02660/Pharaoh_ant_01600	11
GO:0048259	regulation of receptor-mediated endocytosis	4/429	23/9905	0.01597	0.223187	0.204482	Pharaoh_ant_07936/Pharaoh_ant_11150/Pharaoh_ant_14013/Pharaoh_ant_13630	4
GO:0060966	regulation of gene silencing by RNA	4/429	23/9905	0.01597	0.223187	0.204482	Pharaoh_ant_15225/Pharaoh_ant_10912/Pharaoh_ant_17694/Pharaoh_ant_13579	4
GO:0042127	regulation of cell population proliferation	18/429	240/9905	0.0164857	0.225138	0.206269	Pharaoh_ant_13329/Pharaoh_ant_10756/Pharaoh_ant_10034/Pharaoh_ant_03146/Pharaoh_ant_06523/Pharaoh_ant_11150/Pharaoh_ant_08740/Pharaoh_ant_13579/Pharaoh_ant_10325/Pharaoh_ant_05088/Pharaoh_ant_10436/Pharaoh_ant_03970/Pharaoh_ant_10964/Pharaoh_ant_12317/Pharaoh_ant_01600/Pharaoh_ant_05733/Pharaoh_ant_03785/Pharaoh_ant_18473	18
GO:0060627	regulation of vesicle-mediated transport	11/429	122/9905	0.0165847	0.225138	0.206269	Pharaoh_ant_10034/Pharaoh_ant_12312/Pharaoh_ant_07936/Pharaoh_ant_11150/Pharaoh_ant_09778/Pharaoh_ant_09874/Pharaoh_ant_14013/Pharaoh_ant_13630/Pharaoh_ant_04685/Pharaoh_ant_13809/Pharaoh_ant_16686	11
GO:0035148	tube formation	6/429	48/9905	0.0167684	0.225138	0.206269	Pharaoh_ant_13579/Pharaoh_ant_06317/Pharaoh_ant_18211/Pharaoh_ant_11775/Pharaoh_ant_10325/Pharaoh_ant_08703	6
GO:0010647	positive regulation of cell communication	27/429	405/9905	0.0169578	0.225138	0.206269	Pharaoh_ant_05763/Pharaoh_ant_04744/Pharaoh_ant_07368/Pharaoh_ant_13305/Pharaoh_ant_09495/Pharaoh_ant_03968/Pharaoh_ant_07386/Pharaoh_ant_11028/Pharaoh_ant_07300/Pharaoh_ant_07936/Pharaoh_ant_01500/Pharaoh_ant_11615/Pharaoh_ant_12151/Pharaoh_ant_15146/Pharaoh_ant_05752/Pharaoh_ant_01515/Pharaoh_ant_05088/Pharaoh_ant_13630/Pharaoh_ant_04685/Pharaoh_ant_06843/Pharaoh_ant_15240/Pharaoh_ant_13809/Pha…	27
GO:0023056	positive regulation of signaling	27/429	405/9905	0.0169578	0.225138	0.206269	Pharaoh_ant_05763/Pharaoh_ant_04744/Pharaoh_ant_07368/Pharaoh_ant_13305/Pharaoh_ant_09495/Pharaoh_ant_03968/Pharaoh_ant_07386/Pharaoh_ant_11028/Pharaoh_ant_07300/Pharaoh_ant_07936/Pharaoh_ant_01500/Pharaoh_ant_11615/Pharaoh_ant_12151/Pharaoh_ant_15146/Pharaoh_ant_05752/Pharaoh_ant_01515/Pharaoh_ant_05088/Pharaoh_ant_13630/Pharaoh_ant_04685/Pharaoh_ant_06843/Pharaoh_ant_15240/Pharaoh_ant_13809/Pha…	27
GO:0044093	positive regulation of molecular function	18/429	241/9905	0.0171302	0.225138	0.206269	Pharaoh_ant_13329/Pharaoh_ant_15824/Pharaoh_ant_10756/Pharaoh_ant_10478/Pharaoh_ant_17494/Pharaoh_ant_11028/Pharaoh_ant_16219/Pharaoh_ant_18715/Pharaoh_ant_09636/Pharaoh_ant_09454/Pharaoh_ant_10728/Pharaoh_ant_12253/Pharaoh_ant_15982/Pharaoh_ant_15240/Pharaoh_ant_15031/Pharaoh_ant_07924/Pharaoh_ant_13809/Pharaoh_ant_02733	18
GO:0033674	positive regulation of kinase activity	7/429	62/9905	0.0171659	0.225138	0.206269	Pharaoh_ant_13329/Pharaoh_ant_17494/Pharaoh_ant_18715/Pharaoh_ant_09636/Pharaoh_ant_10728/Pharaoh_ant_15031/Pharaoh_ant_07924	7
GO:0035330	regulation of hippo signaling	7/429	62/9905	0.0171659	0.225138	0.206269	Pharaoh_ant_08758/Pharaoh_ant_05763/Pharaoh_ant_15225/Pharaoh_ant_07386/Pharaoh_ant_07300/Pharaoh_ant_01113/Pharaoh_ant_00781	7
GO:0019752	carboxylic acid metabolic process	24/429	350/9905	0.0174038	0.226454	0.207475	Pharaoh_ant_10667/Pharaoh_ant_05712/Pharaoh_ant_05713/Pharaoh_ant_15089/Pharaoh_ant_17369/Pharaoh_ant_01411/Pharaoh_ant_14031/Pharaoh_ant_05714/Pharaoh_ant_05140/Pharaoh_ant_05820/Pharaoh_ant_13644/Pharaoh_ant_08740/Pharaoh_ant_05718/Pharaoh_ant_06470/Pharaoh_ant_02727/Pharaoh_ant_00088/Pharaoh_ant_05717/Pharaoh_ant_13623/Pharaoh_ant_17917/Pharaoh_ant_12094/Pharaoh_ant_17681/Pharaoh_ant_09352/Pha…	24
GO:0007297	ovarian follicle cell migration	11/429	123/9905	0.0175319	0.226454	0.207475	Pharaoh_ant_13329/Pharaoh_ant_06341/Pharaoh_ant_16626/Pharaoh_ant_03146/Pharaoh_ant_14981/Pharaoh_ant_07592/Pharaoh_ant_00781/Pharaoh_ant_12087/Pharaoh_ant_06317/Pharaoh_ant_09874/Pharaoh_ant_02808	11
GO:0002376	immune system process	29/429	445/9905	0.0180663	0.231601	0.212191	Pharaoh_ant_18474/Pharaoh_ant_05763/Pharaoh_ant_08739/Pharaoh_ant_07300/Pharaoh_ant_14981/Pharaoh_ant_09504/Pharaoh_ant_07936/Pharaoh_ant_13317/Pharaoh_ant_11727/Pharaoh_ant_06317/Pharaoh_ant_09874/Pharaoh_ant_12151/Pharaoh_ant_09764/Pharaoh_ant_10325/Pharaoh_ant_14013/Pharaoh_ant_01515/Pharaoh_ant_04685/Pharaoh_ant_15982/Pharaoh_ant_15240/Pharaoh_ant_12005/Pharaoh_ant_15920/Pharaoh_ant_15031/Pha…	29
GO:0046666	retinal cell programmed cell death	4/429	24/9905	0.0185247	0.232489	0.213005	Pharaoh_ant_13329/Pharaoh_ant_09778/Pharaoh_ant_14058/Pharaoh_ant_06913	4
GO:0099174	regulation of presynapse organization	4/429	24/9905	0.0185247	0.232489	0.213005	Pharaoh_ant_12312/Pharaoh_ant_04810/Pharaoh_ant_15974/Pharaoh_ant_05265	4
GO:0045807	positive regulation of endocytosis	5/429	36/9905	0.0185446	0.232489	0.213005	Pharaoh_ant_07936/Pharaoh_ant_11150/Pharaoh_ant_09778/Pharaoh_ant_14013/Pharaoh_ant_16686	5
GO:0042327	positive regulation of phosphorylation	9/429	93/9905	0.0190586	0.23719	0.217311	Pharaoh_ant_13329/Pharaoh_ant_17494/Pharaoh_ant_18715/Pharaoh_ant_07632/Pharaoh_ant_09636/Pharaoh_ant_10728/Pharaoh_ant_15031/Pharaoh_ant_07924/Pharaoh_ant_18473	9
GO:0002252	immune effector process	10/429	109/9905	0.0195388	0.241403	0.221171	Pharaoh_ant_05763/Pharaoh_ant_08739/Pharaoh_ant_07936/Pharaoh_ant_06317/Pharaoh_ant_01515/Pharaoh_ant_04685/Pharaoh_ant_15982/Pharaoh_ant_07381/Pharaoh_ant_01621/Pharaoh_ant_14099	10
GO:1903362	regulation of cellular protein catabolic process	7/429	64/9905	0.0201528	0.247198	0.22648	Pharaoh_ant_05763/Pharaoh_ant_10698/Pharaoh_ant_13329/Pharaoh_ant_07300/Pharaoh_ant_09454/Pharaoh_ant_12253/Pharaoh_ant_10030	7
GO:0045596	negative regulation of cell differentiation	9/429	95/9905	0.0216012	0.25979	0.238017	Pharaoh_ant_13329/Pharaoh_ant_10034/Pharaoh_ant_12312/Pharaoh_ant_03146/Pharaoh_ant_06523/Pharaoh_ant_05191/Pharaoh_ant_05733/Pharaoh_ant_16686/Pharaoh_ant_03785	9
GO:0051640	organelle localization	16/429	212/9905	0.021781	0.25979	0.238017	Pharaoh_ant_06341/Pharaoh_ant_12312/Pharaoh_ant_11803/Pharaoh_ant_09498/Pharaoh_ant_12968/Pharaoh_ant_06317/Pharaoh_ant_09874/Pharaoh_ant_11775/Pharaoh_ant_15120/Pharaoh_ant_04685/Pharaoh_ant_08429/Pharaoh_ant_08703/Pharaoh_ant_07245/Pharaoh_ant_03951/Pharaoh_ant_03853/Pharaoh_ant_12015	16
GO:0002775	antimicrobial peptide production	6/429	51/9905	0.0220936	0.25979	0.238017	Pharaoh_ant_05763/Pharaoh_ant_08739/Pharaoh_ant_07936/Pharaoh_ant_01515/Pharaoh_ant_01621/Pharaoh_ant_14099	6
GO:0002784	regulation of antimicrobial peptide production	6/429	51/9905	0.0220936	0.25979	0.238017	Pharaoh_ant_05763/Pharaoh_ant_08739/Pharaoh_ant_07936/Pharaoh_ant_01515/Pharaoh_ant_01621/Pharaoh_ant_14099	6
GO:0042445	hormone metabolic process	6/429	51/9905	0.0220936	0.25979	0.238017	Pharaoh_ant_05712/Pharaoh_ant_13010/Pharaoh_ant_12087/Pharaoh_ant_05536/Pharaoh_ant_14058/Pharaoh_ant_05261	6
GO:0061844	antimicrobial humoral immune response mediated by antimicrobial peptide	6/429	51/9905	0.0220936	0.25979	0.238017	Pharaoh_ant_05763/Pharaoh_ant_08739/Pharaoh_ant_07936/Pharaoh_ant_01515/Pharaoh_ant_01621/Pharaoh_ant_14099	6
GO:0002684	positive regulation of immune system process	9/429	96/9905	0.0229599	0.268128	0.245656	Pharaoh_ant_05763/Pharaoh_ant_14981/Pharaoh_ant_07936/Pharaoh_ant_01515/Pharaoh_ant_04685/Pharaoh_ant_15982/Pharaoh_ant_15240/Pharaoh_ant_15031/Pharaoh_ant_14099	9
GO:0043065	positive regulation of apoptotic process	7/429	66/9905	0.0234843	0.272385	0.249557	Pharaoh_ant_13329/Pharaoh_ant_11028/Pharaoh_ant_03146/Pharaoh_ant_08740/Pharaoh_ant_15240/Pharaoh_ant_05265/Pharaoh_ant_06913	7
GO:0060548	negative regulation of cell death	12/429	146/9905	0.0245322	0.282618	0.258932	Pharaoh_ant_10698/Pharaoh_ant_13329/Pharaoh_ant_07832/Pharaoh_ant_12312/Pharaoh_ant_04810/Pharaoh_ant_07300/Pharaoh_ant_09454/Pharaoh_ant_03960/Pharaoh_ant_08769/Pharaoh_ant_11306/Pharaoh_ant_15240/Pharaoh_ant_05733	12
GO:0007349	cellularization	8/429	82/9905	0.0251966	0.286401	0.262398	Pharaoh_ant_06341/Pharaoh_ant_12880/Pharaoh_ant_06317/Pharaoh_ant_09778/Pharaoh_ant_09874/Pharaoh_ant_13770/Pharaoh_ant_12253/Pharaoh_ant_12015	8
GO:0060828	regulation of canonical Wnt signaling pathway	8/429	82/9905	0.0251966	0.286401	0.262398	Pharaoh_ant_11818/Pharaoh_ant_13329/Pharaoh_ant_07386/Pharaoh_ant_03146/Pharaoh_ant_10436/Pharaoh_ant_10030/Pharaoh_ant_02660/Pharaoh_ant_01600	8
GO:0016310	phosphorylation	29/429	458/9905	0.0254585	0.287462	0.26337	Pharaoh_ant_08758/Pharaoh_ant_05763/Pharaoh_ant_13329/Pharaoh_ant_06341/Pharaoh_ant_12312/Pharaoh_ant_17494/Pharaoh_ant_07386/Pharaoh_ant_10331/Pharaoh_ant_03146/Pharaoh_ant_18715/Pharaoh_ant_07632/Pharaoh_ant_07936/Pharaoh_ant_01500/Pharaoh_ant_09636/Pharaoh_ant_12880/Pharaoh_ant_10728/Pharaoh_ant_15146/Pharaoh_ant_02920/Pharaoh_ant_09550/Pharaoh_ant_13630/Pharaoh_ant_15031/Pharaoh_ant_07924/Pha…	29
GO:0060446	branching involved in open tracheal system development	6/429	53/9905	0.0262152	0.294059	0.269414	Pharaoh_ant_07712/Pharaoh_ant_01113/Pharaoh_ant_18211/Pharaoh_ant_09874/Pharaoh_ant_08703/Pharaoh_ant_03785	6
GO:0044419	biological process involved in interspecies interaction between organisms	21/429	308/9905	0.0264955	0.29526	0.270515	Pharaoh_ant_05763/Pharaoh_ant_08739/Pharaoh_ant_07300/Pharaoh_ant_14981/Pharaoh_ant_00767/Pharaoh_ant_09504/Pharaoh_ant_17694/Pharaoh_ant_07936/Pharaoh_ant_13317/Pharaoh_ant_08740/Pharaoh_ant_06317/Pharaoh_ant_09874/Pharaoh_ant_09764/Pharaoh_ant_01515/Pharaoh_ant_12005/Pharaoh_ant_15031/Pharaoh_ant_08254/Pharaoh_ant_07381/Pharaoh_ant_01621/Pharaoh_ant_14099/Pharaoh_ant_12015	21
GO:0050778	positive regulation of immune response	8/429	83/9905	0.0268723	0.296225	0.271399	Pharaoh_ant_05763/Pharaoh_ant_14981/Pharaoh_ant_07936/Pharaoh_ant_01515/Pharaoh_ant_04685/Pharaoh_ant_15982/Pharaoh_ant_15240/Pharaoh_ant_14099	8
GO:0046486	glycerolipid metabolic process	12/429	148/9905	0.0269296	0.296225	0.271399	Pharaoh_ant_08758/Pharaoh_ant_05083/Pharaoh_ant_08411/Pharaoh_ant_11727/Pharaoh_ant_10768/Pharaoh_ant_18263/Pharaoh_ant_15970/Pharaoh_ant_05752/Pharaoh_ant_17917/Pharaoh_ant_09550/Pharaoh_ant_03951/Pharaoh_ant_17708	12
GO:0006270	DNA replication initiation	4/429	27/9905	0.0276445	0.301736	0.276448	Pharaoh_ant_07592/Pharaoh_ant_12314/Pharaoh_ant_17014/Pharaoh_ant_10719	4
GO:0008063	Toll signaling pathway	5/429	40/9905	0.0281384	0.301736	0.276448	Pharaoh_ant_05763/Pharaoh_ant_08739/Pharaoh_ant_07936/Pharaoh_ant_01621/Pharaoh_ant_14099	5
GO:0045886	negative regulation of synaptic assembly at neuromuscular junction	5/429	40/9905	0.0281384	0.301736	0.276448	Pharaoh_ant_07832/Pharaoh_ant_04810/Pharaoh_ant_18715/Pharaoh_ant_12017/Pharaoh_ant_10030	5
GO:1904397	negative regulation of neuromuscular junction development	5/429	40/9905	0.0281384	0.301736	0.276448	Pharaoh_ant_07832/Pharaoh_ant_04810/Pharaoh_ant_18715/Pharaoh_ant_12017/Pharaoh_ant_10030	5
GO:0018105	peptidyl-serine phosphorylation	6/429	54/9905	0.0284553	0.303129	0.277724	Pharaoh_ant_06341/Pharaoh_ant_12312/Pharaoh_ant_17494/Pharaoh_ant_07386/Pharaoh_ant_03146/Pharaoh_ant_15146	6
GO:0043068	positive regulation of programmed cell death	8/429	84/9905	0.0286239	0.303129	0.277724	Pharaoh_ant_13329/Pharaoh_ant_11028/Pharaoh_ant_03146/Pharaoh_ant_08740/Pharaoh_ant_10436/Pharaoh_ant_15240/Pharaoh_ant_05265/Pharaoh_ant_06913	8
GO:0198738	cell-cell signaling by wnt	11/429	133/9905	0.0293415	0.30881	0.282929	Pharaoh_ant_11818/Pharaoh_ant_13329/Pharaoh_ant_07368/Pharaoh_ant_07386/Pharaoh_ant_03146/Pharaoh_ant_15146/Pharaoh_ant_06843/Pharaoh_ant_10436/Pharaoh_ant_10030/Pharaoh_ant_02660/Pharaoh_ant_01600	11
GO:0045859	regulation of protein kinase activity	8/429	85/9905	0.0304528	0.315531	0.289087	Pharaoh_ant_13329/Pharaoh_ant_17494/Pharaoh_ant_18715/Pharaoh_ant_09636/Pharaoh_ant_10728/Pharaoh_ant_15031/Pharaoh_ant_07924/Pharaoh_ant_10030	8
GO:0000209	protein polyubiquitination	9/429	101/9905	0.0306793	0.315531	0.289087	Pharaoh_ant_16625/Pharaoh_ant_17687/Pharaoh_ant_11150/Pharaoh_ant_13579/Pharaoh_ant_18030/Pharaoh_ant_15240/Pharaoh_ant_16001/Pharaoh_ant_06913/Pharaoh_ant_16686	9
GO:0002702	positive regulation of production of molecular mediator of immune response	5/429	41/9905	0.0309476	0.315531	0.289087	Pharaoh_ant_05763/Pharaoh_ant_07936/Pharaoh_ant_01515/Pharaoh_ant_15982/Pharaoh_ant_14099	5
GO:0008586	imaginal disc-derived wing vein morphogenesis	5/429	41/9905	0.0309476	0.315531	0.289087	Pharaoh_ant_07386/Pharaoh_ant_11150/Pharaoh_ant_17132/Pharaoh_ant_11306/Pharaoh_ant_20150	5
GO:1902692	regulation of neuroblast proliferation	5/429	41/9905	0.0309476	0.315531	0.289087	Pharaoh_ant_13329/Pharaoh_ant_10034/Pharaoh_ant_03146/Pharaoh_ant_05733/Pharaoh_ant_18473	5
GO:0009968	negative regulation of signal transduction	22/429	332/9905	0.0310905	0.315531	0.289087	Pharaoh_ant_11818/Pharaoh_ant_08758/Pharaoh_ant_13329/Pharaoh_ant_04744/Pharaoh_ant_15225/Pharaoh_ant_16689/Pharaoh_ant_08739/Pharaoh_ant_07386/Pharaoh_ant_07300/Pharaoh_ant_03146/Pharaoh_ant_01113/Pharaoh_ant_00781/Pharaoh_ant_07936/Pharaoh_ant_11150/Pharaoh_ant_01500/Pharaoh_ant_10436/Pharaoh_ant_12005/Pharaoh_ant_07924/Pharaoh_ant_05265/Pharaoh_ant_10030/Pharaoh_ant_01600/Pharaoh_ant_01621	22
GO:0010629	negative regulation of gene expression	20/429	295/9905	0.0314608	0.3174	0.290799	Pharaoh_ant_15225/Pharaoh_ant_10912/Pharaoh_ant_10034/Pharaoh_ant_16626/Pharaoh_ant_08739/Pharaoh_ant_07832/Pharaoh_ant_04810/Pharaoh_ant_03340/Pharaoh_ant_11095/Pharaoh_ant_17694/Pharaoh_ant_13579/Pharaoh_ant_11727/Pharaoh_ant_01279/Pharaoh_ant_10436/Pharaoh_ant_09737/Pharaoh_ant_08254/Pharaoh_ant_15096/Pharaoh_ant_01621/Pharaoh_ant_01352/Pharaoh_ant_12015	20
GO:0048646	anatomical structure formation involved in morphogenesis	28/429	448/9905	0.0321643	0.320782	0.293898	Pharaoh_ant_06373/Pharaoh_ant_06341/Pharaoh_ant_09504/Pharaoh_ant_11150/Pharaoh_ant_13579/Pharaoh_ant_12880/Pharaoh_ant_06317/Pharaoh_ant_09778/Pharaoh_ant_18211/Pharaoh_ant_09874/Pharaoh_ant_11775/Pharaoh_ant_13770/Pharaoh_ant_10325/Pharaoh_ant_14013/Pharaoh_ant_05752/Pharaoh_ant_12253/Pharaoh_ant_14058/Pharaoh_ant_00677/Pharaoh_ant_05171/Pharaoh_ant_08703/Pharaoh_ant_11577/Pharaoh_ant_07924/Pha…	28
GO:0008285	negative regulation of cell population proliferation	8/429	86/9905	0.0323604	0.320782	0.293898	Pharaoh_ant_13329/Pharaoh_ant_10034/Pharaoh_ant_03146/Pharaoh_ant_06523/Pharaoh_ant_03970/Pharaoh_ant_12317/Pharaoh_ant_05733/Pharaoh_ant_03785	8
GO:0008589	regulation of smoothened signaling pathway	8/429	86/9905	0.0323604	0.320782	0.293898	Pharaoh_ant_16689/Pharaoh_ant_07386/Pharaoh_ant_07936/Pharaoh_ant_11150/Pharaoh_ant_01500/Pharaoh_ant_11615/Pharaoh_ant_05752/Pharaoh_ant_10030	8
GO:0040029	regulation of gene expression, epigenetic	6/429	56/9905	0.0333052	0.326353	0.299001	Pharaoh_ant_06341/Pharaoh_ant_10912/Pharaoh_ant_07632/Pharaoh_ant_11727/Pharaoh_ant_01352/Pharaoh_ant_12015	6
GO:0048754	branching morphogenesis of an epithelial tube	6/429	56/9905	0.0333052	0.326353	0.299001	Pharaoh_ant_07712/Pharaoh_ant_01113/Pharaoh_ant_18211/Pharaoh_ant_09874/Pharaoh_ant_08703/Pharaoh_ant_03785	6
GO:0023061	signal release	11/429	136/9905	0.0337926	0.329236	0.301643	Pharaoh_ant_07368/Pharaoh_ant_15173/Pharaoh_ant_03968/Pharaoh_ant_11028/Pharaoh_ant_15969/Pharaoh_ant_09498/Pharaoh_ant_09778/Pharaoh_ant_09874/Pharaoh_ant_04685/Pharaoh_ant_13809/Pharaoh_ant_02660	11
GO:0006897	endocytosis	13/429	171/9905	0.0345687	0.334884	0.306818	Pharaoh_ant_10034/Pharaoh_ant_16392/Pharaoh_ant_12312/Pharaoh_ant_12425/Pharaoh_ant_07936/Pharaoh_ant_13317/Pharaoh_ant_11150/Pharaoh_ant_10653/Pharaoh_ant_09778/Pharaoh_ant_14013/Pharaoh_ant_13630/Pharaoh_ant_05265/Pharaoh_ant_16686	13
GO:0019722	calcium-mediated signaling	4/429	29/9905	0.0349765	0.33692	0.308683	Pharaoh_ant_15974/Pharaoh_ant_13670/Pharaoh_ant_14013/Pharaoh_ant_10030	4
GO:0048585	negative regulation of response to stimulus	24/429	375/9905	0.0357357	0.341158	0.312566	Pharaoh_ant_11818/Pharaoh_ant_08758/Pharaoh_ant_13329/Pharaoh_ant_04744/Pharaoh_ant_15225/Pharaoh_ant_16689/Pharaoh_ant_08739/Pharaoh_ant_07386/Pharaoh_ant_07300/Pharaoh_ant_03146/Pharaoh_ant_01113/Pharaoh_ant_00781/Pharaoh_ant_07936/Pharaoh_ant_11150/Pharaoh_ant_01500/Pharaoh_ant_15982/Pharaoh_ant_10436/Pharaoh_ant_12005/Pharaoh_ant_07924/Pharaoh_ant_05265/Pharaoh_ant_10030/Pharaoh_ant_01600/Pha…	24
GO:0006661	phosphatidylinositol biosynthetic process	6/429	57/9905	0.035919	0.341158	0.312566	Pharaoh_ant_05083/Pharaoh_ant_08411/Pharaoh_ant_10768/Pharaoh_ant_15970/Pharaoh_ant_05752/Pharaoh_ant_03951	6
GO:0048584	positive regulation of response to stimulus	28/429	453/9905	0.0363184	0.341158	0.312566	Pharaoh_ant_05763/Pharaoh_ant_04744/Pharaoh_ant_07368/Pharaoh_ant_13305/Pharaoh_ant_09495/Pharaoh_ant_07386/Pharaoh_ant_07300/Pharaoh_ant_14981/Pharaoh_ant_07936/Pharaoh_ant_01500/Pharaoh_ant_11615/Pharaoh_ant_12151/Pharaoh_ant_15146/Pharaoh_ant_05752/Pharaoh_ant_01515/Pharaoh_ant_05088/Pharaoh_ant_13630/Pharaoh_ant_04685/Pharaoh_ant_06843/Pharaoh_ant_15982/Pharaoh_ant_15240/Pharaoh_ant_02660/Pha…	28
GO:0007517	muscle organ development	8/429	88/9905	0.0364169	0.341158	0.312566	Pharaoh_ant_11028/Pharaoh_ant_18715/Pharaoh_ant_09504/Pharaoh_ant_22011/Pharaoh_ant_11775/Pharaoh_ant_10325/Pharaoh_ant_11306/Pharaoh_ant_00677	8
GO:0042176	regulation of protein catabolic process	8/429	88/9905	0.0364169	0.341158	0.312566	Pharaoh_ant_05763/Pharaoh_ant_10698/Pharaoh_ant_13329/Pharaoh_ant_07300/Pharaoh_ant_11150/Pharaoh_ant_09454/Pharaoh_ant_12253/Pharaoh_ant_10030	8
GO:0034249	negative regulation of cellular amide metabolic process	7/429	73/9905	0.0380842	0.348128	0.318952	Pharaoh_ant_10034/Pharaoh_ant_16626/Pharaoh_ant_07832/Pharaoh_ant_03340/Pharaoh_ant_13579/Pharaoh_ant_01279/Pharaoh_ant_01621	7
GO:0010623	programmed cell death involved in cell development	8/429	89/9905	0.0385681	0.348128	0.318952	Pharaoh_ant_13329/Pharaoh_ant_04744/Pharaoh_ant_18715/Pharaoh_ant_09778/Pharaoh_ant_10436/Pharaoh_ant_14058/Pharaoh_ant_05265/Pharaoh_ant_06913	8
GO:0051094	positive regulation of developmental process	17/429	246/9905	0.0386217	0.348128	0.318952	Pharaoh_ant_15225/Pharaoh_ant_04810/Pharaoh_ant_07386/Pharaoh_ant_01113/Pharaoh_ant_03317/Pharaoh_ant_04796/Pharaoh_ant_11150/Pharaoh_ant_12968/Pharaoh_ant_06317/Pharaoh_ant_06843/Pharaoh_ant_15982/Pharaoh_ant_12005/Pharaoh_ant_15031/Pharaoh_ant_05265/Pharaoh_ant_17708/Pharaoh_ant_06913/Pharaoh_ant_18473	17
GO:0018209	peptidyl-serine modification	6/429	58/9905	0.0386612	0.348128	0.318952	Pharaoh_ant_06341/Pharaoh_ant_12312/Pharaoh_ant_17494/Pharaoh_ant_07386/Pharaoh_ant_03146/Pharaoh_ant_15146	6
GO:0061138	morphogenesis of a branching epithelium	6/429	58/9905	0.0386612	0.348128	0.318952	Pharaoh_ant_07712/Pharaoh_ant_01113/Pharaoh_ant_18211/Pharaoh_ant_09874/Pharaoh_ant_08703/Pharaoh_ant_03785	6
GO:1903050	regulation of proteolysis involved in cellular protein catabolic process	6/429	58/9905	0.0386612	0.348128	0.318952	Pharaoh_ant_05763/Pharaoh_ant_10698/Pharaoh_ant_13329/Pharaoh_ant_09454/Pharaoh_ant_12253/Pharaoh_ant_10030	6
GO:0050803	regulation of synapse structure or activity	13/429	174/9905	0.0389537	0.348128	0.318952	Pharaoh_ant_10034/Pharaoh_ant_07832/Pharaoh_ant_12312/Pharaoh_ant_04810/Pharaoh_ant_18715/Pharaoh_ant_15974/Pharaoh_ant_11150/Pharaoh_ant_05752/Pharaoh_ant_12017/Pharaoh_ant_05265/Pharaoh_ant_10030/Pharaoh_ant_03827/Pharaoh_ant_18473	13
GO:0040007	growth	26/429	417/9905	0.0389966	0.348128	0.318952	Pharaoh_ant_13329/Pharaoh_ant_15225/Pharaoh_ant_10034/Pharaoh_ant_08739/Pharaoh_ant_07832/Pharaoh_ant_04810/Pharaoh_ant_07386/Pharaoh_ant_11028/Pharaoh_ant_16625/Pharaoh_ant_03146/Pharaoh_ant_18715/Pharaoh_ant_01113/Pharaoh_ant_14981/Pharaoh_ant_07238/Pharaoh_ant_12087/Pharaoh_ant_09778/Pharaoh_ant_18030/Pharaoh_ant_05752/Pharaoh_ant_06843/Pharaoh_ant_12017/Pharaoh_ant_05265/Pharaoh_ant_10030/Pha…	26
GO:0051254	positive regulation of RNA metabolic process	28/429	456/9905	0.0389985	0.348128	0.318952	Pharaoh_ant_14239/Pharaoh_ant_04776/Pharaoh_ant_11028/Pharaoh_ant_11565/Pharaoh_ant_13513/Pharaoh_ant_03340/Pharaoh_ant_11095/Pharaoh_ant_09504/Pharaoh_ant_07632/Pharaoh_ant_17694/Pharaoh_ant_07238/Pharaoh_ant_13579/Pharaoh_ant_11727/Pharaoh_ant_01279/Pharaoh_ant_05191/Pharaoh_ant_02808/Pharaoh_ant_02920/Pharaoh_ant_15982/Pharaoh_ant_10436/Pharaoh_ant_00677/Pharaoh_ant_03970/Pharaoh_ant_09506/Pha…	28
GO:0051707	response to other organism	20/429	303/9905	0.0399461	0.35473	0.325	Pharaoh_ant_05763/Pharaoh_ant_08739/Pharaoh_ant_07300/Pharaoh_ant_14981/Pharaoh_ant_09504/Pharaoh_ant_17694/Pharaoh_ant_07936/Pharaoh_ant_13317/Pharaoh_ant_08740/Pharaoh_ant_06317/Pharaoh_ant_09874/Pharaoh_ant_09764/Pharaoh_ant_01515/Pharaoh_ant_12005/Pharaoh_ant_15031/Pharaoh_ant_08254/Pharaoh_ant_07381/Pharaoh_ant_01621/Pharaoh_ant_14099/Pharaoh_ant_12015	20
GO:0010498	proteasomal protein catabolic process	15/429	211/9905	0.0406846	0.355838	0.326015	Pharaoh_ant_18197/Pharaoh_ant_11838/Pharaoh_ant_17687/Pharaoh_ant_06523/Pharaoh_ant_11150/Pharaoh_ant_13579/Pharaoh_ant_09454/Pharaoh_ant_12253/Pharaoh_ant_15240/Pharaoh_ant_12017/Pharaoh_ant_10030/Pharaoh_ant_17370/Pharaoh_ant_06913/Pharaoh_ant_17120/Pharaoh_ant_03785	15
GO:0050657	nucleic acid transport	8/429	90/9905	0.0408028	0.355838	0.326015	Pharaoh_ant_11021/Pharaoh_ant_11748/Pharaoh_ant_06317/Pharaoh_ant_09778/Pharaoh_ant_05960/Pharaoh_ant_14124/Pharaoh_ant_08419/Pharaoh_ant_12015	8
GO:0050658	RNA transport	8/429	90/9905	0.0408028	0.355838	0.326015	Pharaoh_ant_11021/Pharaoh_ant_11748/Pharaoh_ant_06317/Pharaoh_ant_09778/Pharaoh_ant_05960/Pharaoh_ant_14124/Pharaoh_ant_08419/Pharaoh_ant_12015	8
GO:0009607	response to biotic stimulus	20/429	304/9905	0.0411144	0.355838	0.326015	Pharaoh_ant_05763/Pharaoh_ant_08739/Pharaoh_ant_07300/Pharaoh_ant_14981/Pharaoh_ant_09504/Pharaoh_ant_17694/Pharaoh_ant_07936/Pharaoh_ant_13317/Pharaoh_ant_08740/Pharaoh_ant_06317/Pharaoh_ant_09874/Pharaoh_ant_09764/Pharaoh_ant_01515/Pharaoh_ant_12005/Pharaoh_ant_15031/Pharaoh_ant_08254/Pharaoh_ant_07381/Pharaoh_ant_01621/Pharaoh_ant_14099/Pharaoh_ant_12015	20
GO:0043207	response to external biotic stimulus	20/429	304/9905	0.0411144	0.355838	0.326015	Pharaoh_ant_05763/Pharaoh_ant_08739/Pharaoh_ant_07300/Pharaoh_ant_14981/Pharaoh_ant_09504/Pharaoh_ant_17694/Pharaoh_ant_07936/Pharaoh_ant_13317/Pharaoh_ant_08740/Pharaoh_ant_06317/Pharaoh_ant_09874/Pharaoh_ant_09764/Pharaoh_ant_01515/Pharaoh_ant_12005/Pharaoh_ant_15031/Pharaoh_ant_08254/Pharaoh_ant_07381/Pharaoh_ant_01621/Pharaoh_ant_14099/Pharaoh_ant_12015	20
GO:0001754	eye photoreceptor cell differentiation	13/429	176/9905	0.0420878	0.360959	0.330707	Pharaoh_ant_14239/Pharaoh_ant_13329/Pharaoh_ant_03146/Pharaoh_ant_08053/Pharaoh_ant_09355/Pharaoh_ant_22011/Pharaoh_ant_11775/Pharaoh_ant_11306/Pharaoh_ant_14058/Pharaoh_ant_12039/Pharaoh_ant_17120/Pharaoh_ant_16686/Pharaoh_ant_18473	13
GO:0006302	double-strand break repair	9/429	107/9905	0.0421295	0.360959	0.330707	Pharaoh_ant_13305/Pharaoh_ant_11803/Pharaoh_ant_12314/Pharaoh_ant_17014/Pharaoh_ant_15982/Pharaoh_ant_08466/Pharaoh_ant_11577/Pharaoh_ant_08801/Pharaoh_ant_06588	9
GO:0044262	cellular carbohydrate metabolic process	8/429	91/9905	0.0431221	0.362145	0.331794	Pharaoh_ant_08758/Pharaoh_ant_08810/Pharaoh_ant_04744/Pharaoh_ant_14031/Pharaoh_ant_15042/Pharaoh_ant_05079/Pharaoh_ant_05265/Pharaoh_ant_09352	8
GO:0007112	male meiosis cytokinesis	4/429	31/9905	0.04333	0.362145	0.331794	Pharaoh_ant_05712/Pharaoh_ant_08411/Pharaoh_ant_16625/Pharaoh_ant_08703	4
GO:0007494	midgut development	4/429	31/9905	0.04333	0.362145	0.331794	Pharaoh_ant_09504/Pharaoh_ant_12087/Pharaoh_ant_08254/Pharaoh_ant_05261	4
GO:0035725	sodium ion transmembrane transport	4/429	31/9905	0.04333	0.362145	0.331794	Pharaoh_ant_04235/Pharaoh_ant_11150/Pharaoh_ant_09355/Pharaoh_ant_15959	4
GO:0048814	regulation of dendrite morphogenesis	4/429	31/9905	0.04333	0.362145	0.331794	Pharaoh_ant_12312/Pharaoh_ant_03146/Pharaoh_ant_11150/Pharaoh_ant_12968	4
GO:0050773	regulation of dendrite development	5/429	45/9905	0.0439031	0.363321	0.332871	Pharaoh_ant_12312/Pharaoh_ant_04810/Pharaoh_ant_03146/Pharaoh_ant_11150/Pharaoh_ant_12968	5
GO:0120035	regulation of plasma membrane bounded cell projection organization	11/429	142/9905	0.0440874	0.363321	0.332871	Pharaoh_ant_12312/Pharaoh_ant_04810/Pharaoh_ant_03146/Pharaoh_ant_14981/Pharaoh_ant_03317/Pharaoh_ant_11150/Pharaoh_ant_12968/Pharaoh_ant_03960/Pharaoh_ant_14013/Pharaoh_ant_08429/Pharaoh_ant_17708	11
GO:0045229	external encapsulating structure organization	10/429	125/9905	0.0445052	0.363321	0.332871	Pharaoh_ant_06373/Pharaoh_ant_12425/Pharaoh_ant_09778/Pharaoh_ant_14013/Pharaoh_ant_05752/Pharaoh_ant_14058/Pharaoh_ant_05171/Pharaoh_ant_08703/Pharaoh_ant_02660/MPQPB.10442.3	10
GO:0001763	morphogenesis of a branching structure	6/429	60/9905	0.0445361	0.363321	0.332871	Pharaoh_ant_07712/Pharaoh_ant_01113/Pharaoh_ant_18211/Pharaoh_ant_09874/Pharaoh_ant_08703/Pharaoh_ant_03785	6
GO:0031349	positive regulation of defense response	6/429	60/9905	0.0445361	0.363321	0.332871	Pharaoh_ant_05763/Pharaoh_ant_14981/Pharaoh_ant_07936/Pharaoh_ant_01515/Pharaoh_ant_04685/Pharaoh_ant_14099	6
GO:0051129	negative regulation of cellular component organization	12/429	160/9905	0.0449965	0.365329	0.334711	Pharaoh_ant_13305/Pharaoh_ant_07832/Pharaoh_ant_12312/Pharaoh_ant_04810/Pharaoh_ant_18715/Pharaoh_ant_15974/Pharaoh_ant_08429/Pharaoh_ant_12017/Pharaoh_ant_11577/Pharaoh_ant_10030/Pharaoh_ant_01649/Pharaoh_ant_01352	12
GO:0043161	proteasome-mediated ubiquitin-dependent protein catabolic process	14/429	196/9905	0.045403	0.366882	0.336134	Pharaoh_ant_18197/Pharaoh_ant_11838/Pharaoh_ant_17687/Pharaoh_ant_06523/Pharaoh_ant_11150/Pharaoh_ant_13579/Pharaoh_ant_09454/Pharaoh_ant_12253/Pharaoh_ant_15240/Pharaoh_ant_12017/Pharaoh_ant_10030/Pharaoh_ant_06913/Pharaoh_ant_17120/Pharaoh_ant_03785	14
GO:0045087	innate immune response	11/429	143/9905	0.0459917	0.369886	0.338886	Pharaoh_ant_05763/Pharaoh_ant_08739/Pharaoh_ant_07300/Pharaoh_ant_14981/Pharaoh_ant_06317/Pharaoh_ant_09874/Pharaoh_ant_09764/Pharaoh_ant_01515/Pharaoh_ant_07381/Pharaoh_ant_01621/Pharaoh_ant_14099	11
GO:0065009	regulation of molecular function	26/429	425/9905	0.0472611	0.375553	0.344078	Pharaoh_ant_05003/Pharaoh_ant_13329/Pharaoh_ant_15824/Pharaoh_ant_10756/Pharaoh_ant_16689/Pharaoh_ant_10478/Pharaoh_ant_17494/Pharaoh_ant_11028/Pharaoh_ant_16219/Pharaoh_ant_18715/Pharaoh_ant_03317/Pharaoh_ant_13315/Pharaoh_ant_11150/Pharaoh_ant_03975/Pharaoh_ant_09636/Pharaoh_ant_09454/Pharaoh_ant_10728/Pharaoh_ant_06843/Pharaoh_ant_12253/Pharaoh_ant_15982/Pharaoh_ant_15240/Pharaoh_ant_15031/Pha…	26
GO:0009967	positive regulation of signal transduction	23/429	367/9905	0.0478035	0.375553	0.344078	Pharaoh_ant_05763/Pharaoh_ant_04744/Pharaoh_ant_07368/Pharaoh_ant_13305/Pharaoh_ant_09495/Pharaoh_ant_07386/Pharaoh_ant_07300/Pharaoh_ant_07936/Pharaoh_ant_01500/Pharaoh_ant_11615/Pharaoh_ant_12151/Pharaoh_ant_15146/Pharaoh_ant_05752/Pharaoh_ant_01515/Pharaoh_ant_05088/Pharaoh_ant_13630/Pharaoh_ant_06843/Pharaoh_ant_15240/Pharaoh_ant_02660/Pharaoh_ant_04010/Pharaoh_ant_01621/Pharaoh_ant_16686/Pha…	23
GO:0006626	protein targeting to mitochondrion	4/429	32/9905	0.0478909	0.375553	0.344078	Pharaoh_ant_01322/Pharaoh_ant_12357/Pharaoh_ant_18094/Pharaoh_ant_21037	4
GO:0046822	regulation of nucleocytoplasmic transport	4/429	32/9905	0.0478909	0.375553	0.344078	Pharaoh_ant_16689/Pharaoh_ant_03146/Pharaoh_ant_10030/Pharaoh_ant_08419	4
GO:0072384	organelle transport along microtubule	4/429	32/9905	0.0478909	0.375553	0.344078	Pharaoh_ant_06341/Pharaoh_ant_06317/Pharaoh_ant_11775/Pharaoh_ant_08703	4
GO:0051236	establishment of RNA localization	8/429	93/9905	0.0480179	0.375553	0.344078	Pharaoh_ant_11021/Pharaoh_ant_11748/Pharaoh_ant_06317/Pharaoh_ant_09778/Pharaoh_ant_05960/Pharaoh_ant_14124/Pharaoh_ant_08419/Pharaoh_ant_12015	8
GO:0040008	regulation of growth	19/429	291/9905	0.0486756	0.377328	0.345705	Pharaoh_ant_15225/Pharaoh_ant_10034/Pharaoh_ant_08739/Pharaoh_ant_07832/Pharaoh_ant_04810/Pharaoh_ant_07386/Pharaoh_ant_03146/Pharaoh_ant_18715/Pharaoh_ant_01113/Pharaoh_ant_07238/Pharaoh_ant_09778/Pharaoh_ant_05752/Pharaoh_ant_12017/Pharaoh_ant_05265/Pharaoh_ant_10030/Pharaoh_ant_17708/Pharaoh_ant_05733/Pharaoh_ant_05998/Pharaoh_ant_03785	19
GO:0048599	oocyte development	10/429	127/9905	0.0486875	0.377328	0.345705	Pharaoh_ant_07832/Pharaoh_ant_09245/Pharaoh_ant_11028/Pharaoh_ant_07936/Pharaoh_ant_06317/Pharaoh_ant_09778/Pharaoh_ant_09874/Pharaoh_ant_11775/Pharaoh_ant_14524/MPQPB.10442.3	10
GO:0007267	cell-cell signaling	28/429	466/9905	0.049009	0.378101	0.346412	Pharaoh_ant_11818/Pharaoh_ant_13329/Pharaoh_ant_07368/Pharaoh_ant_15173/Pharaoh_ant_03968/Pharaoh_ant_04810/Pharaoh_ant_07386/Pharaoh_ant_11028/Pharaoh_ant_03146/Pharaoh_ant_15969/Pharaoh_ant_09498/Pharaoh_ant_09778/Pharaoh_ant_09874/Pharaoh_ant_15146/Pharaoh_ant_17917/Pharaoh_ant_04685/Pharaoh_ant_06843/Pharaoh_ant_10436/Pharaoh_ant_22125/Pharaoh_ant_12017/Pharaoh_ant_17469/Pharaoh_ant_03257/Pha…	28
GO:0072594	establishment of protein localization to organelle	12/429	163/9905	0.0505792	0.386846	0.354424	Pharaoh_ant_16625/Pharaoh_ant_03146/Pharaoh_ant_11306/Pharaoh_ant_01322/Pharaoh_ant_12357/Pharaoh_ant_10030/Pharaoh_ant_13809/Pharaoh_ant_02865/Pharaoh_ant_15845/Pharaoh_ant_18094/Pharaoh_ant_21037/Pharaoh_ant_08419	12
GO:0010942	positive regulation of cell death	8/429	94/9905	0.0505962	0.386846	0.354424	Pharaoh_ant_13329/Pharaoh_ant_11028/Pharaoh_ant_03146/Pharaoh_ant_08740/Pharaoh_ant_10436/Pharaoh_ant_15240/Pharaoh_ant_05265/Pharaoh_ant_06913	8
GO:1902532	negative regulation of intracellular signal transduction	10/429	128/9905	0.0508743	0.387235	0.354781	Pharaoh_ant_08758/Pharaoh_ant_04744/Pharaoh_ant_15225/Pharaoh_ant_07386/Pharaoh_ant_07300/Pharaoh_ant_01113/Pharaoh_ant_00781/Pharaoh_ant_07924/Pharaoh_ant_05265/Pharaoh_ant_10030	10
GO:0045880	positive regulation of smoothened signaling pathway	5/429	47/9905	0.0514331	0.388764	0.356182	Pharaoh_ant_07386/Pharaoh_ant_07936/Pharaoh_ant_01500/Pharaoh_ant_11615/Pharaoh_ant_05752	5
GO:0007618	mating	7/429	78/9905	0.0515312	0.388764	0.356182	Pharaoh_ant_09693/Pharaoh_ant_17916/Pharaoh_ant_12880/Pharaoh_ant_22011/Pharaoh_ant_11816/Pharaoh_ant_15171/Pharaoh_ant_11548	7
GO:0031344	regulation of cell projection organization	11/429	146/9905	0.05204	0.38941	0.356774	Pharaoh_ant_12312/Pharaoh_ant_04810/Pharaoh_ant_03146/Pharaoh_ant_14981/Pharaoh_ant_03317/Pharaoh_ant_11150/Pharaoh_ant_12968/Pharaoh_ant_03960/Pharaoh_ant_14013/Pharaoh_ant_08429/Pharaoh_ant_17708	11
GO:1903046	meiotic cell cycle process	12/429	164/9905	0.0525406	0.38941	0.356774	Pharaoh_ant_05712/Pharaoh_ant_08411/Pharaoh_ant_16625/Pharaoh_ant_09454/Pharaoh_ant_12880/Pharaoh_ant_13670/Pharaoh_ant_12253/Pharaoh_ant_08703/Pharaoh_ant_11577/Pharaoh_ant_14524/Pharaoh_ant_10030/Pharaoh_ant_01649	12
GO:0034754	cellular hormone metabolic process	4/429	33/9905	0.0527071	0.38941	0.356774	Pharaoh_ant_13010/Pharaoh_ant_12087/Pharaoh_ant_05536/Pharaoh_ant_05261	4
GO:0035149	lumen formation, open tracheal system	4/429	33/9905	0.0527071	0.38941	0.356774	Pharaoh_ant_06317/Pharaoh_ant_18211/Pharaoh_ant_11775/Pharaoh_ant_08703	4
GO:0009629	response to gravity	3/429	20/9905	0.0532155	0.38941	0.356774	Pharaoh_ant_07386/Pharaoh_ant_17916/Pharaoh_ant_02771	3
GO:0042332	gravitaxis	3/429	20/9905	0.0532155	0.38941	0.356774	Pharaoh_ant_07386/Pharaoh_ant_17916/Pharaoh_ant_02771	3
GO:0061058	regulation of peptidoglycan recognition protein signaling pathway	3/429	20/9905	0.0532155	0.38941	0.356774	Pharaoh_ant_08739/Pharaoh_ant_01515/Pharaoh_ant_01621	3
GO:0007298	border follicle cell migration	9/429	112/9905	0.053635	0.390802	0.358049	Pharaoh_ant_13329/Pharaoh_ant_06341/Pharaoh_ant_03146/Pharaoh_ant_07592/Pharaoh_ant_00781/Pharaoh_ant_12087/Pharaoh_ant_06317/Pharaoh_ant_09874/Pharaoh_ant_02808	9
GO:0048640	negative regulation of developmental growth	7/429	79/9905	0.0545374	0.3937	0.360704	Pharaoh_ant_07832/Pharaoh_ant_04810/Pharaoh_ant_03146/Pharaoh_ant_18715/Pharaoh_ant_12017/Pharaoh_ant_10030/Pharaoh_ant_03785	7
GO:0002165	instar larval or pupal development	28/429	471/9905	0.0546685	0.3937	0.360704	Pharaoh_ant_05713/Pharaoh_ant_04744/Pharaoh_ant_07368/Pharaoh_ant_09495/Pharaoh_ant_04776/Pharaoh_ant_07386/Pharaoh_ant_18715/Pharaoh_ant_01113/Pharaoh_ant_07632/Pharaoh_ant_07936/Pharaoh_ant_11150/Pharaoh_ant_12087/Pharaoh_ant_00859/Pharaoh_ant_17132/Pharaoh_ant_05536/Pharaoh_ant_10436/Pharaoh_ant_11306/Pharaoh_ant_14058/Pharaoh_ant_08703/Pharaoh_ant_05265/Pharaoh_ant_10030/Pharaoh_ant_20150/Pha…	28
GO:0010648	negative regulation of cell communication	22/429	353/9905	0.0547254	0.3937	0.360704	Pharaoh_ant_11818/Pharaoh_ant_08758/Pharaoh_ant_13329/Pharaoh_ant_04744/Pharaoh_ant_15225/Pharaoh_ant_16689/Pharaoh_ant_08739/Pharaoh_ant_07386/Pharaoh_ant_07300/Pharaoh_ant_03146/Pharaoh_ant_01113/Pharaoh_ant_00781/Pharaoh_ant_07936/Pharaoh_ant_11150/Pharaoh_ant_01500/Pharaoh_ant_10436/Pharaoh_ant_12005/Pharaoh_ant_07924/Pharaoh_ant_05265/Pharaoh_ant_10030/Pharaoh_ant_01600/Pharaoh_ant_01621	22
GO:0008202	steroid metabolic process	5/429	48/9905	0.0554639	0.393804	0.3608	Pharaoh_ant_05713/Pharaoh_ant_12087/Pharaoh_ant_18263/Pharaoh_ant_05536/Pharaoh_ant_05261	5
GO:0010508	positive regulation of autophagy	5/429	48/9905	0.0554639	0.393804	0.3608	Pharaoh_ant_03146/Pharaoh_ant_09778/Pharaoh_ant_01515/Pharaoh_ant_05265/Pharaoh_ant_14099	5
GO:0060070	canonical Wnt signaling pathway	8/429	96/9905	0.0560172	0.393804	0.3608	Pharaoh_ant_11818/Pharaoh_ant_13329/Pharaoh_ant_07386/Pharaoh_ant_03146/Pharaoh_ant_10436/Pharaoh_ant_10030/Pharaoh_ant_02660/Pharaoh_ant_01600	8
GO:0099111	microtubule-based transport	8/429	96/9905	0.0560172	0.393804	0.3608	Pharaoh_ant_06341/Pharaoh_ant_09661/Pharaoh_ant_12312/Pharaoh_ant_06317/Pharaoh_ant_11775/Pharaoh_ant_08703/Pharaoh_ant_05265/Pharaoh_ant_07353	8
GO:0023057	negative regulation of signaling	22/429	354/9905	0.0561034	0.393804	0.3608	Pharaoh_ant_11818/Pharaoh_ant_08758/Pharaoh_ant_13329/Pharaoh_ant_04744/Pharaoh_ant_15225/Pharaoh_ant_16689/Pharaoh_ant_08739/Pharaoh_ant_07386/Pharaoh_ant_07300/Pharaoh_ant_03146/Pharaoh_ant_01113/Pharaoh_ant_00781/Pharaoh_ant_07936/Pharaoh_ant_11150/Pharaoh_ant_01500/Pharaoh_ant_10436/Pharaoh_ant_12005/Pharaoh_ant_07924/Pharaoh_ant_05265/Pharaoh_ant_10030/Pharaoh_ant_01600/Pharaoh_ant_01621	22
GO:0051963	regulation of synapse assembly	9/429	113/9905	0.0561595	0.393804	0.3608	Pharaoh_ant_10034/Pharaoh_ant_07832/Pharaoh_ant_04810/Pharaoh_ant_18715/Pharaoh_ant_15974/Pharaoh_ant_11150/Pharaoh_ant_05752/Pharaoh_ant_12017/Pharaoh_ant_10030	9
GO:0006417	regulation of translation	11/429	148/9905	0.0563567	0.393804	0.3608	Pharaoh_ant_18197/Pharaoh_ant_10034/Pharaoh_ant_16626/Pharaoh_ant_07832/Pharaoh_ant_17494/Pharaoh_ant_13513/Pharaoh_ant_16084/Pharaoh_ant_03340/Pharaoh_ant_13579/Pharaoh_ant_01279/Pharaoh_ant_20251	11
GO:0031175	neuron projection development	26/429	433/9905	0.0567428	0.394884	0.361789	Pharaoh_ant_07832/Pharaoh_ant_12312/Pharaoh_ant_04810/Pharaoh_ant_18278/Pharaoh_ant_03146/Pharaoh_ant_18715/Pharaoh_ant_15282/Pharaoh_ant_03317/Pharaoh_ant_15974/Pharaoh_ant_05871/Pharaoh_ant_11150/Pharaoh_ant_12968/Pharaoh_ant_06317/Pharaoh_ant_10325/Pharaoh_ant_13630/Pharaoh_ant_06843/Pharaoh_ant_08429/Pharaoh_ant_07381/Pharaoh_ant_05261/Pharaoh_ant_10032/Pharaoh_ant_17708/Pharaoh_ant_01600/Pha…	26
GO:0007405	neuroblast proliferation	7/429	80/9905	0.057651	0.395946	0.362762	Pharaoh_ant_13329/Pharaoh_ant_10034/Pharaoh_ant_03146/Pharaoh_ant_06317/Pharaoh_ant_12314/Pharaoh_ant_05733/Pharaoh_ant_18473	7
GO:0017038	protein import	7/429	80/9905	0.057651	0.395946	0.362762	Pharaoh_ant_16625/Pharaoh_ant_03146/Pharaoh_ant_11306/Pharaoh_ant_12357/Pharaoh_ant_10030/Pharaoh_ant_18094/Pharaoh_ant_08419	7
GO:0033157	regulation of intracellular protein transport	4/429	34/9905	0.0577767	0.395946	0.362762	Pharaoh_ant_07368/Pharaoh_ant_03146/Pharaoh_ant_10030/Pharaoh_ant_08419	4
GO:0140013	meiotic nuclear division	10/429	131/9905	0.0578244	0.395946	0.362762	Pharaoh_ant_05712/Pharaoh_ant_08411/Pharaoh_ant_16625/Pharaoh_ant_09454/Pharaoh_ant_13670/Pharaoh_ant_12253/Pharaoh_ant_08703/Pharaoh_ant_11577/Pharaoh_ant_10030/Pharaoh_ant_01649	10
GO:0007224	smoothened signaling pathway	8/429	97/9905	0.0588611	0.396029	0.362838	Pharaoh_ant_16689/Pharaoh_ant_07386/Pharaoh_ant_07936/Pharaoh_ant_11150/Pharaoh_ant_01500/Pharaoh_ant_11615/Pharaoh_ant_05752/Pharaoh_ant_10030	8
GO:0033365	protein localization to organelle	16/429	241/9905	0.0590608	0.396029	0.362838	Pharaoh_ant_15225/Pharaoh_ant_16625/Pharaoh_ant_03146/Pharaoh_ant_06317/Pharaoh_ant_11306/Pharaoh_ant_01322/Pharaoh_ant_07245/Pharaoh_ant_12357/Pharaoh_ant_10030/Pharaoh_ant_03951/Pharaoh_ant_13809/Pharaoh_ant_02865/Pharaoh_ant_15845/Pharaoh_ant_18094/Pharaoh_ant_21037/Pharaoh_ant_08419	16
GO:0035239	tube morphogenesis	28/429	475/9905	0.0595258	0.396029	0.362838	Pharaoh_ant_07712/Pharaoh_ant_07368/Pharaoh_ant_09495/Pharaoh_ant_07386/Pharaoh_ant_01113/Pharaoh_ant_14981/Pharaoh_ant_07632/Pharaoh_ant_07936/Pharaoh_ant_11150/Pharaoh_ant_08740/Pharaoh_ant_13579/Pharaoh_ant_06317/Pharaoh_ant_18211/Pharaoh_ant_09874/Pharaoh_ant_11775/Pharaoh_ant_17132/Pharaoh_ant_10325/Pharaoh_ant_14013/Pharaoh_ant_10436/Pharaoh_ant_11306/Pharaoh_ant_14058/Pharaoh_ant_08703/Pha…	28
GO:0030307	positive regulation of cell growth	5/429	49/9905	0.059672	0.396029	0.362838	Pharaoh_ant_08739/Pharaoh_ant_18715/Pharaoh_ant_17708/Pharaoh_ant_05733/Pharaoh_ant_05998	5
GO:1901214	regulation of neuron death	5/429	49/9905	0.059672	0.396029	0.362838	Pharaoh_ant_13329/Pharaoh_ant_12312/Pharaoh_ant_04810/Pharaoh_ant_18030/Pharaoh_ant_11306	5
GO:1903364	positive regulation of cellular protein catabolic process	5/429	49/9905	0.059672	0.396029	0.362838	Pharaoh_ant_05763/Pharaoh_ant_07300/Pharaoh_ant_09454/Pharaoh_ant_12253/Pharaoh_ant_10030	5
GO:0016575	histone deacetylation	3/429	21/9905	0.0601592	0.396029	0.362838	Pharaoh_ant_15969/Pharaoh_ant_17742/Pharaoh_ant_05733	3
GO:0043524	negative regulation of neuron apoptotic process	3/429	21/9905	0.0601592	0.396029	0.362838	Pharaoh_ant_13329/Pharaoh_ant_04810/Pharaoh_ant_11306	3
GO:0046667	compound eye retinal cell programmed cell death	3/429	21/9905	0.0601592	0.396029	0.362838	Pharaoh_ant_09778/Pharaoh_ant_14058/Pharaoh_ant_06913	3
GO:0051259	protein complex oligomerization	3/429	21/9905	0.0601592	0.396029	0.362838	Pharaoh_ant_15982/Pharaoh_ant_09352/Pharaoh_ant_11548	3
GO:0050807	regulation of synapse organization	11/429	150/9905	0.0609054	0.399399	0.365926	Pharaoh_ant_10034/Pharaoh_ant_07832/Pharaoh_ant_12312/Pharaoh_ant_04810/Pharaoh_ant_18715/Pharaoh_ant_15974/Pharaoh_ant_11150/Pharaoh_ant_05752/Pharaoh_ant_12017/Pharaoh_ant_05265/Pharaoh_ant_10030	11
GO:0071824	protein-DNA complex subunit organization	9/429	115/9905	0.0614362	0.400549	0.366979	Pharaoh_ant_07592/Pharaoh_ant_07632/Pharaoh_ant_02743/Pharaoh_ant_12314/Pharaoh_ant_16581/Pharaoh_ant_10436/Pharaoh_ant_11141/Pharaoh_ant_07245/Pharaoh_ant_07568	9
GO:0034728	nucleosome organization	6/429	65/9905	0.0615506	0.400549	0.366979	Pharaoh_ant_07632/Pharaoh_ant_02743/Pharaoh_ant_16581/Pharaoh_ant_10436/Pharaoh_ant_11141/Pharaoh_ant_07568	6
GO:0045935	positive regulation of nucleobase-containing compound metabolic process	28/429	477/9905	0.0620671	0.401423	0.36778	Pharaoh_ant_14239/Pharaoh_ant_04776/Pharaoh_ant_11028/Pharaoh_ant_11565/Pharaoh_ant_13513/Pharaoh_ant_03340/Pharaoh_ant_11095/Pharaoh_ant_09504/Pharaoh_ant_07632/Pharaoh_ant_17694/Pharaoh_ant_07238/Pharaoh_ant_13579/Pharaoh_ant_11727/Pharaoh_ant_01279/Pharaoh_ant_05191/Pharaoh_ant_02808/Pharaoh_ant_02920/Pharaoh_ant_15982/Pharaoh_ant_10436/Pharaoh_ant_00677/Pharaoh_ant_03970/Pharaoh_ant_09506/Pha…	28
GO:0000045	autophagosome assembly	4/429	35/9905	0.0630976	0.401423	0.36778	Pharaoh_ant_04744/Pharaoh_ant_12312/Pharaoh_ant_01515/Pharaoh_ant_17120	4
GO:0009247	glycolipid biosynthetic process	4/429	35/9905	0.0630976	0.401423	0.36778	Pharaoh_ant_05083/Pharaoh_ant_10768/Pharaoh_ant_15970/Pharaoh_ant_08769	4
GO:0035159	regulation of tube length, open tracheal system	4/429	35/9905	0.0630976	0.401423	0.36778	Pharaoh_ant_12425/Pharaoh_ant_13317/Pharaoh_ant_09778/Pharaoh_ant_08703	4
GO:0061014	positive regulation of mRNA catabolic process	4/429	35/9905	0.0630976	0.401423	0.36778	Pharaoh_ant_03340/Pharaoh_ant_11095/Pharaoh_ant_13579/Pharaoh_ant_01279	4
GO:1901215	negative regulation of neuron death	4/429	35/9905	0.0630976	0.401423	0.36778	Pharaoh_ant_13329/Pharaoh_ant_12312/Pharaoh_ant_04810/Pharaoh_ant_11306	4
GO:2000058	regulation of ubiquitin-dependent protein catabolic process	5/429	50/9905	0.064057	0.405649	0.371652	Pharaoh_ant_05763/Pharaoh_ant_13329/Pharaoh_ant_09454/Pharaoh_ant_12253/Pharaoh_ant_10030	5
GO:0016567	protein ubiquitination	15/429	225/9905	0.0642377	0.405649	0.371652	Pharaoh_ant_18197/Pharaoh_ant_10478/Pharaoh_ant_07300/Pharaoh_ant_16625/Pharaoh_ant_17687/Pharaoh_ant_11150/Pharaoh_ant_13579/Pharaoh_ant_09454/Pharaoh_ant_18030/Pharaoh_ant_12253/Pharaoh_ant_15240/Pharaoh_ant_16001/Pharaoh_ant_06913/Pharaoh_ant_01649/Pharaoh_ant_16686	15
GO:0017148	negative regulation of translation	6/429	66/9905	0.0653573	0.40813	0.373925	Pharaoh_ant_10034/Pharaoh_ant_16626/Pharaoh_ant_07832/Pharaoh_ant_03340/Pharaoh_ant_13579/Pharaoh_ant_01279	6
GO:0001932	regulation of protein phosphorylation	10/429	134/9905	0.065369	0.40813	0.373925	Pharaoh_ant_13329/Pharaoh_ant_17494/Pharaoh_ant_18715/Pharaoh_ant_07632/Pharaoh_ant_09636/Pharaoh_ant_10728/Pharaoh_ant_15031/Pharaoh_ant_07924/Pharaoh_ant_10030/Pharaoh_ant_18473	10
GO:0001751	compound eye photoreceptor cell differentiation	12/429	170/9905	0.0653943	0.40813	0.373925	Pharaoh_ant_14239/Pharaoh_ant_13329/Pharaoh_ant_03146/Pharaoh_ant_09355/Pharaoh_ant_22011/Pharaoh_ant_11775/Pharaoh_ant_11306/Pharaoh_ant_14058/Pharaoh_ant_12039/Pharaoh_ant_17120/Pharaoh_ant_16686/Pharaoh_ant_18473	12
GO:0051246	regulation of protein metabolic process	29/429	500/9905	0.0658582	0.40813	0.373925	Pharaoh_ant_05763/Pharaoh_ant_10698/Pharaoh_ant_13329/Pharaoh_ant_18197/Pharaoh_ant_10034/Pharaoh_ant_10478/Pharaoh_ant_16626/Pharaoh_ant_07832/Pharaoh_ant_17494/Pharaoh_ant_11028/Pharaoh_ant_07300/Pharaoh_ant_13513/Pharaoh_ant_16084/Pharaoh_ant_18715/Pharaoh_ant_03340/Pharaoh_ant_07632/Pharaoh_ant_11150/Pharaoh_ant_13579/Pharaoh_ant_09636/Pharaoh_ant_09454/Pharaoh_ant_01279/Pharaoh_ant_10728/Pha…	29
GO:0050790	regulation of catalytic activity	21/429	342/9905	0.0674143	0.40813	0.373925	Pharaoh_ant_05003/Pharaoh_ant_13329/Pharaoh_ant_15824/Pharaoh_ant_10756/Pharaoh_ant_10478/Pharaoh_ant_17494/Pharaoh_ant_11028/Pharaoh_ant_16219/Pharaoh_ant_18715/Pharaoh_ant_03317/Pharaoh_ant_13315/Pharaoh_ant_03975/Pharaoh_ant_09636/Pharaoh_ant_09454/Pharaoh_ant_10728/Pharaoh_ant_12253/Pharaoh_ant_15031/Pharaoh_ant_07924/Pharaoh_ant_10030/Pharaoh_ant_13809/Pharaoh_ant_02733	21
GO:0006109	regulation of carbohydrate metabolic process	3/429	22/9905	0.0675029	0.40813	0.373925	Pharaoh_ant_08758/Pharaoh_ant_05265/Pharaoh_ant_09352	3
GO:0006476	protein deacetylation	3/429	22/9905	0.0675029	0.40813	0.373925	Pharaoh_ant_15969/Pharaoh_ant_17742/Pharaoh_ant_05733	3
GO:0030717	oocyte karyosome formation	3/429	22/9905	0.0675029	0.40813	0.373925	Pharaoh_ant_12880/Pharaoh_ant_11577/Pharaoh_ant_14524	3
GO:0042045	epithelial fluid transport	3/429	22/9905	0.0675029	0.40813	0.373925	Pharaoh_ant_12425/Pharaoh_ant_01113/Pharaoh_ant_09778	3
GO:0061988	karyosome formation	3/429	22/9905	0.0675029	0.40813	0.373925	Pharaoh_ant_12880/Pharaoh_ant_11577/Pharaoh_ant_14524	3
GO:0070633	transepithelial transport	3/429	22/9905	0.0675029	0.40813	0.373925	Pharaoh_ant_12425/Pharaoh_ant_01113/Pharaoh_ant_09778	3
GO:2000331	regulation of terminal button organization	3/429	22/9905	0.0675029	0.40813	0.373925	Pharaoh_ant_12312/Pharaoh_ant_04810/Pharaoh_ant_05265	3
GO:0010975	regulation of neuron projection development	8/429	100/9905	0.0679322	0.409273	0.374973	Pharaoh_ant_12312/Pharaoh_ant_04810/Pharaoh_ant_03146/Pharaoh_ant_03317/Pharaoh_ant_11150/Pharaoh_ant_12968/Pharaoh_ant_08429/Pharaoh_ant_17708	8
GO:0002764	immune response-regulating signaling pathway	5/429	51/9905	0.0686182	0.410796	0.376367	Pharaoh_ant_08739/Pharaoh_ant_01515/Pharaoh_ant_15240/Pharaoh_ant_01621/Pharaoh_ant_14099	5
GO:0007367	segment polarity determination	4/429	36/9905	0.0686668	0.410796	0.376367	Pharaoh_ant_07368/Pharaoh_ant_10030/Pharaoh_ant_01600/Pharaoh_ant_12015	4
GO:1901888	regulation of cell junction assembly	9/429	118/9905	0.0699274	0.416468	0.381564	Pharaoh_ant_10034/Pharaoh_ant_07832/Pharaoh_ant_04810/Pharaoh_ant_18715/Pharaoh_ant_15974/Pharaoh_ant_11150/Pharaoh_ant_05752/Pharaoh_ant_12017/Pharaoh_ant_10030	9
GO:0050776	regulation of immune response	11/429	154/9905	0.0707107	0.416468	0.381564	Pharaoh_ant_05763/Pharaoh_ant_08739/Pharaoh_ant_14981/Pharaoh_ant_07936/Pharaoh_ant_01515/Pharaoh_ant_04685/Pharaoh_ant_15982/Pharaoh_ant_15240/Pharaoh_ant_15031/Pharaoh_ant_01621/Pharaoh_ant_14099	11
GO:0007417	central nervous system development	17/429	267/9905	0.0720397	0.416468	0.381564	Pharaoh_ant_10912/Pharaoh_ant_10034/Pharaoh_ant_04810/Pharaoh_ant_17916/Pharaoh_ant_12087/Pharaoh_ant_09397/Pharaoh_ant_06317/Pharaoh_ant_12314/Pharaoh_ant_06843/Pharaoh_ant_00677/Pharaoh_ant_08429/Pharaoh_ant_07381/Pharaoh_ant_08801/Pharaoh_ant_05261/Pharaoh_ant_01600/Pharaoh_ant_16686/Pharaoh_ant_03785	17
GO:0002682	regulation of immune system process	14/429	210/9905	0.0720757	0.416468	0.381564	Pharaoh_ant_05763/Pharaoh_ant_08739/Pharaoh_ant_14981/Pharaoh_ant_07936/Pharaoh_ant_10325/Pharaoh_ant_01515/Pharaoh_ant_04685/Pharaoh_ant_15982/Pharaoh_ant_15240/Pharaoh_ant_15031/Pharaoh_ant_10964/Pharaoh_ant_01621/Pharaoh_ant_16686/Pharaoh_ant_14099	14
GO:0045927	positive regulation of growth	9/429	119/9905	0.0729127	0.416468	0.381564	Pharaoh_ant_15225/Pharaoh_ant_08739/Pharaoh_ant_07386/Pharaoh_ant_18715/Pharaoh_ant_01113/Pharaoh_ant_07238/Pharaoh_ant_17708/Pharaoh_ant_05733/Pharaoh_ant_05998	9
GO:0045732	positive regulation of protein catabolic process	6/429	68/9905	0.0733752	0.416468	0.381564	Pharaoh_ant_05763/Pharaoh_ant_07300/Pharaoh_ant_11150/Pharaoh_ant_09454/Pharaoh_ant_12253/Pharaoh_ant_10030	6
GO:0001654	eye development	21/429	346/9905	0.074143	0.416468	0.381564	Pharaoh_ant_14239/Pharaoh_ant_13329/Pharaoh_ant_07368/Pharaoh_ant_07386/Pharaoh_ant_11028/Pharaoh_ant_03146/Pharaoh_ant_08053/Pharaoh_ant_09498/Pharaoh_ant_09355/Pharaoh_ant_09778/Pharaoh_ant_22011/Pharaoh_ant_11775/Pharaoh_ant_10325/Pharaoh_ant_11306/Pharaoh_ant_14058/Pharaoh_ant_08429/Pharaoh_ant_12039/Pharaoh_ant_06913/Pharaoh_ant_17120/Pharaoh_ant_16686/Pharaoh_ant_18473	21
GO:0048589	developmental growth	21/429	346/9905	0.074143	0.416468	0.381564	Pharaoh_ant_13329/Pharaoh_ant_15225/Pharaoh_ant_10034/Pharaoh_ant_07832/Pharaoh_ant_04810/Pharaoh_ant_07386/Pharaoh_ant_11028/Pharaoh_ant_16625/Pharaoh_ant_03146/Pharaoh_ant_18715/Pharaoh_ant_01113/Pharaoh_ant_14981/Pharaoh_ant_12087/Pharaoh_ant_18030/Pharaoh_ant_05752/Pharaoh_ant_06843/Pharaoh_ant_12017/Pharaoh_ant_05265/Pharaoh_ant_10030/Pharaoh_ant_17708/Pharaoh_ant_03785	21
GO:0048880	sensory system development	21/429	346/9905	0.074143	0.416468	0.381564	Pharaoh_ant_14239/Pharaoh_ant_13329/Pharaoh_ant_07368/Pharaoh_ant_07386/Pharaoh_ant_11028/Pharaoh_ant_03146/Pharaoh_ant_08053/Pharaoh_ant_09498/Pharaoh_ant_09355/Pharaoh_ant_09778/Pharaoh_ant_22011/Pharaoh_ant_11775/Pharaoh_ant_10325/Pharaoh_ant_11306/Pharaoh_ant_14058/Pharaoh_ant_08429/Pharaoh_ant_12039/Pharaoh_ant_06913/Pharaoh_ant_17120/Pharaoh_ant_16686/Pharaoh_ant_18473	21
GO:0150063	visual system development	21/429	346/9905	0.074143	0.416468	0.381564	Pharaoh_ant_14239/Pharaoh_ant_13329/Pharaoh_ant_07368/Pharaoh_ant_07386/Pharaoh_ant_11028/Pharaoh_ant_03146/Pharaoh_ant_08053/Pharaoh_ant_09498/Pharaoh_ant_09355/Pharaoh_ant_09778/Pharaoh_ant_22011/Pharaoh_ant_11775/Pharaoh_ant_10325/Pharaoh_ant_11306/Pharaoh_ant_14058/Pharaoh_ant_08429/Pharaoh_ant_12039/Pharaoh_ant_06913/Pharaoh_ant_17120/Pharaoh_ant_16686/Pharaoh_ant_18473	21
GO:0000578	embryonic axis specification	8/429	102/9905	0.0744321	0.416468	0.381564	Pharaoh_ant_06373/Pharaoh_ant_05763/Pharaoh_ant_07832/Pharaoh_ant_09245/Pharaoh_ant_09778/Pharaoh_ant_11775/Pharaoh_ant_10325/Pharaoh_ant_14524	8
GO:0006641	triglyceride metabolic process	4/429	37/9905	0.0744805	0.416468	0.381564	Pharaoh_ant_08758/Pharaoh_ant_11727/Pharaoh_ant_18263/Pharaoh_ant_17708	4
GO:0070585	protein localization to mitochondrion	4/429	37/9905	0.0744805	0.416468	0.381564	Pharaoh_ant_01322/Pharaoh_ant_12357/Pharaoh_ant_18094/Pharaoh_ant_21037	4
GO:0072655	establishment of protein localization to mitochondrion	4/429	37/9905	0.0744805	0.416468	0.381564	Pharaoh_ant_01322/Pharaoh_ant_12357/Pharaoh_ant_18094/Pharaoh_ant_21037	4
GO:1905037	autophagosome organization	4/429	37/9905	0.0744805	0.416468	0.381564	Pharaoh_ant_04744/Pharaoh_ant_12312/Pharaoh_ant_01515/Pharaoh_ant_17120	4
GO:0010970	transport along microtubule	7/429	85/9905	0.0748432	0.416468	0.381564	Pharaoh_ant_06341/Pharaoh_ant_09661/Pharaoh_ant_12312/Pharaoh_ant_06317/Pharaoh_ant_11775/Pharaoh_ant_08703/Pharaoh_ant_05265	7
GO:0031098	stress-activated protein kinase signaling cascade	7/429	85/9905	0.0748432	0.416468	0.381564	Pharaoh_ant_13329/Pharaoh_ant_04744/Pharaoh_ant_07300/Pharaoh_ant_11727/Pharaoh_ant_12880/Pharaoh_ant_07924/Pharaoh_ant_10030	7
GO:0031669	cellular response to nutrient levels	7/429	85/9905	0.0748432	0.416468	0.381564	Pharaoh_ant_08758/Pharaoh_ant_04744/Pharaoh_ant_12312/Pharaoh_ant_18715/Pharaoh_ant_05265/Pharaoh_ant_09352/Pharaoh_ant_18473	7
GO:0042462	eye photoreceptor cell development	7/429	85/9905	0.0748432	0.416468	0.381564	Pharaoh_ant_08053/Pharaoh_ant_22011/Pharaoh_ant_11775/Pharaoh_ant_11306/Pharaoh_ant_12039/Pharaoh_ant_17120/Pharaoh_ant_16686	7
GO:0007062	sister chromatid cohesion	3/429	23/9905	0.0752329	0.416468	0.381564	Pharaoh_ant_15282/Pharaoh_ant_04016/Pharaoh_ant_09564	3
GO:0019935	cyclic-nucleotide-mediated signaling	3/429	23/9905	0.0752329	0.416468	0.381564	Pharaoh_ant_07936/Pharaoh_ant_22072/Pharaoh_ant_18165	3
GO:0030968	endoplasmic reticulum unfolded protein response	3/429	23/9905	0.0752329	0.416468	0.381564	Pharaoh_ant_18197/Pharaoh_ant_18030/Pharaoh_ant_12005	3
GO:0046883	regulation of hormone secretion	3/429	23/9905	0.0752329	0.416468	0.381564	Pharaoh_ant_03968/Pharaoh_ant_11028/Pharaoh_ant_04685	3
GO:0046530	photoreceptor cell differentiation	13/429	193/9905	0.0760628	0.419699	0.384524	Pharaoh_ant_14239/Pharaoh_ant_13329/Pharaoh_ant_03146/Pharaoh_ant_08053/Pharaoh_ant_09355/Pharaoh_ant_22011/Pharaoh_ant_11775/Pharaoh_ant_11306/Pharaoh_ant_14058/Pharaoh_ant_12039/Pharaoh_ant_17120/Pharaoh_ant_16686/Pharaoh_ant_18473	13
GO:0032386	regulation of intracellular transport	6/429	69/9905	0.0775858	0.426722	0.390959	Pharaoh_ant_07368/Pharaoh_ant_16689/Pharaoh_ant_03146/Pharaoh_ant_11775/Pharaoh_ant_10030/Pharaoh_ant_08419	6
GO:0061061	muscle structure development	13/429	194/9905	0.0784907	0.43031	0.394246	Pharaoh_ant_05763/Pharaoh_ant_17764/Pharaoh_ant_04776/Pharaoh_ant_11028/Pharaoh_ant_18715/Pharaoh_ant_09504/Pharaoh_ant_11150/Pharaoh_ant_22011/Pharaoh_ant_11775/Pharaoh_ant_05191/Pharaoh_ant_10325/Pharaoh_ant_11306/Pharaoh_ant_00677	13
GO:0007143	female meiotic nuclear division	4/429	38/9905	0.0805348	0.434531	0.398113	Pharaoh_ant_09454/Pharaoh_ant_13670/Pharaoh_ant_12253/Pharaoh_ant_10030	4
GO:0035075	response to ecdysone	4/429	38/9905	0.0805348	0.434531	0.398113	Pharaoh_ant_07632/Pharaoh_ant_05088/Pharaoh_ant_10436/Pharaoh_ant_12168	4
GO:0036314	response to sterol	4/429	38/9905	0.0805348	0.434531	0.398113	Pharaoh_ant_07632/Pharaoh_ant_05088/Pharaoh_ant_10436/Pharaoh_ant_12168	4
GO:0048872	homeostasis of number of cells	4/429	38/9905	0.0805348	0.434531	0.398113	Pharaoh_ant_18197/Pharaoh_ant_15920/Pharaoh_ant_15031/Pharaoh_ant_08254	4
GO:1903313	positive regulation of mRNA metabolic process	4/429	38/9905	0.0805348	0.434531	0.398113	Pharaoh_ant_03340/Pharaoh_ant_11095/Pharaoh_ant_13579/Pharaoh_ant_01279	4
GO:0032268	regulation of cellular protein metabolic process	27/429	470/9905	0.0809159	0.43521	0.398736	Pharaoh_ant_05763/Pharaoh_ant_10698/Pharaoh_ant_13329/Pharaoh_ant_18197/Pharaoh_ant_10034/Pharaoh_ant_10478/Pharaoh_ant_16626/Pharaoh_ant_07832/Pharaoh_ant_17494/Pharaoh_ant_11028/Pharaoh_ant_07300/Pharaoh_ant_13513/Pharaoh_ant_16084/Pharaoh_ant_18715/Pharaoh_ant_03340/Pharaoh_ant_07632/Pharaoh_ant_13579/Pharaoh_ant_09636/Pharaoh_ant_09454/Pharaoh_ant_01279/Pharaoh_ant_10728/Pharaoh_ant_20251/Pha…	27
GO:0007617	mating behavior	6/429	70/9905	0.0819302	0.437255	0.400609	Pharaoh_ant_09693/Pharaoh_ant_17916/Pharaoh_ant_12880/Pharaoh_ant_22011/Pharaoh_ant_15171/Pharaoh_ant_11548	6
GO:0031668	cellular response to extracellular stimulus	7/429	87/9905	0.0824802	0.437255	0.400609	Pharaoh_ant_08758/Pharaoh_ant_04744/Pharaoh_ant_12312/Pharaoh_ant_18715/Pharaoh_ant_05265/Pharaoh_ant_09352/Pharaoh_ant_18473	7
GO:0007277	pole cell development	3/429	24/9905	0.0833341	0.437255	0.400609	Pharaoh_ant_06317/Pharaoh_ant_12253/Pharaoh_ant_12015	3
GO:0007338	single fertilization	3/429	24/9905	0.0833341	0.437255	0.400609	Pharaoh_ant_11028/Pharaoh_ant_12253/Pharaoh_ant_11577	3
GO:0033260	nuclear DNA replication	3/429	24/9905	0.0833341	0.437255	0.400609	Pharaoh_ant_07592/Pharaoh_ant_12314/Pharaoh_ant_10719	3
GO:0046622	positive regulation of organ growth	3/429	24/9905	0.0833341	0.437255	0.400609	Pharaoh_ant_15225/Pharaoh_ant_07386/Pharaoh_ant_01113	3
GO:0046879	hormone secretion	3/429	24/9905	0.0833341	0.437255	0.400609	Pharaoh_ant_03968/Pharaoh_ant_11028/Pharaoh_ant_04685	3
GO:0070997	neuron death	5/429	54/9905	0.0833477	0.437255	0.400609	Pharaoh_ant_13329/Pharaoh_ant_12312/Pharaoh_ant_04810/Pharaoh_ant_18030/Pharaoh_ant_11306	5
GO:0010631	epithelial cell migration	11/429	159/9905	0.0843169	0.437978	0.401271	Pharaoh_ant_13329/Pharaoh_ant_06341/Pharaoh_ant_16626/Pharaoh_ant_03146/Pharaoh_ant_14981/Pharaoh_ant_07592/Pharaoh_ant_00781/Pharaoh_ant_12087/Pharaoh_ant_06317/Pharaoh_ant_09874/Pharaoh_ant_02808	11
GO:0006338	chromatin remodeling	8/429	105/9905	0.0848632	0.437978	0.401271	Pharaoh_ant_07632/Pharaoh_ant_07238/Pharaoh_ant_02743/Pharaoh_ant_16581/Pharaoh_ant_10436/Pharaoh_ant_11141/Pharaoh_ant_18203/Pharaoh_ant_07568	8
GO:0014070	response to organic cyclic compound	8/429	105/9905	0.0848632	0.437978	0.401271	Pharaoh_ant_04810/Pharaoh_ant_07632/Pharaoh_ant_08740/Pharaoh_ant_00663/Pharaoh_ant_05088/Pharaoh_ant_10436/Pharaoh_ant_03257/Pharaoh_ant_12168	8
GO:0000280	nuclear division	16/429	254/9905	0.0852005	0.437978	0.401271	Pharaoh_ant_05712/Pharaoh_ant_13305/Pharaoh_ant_08411/Pharaoh_ant_16625/Pharaoh_ant_15282/Pharaoh_ant_07632/Pharaoh_ant_09454/Pharaoh_ant_06317/Pharaoh_ant_13670/Pharaoh_ant_12253/Pharaoh_ant_08703/Pharaoh_ant_07245/Pharaoh_ant_11577/Pharaoh_ant_10030/Pharaoh_ant_01649/Pharaoh_ant_03785	16
GO:0060541	respiratory system development	15/429	235/9905	0.0858165	0.437978	0.401271	Pharaoh_ant_07712/Pharaoh_ant_12425/Pharaoh_ant_03146/Pharaoh_ant_01113/Pharaoh_ant_14981/Pharaoh_ant_13317/Pharaoh_ant_12880/Pharaoh_ant_06317/Pharaoh_ant_09778/Pharaoh_ant_18211/Pharaoh_ant_09874/Pharaoh_ant_11775/Pharaoh_ant_08703/Pharaoh_ant_04010/Pharaoh_ant_03785	15
GO:0033993	response to lipid	6/429	71/9905	0.0864075	0.437978	0.401271	Pharaoh_ant_04810/Pharaoh_ant_07632/Pharaoh_ant_08740/Pharaoh_ant_05088/Pharaoh_ant_10436/Pharaoh_ant_12168	6
GO:0032103	positive regulation of response to external stimulus	7/429	88/9905	0.0864609	0.437978	0.401271	Pharaoh_ant_05763/Pharaoh_ant_14981/Pharaoh_ant_07936/Pharaoh_ant_01515/Pharaoh_ant_04685/Pharaoh_ant_17708/Pharaoh_ant_14099	7
GO:0045017	glycerolipid biosynthetic process	7/429	88/9905	0.0864609	0.437978	0.401271	Pharaoh_ant_05083/Pharaoh_ant_08411/Pharaoh_ant_11727/Pharaoh_ant_10768/Pharaoh_ant_15970/Pharaoh_ant_05752/Pharaoh_ant_03951	7
GO:0061982	meiosis I cell cycle process	7/429	88/9905	0.0864609	0.437978	0.401271	Pharaoh_ant_05712/Pharaoh_ant_08411/Pharaoh_ant_09454/Pharaoh_ant_12880/Pharaoh_ant_12253/Pharaoh_ant_11577/Pharaoh_ant_14524	7
GO:0002225	positive regulation of antimicrobial peptide production	4/429	39/9905	0.0868249	0.437978	0.401271	Pharaoh_ant_05763/Pharaoh_ant_07936/Pharaoh_ant_01515/Pharaoh_ant_14099	4
GO:0002760	positive regulation of antimicrobial humoral response	4/429	39/9905	0.0868249	0.437978	0.401271	Pharaoh_ant_05763/Pharaoh_ant_07936/Pharaoh_ant_01515/Pharaoh_ant_14099	4
GO:0002922	positive regulation of humoral immune response	4/429	39/9905	0.0868249	0.437978	0.401271	Pharaoh_ant_05763/Pharaoh_ant_07936/Pharaoh_ant_01515/Pharaoh_ant_14099	4
GO:0018108	peptidyl-tyrosine phosphorylation	4/429	39/9905	0.0868249	0.437978	0.401271	Pharaoh_ant_09636/Pharaoh_ant_12880/Pharaoh_ant_10728/Pharaoh_ant_11284	4
GO:0090132	epithelium migration	11/429	160/9905	0.0872198	0.438672	0.401907	Pharaoh_ant_13329/Pharaoh_ant_06341/Pharaoh_ant_16626/Pharaoh_ant_03146/Pharaoh_ant_14981/Pharaoh_ant_07592/Pharaoh_ant_00781/Pharaoh_ant_12087/Pharaoh_ant_06317/Pharaoh_ant_09874/Pharaoh_ant_02808	11
GO:0006898	receptor-mediated endocytosis	5/429	55/9905	0.0886007	0.442444	0.405363	Pharaoh_ant_07936/Pharaoh_ant_11150/Pharaoh_ant_09778/Pharaoh_ant_14013/Pharaoh_ant_13630	5
GO:0051783	regulation of nuclear division	5/429	55/9905	0.0886007	0.442444	0.405363	Pharaoh_ant_13305/Pharaoh_ant_11577/Pharaoh_ant_10030/Pharaoh_ant_01649/Pharaoh_ant_03785	5
GO:0043069	negative regulation of programmed cell death	9/429	124/9905	0.0890077	0.442444	0.405363	Pharaoh_ant_10698/Pharaoh_ant_13329/Pharaoh_ant_07832/Pharaoh_ant_04810/Pharaoh_ant_03960/Pharaoh_ant_08769/Pharaoh_ant_11306/Pharaoh_ant_15240/Pharaoh_ant_05733	9
GO:0071826	ribonucleoprotein complex subunit organization	9/429	124/9905	0.0890077	0.442444	0.405363	Pharaoh_ant_10912/Pharaoh_ant_16084/Pharaoh_ant_09397/Pharaoh_ant_05088/Pharaoh_ant_10436/Pharaoh_ant_03970/Pharaoh_ant_17177/Pharaoh_ant_12228/Pharaoh_ant_12015	9
GO:0035152	regulation of tube architecture, open tracheal system	7/429	89/9905	0.0905494	0.443352	0.406195	Pharaoh_ant_12425/Pharaoh_ant_13317/Pharaoh_ant_06317/Pharaoh_ant_09778/Pharaoh_ant_18211/Pharaoh_ant_11775/Pharaoh_ant_08703	7
GO:0000413	protein peptidyl-prolyl isomerization	3/429	25/9905	0.0917907	0.443352	0.406195	Pharaoh_ant_11438/Pharaoh_ant_18391/Pharaoh_ant_11314	3
GO:0009914	hormone transport	3/429	25/9905	0.0917907	0.443352	0.406195	Pharaoh_ant_03968/Pharaoh_ant_11028/Pharaoh_ant_04685	3
GO:0035096	larval midgut cell programmed cell death	3/429	25/9905	0.0917907	0.443352	0.406195	Pharaoh_ant_04744/Pharaoh_ant_18715/Pharaoh_ant_05265	3
GO:0042044	fluid transport	3/429	25/9905	0.0917907	0.443352	0.406195	Pharaoh_ant_12425/Pharaoh_ant_01113/Pharaoh_ant_09778	3
GO:0045455	ecdysteroid metabolic process	3/429	25/9905	0.0917907	0.443352	0.406195	Pharaoh_ant_12087/Pharaoh_ant_05536/Pharaoh_ant_05261	3
GO:0046854	phosphatidylinositol phosphate biosynthetic process	3/429	25/9905	0.0917907	0.443352	0.406195	Pharaoh_ant_08411/Pharaoh_ant_05752/Pharaoh_ant_03951	3
GO:0050714	positive regulation of protein secretion	3/429	25/9905	0.0917907	0.443352	0.406195	Pharaoh_ant_07368/Pharaoh_ant_14058/Pharaoh_ant_02660	3
GO:0051784	negative regulation of nuclear division	3/429	25/9905	0.0917907	0.443352	0.406195	Pharaoh_ant_13305/Pharaoh_ant_11577/Pharaoh_ant_01649	3
GO:0098781	ncRNA transcription	3/429	25/9905	0.0917907	0.443352	0.406195	Pharaoh_ant_10034/Pharaoh_ant_13513/Pharaoh_ant_10436	3
GO:0001775	cell activation	4/429	40/9905	0.0933456	0.444307	0.40707	Pharaoh_ant_04685/Pharaoh_ant_12253/Pharaoh_ant_15982/Pharaoh_ant_15031	4
GO:0006664	glycolipid metabolic process	4/429	40/9905	0.0933456	0.444307	0.40707	Pharaoh_ant_05083/Pharaoh_ant_10768/Pharaoh_ant_15970/Pharaoh_ant_08769	4
GO:0042052	rhabdomere development	4/429	40/9905	0.0933456	0.444307	0.40707	Pharaoh_ant_22011/Pharaoh_ant_11306/Pharaoh_ant_12039/Pharaoh_ant_17120	4
GO:1900424	regulation of defense response to bacterium	4/429	40/9905	0.0933456	0.444307	0.40707	Pharaoh_ant_08739/Pharaoh_ant_07936/Pharaoh_ant_01515/Pharaoh_ant_01621	4
GO:1903509	liposaccharide metabolic process	4/429	40/9905	0.0933456	0.444307	0.40707	Pharaoh_ant_05083/Pharaoh_ant_10768/Pharaoh_ant_15970/Pharaoh_ant_08769	4
GO:0009880	embryonic pattern specification	12/429	181/9905	0.0939551	0.444307	0.40707	Pharaoh_ant_06373/Pharaoh_ant_05763/Pharaoh_ant_07368/Pharaoh_ant_07832/Pharaoh_ant_09245/Pharaoh_ant_09778/Pharaoh_ant_11775/Pharaoh_ant_10325/Pharaoh_ant_14524/Pharaoh_ant_10030/Pharaoh_ant_01600/Pharaoh_ant_12015	12
GO:0051321	meiotic cell cycle	12/429	181/9905	0.0939551	0.444307	0.40707	Pharaoh_ant_05712/Pharaoh_ant_08411/Pharaoh_ant_16625/Pharaoh_ant_09454/Pharaoh_ant_12880/Pharaoh_ant_13670/Pharaoh_ant_12253/Pharaoh_ant_08703/Pharaoh_ant_11577/Pharaoh_ant_14524/Pharaoh_ant_10030/Pharaoh_ant_01649	12
GO:0048737	imaginal disc-derived appendage development	18/429	297/9905	0.0940731	0.444307	0.40707	Pharaoh_ant_07368/Pharaoh_ant_09495/Pharaoh_ant_04776/Pharaoh_ant_07386/Pharaoh_ant_01113/Pharaoh_ant_07632/Pharaoh_ant_07936/Pharaoh_ant_11150/Pharaoh_ant_17132/Pharaoh_ant_10436/Pharaoh_ant_11306/Pharaoh_ant_14058/Pharaoh_ant_10030/Pharaoh_ant_20150/Pharaoh_ant_02660/Pharaoh_ant_10421/Pharaoh_ant_16686/Pharaoh_ant_18473	18
GO:0008380	RNA splicing	16/429	258/9905	0.0945448	0.445301	0.40798	Pharaoh_ant_13948/Pharaoh_ant_06546/Pharaoh_ant_04810/Pharaoh_ant_07400/Pharaoh_ant_16011/Pharaoh_ant_03975/Pharaoh_ant_09397/Pharaoh_ant_05418/Pharaoh_ant_22011/Pharaoh_ant_18391/Pharaoh_ant_03970/Pharaoh_ant_17177/Pharaoh_ant_15971/Pharaoh_ant_11314/Pharaoh_ant_05058/Pharaoh_ant_08159	16
GO:0018193	peptidyl-amino acid modification	21/429	357/9905	0.0949483	0.445969	0.408593	Pharaoh_ant_08758/Pharaoh_ant_13329/Pharaoh_ant_06341/Pharaoh_ant_09661/Pharaoh_ant_07798/Pharaoh_ant_12312/Pharaoh_ant_17494/Pharaoh_ant_07386/Pharaoh_ant_03146/Pharaoh_ant_11438/Pharaoh_ant_07238/Pharaoh_ant_09636/Pharaoh_ant_12880/Pharaoh_ant_10728/Pharaoh_ant_02743/Pharaoh_ant_16581/Pharaoh_ant_15146/Pharaoh_ant_18391/Pharaoh_ant_10436/Pharaoh_ant_11284/Pharaoh_ant_11314	21
GO:0045862	positive regulation of proteolysis	6/429	73/9905	0.095757	0.447303	0.409815	Pharaoh_ant_05763/Pharaoh_ant_13329/Pharaoh_ant_11028/Pharaoh_ant_09454/Pharaoh_ant_12253/Pharaoh_ant_10030	6
GO:0051223	regulation of protein transport	6/429	73/9905	0.095757	0.447303	0.409815	Pharaoh_ant_07368/Pharaoh_ant_03146/Pharaoh_ant_14058/Pharaoh_ant_10030/Pharaoh_ant_02660/Pharaoh_ant_08419	6
GO:0009790	embryo development	28/429	500/9905	0.0969788	0.44796	0.410417	Pharaoh_ant_06373/Pharaoh_ant_05763/Pharaoh_ant_07368/Pharaoh_ant_07832/Pharaoh_ant_05106/Pharaoh_ant_09245/Pharaoh_ant_11028/Pharaoh_ant_07300/Pharaoh_ant_07632/Pharaoh_ant_07936/Pharaoh_ant_13317/Pharaoh_ant_13579/Pharaoh_ant_12087/Pharaoh_ant_12880/Pharaoh_ant_13670/Pharaoh_ant_09778/Pharaoh_ant_11775/Pharaoh_ant_12151/Pharaoh_ant_10325/Pharaoh_ant_14058/Pharaoh_ant_12005/Pharaoh_ant_07924/Pha…	28
GO:0009994	oocyte differentiation	10/429	145/9905	0.0982433	0.44796	0.410417	Pharaoh_ant_07832/Pharaoh_ant_09245/Pharaoh_ant_11028/Pharaoh_ant_07936/Pharaoh_ant_06317/Pharaoh_ant_09778/Pharaoh_ant_09874/Pharaoh_ant_11775/Pharaoh_ant_14524/MPQPB.10442.3	10
GO:0044087	regulation of cellular component biogenesis	18/429	299/9905	0.0986128	0.44796	0.410417	Pharaoh_ant_10756/Pharaoh_ant_10034/Pharaoh_ant_07832/Pharaoh_ant_09495/Pharaoh_ant_12312/Pharaoh_ant_04810/Pharaoh_ant_16084/Pharaoh_ant_18715/Pharaoh_ant_14981/Pharaoh_ant_15974/Pharaoh_ant_11150/Pharaoh_ant_11727/Pharaoh_ant_12880/Pharaoh_ant_03960/Pharaoh_ant_05752/Pharaoh_ant_08429/Pharaoh_ant_12017/Pharaoh_ant_10030	18
GO:0048749	compound eye development	19/429	319/9905	0.0989946	0.44796	0.410417	Pharaoh_ant_14239/Pharaoh_ant_13329/Pharaoh_ant_07368/Pharaoh_ant_07386/Pharaoh_ant_03146/Pharaoh_ant_09498/Pharaoh_ant_09355/Pharaoh_ant_09778/Pharaoh_ant_22011/Pharaoh_ant_11775/Pharaoh_ant_10325/Pharaoh_ant_11306/Pharaoh_ant_14058/Pharaoh_ant_08429/Pharaoh_ant_12039/Pharaoh_ant_06913/Pharaoh_ant_17120/Pharaoh_ant_16686/Pharaoh_ant_18473	19
GO:0019827	stem cell population maintenance	7/429	91/9905	0.0990468	0.44796	0.410417	Pharaoh_ant_08810/Pharaoh_ant_10912/Pharaoh_ant_07832/Pharaoh_ant_16084/Pharaoh_ant_09454/Pharaoh_ant_10030/Pharaoh_ant_16686	7
GO:0007424	open tracheal system development	14/429	221/9905	0.0990947	0.44796	0.410417	Pharaoh_ant_07712/Pharaoh_ant_12425/Pharaoh_ant_03146/Pharaoh_ant_01113/Pharaoh_ant_14981/Pharaoh_ant_13317/Pharaoh_ant_12880/Pharaoh_ant_06317/Pharaoh_ant_09778/Pharaoh_ant_18211/Pharaoh_ant_09874/Pharaoh_ant_11775/Pharaoh_ant_08703/Pharaoh_ant_03785	14
GO:0007416	synapse assembly	11/429	164/9905	0.0994381	0.44796	0.410417	Pharaoh_ant_10034/Pharaoh_ant_07832/Pharaoh_ant_04810/Pharaoh_ant_18715/Pharaoh_ant_15974/Pharaoh_ant_11150/Pharaoh_ant_05752/Pharaoh_ant_06843/Pharaoh_ant_12017/Pharaoh_ant_05265/Pharaoh_ant_10030	11
GO:0018212	peptidyl-tyrosine modification	4/429	41/9905	0.100091	0.44796	0.410417	Pharaoh_ant_09636/Pharaoh_ant_12880/Pharaoh_ant_10728/Pharaoh_ant_11284	4
GO:2000060	positive regulation of ubiquitin-dependent protein catabolic process	4/429	41/9905	0.100091	0.44796	0.410417	Pharaoh_ant_05763/Pharaoh_ant_09454/Pharaoh_ant_12253/Pharaoh_ant_10030	4
GO:0002777	antimicrobial peptide biosynthetic process	3/429	26/9905	0.100586	0.44796	0.410417	Pharaoh_ant_07936/Pharaoh_ant_01515/Pharaoh_ant_01621	3
GO:0002805	regulation of antimicrobial peptide biosynthetic process	3/429	26/9905	0.100586	0.44796	0.410417	Pharaoh_ant_07936/Pharaoh_ant_01515/Pharaoh_ant_01621	3
GO:0006506	GPI anchor biosynthetic process	3/429	26/9905	0.100586	0.44796	0.410417	Pharaoh_ant_05083/Pharaoh_ant_10768/Pharaoh_ant_15970	3
GO:0043523	regulation of neuron apoptotic process	3/429	26/9905	0.100586	0.44796	0.410417	Pharaoh_ant_13329/Pharaoh_ant_04810/Pharaoh_ant_11306	3
GO:0044743	protein transmembrane import into intracellular organelle	3/429	26/9905	0.100586	0.44796	0.410417	Pharaoh_ant_16625/Pharaoh_ant_12357/Pharaoh_ant_18094	3
GO:0046890	regulation of lipid biosynthetic process	3/429	26/9905	0.100586	0.44796	0.410417	Pharaoh_ant_11727/MPQPB.3176.31/Pharaoh_ant_17708	3
GO:0048665	neuron fate specification	3/429	26/9905	0.100586	0.44796	0.410417	Pharaoh_ant_13329/Pharaoh_ant_03146/Pharaoh_ant_18473	3
GO:0031346	positive regulation of cell projection organization	6/429	74/9905	0.100627	0.44796	0.410417	Pharaoh_ant_04810/Pharaoh_ant_14981/Pharaoh_ant_03317/Pharaoh_ant_12968/Pharaoh_ant_03960/Pharaoh_ant_17708	6
GO:0035265	organ growth	6/429	74/9905	0.100627	0.44796	0.410417	Pharaoh_ant_13329/Pharaoh_ant_15225/Pharaoh_ant_07386/Pharaoh_ant_03146/Pharaoh_ant_01113/Pharaoh_ant_03785	6
GO:0006325	chromatin organization	11/429	165/9905	0.102644	0.454567	0.41647	Pharaoh_ant_07632/Pharaoh_ant_07238/Pharaoh_ant_09397/Pharaoh_ant_11727/Pharaoh_ant_02743/Pharaoh_ant_16581/Pharaoh_ant_10436/Pharaoh_ant_11141/Pharaoh_ant_18203/Pharaoh_ant_07568/Pharaoh_ant_01352	11
GO:0090130	tissue migration	11/429	165/9905	0.102644	0.454567	0.41647	Pharaoh_ant_13329/Pharaoh_ant_06341/Pharaoh_ant_16626/Pharaoh_ant_03146/Pharaoh_ant_14981/Pharaoh_ant_07592/Pharaoh_ant_00781/Pharaoh_ant_12087/Pharaoh_ant_06317/Pharaoh_ant_09874/Pharaoh_ant_02808	11
GO:0098727	maintenance of cell number	7/429	92/9905	0.103454	0.456968	0.41867	Pharaoh_ant_08810/Pharaoh_ant_10912/Pharaoh_ant_07832/Pharaoh_ant_16084/Pharaoh_ant_09454/Pharaoh_ant_10030/Pharaoh_ant_16686	7
GO:0010506	regulation of autophagy	8/429	110/9905	0.104056	0.457256	0.418933	Pharaoh_ant_03146/Pharaoh_ant_18715/Pharaoh_ant_09778/Pharaoh_ant_01515/Pharaoh_ant_05265/Pharaoh_ant_03785/Pharaoh_ant_18473/Pharaoh_ant_14099	8
GO:0015931	nucleobase-containing compound transport	8/429	110/9905	0.104056	0.457256	0.418933	Pharaoh_ant_11021/Pharaoh_ant_11748/Pharaoh_ant_06317/Pharaoh_ant_09778/Pharaoh_ant_05960/Pharaoh_ant_14124/Pharaoh_ant_08419/Pharaoh_ant_12015	8
GO:0002164	larval development	10/429	147/9905	0.105106	0.459414	0.420911	Pharaoh_ant_05763/Pharaoh_ant_17764/Pharaoh_ant_04776/Pharaoh_ant_11775/Pharaoh_ant_12151/Pharaoh_ant_12005/Pharaoh_ant_08703/Pharaoh_ant_10030/Pharaoh_ant_01600/Pharaoh_ant_16686	10
GO:0048592	eye morphogenesis	17/429	282/9905	0.105252	0.459414	0.420911	Pharaoh_ant_14239/Pharaoh_ant_13329/Pharaoh_ant_07368/Pharaoh_ant_11028/Pharaoh_ant_03146/Pharaoh_ant_08053/Pharaoh_ant_09355/Pharaoh_ant_09778/Pharaoh_ant_22011/Pharaoh_ant_11775/Pharaoh_ant_11306/Pharaoh_ant_14058/Pharaoh_ant_12039/Pharaoh_ant_06913/Pharaoh_ant_17120/Pharaoh_ant_16686/Pharaoh_ant_18473	17
GO:0046474	glycerophospholipid biosynthetic process	6/429	75/9905	0.105625	0.459414	0.420911	Pharaoh_ant_05083/Pharaoh_ant_08411/Pharaoh_ant_10768/Pharaoh_ant_15970/Pharaoh_ant_05752/Pharaoh_ant_03951	6
GO:0070201	regulation of establishment of protein localization	6/429	75/9905	0.105625	0.459414	0.420911	Pharaoh_ant_07368/Pharaoh_ant_03146/Pharaoh_ant_14058/Pharaoh_ant_10030/Pharaoh_ant_02660/Pharaoh_ant_08419	6
GO:0033206	meiotic cytokinesis	4/429	42/9905	0.107056	0.463276	0.424449	Pharaoh_ant_05712/Pharaoh_ant_08411/Pharaoh_ant_16625/Pharaoh_ant_08703	4
GO:0045570	regulation of imaginal disc growth	4/429	42/9905	0.107056	0.463276	0.424449	Pharaoh_ant_15225/Pharaoh_ant_03146/Pharaoh_ant_01113/Pharaoh_ant_03785	4
GO:0008654	phospholipid biosynthetic process	7/429	93/9905	0.107967	0.46459	0.425653	Pharaoh_ant_02916/Pharaoh_ant_05083/Pharaoh_ant_08411/Pharaoh_ant_10768/Pharaoh_ant_15970/Pharaoh_ant_05752/Pharaoh_ant_03951	7
GO:0043549	regulation of kinase activity	8/429	111/9905	0.108162	0.46459	0.425653	Pharaoh_ant_13329/Pharaoh_ant_17494/Pharaoh_ant_18715/Pharaoh_ant_09636/Pharaoh_ant_10728/Pharaoh_ant_15031/Pharaoh_ant_07924/Pharaoh_ant_10030	8
GO:0070887	cellular response to chemical stimulus	26/429	465/9905	0.108177	0.46459	0.425653	Pharaoh_ant_08758/Pharaoh_ant_05763/Pharaoh_ant_14239/Pharaoh_ant_04744/Pharaoh_ant_18197/Pharaoh_ant_04810/Pharaoh_ant_07300/Pharaoh_ant_18715/Pharaoh_ant_11095/Pharaoh_ant_08740/Pharaoh_ant_13579/Pharaoh_ant_00663/Pharaoh_ant_11727/Pharaoh_ant_18211/Pharaoh_ant_00859/Pharaoh_ant_18030/Pharaoh_ant_05191/Pharaoh_ant_05088/Pharaoh_ant_15240/Pharaoh_ant_12005/Pharaoh_ant_03257/Pharaoh_ant_05265/Pha…	26
GO:0007350	blastoderm segmentation	11/429	167/9905	0.109237	0.467614	0.428423	Pharaoh_ant_06373/Pharaoh_ant_07368/Pharaoh_ant_07832/Pharaoh_ant_09245/Pharaoh_ant_09778/Pharaoh_ant_11775/Pharaoh_ant_10325/Pharaoh_ant_14524/Pharaoh_ant_10030/Pharaoh_ant_01600/Pharaoh_ant_12015	11
GO:0035601	protein deacylation	3/429	27/9905	0.109704	0.467614	0.428423	Pharaoh_ant_15969/Pharaoh_ant_17742/Pharaoh_ant_05733	3
GO:0042446	hormone biosynthetic process	3/429	27/9905	0.109704	0.467614	0.428423	Pharaoh_ant_05712/Pharaoh_ant_12087/Pharaoh_ant_05261	3
GO:0006952	defense response	17/429	284/9905	0.110297	0.467751	0.428549	Pharaoh_ant_05763/Pharaoh_ant_20231/Pharaoh_ant_08739/Pharaoh_ant_07300/Pharaoh_ant_14981/Pharaoh_ant_07936/Pharaoh_ant_13317/Pharaoh_ant_06317/Pharaoh_ant_09874/Pharaoh_ant_09764/Pharaoh_ant_01515/Pharaoh_ant_04685/Pharaoh_ant_12005/Pharaoh_ant_07381/Pharaoh_ant_01621/Pharaoh_ant_14099/Pharaoh_ant_12015	17
GO:0090596	sensory organ morphogenesis	17/429	284/9905	0.110297	0.467751	0.428549	Pharaoh_ant_14239/Pharaoh_ant_13329/Pharaoh_ant_07368/Pharaoh_ant_11028/Pharaoh_ant_03146/Pharaoh_ant_08053/Pharaoh_ant_09355/Pharaoh_ant_09778/Pharaoh_ant_22011/Pharaoh_ant_11775/Pharaoh_ant_11306/Pharaoh_ant_14058/Pharaoh_ant_12039/Pharaoh_ant_06913/Pharaoh_ant_17120/Pharaoh_ant_16686/Pharaoh_ant_18473	17
GO:0048736	appendage development	18/429	304/9905	0.110559	0.467751	0.428549	Pharaoh_ant_07368/Pharaoh_ant_09495/Pharaoh_ant_04776/Pharaoh_ant_07386/Pharaoh_ant_01113/Pharaoh_ant_07632/Pharaoh_ant_07936/Pharaoh_ant_11150/Pharaoh_ant_17132/Pharaoh_ant_10436/Pharaoh_ant_11306/Pharaoh_ant_14058/Pharaoh_ant_10030/Pharaoh_ant_20150/Pharaoh_ant_02660/Pharaoh_ant_10421/Pharaoh_ant_16686/Pharaoh_ant_18473	18
GO:0006997	nucleus organization	5/429	59/9905	0.111268	0.468425	0.429167	Pharaoh_ant_11803/Pharaoh_ant_11775/Pharaoh_ant_11306/Pharaoh_ant_11577/Pharaoh_ant_17120	5
GO:0007033	vacuole organization	5/429	59/9905	0.111268	0.468425	0.429167	Pharaoh_ant_04744/Pharaoh_ant_12312/Pharaoh_ant_15260/Pharaoh_ant_01515/Pharaoh_ant_17120	5
GO:2000241	regulation of reproductive process	8/429	112/9905	0.112357	0.47163	0.432103	Pharaoh_ant_07592/Pharaoh_ant_11775/Pharaoh_ant_02808/Pharaoh_ant_03970/Pharaoh_ant_11577/Pharaoh_ant_14524/Pharaoh_ant_05265/Pharaoh_ant_01649	8
GO:0071496	cellular response to external stimulus	7/429	94/9905	0.112583	0.47163	0.432103	Pharaoh_ant_08758/Pharaoh_ant_04744/Pharaoh_ant_12312/Pharaoh_ant_18715/Pharaoh_ant_05265/Pharaoh_ant_09352/Pharaoh_ant_18473	7
GO:0007365	periodic partitioning	4/429	43/9905	0.114233	0.476205	0.436294	Pharaoh_ant_07368/Pharaoh_ant_10030/Pharaoh_ant_01600/Pharaoh_ant_12015	4
GO:0099172	presynapse organization	4/429	43/9905	0.114233	0.476205	0.436294	Pharaoh_ant_12312/Pharaoh_ant_04810/Pharaoh_ant_15974/Pharaoh_ant_05265	4
GO:0051130	positive regulation of cellular component organization	16/429	266/9905	0.115104	0.478662	0.438546	Pharaoh_ant_09495/Pharaoh_ant_04810/Pharaoh_ant_14981/Pharaoh_ant_03317/Pharaoh_ant_07936/Pharaoh_ant_11150/Pharaoh_ant_11727/Pharaoh_ant_12968/Pharaoh_ant_09778/Pharaoh_ant_09874/Pharaoh_ant_03960/Pharaoh_ant_14013/Pharaoh_ant_10030/Pharaoh_ant_13809/Pharaoh_ant_17708/Pharaoh_ant_16686	16
GO:0007528	neuromuscular junction development	11/429	169/9905	0.11607	0.481508	0.441154	Pharaoh_ant_10034/Pharaoh_ant_07832/Pharaoh_ant_12312/Pharaoh_ant_04810/Pharaoh_ant_18715/Pharaoh_ant_11150/Pharaoh_ant_05752/Pharaoh_ant_06843/Pharaoh_ant_12017/Pharaoh_ant_05265/Pharaoh_ant_10030	11
GO:0000904	cell morphogenesis involved in differentiation	24/429	428/9905	0.116444	0.481886	0.441499	Pharaoh_ant_07832/Pharaoh_ant_12312/Pharaoh_ant_03146/Pharaoh_ant_18715/Pharaoh_ant_15282/Pharaoh_ant_03317/Pharaoh_ant_07936/Pharaoh_ant_05871/Pharaoh_ant_11150/Pharaoh_ant_12968/Pharaoh_ant_06317/Pharaoh_ant_10325/Pharaoh_ant_13630/Pharaoh_ant_06843/Pharaoh_ant_08429/Pharaoh_ant_07381/Pharaoh_ant_10030/Pharaoh_ant_05261/Pharaoh_ant_17708/Pharaoh_ant_01600/Pharaoh_ant_13212/Pharaoh_ant_01181/Pha…	24
GO:0048285	organelle fission	16/429	267/9905	0.117849	0.484751	0.444125	Pharaoh_ant_05712/Pharaoh_ant_13305/Pharaoh_ant_08411/Pharaoh_ant_16625/Pharaoh_ant_15282/Pharaoh_ant_07632/Pharaoh_ant_09454/Pharaoh_ant_06317/Pharaoh_ant_13670/Pharaoh_ant_12253/Pharaoh_ant_08703/Pharaoh_ant_07245/Pharaoh_ant_11577/Pharaoh_ant_10030/Pharaoh_ant_01649/Pharaoh_ant_03785	16
GO:0048667	cell morphogenesis involved in neuron differentiation	22/429	388/9905	0.118394	0.484751	0.444125	Pharaoh_ant_07832/Pharaoh_ant_12312/Pharaoh_ant_03146/Pharaoh_ant_18715/Pharaoh_ant_15282/Pharaoh_ant_03317/Pharaoh_ant_05871/Pharaoh_ant_11150/Pharaoh_ant_12968/Pharaoh_ant_06317/Pharaoh_ant_10325/Pharaoh_ant_13630/Pharaoh_ant_06843/Pharaoh_ant_08429/Pharaoh_ant_07381/Pharaoh_ant_05261/Pharaoh_ant_17708/Pharaoh_ant_01600/Pharaoh_ant_13212/Pharaoh_ant_01181/Pharaoh_ant_18473/Pharaoh_ant_14099	22
GO:0006505	GPI anchor metabolic process	3/429	28/9905	0.119127	0.484751	0.444125	Pharaoh_ant_05083/Pharaoh_ant_10768/Pharaoh_ant_15970	3
GO:0031396	regulation of protein ubiquitination	3/429	28/9905	0.119127	0.484751	0.444125	Pharaoh_ant_10478/Pharaoh_ant_09454/Pharaoh_ant_12253	3
GO:0035069	larval midgut histolysis	3/429	28/9905	0.119127	0.484751	0.444125	Pharaoh_ant_04744/Pharaoh_ant_18715/Pharaoh_ant_05265	3
GO:0098732	macromolecule deacylation	3/429	28/9905	0.119127	0.484751	0.444125	Pharaoh_ant_15969/Pharaoh_ant_17742/Pharaoh_ant_05733	3
GO:1901657	glycosyl compound metabolic process	3/429	28/9905	0.119127	0.484751	0.444125	Pharaoh_ant_02771/Pharaoh_ant_05079/Pharaoh_ant_09352	3
GO:0032446	protein modification by small protein conjugation	15/429	248/9905	0.1201	0.48755	0.446689	Pharaoh_ant_18197/Pharaoh_ant_10478/Pharaoh_ant_07300/Pharaoh_ant_16625/Pharaoh_ant_17687/Pharaoh_ant_11150/Pharaoh_ant_13579/Pharaoh_ant_09454/Pharaoh_ant_18030/Pharaoh_ant_12253/Pharaoh_ant_15240/Pharaoh_ant_16001/Pharaoh_ant_06913/Pharaoh_ant_01649/Pharaoh_ant_16686	15
GO:0080134	regulation of response to stress	16/429	268/9905	0.120633	0.487896	0.447006	Pharaoh_ant_05763/Pharaoh_ant_04744/Pharaoh_ant_08739/Pharaoh_ant_07300/Pharaoh_ant_14981/Pharaoh_ant_07936/Pharaoh_ant_01515/Pharaoh_ant_04685/Pharaoh_ant_15982/Pharaoh_ant_12005/Pharaoh_ant_07924/Pharaoh_ant_10030/Pharaoh_ant_17708/Pharaoh_ant_01621/Pharaoh_ant_03785/Pharaoh_ant_14099	16
GO:0045055	regulated exocytosis	6/429	78/9905	0.121371	0.487896	0.447006	Pharaoh_ant_15173/Pharaoh_ant_09498/Pharaoh_ant_09778/Pharaoh_ant_09874/Pharaoh_ant_04685/Pharaoh_ant_13809	6
GO:0051403	stress-activated MAPK cascade	6/429	78/9905	0.121371	0.487896	0.447006	Pharaoh_ant_04744/Pharaoh_ant_07300/Pharaoh_ant_11727/Pharaoh_ant_12880/Pharaoh_ant_07924/Pharaoh_ant_10030	6
GO:1901654	response to ketone	4/429	44/9905	0.121616	0.487896	0.447006	Pharaoh_ant_07632/Pharaoh_ant_05088/Pharaoh_ant_10436/Pharaoh_ant_12168	4
GO:1903052	positive regulation of proteolysis involved in cellular protein catabolic process	4/429	44/9905	0.121616	0.487896	0.447006	Pharaoh_ant_05763/Pharaoh_ant_09454/Pharaoh_ant_12253/Pharaoh_ant_10030	4
GO:1903530	regulation of secretion by cell	7/429	96/9905	0.122121	0.488772	0.447808	Pharaoh_ant_07368/Pharaoh_ant_03968/Pharaoh_ant_11028/Pharaoh_ant_04685/Pharaoh_ant_14058/Pharaoh_ant_13809/Pharaoh_ant_02660	7
GO:0016079	synaptic vesicle exocytosis	5/429	61/9905	0.123555	0.492198	0.450947	Pharaoh_ant_15173/Pharaoh_ant_09498/Pharaoh_ant_09778/Pharaoh_ant_09874/Pharaoh_ant_13809	5
GO:0046620	regulation of organ growth	5/429	61/9905	0.123555	0.492198	0.450947	Pharaoh_ant_15225/Pharaoh_ant_07386/Pharaoh_ant_03146/Pharaoh_ant_01113/Pharaoh_ant_03785	5
GO:1902680	positive regulation of RNA biosynthetic process	23/429	411/9905	0.124247	0.492653	0.451364	Pharaoh_ant_14239/Pharaoh_ant_04776/Pharaoh_ant_11028/Pharaoh_ant_11565/Pharaoh_ant_13513/Pharaoh_ant_09504/Pharaoh_ant_07632/Pharaoh_ant_07238/Pharaoh_ant_11727/Pharaoh_ant_05191/Pharaoh_ant_02808/Pharaoh_ant_02920/Pharaoh_ant_15982/Pharaoh_ant_10436/Pharaoh_ant_00677/Pharaoh_ant_03970/Pharaoh_ant_09506/Pharaoh_ant_08254/Pharaoh_ant_10940/Pharaoh_ant_01600/Pharaoh_ant_05733/Pharaoh_ant_01352/Pha…	23
GO:1903508	positive regulation of nucleic acid-templated transcription	23/429	411/9905	0.124247	0.492653	0.451364	Pharaoh_ant_14239/Pharaoh_ant_04776/Pharaoh_ant_11028/Pharaoh_ant_11565/Pharaoh_ant_13513/Pharaoh_ant_09504/Pharaoh_ant_07632/Pharaoh_ant_07238/Pharaoh_ant_11727/Pharaoh_ant_05191/Pharaoh_ant_02808/Pharaoh_ant_02920/Pharaoh_ant_15982/Pharaoh_ant_10436/Pharaoh_ant_00677/Pharaoh_ant_03970/Pharaoh_ant_09506/Pharaoh_ant_08254/Pharaoh_ant_10940/Pharaoh_ant_01600/Pharaoh_ant_05733/Pharaoh_ant_01352/Pha…	23
GO:0009267	cellular response to starvation	6/429	79/9905	0.126864	0.496802	0.455166	Pharaoh_ant_08758/Pharaoh_ant_04744/Pharaoh_ant_12312/Pharaoh_ant_18715/Pharaoh_ant_05265/Pharaoh_ant_09352	6
GO:0046488	phosphatidylinositol metabolic process	6/429	79/9905	0.126864	0.496802	0.455166	Pharaoh_ant_05083/Pharaoh_ant_08411/Pharaoh_ant_10768/Pharaoh_ant_15970/Pharaoh_ant_05752/Pharaoh_ant_03951	6
GO:0051124	synaptic assembly at neuromuscular junction	9/429	134/9905	0.126991	0.496802	0.455166	Pharaoh_ant_10034/Pharaoh_ant_07832/Pharaoh_ant_04810/Pharaoh_ant_18715/Pharaoh_ant_05752/Pharaoh_ant_06843/Pharaoh_ant_12017/Pharaoh_ant_05265/Pharaoh_ant_10030	9
GO:0030705	cytoskeleton-dependent intracellular transport	7/429	97/9905	0.127041	0.496802	0.455166	Pharaoh_ant_06341/Pharaoh_ant_09661/Pharaoh_ant_12312/Pharaoh_ant_06317/Pharaoh_ant_11775/Pharaoh_ant_08703/Pharaoh_ant_05265	7
GO:0043484	regulation of RNA splicing	7/429	97/9905	0.127041	0.496802	0.455166	Pharaoh_ant_13948/Pharaoh_ant_06546/Pharaoh_ant_04810/Pharaoh_ant_09397/Pharaoh_ant_22011/Pharaoh_ant_15971/Pharaoh_ant_05058	7
GO:0045926	negative regulation of growth	7/429	97/9905	0.127041	0.496802	0.455166	Pharaoh_ant_07832/Pharaoh_ant_04810/Pharaoh_ant_03146/Pharaoh_ant_18715/Pharaoh_ant_12017/Pharaoh_ant_10030/Pharaoh_ant_03785	7
GO:0007526	larval somatic muscle development	3/429	29/9905	0.128836	0.49924	0.457399	Pharaoh_ant_05763/Pharaoh_ant_17764/Pharaoh_ant_04776	3
GO:0018208	peptidyl-proline modification	3/429	29/9905	0.128836	0.49924	0.457399	Pharaoh_ant_11438/Pharaoh_ant_18391/Pharaoh_ant_11314	3
GO:0033227	dsRNA transport	3/429	29/9905	0.128836	0.49924	0.457399	Pharaoh_ant_11748/Pharaoh_ant_09778/Pharaoh_ant_12015	3
GO:0035017	cuticle pattern formation	3/429	29/9905	0.128836	0.49924	0.457399	Pharaoh_ant_07368/Pharaoh_ant_10030/Pharaoh_ant_01600	3
GO:0042335	cuticle development	8/429	116/9905	0.129999	0.502604	0.460481	Pharaoh_ant_07368/Pharaoh_ant_07963/Pharaoh_ant_04044/Pharaoh_ant_06317/Pharaoh_ant_12005/Pharaoh_ant_08703/Pharaoh_ant_10030/Pharaoh_ant_01600	8
GO:0007351	tripartite regional subdivision	7/429	98/9905	0.13206	0.508269	0.465671	Pharaoh_ant_06373/Pharaoh_ant_07832/Pharaoh_ant_09245/Pharaoh_ant_09778/Pharaoh_ant_11775/Pharaoh_ant_10325/Pharaoh_ant_14524	7
GO:0008595	anterior/posterior axis specification, embryo	7/429	98/9905	0.13206	0.508269	0.465671	Pharaoh_ant_06373/Pharaoh_ant_07832/Pharaoh_ant_09245/Pharaoh_ant_09778/Pharaoh_ant_11775/Pharaoh_ant_10325/Pharaoh_ant_14524	7
GO:0042391	regulation of membrane potential	6/429	80/9905	0.132476	0.508721	0.466085	Pharaoh_ant_06843/Pharaoh_ant_15031/Pharaoh_ant_17425/Pharaoh_ant_03827/Pharaoh_ant_13809/Pharaoh_ant_16177	6
GO:0048638	regulation of developmental growth	13/429	213/9905	0.134012	0.513061	0.470061	Pharaoh_ant_15225/Pharaoh_ant_10034/Pharaoh_ant_07832/Pharaoh_ant_04810/Pharaoh_ant_07386/Pharaoh_ant_03146/Pharaoh_ant_18715/Pharaoh_ant_01113/Pharaoh_ant_05752/Pharaoh_ant_12017/Pharaoh_ant_10030/Pharaoh_ant_17708/Pharaoh_ant_03785	13
GO:0033043	regulation of organelle organization	18/429	313/9905	0.134208	0.513061	0.470061	Pharaoh_ant_10756/Pharaoh_ant_06546/Pharaoh_ant_13305/Pharaoh_ant_09495/Pharaoh_ant_12312/Pharaoh_ant_04810/Pharaoh_ant_11150/Pharaoh_ant_11727/Pharaoh_ant_12880/Pharaoh_ant_06317/Pharaoh_ant_09874/Pharaoh_ant_08429/Pharaoh_ant_11577/Pharaoh_ant_10030/Pharaoh_ant_13809/Pharaoh_ant_01649/Pharaoh_ant_05998/Pharaoh_ant_03785	18
GO:0043066	negative regulation of apoptotic process	8/429	117/9905	0.134621	0.513488	0.470453	Pharaoh_ant_10698/Pharaoh_ant_13329/Pharaoh_ant_07832/Pharaoh_ant_04810/Pharaoh_ant_03960/Pharaoh_ant_08769/Pharaoh_ant_11306/Pharaoh_ant_05733	8
GO:0006022	aminoglycan metabolic process	5/429	63/9905	0.13644	0.517899	0.474494	Pharaoh_ant_00837/Pharaoh_ant_02561/Pharaoh_ant_09444/Pharaoh_ant_07583/Pharaoh_ant_01621	5
GO:0048565	digestive tract development	7/429	99/9905	0.137177	0.517899	0.474494	Pharaoh_ant_14981/Pharaoh_ant_09504/Pharaoh_ant_12087/Pharaoh_ant_10325/Pharaoh_ant_14058/Pharaoh_ant_08254/Pharaoh_ant_05261	7
GO:0051046	regulation of secretion	7/429	99/9905	0.137177	0.517899	0.474494	Pharaoh_ant_07368/Pharaoh_ant_03968/Pharaoh_ant_11028/Pharaoh_ant_04685/Pharaoh_ant_14058/Pharaoh_ant_13809/Pharaoh_ant_02660	7
GO:0055123	digestive system development	7/429	99/9905	0.137177	0.517899	0.474494	Pharaoh_ant_14981/Pharaoh_ant_09504/Pharaoh_ant_12087/Pharaoh_ant_10325/Pharaoh_ant_14058/Pharaoh_ant_08254/Pharaoh_ant_05261	7
GO:0048812	neuron projection morphogenesis	22/429	396/9905	0.13759	0.517899	0.474494	Pharaoh_ant_07832/Pharaoh_ant_12312/Pharaoh_ant_03146/Pharaoh_ant_18715/Pharaoh_ant_15282/Pharaoh_ant_03317/Pharaoh_ant_05871/Pharaoh_ant_11150/Pharaoh_ant_12968/Pharaoh_ant_06317/Pharaoh_ant_10325/Pharaoh_ant_13630/Pharaoh_ant_06843/Pharaoh_ant_08429/Pharaoh_ant_07381/Pharaoh_ant_05261/Pharaoh_ant_17708/Pharaoh_ant_01600/Pharaoh_ant_13212/Pharaoh_ant_01181/Pharaoh_ant_18473/Pharaoh_ant_14099	22
GO:0006073	cellular glucan metabolic process	3/429	30/9905	0.138815	0.517899	0.474494	Pharaoh_ant_04744/Pharaoh_ant_15042/Pharaoh_ant_05265	3
GO:0006694	steroid biosynthetic process	3/429	30/9905	0.138815	0.517899	0.474494	Pharaoh_ant_05713/Pharaoh_ant_12087/Pharaoh_ant_05261	3
GO:0043486	histone exchange	3/429	30/9905	0.138815	0.517899	0.474494	Pharaoh_ant_02743/Pharaoh_ant_16581/Pharaoh_ant_10436	3
GO:0044042	glucan metabolic process	3/429	30/9905	0.138815	0.517899	0.474494	Pharaoh_ant_04744/Pharaoh_ant_15042/Pharaoh_ant_05265	3
GO:0045747	positive regulation of Notch signaling pathway	3/429	30/9905	0.138815	0.517899	0.474494	Pharaoh_ant_07386/Pharaoh_ant_13630/Pharaoh_ant_16686	3
GO:0006397	mRNA processing	17/429	295/9905	0.14063	0.523321	0.479462	Pharaoh_ant_15824/Pharaoh_ant_06546/Pharaoh_ant_07832/Pharaoh_ant_07400/Pharaoh_ant_16011/Pharaoh_ant_03975/Pharaoh_ant_09397/Pharaoh_ant_05418/Pharaoh_ant_22011/Pharaoh_ant_18391/Pharaoh_ant_03970/Pharaoh_ant_17177/Pharaoh_ant_15971/Pharaoh_ant_14124/Pharaoh_ant_11314/Pharaoh_ant_05058/Pharaoh_ant_08159	17
GO:0051240	positive regulation of multicellular organismal process	13/429	215/9905	0.140882	0.523321	0.479462	Pharaoh_ant_15225/Pharaoh_ant_07386/Pharaoh_ant_11028/Pharaoh_ant_01113/Pharaoh_ant_03317/Pharaoh_ant_11150/Pharaoh_ant_12968/Pharaoh_ant_01515/Pharaoh_ant_04685/Pharaoh_ant_15982/Pharaoh_ant_15031/Pharaoh_ant_17708/Pharaoh_ant_18473	13
GO:0042461	photoreceptor cell development	7/429	100/9905	0.142389	0.525751	0.481688	Pharaoh_ant_08053/Pharaoh_ant_22011/Pharaoh_ant_11775/Pharaoh_ant_11306/Pharaoh_ant_12039/Pharaoh_ant_17120/Pharaoh_ant_16686	7
GO:0048858	cell projection morphogenesis	22/429	398/9905	0.142659	0.525751	0.481688	Pharaoh_ant_07832/Pharaoh_ant_12312/Pharaoh_ant_03146/Pharaoh_ant_18715/Pharaoh_ant_15282/Pharaoh_ant_03317/Pharaoh_ant_05871/Pharaoh_ant_11150/Pharaoh_ant_12968/Pharaoh_ant_06317/Pharaoh_ant_10325/Pharaoh_ant_13630/Pharaoh_ant_06843/Pharaoh_ant_08429/Pharaoh_ant_07381/Pharaoh_ant_05261/Pharaoh_ant_17708/Pharaoh_ant_01600/Pharaoh_ant_13212/Pharaoh_ant_01181/Pharaoh_ant_18473/Pharaoh_ant_14099	22
GO:0120039	plasma membrane bounded cell projection morphogenesis	22/429	398/9905	0.142659	0.525751	0.481688	Pharaoh_ant_07832/Pharaoh_ant_12312/Pharaoh_ant_03146/Pharaoh_ant_18715/Pharaoh_ant_15282/Pharaoh_ant_03317/Pharaoh_ant_05871/Pharaoh_ant_11150/Pharaoh_ant_12968/Pharaoh_ant_06317/Pharaoh_ant_10325/Pharaoh_ant_13630/Pharaoh_ant_06843/Pharaoh_ant_08429/Pharaoh_ant_07381/Pharaoh_ant_05261/Pharaoh_ant_17708/Pharaoh_ant_01600/Pharaoh_ant_13212/Pharaoh_ant_01181/Pharaoh_ant_18473/Pharaoh_ant_14099	22
GO:0071310	cellular response to organic substance	20/429	357/9905	0.14308	0.525751	0.481688	Pharaoh_ant_08758/Pharaoh_ant_05763/Pharaoh_ant_18197/Pharaoh_ant_04810/Pharaoh_ant_07300/Pharaoh_ant_18715/Pharaoh_ant_08740/Pharaoh_ant_13579/Pharaoh_ant_00663/Pharaoh_ant_18211/Pharaoh_ant_00859/Pharaoh_ant_18030/Pharaoh_ant_05191/Pharaoh_ant_05088/Pharaoh_ant_15240/Pharaoh_ant_12005/Pharaoh_ant_03257/Pharaoh_ant_10030/Pharaoh_ant_04010/Pharaoh_ant_18473	20
GO:0060562	epithelial tube morphogenesis	23/429	419/9905	0.143468	0.525751	0.481688	Pharaoh_ant_07712/Pharaoh_ant_07368/Pharaoh_ant_09495/Pharaoh_ant_07386/Pharaoh_ant_01113/Pharaoh_ant_07632/Pharaoh_ant_07936/Pharaoh_ant_11150/Pharaoh_ant_13579/Pharaoh_ant_18211/Pharaoh_ant_09874/Pharaoh_ant_17132/Pharaoh_ant_10325/Pharaoh_ant_10436/Pharaoh_ant_11306/Pharaoh_ant_14058/Pharaoh_ant_08703/Pharaoh_ant_10030/Pharaoh_ant_20150/Pharaoh_ant_10421/Pharaoh_ant_16686/Pharaoh_ant_03785/Pha…	23
GO:0007293	germarium-derived egg chamber formation	6/429	82/9905	0.144047	0.525751	0.481688	Pharaoh_ant_12880/Pharaoh_ant_06317/Pharaoh_ant_05752/Pharaoh_ant_11577/Pharaoh_ant_14524/Pharaoh_ant_10421	6
GO:0042051	compound eye photoreceptor development	6/429	82/9905	0.144047	0.525751	0.481688	Pharaoh_ant_22011/Pharaoh_ant_11775/Pharaoh_ant_11306/Pharaoh_ant_12039/Pharaoh_ant_17120/Pharaoh_ant_16686	6
GO:0022618	ribonucleoprotein complex assembly	8/429	119/9905	0.144113	0.525751	0.481688	Pharaoh_ant_10912/Pharaoh_ant_16084/Pharaoh_ant_05088/Pharaoh_ant_10436/Pharaoh_ant_03970/Pharaoh_ant_17177/Pharaoh_ant_12228/Pharaoh_ant_12015	8
GO:0045879	negative regulation of smoothened signaling pathway	4/429	47/9905	0.144928	0.525751	0.481688	Pharaoh_ant_16689/Pharaoh_ant_07936/Pharaoh_ant_11150/Pharaoh_ant_10030	4
GO:0051051	negative regulation of transport	4/429	47/9905	0.144928	0.525751	0.481688	Pharaoh_ant_16689/Pharaoh_ant_03146/Pharaoh_ant_11150/Pharaoh_ant_08419	4
GO:0071407	cellular response to organic cyclic compound	4/429	47/9905	0.144928	0.525751	0.481688	Pharaoh_ant_04810/Pharaoh_ant_00663/Pharaoh_ant_05088/Pharaoh_ant_03257	4
GO:0007423	sensory organ development	23/429	420/9905	0.145986	0.528465	0.484174	Pharaoh_ant_14239/Pharaoh_ant_13329/Pharaoh_ant_07368/Pharaoh_ant_07386/Pharaoh_ant_11028/Pharaoh_ant_03146/Pharaoh_ant_08053/Pharaoh_ant_09498/Pharaoh_ant_09355/Pharaoh_ant_09778/Pharaoh_ant_22011/Pharaoh_ant_11775/Pharaoh_ant_17132/Pharaoh_ant_10325/Pharaoh_ant_11306/Pharaoh_ant_14058/Pharaoh_ant_08429/Pharaoh_ant_10030/Pharaoh_ant_12039/Pharaoh_ant_06913/Pharaoh_ant_17120/Pharaoh_ant_16686/Pha…	23
GO:0031347	regulation of defense response	8/429	120/9905	0.14898	0.532752	0.488103	Pharaoh_ant_05763/Pharaoh_ant_08739/Pharaoh_ant_14981/Pharaoh_ant_07936/Pharaoh_ant_01515/Pharaoh_ant_04685/Pharaoh_ant_01621/Pharaoh_ant_14099	8
GO:0016032	viral process	3/429	31/9905	0.149046	0.532752	0.488103	Pharaoh_ant_05143/Pharaoh_ant_15240/Pharaoh_ant_12015	3
GO:0032784	regulation of DNA-templated transcription, elongation	3/429	31/9905	0.149046	0.532752	0.488103	Pharaoh_ant_09504/Pharaoh_ant_02920/Pharaoh_ant_17014	3
GO:0034620	cellular response to unfolded protein	3/429	31/9905	0.149046	0.532752	0.488103	Pharaoh_ant_18197/Pharaoh_ant_18030/Pharaoh_ant_12005	3
GO:0048015	phosphatidylinositol-mediated signaling	3/429	31/9905	0.149046	0.532752	0.488103	Pharaoh_ant_08411/Pharaoh_ant_05752/Pharaoh_ant_05265	3
GO:0051402	neuron apoptotic process	3/429	31/9905	0.149046	0.532752	0.488103	Pharaoh_ant_13329/Pharaoh_ant_04810/Pharaoh_ant_11306	3
GO:0001667	ameboidal-type cell migration	11/429	178/9905	0.149721	0.533927	0.489179	Pharaoh_ant_13329/Pharaoh_ant_06341/Pharaoh_ant_16626/Pharaoh_ant_03146/Pharaoh_ant_14981/Pharaoh_ant_07592/Pharaoh_ant_00781/Pharaoh_ant_12087/Pharaoh_ant_06317/Pharaoh_ant_09874/Pharaoh_ant_02808	11
GO:0019098	reproductive behavior	6/429	83/9905	0.150001	0.533927	0.489179	Pharaoh_ant_09693/Pharaoh_ant_17916/Pharaoh_ant_12880/Pharaoh_ant_22011/Pharaoh_ant_15171/Pharaoh_ant_11548	6
GO:0032101	regulation of response to external stimulus	12/429	198/9905	0.150966	0.534031	0.489275	Pharaoh_ant_05763/Pharaoh_ant_08739/Pharaoh_ant_18715/Pharaoh_ant_14981/Pharaoh_ant_07936/Pharaoh_ant_01500/Pharaoh_ant_01515/Pharaoh_ant_04685/Pharaoh_ant_15031/Pharaoh_ant_17708/Pharaoh_ant_01621/Pharaoh_ant_14099	12
GO:0000375	RNA splicing, via transesterification reactions	14/429	238/9905	0.151596	0.534031	0.489275	Pharaoh_ant_06546/Pharaoh_ant_07400/Pharaoh_ant_16011/Pharaoh_ant_03975/Pharaoh_ant_09397/Pharaoh_ant_05418/Pharaoh_ant_22011/Pharaoh_ant_18391/Pharaoh_ant_03970/Pharaoh_ant_17177/Pharaoh_ant_15971/Pharaoh_ant_11314/Pharaoh_ant_05058/Pharaoh_ant_08159	14
GO:0000377	RNA splicing, via transesterification reactions with bulged adenosine as nucleophile	14/429	238/9905	0.151596	0.534031	0.489275	Pharaoh_ant_06546/Pharaoh_ant_07400/Pharaoh_ant_16011/Pharaoh_ant_03975/Pharaoh_ant_09397/Pharaoh_ant_05418/Pharaoh_ant_22011/Pharaoh_ant_18391/Pharaoh_ant_03970/Pharaoh_ant_17177/Pharaoh_ant_15971/Pharaoh_ant_11314/Pharaoh_ant_05058/Pharaoh_ant_08159	14
GO:0000398	mRNA splicing, via spliceosome	14/429	238/9905	0.151596	0.534031	0.489275	Pharaoh_ant_06546/Pharaoh_ant_07400/Pharaoh_ant_16011/Pharaoh_ant_03975/Pharaoh_ant_09397/Pharaoh_ant_05418/Pharaoh_ant_22011/Pharaoh_ant_18391/Pharaoh_ant_03970/Pharaoh_ant_17177/Pharaoh_ant_15971/Pharaoh_ant_11314/Pharaoh_ant_05058/Pharaoh_ant_08159	14
GO:0048878	chemical homeostasis	14/429	238/9905	0.151596	0.534031	0.489275	Pharaoh_ant_08758/Pharaoh_ant_05713/Pharaoh_ant_03968/Pharaoh_ant_00744/Pharaoh_ant_04235/Pharaoh_ant_00859/Pharaoh_ant_06841/Pharaoh_ant_00700/Pharaoh_ant_15031/Pharaoh_ant_15959/Pharaoh_ant_17425/Pharaoh_ant_09352/Pharaoh_ant_17708/Pharaoh_ant_18473	14
GO:0006865	amino acid transport	4/429	48/9905	0.153061	0.536975	0.491971	Pharaoh_ant_07937/Pharaoh_ant_15920/Pharaoh_ant_13809/Pharaoh_ant_07884	4
GO:0090068	positive regulation of cell cycle process	4/429	48/9905	0.153061	0.536975	0.491971	Pharaoh_ant_13305/Pharaoh_ant_06523/Pharaoh_ant_06317/Pharaoh_ant_10030	4
GO:0007310	oocyte dorsal/ventral axis specification	3/429	32/9905	0.15951	0.55503	0.508513	Pharaoh_ant_06317/Pharaoh_ant_14524/MPQPB.10442.3	3
GO:0009566	fertilization	3/429	32/9905	0.15951	0.55503	0.508513	Pharaoh_ant_11028/Pharaoh_ant_12253/Pharaoh_ant_11577	3
GO:0030071	regulation of mitotic metaphase/anaphase transition	3/429	32/9905	0.15951	0.55503	0.508513	Pharaoh_ant_13305/Pharaoh_ant_06317/Pharaoh_ant_10030	3
GO:0048017	inositol lipid-mediated signaling	3/429	32/9905	0.15951	0.55503	0.508513	Pharaoh_ant_08411/Pharaoh_ant_05752/Pharaoh_ant_05265	3
GO:0006497	protein lipidation	4/429	49/9905	0.161363	0.555805	0.509223	Pharaoh_ant_05083/Pharaoh_ant_10768/Pharaoh_ant_09554/Pharaoh_ant_15970	4
GO:0015698	inorganic anion transport	4/429	49/9905	0.161363	0.555805	0.509223	Pharaoh_ant_09693/Pharaoh_ant_06841/Pharaoh_ant_03357/Pharaoh_ant_01307	4
GO:0035151	regulation of tube size, open tracheal system	4/429	49/9905	0.161363	0.555805	0.509223	Pharaoh_ant_12425/Pharaoh_ant_13317/Pharaoh_ant_09778/Pharaoh_ant_08703	4
GO:0042158	lipoprotein biosynthetic process	4/429	49/9905	0.161363	0.555805	0.509223	Pharaoh_ant_05083/Pharaoh_ant_10768/Pharaoh_ant_09554/Pharaoh_ant_15970	4
GO:0061013	regulation of mRNA catabolic process	4/429	49/9905	0.161363	0.555805	0.509223	Pharaoh_ant_03340/Pharaoh_ant_11095/Pharaoh_ant_13579/Pharaoh_ant_01279	4
GO:0010557	positive regulation of macromolecule biosynthetic process	25/429	468/9905	0.161926	0.55632	0.509695	Pharaoh_ant_14239/Pharaoh_ant_04776/Pharaoh_ant_11028/Pharaoh_ant_11565/Pharaoh_ant_13513/Pharaoh_ant_16084/Pharaoh_ant_06523/Pharaoh_ant_09504/Pharaoh_ant_07632/Pharaoh_ant_07238/Pharaoh_ant_11727/Pharaoh_ant_05191/Pharaoh_ant_02808/Pharaoh_ant_02920/Pharaoh_ant_15982/Pharaoh_ant_10436/Pharaoh_ant_00677/Pharaoh_ant_03970/Pharaoh_ant_09506/Pharaoh_ant_08254/Pharaoh_ant_10940/Pharaoh_ant_01600/Pha…	25
GO:0042330	taxis	17/429	302/9905	0.162165	0.55632	0.509695	Pharaoh_ant_07386/Pharaoh_ant_18715/Pharaoh_ant_15282/Pharaoh_ant_03317/Pharaoh_ant_17916/Pharaoh_ant_05871/Pharaoh_ant_11150/Pharaoh_ant_02771/Pharaoh_ant_10325/Pharaoh_ant_07381/Pharaoh_ant_05261/Pharaoh_ant_10032/Pharaoh_ant_01600/Pharaoh_ant_13212/Pharaoh_ant_01181/Pharaoh_ant_18473/Pharaoh_ant_14099	17
GO:1903311	regulation of mRNA metabolic process	9/429	142/9905	0.162683	0.556444	0.509809	Pharaoh_ant_06546/Pharaoh_ant_03340/Pharaoh_ant_11095/Pharaoh_ant_13579/Pharaoh_ant_09397/Pharaoh_ant_01279/Pharaoh_ant_22011/Pharaoh_ant_15971/Pharaoh_ant_05058	9
GO:0042180	cellular ketone metabolic process	5/429	67/9905	0.163881	0.556444	0.509809	Pharaoh_ant_05140/Pharaoh_ant_12087/Pharaoh_ant_05536/Pharaoh_ant_05261/Pharaoh_ant_08360	5
GO:0032990	cell part morphogenesis	22/429	406/9905	0.164	0.556444	0.509809	Pharaoh_ant_07832/Pharaoh_ant_12312/Pharaoh_ant_03146/Pharaoh_ant_18715/Pharaoh_ant_15282/Pharaoh_ant_03317/Pharaoh_ant_05871/Pharaoh_ant_11150/Pharaoh_ant_12968/Pharaoh_ant_06317/Pharaoh_ant_10325/Pharaoh_ant_13630/Pharaoh_ant_06843/Pharaoh_ant_08429/Pharaoh_ant_07381/Pharaoh_ant_05261/Pharaoh_ant_17708/Pharaoh_ant_01600/Pharaoh_ant_13212/Pharaoh_ant_01181/Pharaoh_ant_18473/Pharaoh_ant_14099	22
GO:0048569	post-embryonic animal organ development	22/429	406/9905	0.164	0.556444	0.509809	Pharaoh_ant_05763/Pharaoh_ant_07368/Pharaoh_ant_17764/Pharaoh_ant_09495/Pharaoh_ant_04776/Pharaoh_ant_07386/Pharaoh_ant_01113/Pharaoh_ant_07632/Pharaoh_ant_07936/Pharaoh_ant_11150/Pharaoh_ant_11775/Pharaoh_ant_17132/Pharaoh_ant_12151/Pharaoh_ant_10436/Pharaoh_ant_11306/Pharaoh_ant_14058/Pharaoh_ant_12005/Pharaoh_ant_10030/Pharaoh_ant_20150/Pharaoh_ant_10421/Pharaoh_ant_16686/Pharaoh_ant_18473	22
GO:0002831	regulation of response to biotic stimulus	8/429	123/9905	0.16405	0.556444	0.509809	Pharaoh_ant_05763/Pharaoh_ant_08739/Pharaoh_ant_14981/Pharaoh_ant_07936/Pharaoh_ant_01515/Pharaoh_ant_15031/Pharaoh_ant_01621/Pharaoh_ant_14099	8
GO:0051235	maintenance of location	7/429	104/9905	0.164159	0.556444	0.509809	Pharaoh_ant_16689/Pharaoh_ant_09504/Pharaoh_ant_06317/Pharaoh_ant_08703/Pharaoh_ant_17708/Pharaoh_ant_11029/Pharaoh_ant_08419	7
GO:0009798	axis specification	10/429	162/9905	0.164942	0.557988	0.511223	Pharaoh_ant_06373/Pharaoh_ant_05763/Pharaoh_ant_07832/Pharaoh_ant_09245/Pharaoh_ant_06317/Pharaoh_ant_09778/Pharaoh_ant_11775/Pharaoh_ant_10325/Pharaoh_ant_14524/MPQPB.10442.3	10
GO:0034329	cell junction assembly	13/429	222/9905	0.166395	0.560182	0.513234	Pharaoh_ant_10034/Pharaoh_ant_07832/Pharaoh_ant_04810/Pharaoh_ant_18715/Pharaoh_ant_15974/Pharaoh_ant_13317/Pharaoh_ant_11150/Pharaoh_ant_05752/Pharaoh_ant_06843/Pharaoh_ant_12017/Pharaoh_ant_05265/Pharaoh_ant_10030/Pharaoh_ant_17425	13
GO:0016236	macroautophagy	6/429	86/9905	0.168504	0.560182	0.513234	Pharaoh_ant_04744/Pharaoh_ant_12312/Pharaoh_ant_03146/Pharaoh_ant_01515/Pharaoh_ant_05265/Pharaoh_ant_17120	6
GO:0030162	regulation of proteolysis	8/429	124/9905	0.169225	0.560182	0.513234	Pharaoh_ant_05763/Pharaoh_ant_10698/Pharaoh_ant_13329/Pharaoh_ant_11028/Pharaoh_ant_09454/Pharaoh_ant_12253/Pharaoh_ant_10030/Pharaoh_ant_03785	8
GO:0016071	mRNA metabolic process	21/429	387/9905	0.169231	0.560182	0.513234	Pharaoh_ant_15824/Pharaoh_ant_06546/Pharaoh_ant_07832/Pharaoh_ant_07400/Pharaoh_ant_03340/Pharaoh_ant_11095/Pharaoh_ant_16011/Pharaoh_ant_03975/Pharaoh_ant_13579/Pharaoh_ant_09397/Pharaoh_ant_01279/Pharaoh_ant_05418/Pharaoh_ant_22011/Pharaoh_ant_18391/Pharaoh_ant_03970/Pharaoh_ant_17177/Pharaoh_ant_15971/Pharaoh_ant_14124/Pharaoh_ant_11314/Pharaoh_ant_05058/Pharaoh_ant_08159	21
GO:0006403	RNA localization	10/429	163/9905	0.169429	0.560182	0.513234	Pharaoh_ant_11021/Pharaoh_ant_11748/Pharaoh_ant_06317/Pharaoh_ant_09778/Pharaoh_ant_11775/Pharaoh_ant_14524/Pharaoh_ant_05960/Pharaoh_ant_14124/Pharaoh_ant_08419/Pharaoh_ant_12015	10
GO:0007444	imaginal disc development	26/429	492/9905	0.169493	0.560182	0.513234	Pharaoh_ant_15225/Pharaoh_ant_07368/Pharaoh_ant_06341/Pharaoh_ant_08739/Pharaoh_ant_09495/Pharaoh_ant_04776/Pharaoh_ant_07386/Pharaoh_ant_03146/Pharaoh_ant_01113/Pharaoh_ant_07632/Pharaoh_ant_07936/Pharaoh_ant_11150/Pharaoh_ant_12880/Pharaoh_ant_13670/Pharaoh_ant_02743/Pharaoh_ant_17132/Pharaoh_ant_10436/Pharaoh_ant_11306/Pharaoh_ant_14058/Pharaoh_ant_05171/Pharaoh_ant_10030/Pharaoh_ant_20150/Pha…	26
GO:0042592	homeostatic process	22/429	408/9905	0.169596	0.560182	0.513234	Pharaoh_ant_08758/Pharaoh_ant_05713/Pharaoh_ant_04744/Pharaoh_ant_18197/Pharaoh_ant_03968/Pharaoh_ant_00744/Pharaoh_ant_13315/Pharaoh_ant_04235/Pharaoh_ant_22011/Pharaoh_ant_00859/Pharaoh_ant_06841/Pharaoh_ant_00700/Pharaoh_ant_15920/Pharaoh_ant_15031/Pharaoh_ant_15959/Pharaoh_ant_08254/Pharaoh_ant_05265/Pharaoh_ant_17425/Pharaoh_ant_09352/Pharaoh_ant_17708/Pharaoh_ant_14972/Pharaoh_ant_18473	22
GO:0008582	regulation of synaptic assembly at neuromuscular junction	7/429	105/9905	0.169823	0.560182	0.513234	Pharaoh_ant_10034/Pharaoh_ant_07832/Pharaoh_ant_04810/Pharaoh_ant_18715/Pharaoh_ant_05752/Pharaoh_ant_12017/Pharaoh_ant_10030	7
GO:0046777	protein autophosphorylation	4/429	50/9905	0.169824	0.560182	0.513234	Pharaoh_ant_05763/Pharaoh_ant_13329/Pharaoh_ant_12880/Pharaoh_ant_05265	4
GO:1901136	carbohydrate derivative catabolic process	4/429	50/9905	0.169824	0.560182	0.513234	Pharaoh_ant_02561/Pharaoh_ant_05079/Pharaoh_ant_09444/Pharaoh_ant_01621	4
GO:1903825	organic acid transmembrane transport	4/429	50/9905	0.169824	0.560182	0.513234	Pharaoh_ant_07937/Pharaoh_ant_17369/Pharaoh_ant_15920/Pharaoh_ant_07884	4
GO:1905039	carboxylic acid transmembrane transport	4/429	50/9905	0.169824	0.560182	0.513234	Pharaoh_ant_07937/Pharaoh_ant_17369/Pharaoh_ant_15920/Pharaoh_ant_07884	4
GO:0006986	response to unfolded protein	3/429	33/9905	0.17019	0.560182	0.513234	Pharaoh_ant_18197/Pharaoh_ant_18030/Pharaoh_ant_12005	3
GO:0061057	peptidoglycan recognition protein signaling pathway	3/429	33/9905	0.17019	0.560182	0.513234	Pharaoh_ant_08739/Pharaoh_ant_01515/Pharaoh_ant_01621	3
GO:0098542	defense response to other organism	15/429	264/9905	0.171846	0.563126	0.515931	Pharaoh_ant_05763/Pharaoh_ant_08739/Pharaoh_ant_07300/Pharaoh_ant_14981/Pharaoh_ant_07936/Pharaoh_ant_13317/Pharaoh_ant_06317/Pharaoh_ant_09874/Pharaoh_ant_09764/Pharaoh_ant_01515/Pharaoh_ant_12005/Pharaoh_ant_07381/Pharaoh_ant_01621/Pharaoh_ant_14099/Pharaoh_ant_12015	15
GO:0061564	axon development	17/429	305/9905	0.171906	0.563126	0.515931	Pharaoh_ant_18278/Pharaoh_ant_18715/Pharaoh_ant_15282/Pharaoh_ant_03317/Pharaoh_ant_05871/Pharaoh_ant_11150/Pharaoh_ant_10325/Pharaoh_ant_08429/Pharaoh_ant_07381/Pharaoh_ant_05261/Pharaoh_ant_10032/Pharaoh_ant_17708/Pharaoh_ant_01600/Pharaoh_ant_13212/Pharaoh_ant_01181/Pharaoh_ant_18473/Pharaoh_ant_14099	17
GO:0043604	amide biosynthetic process	26/429	493/9905	0.172076	0.563126	0.515931	Pharaoh_ant_02916/Pharaoh_ant_18197/Pharaoh_ant_10034/Pharaoh_ant_16626/Pharaoh_ant_07832/Pharaoh_ant_17494/Pharaoh_ant_13513/Pharaoh_ant_16084/Pharaoh_ant_03340/Pharaoh_ant_07936/Pharaoh_ant_13579/Pharaoh_ant_12930/Pharaoh_ant_01279/Pharaoh_ant_02727/Pharaoh_ant_05717/Pharaoh_ant_20251/Pharaoh_ant_08769/Pharaoh_ant_01515/Pharaoh_ant_05088/Pharaoh_ant_07862/Pharaoh_ant_07541/Pharaoh_ant_15096/Pha…	26
GO:0035120	post-embryonic appendage morphogenesis	16/429	285/9905	0.173746	0.567503	0.519941	Pharaoh_ant_07368/Pharaoh_ant_09495/Pharaoh_ant_07386/Pharaoh_ant_01113/Pharaoh_ant_07632/Pharaoh_ant_07936/Pharaoh_ant_11150/Pharaoh_ant_17132/Pharaoh_ant_10436/Pharaoh_ant_11306/Pharaoh_ant_14058/Pharaoh_ant_10030/Pharaoh_ant_20150/Pharaoh_ant_10421/Pharaoh_ant_16686/Pharaoh_ant_18473	16
GO:0042594	response to starvation	8/429	125/9905	0.174474	0.568317	0.520687	Pharaoh_ant_08758/Pharaoh_ant_04744/Pharaoh_ant_16392/Pharaoh_ant_12312/Pharaoh_ant_18715/Pharaoh_ant_05265/Pharaoh_ant_09352/Pharaoh_ant_17708	8
GO:0070647	protein modification by small protein conjugation or removal	20/429	368/9905	0.174662	0.568317	0.520687	Pharaoh_ant_10698/Pharaoh_ant_05060/Pharaoh_ant_18197/Pharaoh_ant_10478/Pharaoh_ant_08739/Pharaoh_ant_07300/Pharaoh_ant_16625/Pharaoh_ant_17687/Pharaoh_ant_11150/Pharaoh_ant_13579/Pharaoh_ant_09454/Pharaoh_ant_13770/Pharaoh_ant_18030/Pharaoh_ant_12253/Pharaoh_ant_15240/Pharaoh_ant_16001/Pharaoh_ant_06913/Pharaoh_ant_01649/Pharaoh_ant_16686/Pharaoh_ant_11436	20
GO:0070925	organelle assembly	21/429	389/9905	0.175076	0.568551	0.520901	Pharaoh_ant_07712/Pharaoh_ant_05712/Pharaoh_ant_04744/Pharaoh_ant_15172/Pharaoh_ant_09661/Pharaoh_ant_12312/Pharaoh_ant_10726/Pharaoh_ant_11150/Pharaoh_ant_06317/Pharaoh_ant_00583/Pharaoh_ant_11601/Pharaoh_ant_01515/Pharaoh_ant_15120/Pharaoh_ant_06843/Pharaoh_ant_07245/Pharaoh_ant_11577/Pharaoh_ant_12228/Pharaoh_ant_17708/Pharaoh_ant_10940/Pharaoh_ant_07353/Pharaoh_ant_17120	21
GO:0007309	oocyte axis specification	7/429	106/9905	0.175572	0.568551	0.520901	Pharaoh_ant_07832/Pharaoh_ant_09245/Pharaoh_ant_06317/Pharaoh_ant_09778/Pharaoh_ant_11775/Pharaoh_ant_14524/MPQPB.10442.3	7
GO:0045184	establishment of protein localization	24/429	453/9905	0.177996	0.568551	0.520901	Pharaoh_ant_07368/Pharaoh_ant_15173/Pharaoh_ant_15260/Pharaoh_ant_09245/Pharaoh_ant_16625/Pharaoh_ant_03146/Pharaoh_ant_06317/Pharaoh_ant_09778/Pharaoh_ant_09874/Pharaoh_ant_04685/Pharaoh_ant_11306/Pharaoh_ant_14058/Pharaoh_ant_01322/Pharaoh_ant_08703/Pharaoh_ant_12357/Pharaoh_ant_10030/Pharaoh_ant_13809/Pharaoh_ant_02660/Pharaoh_ant_02865/Pharaoh_ant_15845/Pharaoh_ant_18094/Pharaoh_ant_11029/Pha…	24
GO:0031399	regulation of protein modification process	13/429	225/9905	0.178002	0.568551	0.520901	Pharaoh_ant_13329/Pharaoh_ant_10478/Pharaoh_ant_17494/Pharaoh_ant_18715/Pharaoh_ant_07632/Pharaoh_ant_09636/Pharaoh_ant_09454/Pharaoh_ant_10728/Pharaoh_ant_12253/Pharaoh_ant_15031/Pharaoh_ant_07924/Pharaoh_ant_10030/Pharaoh_ant_18473	13
GO:0006606	protein import into nucleus	4/429	51/9905	0.178437	0.568551	0.520901	Pharaoh_ant_03146/Pharaoh_ant_11306/Pharaoh_ant_10030/Pharaoh_ant_08419	4
GO:0007088	regulation of mitotic nuclear division	4/429	51/9905	0.178437	0.568551	0.520901	Pharaoh_ant_13305/Pharaoh_ant_10030/Pharaoh_ant_01649/Pharaoh_ant_03785	4
GO:0007446	imaginal disc growth	4/429	51/9905	0.178437	0.568551	0.520901	Pharaoh_ant_15225/Pharaoh_ant_03146/Pharaoh_ant_01113/Pharaoh_ant_03785	4
GO:0019216	regulation of lipid metabolic process	4/429	51/9905	0.178437	0.568551	0.520901	Pharaoh_ant_08758/Pharaoh_ant_11727/MPQPB.3176.31/Pharaoh_ant_17708	4
GO:0007167	enzyme linked receptor protein signaling pathway	15/429	266/9905	0.179017	0.568551	0.520901	Pharaoh_ant_06373/Pharaoh_ant_08758/Pharaoh_ant_18278/Pharaoh_ant_18715/Pharaoh_ant_08740/Pharaoh_ant_13579/Pharaoh_ant_18211/Pharaoh_ant_05143/Pharaoh_ant_05088/Pharaoh_ant_07381/Pharaoh_ant_10030/Pharaoh_ant_04010/Pharaoh_ant_13212/Pharaoh_ant_18165/Pharaoh_ant_18473	15
GO:0035088	establishment or maintenance of apical/basal cell polarity	3/429	34/9905	0.181069	0.568551	0.520901	Pharaoh_ant_13315/Pharaoh_ant_06317/Pharaoh_ant_08801	3
GO:0042181	ketone biosynthetic process	3/429	34/9905	0.181069	0.568551	0.520901	Pharaoh_ant_12087/Pharaoh_ant_05261/Pharaoh_ant_08360	3
GO:0050779	RNA destabilization	3/429	34/9905	0.181069	0.568551	0.520901	Pharaoh_ant_03340/Pharaoh_ant_13579/Pharaoh_ant_01279	3
GO:0061157	mRNA destabilization	3/429	34/9905	0.181069	0.568551	0.520901	Pharaoh_ant_03340/Pharaoh_ant_13579/Pharaoh_ant_01279	3
GO:0061245	establishment or maintenance of bipolar cell polarity	3/429	34/9905	0.181069	0.568551	0.520901	Pharaoh_ant_13315/Pharaoh_ant_06317/Pharaoh_ant_08801	3
GO:0072553	terminal button organization	3/429	34/9905	0.181069	0.568551	0.520901	Pharaoh_ant_12312/Pharaoh_ant_04810/Pharaoh_ant_05265	3
GO:1902099	regulation of metaphase/anaphase transition of cell cycle	3/429	34/9905	0.181069	0.568551	0.520901	Pharaoh_ant_13305/Pharaoh_ant_06317/Pharaoh_ant_10030	3
GO:1903320	regulation of protein modification by small protein conjugation or removal	3/429	34/9905	0.181069	0.568551	0.520901	Pharaoh_ant_10478/Pharaoh_ant_09454/Pharaoh_ant_12253	3
GO:0001505	regulation of neurotransmitter levels	7/429	107/9905	0.181403	0.568551	0.520901	Pharaoh_ant_15173/Pharaoh_ant_15969/Pharaoh_ant_09498/Pharaoh_ant_09778/Pharaoh_ant_09874/Pharaoh_ant_17917/Pharaoh_ant_13809	7
GO:0006650	glycerophospholipid metabolic process	7/429	107/9905	0.181403	0.568551	0.520901	Pharaoh_ant_05083/Pharaoh_ant_08411/Pharaoh_ant_10768/Pharaoh_ant_15970/Pharaoh_ant_05752/Pharaoh_ant_03951/Pharaoh_ant_17708	7
GO:0009948	anterior/posterior axis specification	7/429	107/9905	0.181403	0.568551	0.520901	Pharaoh_ant_06373/Pharaoh_ant_07832/Pharaoh_ant_09245/Pharaoh_ant_09778/Pharaoh_ant_11775/Pharaoh_ant_10325/Pharaoh_ant_14524	7
GO:0031667	response to nutrient levels	9/429	146/9905	0.182153	0.569345	0.521628	Pharaoh_ant_08758/Pharaoh_ant_04744/Pharaoh_ant_16392/Pharaoh_ant_12312/Pharaoh_ant_18715/Pharaoh_ant_05265/Pharaoh_ant_09352/Pharaoh_ant_17708/Pharaoh_ant_18473	9
GO:0001745	compound eye morphogenesis	15/429	267/9905	0.182658	0.569345	0.521628	Pharaoh_ant_14239/Pharaoh_ant_13329/Pharaoh_ant_07368/Pharaoh_ant_03146/Pharaoh_ant_09355/Pharaoh_ant_09778/Pharaoh_ant_22011/Pharaoh_ant_11775/Pharaoh_ant_11306/Pharaoh_ant_14058/Pharaoh_ant_12039/Pharaoh_ant_06913/Pharaoh_ant_17120/Pharaoh_ant_16686/Pharaoh_ant_18473	15
GO:0051301	cell division	15/429	267/9905	0.182658	0.569345	0.521628	Pharaoh_ant_05712/Pharaoh_ant_10912/Pharaoh_ant_10034/Pharaoh_ant_07832/Pharaoh_ant_05106/Pharaoh_ant_08411/Pharaoh_ant_16625/Pharaoh_ant_06317/Pharaoh_ant_02743/Pharaoh_ant_09874/Pharaoh_ant_13630/Pharaoh_ant_08703/Pharaoh_ant_07245/Pharaoh_ant_14524/Pharaoh_ant_16686	15
GO:0006914	autophagy	11/429	186/9905	0.183408	0.569602	0.521864	Pharaoh_ant_04744/Pharaoh_ant_12312/Pharaoh_ant_03146/Pharaoh_ant_18715/Pharaoh_ant_09778/Pharaoh_ant_01515/Pharaoh_ant_05265/Pharaoh_ant_17120/Pharaoh_ant_03785/Pharaoh_ant_18473/Pharaoh_ant_14099	11
GO:0061919	process utilizing autophagic mechanism	11/429	186/9905	0.183408	0.569602	0.521864	Pharaoh_ant_04744/Pharaoh_ant_12312/Pharaoh_ant_03146/Pharaoh_ant_18715/Pharaoh_ant_09778/Pharaoh_ant_01515/Pharaoh_ant_05265/Pharaoh_ant_17120/Pharaoh_ant_03785/Pharaoh_ant_18473/Pharaoh_ant_14099	11
GO:0007476	imaginal disc-derived wing morphogenesis	14/429	247/9905	0.184436	0.57175	0.523832	Pharaoh_ant_07368/Pharaoh_ant_07386/Pharaoh_ant_01113/Pharaoh_ant_07632/Pharaoh_ant_07936/Pharaoh_ant_11150/Pharaoh_ant_17132/Pharaoh_ant_11306/Pharaoh_ant_14058/Pharaoh_ant_10030/Pharaoh_ant_20150/Pharaoh_ant_10421/Pharaoh_ant_16686/Pharaoh_ant_18473	14
GO:0002833	positive regulation of response to biotic stimulus	5/429	70/9905	0.185785	0.573847	0.525753	Pharaoh_ant_05763/Pharaoh_ant_14981/Pharaoh_ant_07936/Pharaoh_ant_01515/Pharaoh_ant_14099	5
GO:0030718	germ-line stem cell population maintenance	5/429	70/9905	0.185785	0.573847	0.525753	Pharaoh_ant_10912/Pharaoh_ant_07832/Pharaoh_ant_16084/Pharaoh_ant_09454/Pharaoh_ant_16686	5
GO:0035282	segmentation	12/429	207/9905	0.187133	0.575074	0.526878	Pharaoh_ant_06373/Pharaoh_ant_07368/Pharaoh_ant_10034/Pharaoh_ant_07832/Pharaoh_ant_09245/Pharaoh_ant_09778/Pharaoh_ant_11775/Pharaoh_ant_10325/Pharaoh_ant_14524/Pharaoh_ant_10030/Pharaoh_ant_01600/Pharaoh_ant_12015	12
GO:0030177	positive regulation of Wnt signaling pathway	4/429	52/9905	0.187194	0.575074	0.526878	Pharaoh_ant_07368/Pharaoh_ant_07386/Pharaoh_ant_15146/Pharaoh_ant_02660	4
GO:0060033	anatomical structure regression	4/429	52/9905	0.187194	0.575074	0.526878	Pharaoh_ant_04744/Pharaoh_ant_18715/Pharaoh_ant_10436/Pharaoh_ant_05265	4
GO:0007163	establishment or maintenance of cell polarity	11/429	187/9905	0.187852	0.575196	0.526989	Pharaoh_ant_18278/Pharaoh_ant_14981/Pharaoh_ant_13315/Pharaoh_ant_06317/Pharaoh_ant_09355/Pharaoh_ant_09778/Pharaoh_ant_05752/Pharaoh_ant_11306/Pharaoh_ant_14058/Pharaoh_ant_10030/Pharaoh_ant_08801	11
GO:0001558	regulation of cell growth	6/429	89/9905	0.187909	0.575196	0.526989	Pharaoh_ant_08739/Pharaoh_ant_18715/Pharaoh_ant_05265/Pharaoh_ant_17708/Pharaoh_ant_05733/Pharaoh_ant_05998	6
GO:1902531	regulation of intracellular signal transduction	19/429	352/9905	0.189941	0.580376	0.531736	Pharaoh_ant_08758/Pharaoh_ant_05763/Pharaoh_ant_04744/Pharaoh_ant_15225/Pharaoh_ant_10756/Pharaoh_ant_13305/Pharaoh_ant_09495/Pharaoh_ant_07386/Pharaoh_ant_07300/Pharaoh_ant_16219/Pharaoh_ant_01113/Pharaoh_ant_00781/Pharaoh_ant_07936/Pharaoh_ant_15240/Pharaoh_ant_07924/Pharaoh_ant_05265/Pharaoh_ant_10030/Pharaoh_ant_13809/Pharaoh_ant_02733	19
GO:0008543	fibroblast growth factor receptor signaling pathway	3/429	35/9905	0.192129	0.581305	0.532586	Pharaoh_ant_13579/Pharaoh_ant_18211/Pharaoh_ant_04010	3
GO:0008592	regulation of Toll signaling pathway	3/429	35/9905	0.192129	0.581305	0.532586	Pharaoh_ant_08739/Pharaoh_ant_07936/Pharaoh_ant_01621	3
GO:0045321	leukocyte activation	3/429	35/9905	0.192129	0.581305	0.532586	Pharaoh_ant_04685/Pharaoh_ant_15982/Pharaoh_ant_15031	3
GO:0065002	intracellular protein transmembrane transport	3/429	35/9905	0.192129	0.581305	0.532586	Pharaoh_ant_16625/Pharaoh_ant_12357/Pharaoh_ant_18094	3
GO:0009991	response to extracellular stimulus	9/429	148/9905	0.192264	0.581305	0.532586	Pharaoh_ant_08758/Pharaoh_ant_04744/Pharaoh_ant_16392/Pharaoh_ant_12312/Pharaoh_ant_18715/Pharaoh_ant_05265/Pharaoh_ant_09352/Pharaoh_ant_17708/Pharaoh_ant_18473	9
GO:0015031	protein transport	23/429	437/9905	0.192597	0.581305	0.532586	Pharaoh_ant_07368/Pharaoh_ant_15173/Pharaoh_ant_15260/Pharaoh_ant_09245/Pharaoh_ant_16625/Pharaoh_ant_03146/Pharaoh_ant_06317/Pharaoh_ant_09778/Pharaoh_ant_09874/Pharaoh_ant_04685/Pharaoh_ant_11306/Pharaoh_ant_14058/Pharaoh_ant_01322/Pharaoh_ant_08703/Pharaoh_ant_12357/Pharaoh_ant_10030/Pharaoh_ant_02660/Pharaoh_ant_02865/Pharaoh_ant_15845/Pharaoh_ant_18094/Pharaoh_ant_11029/Pharaoh_ant_21037/Pha…	23
GO:0042325	regulation of phosphorylation	10/429	168/9905	0.192714	0.581305	0.532586	Pharaoh_ant_13329/Pharaoh_ant_17494/Pharaoh_ant_18715/Pharaoh_ant_07632/Pharaoh_ant_09636/Pharaoh_ant_10728/Pharaoh_ant_15031/Pharaoh_ant_07924/Pharaoh_ant_10030/Pharaoh_ant_18473	10
GO:0007030	Golgi organization	5/429	71/9905	0.193314	0.581305	0.532586	Pharaoh_ant_06341/Pharaoh_ant_08411/Pharaoh_ant_03951/Pharaoh_ant_14945/Pharaoh_ant_17120	5
GO:0090150	establishment of protein localization to membrane	5/429	71/9905	0.193314	0.581305	0.532586	Pharaoh_ant_07368/Pharaoh_ant_09874/Pharaoh_ant_13809/Pharaoh_ant_02865/Pharaoh_ant_15845	5
GO:0090066	regulation of anatomical structure size	13/429	229/9905	0.194076	0.582569	0.533745	Pharaoh_ant_06341/Pharaoh_ant_10756/Pharaoh_ant_12425/Pharaoh_ant_18715/Pharaoh_ant_13317/Pharaoh_ant_12880/Pharaoh_ant_09778/Pharaoh_ant_14013/Pharaoh_ant_06841/Pharaoh_ant_08429/Pharaoh_ant_08703/Pharaoh_ant_17708/Pharaoh_ant_18473	13
GO:0035114	imaginal disc-derived appendage morphogenesis	16/429	291/9905	0.194973	0.582712	0.533875	Pharaoh_ant_07368/Pharaoh_ant_09495/Pharaoh_ant_07386/Pharaoh_ant_01113/Pharaoh_ant_07632/Pharaoh_ant_07936/Pharaoh_ant_11150/Pharaoh_ant_17132/Pharaoh_ant_10436/Pharaoh_ant_11306/Pharaoh_ant_14058/Pharaoh_ant_10030/Pharaoh_ant_20150/Pharaoh_ant_10421/Pharaoh_ant_16686/Pharaoh_ant_18473	16
GO:0007619	courtship behavior	4/429	53/9905	0.196086	0.582712	0.533875	Pharaoh_ant_17916/Pharaoh_ant_12880/Pharaoh_ant_15171/Pharaoh_ant_11548	4
GO:0009615	response to virus	4/429	53/9905	0.196086	0.582712	0.533875	Pharaoh_ant_17694/Pharaoh_ant_01515/Pharaoh_ant_14099/Pharaoh_ant_12015	4
GO:0031330	negative regulation of cellular catabolic process	4/429	53/9905	0.196086	0.582712	0.533875	Pharaoh_ant_08758/Pharaoh_ant_10698/Pharaoh_ant_13329/Pharaoh_ant_18473	4
GO:0098742	cell-cell adhesion via plasma-membrane adhesion molecules	4/429	53/9905	0.196086	0.582712	0.533875	Pharaoh_ant_14981/Pharaoh_ant_14013/Pharaoh_ant_10032/Pharaoh_ant_01181	4
GO:0007623	circadian rhythm	8/429	129/9905	0.196174	0.582712	0.533875	Pharaoh_ant_08758/Pharaoh_ant_07798/Pharaoh_ant_09381/Pharaoh_ant_09504/Pharaoh_ant_00716/Pharaoh_ant_14058/Pharaoh_ant_03257/Pharaoh_ant_10030	8
GO:0007308	oocyte construction	7/429	110/9905	0.199369	0.588105	0.538816	Pharaoh_ant_07832/Pharaoh_ant_09245/Pharaoh_ant_06317/Pharaoh_ant_09778/Pharaoh_ant_11775/Pharaoh_ant_14524/MPQPB.10442.3	7
GO:0099003	vesicle-mediated transport in synapse	7/429	110/9905	0.199369	0.588105	0.538816	Pharaoh_ant_15173/Pharaoh_ant_10034/Pharaoh_ant_12312/Pharaoh_ant_09498/Pharaoh_ant_09778/Pharaoh_ant_09874/Pharaoh_ant_13809	7
GO:0099504	synaptic vesicle cycle	7/429	110/9905	0.199369	0.588105	0.538816	Pharaoh_ant_15173/Pharaoh_ant_10034/Pharaoh_ant_12312/Pharaoh_ant_09498/Pharaoh_ant_09778/Pharaoh_ant_09874/Pharaoh_ant_13809	7
GO:1904396	regulation of neuromuscular junction development	7/429	110/9905	0.199369	0.588105	0.538816	Pharaoh_ant_10034/Pharaoh_ant_07832/Pharaoh_ant_04810/Pharaoh_ant_18715/Pharaoh_ant_05752/Pharaoh_ant_12017/Pharaoh_ant_10030	7
GO:0007314	oocyte anterior/posterior axis specification	5/429	72/9905	0.200948	0.591666	0.542079	Pharaoh_ant_07832/Pharaoh_ant_09245/Pharaoh_ant_09778/Pharaoh_ant_11775/Pharaoh_ant_14524	5
GO:0008356	asymmetric cell division	6/429	91/9905	0.201305	0.591666	0.542079	Pharaoh_ant_10912/Pharaoh_ant_10034/Pharaoh_ant_06317/Pharaoh_ant_13630/Pharaoh_ant_14524/Pharaoh_ant_16686	6
GO:0007091	metaphase/anaphase transition of mitotic cell cycle	3/429	36/9905	0.203353	0.591666	0.542079	Pharaoh_ant_13305/Pharaoh_ant_06317/Pharaoh_ant_10030	3
GO:0010965	regulation of mitotic sister chromatid separation	3/429	36/9905	0.203353	0.591666	0.542079	Pharaoh_ant_13305/Pharaoh_ant_06317/Pharaoh_ant_10030	3
GO:0035172	hemocyte proliferation	3/429	36/9905	0.203353	0.591666	0.542079	Pharaoh_ant_05763/Pharaoh_ant_10325/Pharaoh_ant_10964	3
GO:0044344	cellular response to fibroblast growth factor stimulus	3/429	36/9905	0.203353	0.591666	0.542079	Pharaoh_ant_13579/Pharaoh_ant_18211/Pharaoh_ant_04010	3
GO:0071774	response to fibroblast growth factor	3/429	36/9905	0.203353	0.591666	0.542079	Pharaoh_ant_13579/Pharaoh_ant_18211/Pharaoh_ant_04010	3
GO:0071806	protein transmembrane transport	3/429	36/9905	0.203353	0.591666	0.542079	Pharaoh_ant_16625/Pharaoh_ant_12357/Pharaoh_ant_18094	3
GO:0019915	lipid storage	4/429	54/9905	0.205106	0.593884	0.544111	Pharaoh_ant_09504/Pharaoh_ant_08703/Pharaoh_ant_17708/Pharaoh_ant_11029	4
GO:0006605	protein targeting	7/429	111/9905	0.205508	0.593884	0.544111	Pharaoh_ant_16625/Pharaoh_ant_01322/Pharaoh_ant_12357/Pharaoh_ant_02865/Pharaoh_ant_15845/Pharaoh_ant_18094/Pharaoh_ant_21037	7
GO:0006913	nucleocytoplasmic transport	7/429	111/9905	0.205508	0.593884	0.544111	Pharaoh_ant_11021/Pharaoh_ant_16689/Pharaoh_ant_03146/Pharaoh_ant_11306/Pharaoh_ant_10030/Pharaoh_ant_14124/Pharaoh_ant_08419	7
GO:0051169	nuclear transport	7/429	111/9905	0.205508	0.593884	0.544111	Pharaoh_ant_11021/Pharaoh_ant_16689/Pharaoh_ant_03146/Pharaoh_ant_11306/Pharaoh_ant_10030/Pharaoh_ant_14124/Pharaoh_ant_08419	7
GO:0030029	actin filament-based process	16/429	294/9905	0.206034	0.59433	0.54452	Pharaoh_ant_05712/Pharaoh_ant_10756/Pharaoh_ant_06546/Pharaoh_ant_16626/Pharaoh_ant_09495/Pharaoh_ant_09245/Pharaoh_ant_18278/Pharaoh_ant_08411/Pharaoh_ant_14981/Pharaoh_ant_07936/Pharaoh_ant_15974/Pharaoh_ant_11150/Pharaoh_ant_10716/Pharaoh_ant_12880/Pharaoh_ant_05752/Pharaoh_ant_08429	16
GO:0007411	axon guidance	13/429	232/9905	0.206558	0.59433	0.54452	Pharaoh_ant_18715/Pharaoh_ant_15282/Pharaoh_ant_03317/Pharaoh_ant_05871/Pharaoh_ant_11150/Pharaoh_ant_10325/Pharaoh_ant_07381/Pharaoh_ant_05261/Pharaoh_ant_01600/Pharaoh_ant_13212/Pharaoh_ant_01181/Pharaoh_ant_18473/Pharaoh_ant_14099	13
GO:0010256	endomembrane system organization	10/429	171/9905	0.20733	0.59433	0.54452	Pharaoh_ant_06341/Pharaoh_ant_08411/Pharaoh_ant_11803/Pharaoh_ant_09778/Pharaoh_ant_05752/Pharaoh_ant_03951/Pharaoh_ant_14945/Pharaoh_ant_13809/Pharaoh_ant_10421/Pharaoh_ant_17120	10
GO:0006839	mitochondrial transport	5/429	73/9905	0.208682	0.59433	0.54452	Pharaoh_ant_01322/Pharaoh_ant_15920/Pharaoh_ant_12357/Pharaoh_ant_18094/Pharaoh_ant_21037	5
GO:0000278	mitotic cell cycle	23/429	443/9905	0.21068	0.59433	0.54452	Pharaoh_ant_15225/Pharaoh_ant_16626/Pharaoh_ant_13305/Pharaoh_ant_17687/Pharaoh_ant_03146/Pharaoh_ant_15282/Pharaoh_ant_07632/Pharaoh_ant_13579/Pharaoh_ant_09454/Pharaoh_ant_06317/Pharaoh_ant_02743/Pharaoh_ant_09874/Pharaoh_ant_11615/Pharaoh_ant_05191/Pharaoh_ant_12314/Pharaoh_ant_10719/Pharaoh_ant_08429/Pharaoh_ant_08703/Pharaoh_ant_07245/Pharaoh_ant_11577/Pharaoh_ant_10030/Pharaoh_ant_01649/Pha…	23
GO:0048511	rhythmic process	8/429	132/9905	0.213142	0.59433	0.54452	Pharaoh_ant_08758/Pharaoh_ant_07798/Pharaoh_ant_09381/Pharaoh_ant_09504/Pharaoh_ant_00716/Pharaoh_ant_14058/Pharaoh_ant_03257/Pharaoh_ant_10030	8
GO:0016358	dendrite development	9/429	152/9905	0.213183	0.59433	0.54452	Pharaoh_ant_07832/Pharaoh_ant_12312/Pharaoh_ant_04810/Pharaoh_ant_03146/Pharaoh_ant_11150/Pharaoh_ant_12968/Pharaoh_ant_06317/Pharaoh_ant_13630/Pharaoh_ant_06843	9
GO:0010876	lipid localization	12/429	213/9905	0.213299	0.59433	0.54452	Pharaoh_ant_17369/Pharaoh_ant_09504/Pharaoh_ant_10653/Pharaoh_ant_11775/Pharaoh_ant_17457/Pharaoh_ant_07975/Pharaoh_ant_03020/Pharaoh_ant_02196/Pharaoh_ant_08703/Pharaoh_ant_14945/Pharaoh_ant_17708/Pharaoh_ant_11029	12
GO:0035107	appendage morphogenesis	16/429	296/9905	0.213567	0.59433	0.54452	Pharaoh_ant_07368/Pharaoh_ant_09495/Pharaoh_ant_07386/Pharaoh_ant_01113/Pharaoh_ant_07632/Pharaoh_ant_07936/Pharaoh_ant_11150/Pharaoh_ant_17132/Pharaoh_ant_10436/Pharaoh_ant_11306/Pharaoh_ant_14058/Pharaoh_ant_10030/Pharaoh_ant_20150/Pharaoh_ant_10421/Pharaoh_ant_16686/Pharaoh_ant_18473	16
GO:0007354	zygotic determination of anterior/posterior axis, embryo	2/429	20/9905	0.21396	0.59433	0.54452	Pharaoh_ant_06373/Pharaoh_ant_10325	2
GO:0043401	steroid hormone mediated signaling pathway	2/429	20/9905	0.21396	0.59433	0.54452	Pharaoh_ant_04810/Pharaoh_ant_05088	2
GO:0060180	female mating behavior	2/429	20/9905	0.21396	0.59433	0.54452	Pharaoh_ant_09693/Pharaoh_ant_22011	2
GO:0072348	sulfur compound transport	2/429	20/9905	0.21396	0.59433	0.54452	Pharaoh_ant_09693/Pharaoh_ant_01307	2
GO:0120178	steroid hormone biosynthetic process	2/429	20/9905	0.21396	0.59433	0.54452	Pharaoh_ant_12087/Pharaoh_ant_05261	2
GO:0006040	amino sugar metabolic process	4/429	55/9905	0.214243	0.59433	0.54452	Pharaoh_ant_00837/Pharaoh_ant_09444/Pharaoh_ant_04010/Pharaoh_ant_07583	4
GO:0009895	negative regulation of catabolic process	4/429	55/9905	0.214243	0.59433	0.54452	Pharaoh_ant_08758/Pharaoh_ant_10698/Pharaoh_ant_13329/Pharaoh_ant_18473	4
GO:0051170	import into nucleus	4/429	55/9905	0.214243	0.59433	0.54452	Pharaoh_ant_03146/Pharaoh_ant_11306/Pharaoh_ant_10030/Pharaoh_ant_08419	4
GO:0000077	DNA damage checkpoint signaling	3/429	37/9905	0.214724	0.59433	0.54452	Pharaoh_ant_04016/Pharaoh_ant_15982/Pharaoh_ant_11577	3
GO:0005976	polysaccharide metabolic process	3/429	37/9905	0.214724	0.59433	0.54452	Pharaoh_ant_04744/Pharaoh_ant_15042/Pharaoh_ant_05265	3
GO:0019221	cytokine-mediated signaling pathway	3/429	37/9905	0.214724	0.59433	0.54452	Pharaoh_ant_05763/Pharaoh_ant_07300/Pharaoh_ant_15240	3
GO:0044264	cellular polysaccharide metabolic process	3/429	37/9905	0.214724	0.59433	0.54452	Pharaoh_ant_04744/Pharaoh_ant_15042/Pharaoh_ant_05265	3
GO:0045089	positive regulation of innate immune response	3/429	37/9905	0.214724	0.59433	0.54452	Pharaoh_ant_14981/Pharaoh_ant_01515/Pharaoh_ant_14099	3
GO:0051298	centrosome duplication	3/429	37/9905	0.214724	0.59433	0.54452	Pharaoh_ant_13305/Pharaoh_ant_10726/Pharaoh_ant_10940	3
GO:0070192	chromosome organization involved in meiotic cell cycle	3/429	37/9905	0.214724	0.59433	0.54452	Pharaoh_ant_12880/Pharaoh_ant_11577/Pharaoh_ant_14524	3
GO:0007622	rhythmic behavior	6/429	93/9905	0.21504	0.59433	0.54452	Pharaoh_ant_08758/Pharaoh_ant_07798/Pharaoh_ant_09504/Pharaoh_ant_00716/Pharaoh_ant_14058/Pharaoh_ant_10030	6
GO:0048512	circadian behavior	6/429	93/9905	0.21504	0.59433	0.54452	Pharaoh_ant_08758/Pharaoh_ant_07798/Pharaoh_ant_09504/Pharaoh_ant_00716/Pharaoh_ant_14058/Pharaoh_ant_10030	6
GO:0032940	secretion by cell	13/429	234/9905	0.215074	0.59433	0.54452	Pharaoh_ant_07368/Pharaoh_ant_15173/Pharaoh_ant_03968/Pharaoh_ant_11028/Pharaoh_ant_15969/Pharaoh_ant_09498/Pharaoh_ant_09778/Pharaoh_ant_09874/Pharaoh_ant_04685/Pharaoh_ant_14058/Pharaoh_ant_08703/Pharaoh_ant_13809/Pharaoh_ant_02660	13
GO:0008358	maternal determination of anterior/posterior axis, embryo	5/429	74/9905	0.216512	0.597336	0.547274	Pharaoh_ant_07832/Pharaoh_ant_09245/Pharaoh_ant_09778/Pharaoh_ant_11775/Pharaoh_ant_14524	5
GO:0035220	wing disc development	18/429	339/9905	0.217254	0.598413	0.548261	Pharaoh_ant_07368/Pharaoh_ant_06341/Pharaoh_ant_08739/Pharaoh_ant_07386/Pharaoh_ant_01113/Pharaoh_ant_07632/Pharaoh_ant_07936/Pharaoh_ant_11150/Pharaoh_ant_13670/Pharaoh_ant_02743/Pharaoh_ant_17132/Pharaoh_ant_11306/Pharaoh_ant_14058/Pharaoh_ant_10030/Pharaoh_ant_20150/Pharaoh_ant_10421/Pharaoh_ant_16686/Pharaoh_ant_18473	18
GO:0045893	positive regulation of transcription, DNA-templated	21/429	403/9905	0.218851	0.598829	0.548642	Pharaoh_ant_14239/Pharaoh_ant_04776/Pharaoh_ant_11028/Pharaoh_ant_11565/Pharaoh_ant_13513/Pharaoh_ant_09504/Pharaoh_ant_07632/Pharaoh_ant_07238/Pharaoh_ant_11727/Pharaoh_ant_02808/Pharaoh_ant_02920/Pharaoh_ant_15982/Pharaoh_ant_10436/Pharaoh_ant_00677/Pharaoh_ant_09506/Pharaoh_ant_08254/Pharaoh_ant_10940/Pharaoh_ant_01600/Pharaoh_ant_05733/Pharaoh_ant_01352/Pharaoh_ant_15702	21
GO:0060341	regulation of cellular localization	8/429	133/9905	0.21892	0.598829	0.548642	Pharaoh_ant_07368/Pharaoh_ant_16689/Pharaoh_ant_03146/Pharaoh_ant_11775/Pharaoh_ant_04685/Pharaoh_ant_14524/Pharaoh_ant_10030/Pharaoh_ant_08419	8
GO:0006935	chemotaxis	14/429	256/9905	0.220414	0.598829	0.548642	Pharaoh_ant_18715/Pharaoh_ant_15282/Pharaoh_ant_03317/Pharaoh_ant_05871/Pharaoh_ant_11150/Pharaoh_ant_10325/Pharaoh_ant_07381/Pharaoh_ant_05261/Pharaoh_ant_10032/Pharaoh_ant_01600/Pharaoh_ant_13212/Pharaoh_ant_01181/Pharaoh_ant_18473/Pharaoh_ant_14099	14
GO:0051172	negative regulation of nitrogen compound metabolic process	25/429	489/9905	0.220553	0.598829	0.548642	Pharaoh_ant_10698/Pharaoh_ant_13329/Pharaoh_ant_10034/Pharaoh_ant_10478/Pharaoh_ant_16626/Pharaoh_ant_07832/Pharaoh_ant_04810/Pharaoh_ant_11028/Pharaoh_ant_03340/Pharaoh_ant_07632/Pharaoh_ant_13579/Pharaoh_ant_01279/Pharaoh_ant_05020/Pharaoh_ant_17132/Pharaoh_ant_10325/Pharaoh_ant_15982/Pharaoh_ant_00677/Pharaoh_ant_09506/Pharaoh_ant_08254/Pharaoh_ant_10030/Pharaoh_ant_17742/Pharaoh_ant_20150/Pha…	25
GO:0016477	cell migration	16/429	298/9905	0.221222	0.598829	0.548642	Pharaoh_ant_13329/Pharaoh_ant_06341/Pharaoh_ant_16626/Pharaoh_ant_07832/Pharaoh_ant_18278/Pharaoh_ant_03146/Pharaoh_ant_14981/Pharaoh_ant_07592/Pharaoh_ant_03317/Pharaoh_ant_00781/Pharaoh_ant_12087/Pharaoh_ant_06317/Pharaoh_ant_09874/Pharaoh_ant_02808/Pharaoh_ant_13893/Pharaoh_ant_12005	16
GO:0007269	neurotransmitter secretion	6/429	94/9905	0.222026	0.598829	0.548642	Pharaoh_ant_15173/Pharaoh_ant_15969/Pharaoh_ant_09498/Pharaoh_ant_09778/Pharaoh_ant_09874/Pharaoh_ant_13809	6
GO:0099643	signal release from synapse	6/429	94/9905	0.222026	0.598829	0.548642	Pharaoh_ant_15173/Pharaoh_ant_15969/Pharaoh_ant_09498/Pharaoh_ant_09778/Pharaoh_ant_09874/Pharaoh_ant_13809	6
GO:0008593	regulation of Notch signaling pathway	4/429	56/9905	0.223491	0.598829	0.548642	Pharaoh_ant_07386/Pharaoh_ant_11150/Pharaoh_ant_13630/Pharaoh_ant_16686	4
GO:0042157	lipoprotein metabolic process	4/429	56/9905	0.223491	0.598829	0.548642	Pharaoh_ant_05083/Pharaoh_ant_10768/Pharaoh_ant_09554/Pharaoh_ant_15970	4
GO:0046552	photoreceptor cell fate commitment	5/429	75/9905	0.224433	0.598829	0.548642	Pharaoh_ant_13329/Pharaoh_ant_03146/Pharaoh_ant_09355/Pharaoh_ant_14058/Pharaoh_ant_18473	5
GO:0007472	wing disc morphogenesis	14/429	257/9905	0.224589	0.598829	0.548642	Pharaoh_ant_07368/Pharaoh_ant_07386/Pharaoh_ant_01113/Pharaoh_ant_07632/Pharaoh_ant_07936/Pharaoh_ant_11150/Pharaoh_ant_17132/Pharaoh_ant_11306/Pharaoh_ant_14058/Pharaoh_ant_10030/Pharaoh_ant_20150/Pharaoh_ant_10421/Pharaoh_ant_16686/Pharaoh_ant_18473	14
GO:0003333	amino acid transmembrane transport	3/429	38/9905	0.226226	0.598829	0.548642	Pharaoh_ant_07937/Pharaoh_ant_15920/Pharaoh_ant_07884	3
GO:0044784	metaphase/anaphase transition of cell cycle	3/429	38/9905	0.226226	0.598829	0.548642	Pharaoh_ant_13305/Pharaoh_ant_06317/Pharaoh_ant_10030	3
GO:0050708	regulation of protein secretion	3/429	38/9905	0.226226	0.598829	0.548642	Pharaoh_ant_07368/Pharaoh_ant_14058/Pharaoh_ant_02660	3
GO:0051090	regulation of DNA-binding transcription factor activity	3/429	38/9905	0.226226	0.598829	0.548642	Pharaoh_ant_16689/Pharaoh_ant_15982/Pharaoh_ant_15240	3
GO:1905818	regulation of chromosome separation	3/429	38/9905	0.226226	0.598829	0.548642	Pharaoh_ant_13305/Pharaoh_ant_06317/Pharaoh_ant_10030	3
GO:1990542	mitochondrial transmembrane transport	3/429	38/9905	0.226226	0.598829	0.548642	Pharaoh_ant_15920/Pharaoh_ant_12357/Pharaoh_ant_18094	3
GO:0032269	negative regulation of cellular protein metabolic process	10/429	175/9905	0.22751	0.598829	0.548642	Pharaoh_ant_10698/Pharaoh_ant_13329/Pharaoh_ant_10034/Pharaoh_ant_10478/Pharaoh_ant_16626/Pharaoh_ant_07832/Pharaoh_ant_03340/Pharaoh_ant_13579/Pharaoh_ant_01279/Pharaoh_ant_10030	10
GO:0140352	export from cell	13/429	237/9905	0.228126	0.598829	0.548642	Pharaoh_ant_07368/Pharaoh_ant_15173/Pharaoh_ant_03968/Pharaoh_ant_11028/Pharaoh_ant_15969/Pharaoh_ant_09498/Pharaoh_ant_09778/Pharaoh_ant_09874/Pharaoh_ant_04685/Pharaoh_ant_14058/Pharaoh_ant_08703/Pharaoh_ant_13809/Pharaoh_ant_02660	13
GO:0001738	morphogenesis of a polarized epithelium	6/429	95/9905	0.229086	0.598829	0.548642	Pharaoh_ant_07386/Pharaoh_ant_14981/Pharaoh_ant_06317/Pharaoh_ant_09355/Pharaoh_ant_11306/Pharaoh_ant_14058	6
GO:0051056	regulation of small GTPase mediated signal transduction	6/429	95/9905	0.229086	0.598829	0.548642	Pharaoh_ant_10756/Pharaoh_ant_09495/Pharaoh_ant_16219/Pharaoh_ant_07924/Pharaoh_ant_13809/Pharaoh_ant_02733	6
GO:0019220	regulation of phosphate metabolic process	11/429	196/9905	0.229949	0.598829	0.548642	Pharaoh_ant_08758/Pharaoh_ant_13329/Pharaoh_ant_17494/Pharaoh_ant_18715/Pharaoh_ant_07632/Pharaoh_ant_09636/Pharaoh_ant_10728/Pharaoh_ant_15031/Pharaoh_ant_07924/Pharaoh_ant_10030/Pharaoh_ant_18473	11
GO:0051174	regulation of phosphorus metabolic process	11/429	196/9905	0.229949	0.598829	0.548642	Pharaoh_ant_08758/Pharaoh_ant_13329/Pharaoh_ant_17494/Pharaoh_ant_18715/Pharaoh_ant_07632/Pharaoh_ant_09636/Pharaoh_ant_10728/Pharaoh_ant_15031/Pharaoh_ant_07924/Pharaoh_ant_10030/Pharaoh_ant_18473	11
GO:0000387	spliceosomal snRNP assembly	2/429	21/9905	0.230149	0.598829	0.548642	Pharaoh_ant_03970/Pharaoh_ant_17177	2
GO:0006672	ceramide metabolic process	2/429	21/9905	0.230149	0.598829	0.548642	Pharaoh_ant_02916/Pharaoh_ant_08769	2
GO:0007317	regulation of pole plasm oskar mRNA localization	2/429	21/9905	0.230149	0.598829	0.548642	Pharaoh_ant_11775/Pharaoh_ant_14524	2
GO:0009799	specification of symmetry	2/429	21/9905	0.230149	0.598829	0.548642	Pharaoh_ant_05763/Pharaoh_ant_14058	2
GO:0009855	determination of bilateral symmetry	2/429	21/9905	0.230149	0.598829	0.548642	Pharaoh_ant_05763/Pharaoh_ant_14058	2
GO:0030203	glycosaminoglycan metabolic process	2/429	21/9905	0.230149	0.598829	0.548642	Pharaoh_ant_02561/Pharaoh_ant_01621	2
GO:0030488	tRNA methylation	2/429	21/9905	0.230149	0.598829	0.548642	Pharaoh_ant_10742/Pharaoh_ant_22033	2
GO:0032007	negative regulation of TOR signaling	2/429	21/9905	0.230149	0.598829	0.548642	Pharaoh_ant_04744/Pharaoh_ant_05265	2
GO:0044550	secondary metabolite biosynthetic process	2/429	21/9905	0.230149	0.598829	0.548642	Pharaoh_ant_05712/Pharaoh_ant_15260	2
GO:0046503	glycerolipid catabolic process	2/429	21/9905	0.230149	0.598829	0.548642	Pharaoh_ant_08758/Pharaoh_ant_17917	2
GO:0050772	positive regulation of axonogenesis	2/429	21/9905	0.230149	0.598829	0.548642	Pharaoh_ant_03317/Pharaoh_ant_17708	2
GO:0071383	cellular response to steroid hormone stimulus	2/429	21/9905	0.230149	0.598829	0.548642	Pharaoh_ant_04810/Pharaoh_ant_05088	2
GO:1902275	regulation of chromatin organization	2/429	21/9905	0.230149	0.598829	0.548642	Pharaoh_ant_11727/Pharaoh_ant_01352	2
GO:0000819	sister chromatid segregation	7/429	115/9905	0.230751	0.598829	0.548642	Pharaoh_ant_13305/Pharaoh_ant_15282/Pharaoh_ant_04016/Pharaoh_ant_06317/Pharaoh_ant_07245/Pharaoh_ant_10030/Pharaoh_ant_09564	7
GO:0006836	neurotransmitter transport	7/429	115/9905	0.230751	0.598829	0.548642	Pharaoh_ant_15173/Pharaoh_ant_15969/Pharaoh_ant_09498/Pharaoh_ant_09355/Pharaoh_ant_09778/Pharaoh_ant_09874/Pharaoh_ant_13809	7
GO:0010720	positive regulation of cell development	5/429	76/9905	0.232439	0.602292	0.551815	Pharaoh_ant_03317/Pharaoh_ant_12968/Pharaoh_ant_06317/Pharaoh_ant_17708/Pharaoh_ant_18473	5
GO:0035150	regulation of tube size	4/429	57/9905	0.232841	0.602418	0.551929	Pharaoh_ant_12425/Pharaoh_ant_13317/Pharaoh_ant_09778/Pharaoh_ant_08703	4
GO:0044770	cell cycle phase transition	9/429	156/9905	0.234961	0.606982	0.556112	Pharaoh_ant_13305/Pharaoh_ant_03146/Pharaoh_ant_13579/Pharaoh_ant_04016/Pharaoh_ant_06317/Pharaoh_ant_15982/Pharaoh_ant_11577/Pharaoh_ant_10030/Pharaoh_ant_03785	9
GO:0097485	neuron projection guidance	13/429	239/9905	0.237004	0.611333	0.560097	Pharaoh_ant_18715/Pharaoh_ant_15282/Pharaoh_ant_03317/Pharaoh_ant_05871/Pharaoh_ant_11150/Pharaoh_ant_10325/Pharaoh_ant_07381/Pharaoh_ant_05261/Pharaoh_ant_01600/Pharaoh_ant_13212/Pharaoh_ant_01181/Pharaoh_ant_18473/Pharaoh_ant_14099	13
GO:0032436	positive regulation of proteasomal ubiquitin-dependent protein catabolic process	3/429	39/9905	0.237842	0.61173	0.560462	Pharaoh_ant_09454/Pharaoh_ant_12253/Pharaoh_ant_10030	3
GO:0051248	negative regulation of protein metabolic process	10/429	177/9905	0.237875	0.61173	0.560462	Pharaoh_ant_10698/Pharaoh_ant_13329/Pharaoh_ant_10034/Pharaoh_ant_10478/Pharaoh_ant_16626/Pharaoh_ant_07832/Pharaoh_ant_03340/Pharaoh_ant_13579/Pharaoh_ant_01279/Pharaoh_ant_10030	10
GO:0006886	intracellular protein transport	17/429	324/9905	0.240131	0.612443	0.561115	Pharaoh_ant_07368/Pharaoh_ant_15260/Pharaoh_ant_16625/Pharaoh_ant_03146/Pharaoh_ant_06317/Pharaoh_ant_09778/Pharaoh_ant_11306/Pharaoh_ant_01322/Pharaoh_ant_08703/Pharaoh_ant_12357/Pharaoh_ant_10030/Pharaoh_ant_02865/Pharaoh_ant_15845/Pharaoh_ant_18094/Pharaoh_ant_11029/Pharaoh_ant_21037/Pharaoh_ant_08419	17
GO:0000381	regulation of alternative mRNA splicing, via spliceosome	5/429	77/9905	0.240525	0.612443	0.561115	Pharaoh_ant_06546/Pharaoh_ant_09397/Pharaoh_ant_22011/Pharaoh_ant_15971/Pharaoh_ant_05058	5
GO:0051493	regulation of cytoskeleton organization	9/429	157/9905	0.240528	0.612443	0.561115	Pharaoh_ant_10756/Pharaoh_ant_06546/Pharaoh_ant_09495/Pharaoh_ant_12312/Pharaoh_ant_04810/Pharaoh_ant_11150/Pharaoh_ant_12880/Pharaoh_ant_08429/Pharaoh_ant_10030	9
GO:0002168	instar larval development	4/429	58/9905	0.242284	0.612443	0.561115	Pharaoh_ant_04776/Pharaoh_ant_08703/Pharaoh_ant_10030/Pharaoh_ant_01600	4
GO:0006814	sodium ion transport	4/429	58/9905	0.242284	0.612443	0.561115	Pharaoh_ant_04235/Pharaoh_ant_11150/Pharaoh_ant_09355/Pharaoh_ant_15959	4
GO:0007315	pole plasm assembly	4/429	58/9905	0.242284	0.612443	0.561115	Pharaoh_ant_09245/Pharaoh_ant_09778/Pharaoh_ant_11775/Pharaoh_ant_14524	4
GO:0045475	locomotor rhythm	4/429	58/9905	0.242284	0.612443	0.561115	Pharaoh_ant_07798/Pharaoh_ant_09504/Pharaoh_ant_00716/Pharaoh_ant_10030	4
GO:0050769	positive regulation of neurogenesis	4/429	58/9905	0.242284	0.612443	0.561115	Pharaoh_ant_03317/Pharaoh_ant_12968/Pharaoh_ant_17708/Pharaoh_ant_18473	4
GO:0080135	regulation of cellular response to stress	8/429	137/9905	0.242598	0.612443	0.561115	Pharaoh_ant_04744/Pharaoh_ant_07300/Pharaoh_ant_15982/Pharaoh_ant_12005/Pharaoh_ant_07924/Pharaoh_ant_10030/Pharaoh_ant_17708/Pharaoh_ant_03785	8
GO:0098609	cell-cell adhesion	7/429	117/9905	0.243751	0.612443	0.561115	Pharaoh_ant_18278/Pharaoh_ant_07300/Pharaoh_ant_01113/Pharaoh_ant_14981/Pharaoh_ant_14013/Pharaoh_ant_10032/Pharaoh_ant_01181	7
GO:0000226	microtubule cytoskeleton organization	17/429	325/9905	0.244006	0.612443	0.561115	Pharaoh_ant_05712/Pharaoh_ant_16626/Pharaoh_ant_13305/Pharaoh_ant_12312/Pharaoh_ant_04810/Pharaoh_ant_08411/Pharaoh_ant_10726/Pharaoh_ant_06317/Pharaoh_ant_09778/Pharaoh_ant_00583/Pharaoh_ant_11775/Pharaoh_ant_11615/Pharaoh_ant_11601/Pharaoh_ant_15031/Pharaoh_ant_10030/Pharaoh_ant_10940/Pharaoh_ant_07353	17
GO:0007169	transmembrane receptor protein tyrosine kinase signaling pathway	11/429	199/9905	0.244749	0.612443	0.561115	Pharaoh_ant_06373/Pharaoh_ant_08758/Pharaoh_ant_18278/Pharaoh_ant_18715/Pharaoh_ant_13579/Pharaoh_ant_18211/Pharaoh_ant_05143/Pharaoh_ant_05088/Pharaoh_ant_07381/Pharaoh_ant_10030/Pharaoh_ant_04010	11
GO:0002807	positive regulation of antimicrobial peptide biosynthetic process	2/429	22/9905	0.246414	0.612443	0.561115	Pharaoh_ant_07936/Pharaoh_ant_01515	2
GO:0007032	endosome organization	2/429	22/9905	0.246414	0.612443	0.561115	Pharaoh_ant_06341/Pharaoh_ant_03951	2
GO:0010950	positive regulation of endopeptidase activity	2/429	22/9905	0.246414	0.612443	0.561115	Pharaoh_ant_13329/Pharaoh_ant_11028	2
GO:0031507	heterochromatin assembly	2/429	22/9905	0.246414	0.612443	0.561115	Pharaoh_ant_11727/Pharaoh_ant_01352	2
GO:0034502	protein localization to chromosome	2/429	22/9905	0.246414	0.612443	0.561115	Pharaoh_ant_06317/Pharaoh_ant_07245	2
GO:0034605	cellular response to heat	2/429	22/9905	0.246414	0.612443	0.561115	Pharaoh_ant_11727/Pharaoh_ant_14124	2
GO:0045752	positive regulation of Toll signaling pathway	2/429	22/9905	0.246414	0.612443	0.561115	Pharaoh_ant_07936/Pharaoh_ant_01621	2
GO:0060438	trachea development	2/429	22/9905	0.246414	0.612443	0.561115	Pharaoh_ant_04010/Pharaoh_ant_03785	2
GO:0098659	inorganic cation import across plasma membrane	2/429	22/9905	0.246414	0.612443	0.561115	Pharaoh_ant_04235/Pharaoh_ant_15959	2
GO:0099587	inorganic ion import across plasma membrane	2/429	22/9905	0.246414	0.612443	0.561115	Pharaoh_ant_04235/Pharaoh_ant_15959	2
GO:0110020	regulation of actomyosin structure organization	2/429	22/9905	0.246414	0.612443	0.561115	Pharaoh_ant_09495/Pharaoh_ant_11150	2
GO:0000380	alternative mRNA splicing, via spliceosome	5/429	78/9905	0.248686	0.615858	0.564244	Pharaoh_ant_06546/Pharaoh_ant_09397/Pharaoh_ant_22011/Pharaoh_ant_15971/Pharaoh_ant_05058	5
GO:0008088	axo-dendritic transport	3/429	40/9905	0.249558	0.615858	0.564244	Pharaoh_ant_12312/Pharaoh_ant_06317/Pharaoh_ant_05265	3
GO:0051306	mitotic sister chromatid separation	3/429	40/9905	0.249558	0.615858	0.564244	Pharaoh_ant_13305/Pharaoh_ant_06317/Pharaoh_ant_10030	3
GO:0030036	actin cytoskeleton organization	15/429	284/9905	0.249746	0.615858	0.564244	Pharaoh_ant_05712/Pharaoh_ant_10756/Pharaoh_ant_06546/Pharaoh_ant_16626/Pharaoh_ant_09495/Pharaoh_ant_09245/Pharaoh_ant_18278/Pharaoh_ant_08411/Pharaoh_ant_14981/Pharaoh_ant_15974/Pharaoh_ant_11150/Pharaoh_ant_10716/Pharaoh_ant_12880/Pharaoh_ant_05752/Pharaoh_ant_08429	15
GO:0051674	localization of cell	18/429	348/9905	0.250519	0.615858	0.564244	Pharaoh_ant_13329/Pharaoh_ant_06341/Pharaoh_ant_16626/Pharaoh_ant_07832/Pharaoh_ant_18278/Pharaoh_ant_03146/Pharaoh_ant_14981/Pharaoh_ant_07592/Pharaoh_ant_03317/Pharaoh_ant_00781/Pharaoh_ant_12087/Pharaoh_ant_06317/Pharaoh_ant_09874/Pharaoh_ant_02808/Pharaoh_ant_11816/Pharaoh_ant_13893/Pharaoh_ant_12005/Pharaoh_ant_11577	18
GO:0071495	cellular response to endogenous stimulus	13/429	242/9905	0.250571	0.615858	0.564244	Pharaoh_ant_08758/Pharaoh_ant_04810/Pharaoh_ant_18715/Pharaoh_ant_08740/Pharaoh_ant_13579/Pharaoh_ant_00663/Pharaoh_ant_18211/Pharaoh_ant_05191/Pharaoh_ant_05088/Pharaoh_ant_03257/Pharaoh_ant_10030/Pharaoh_ant_04010/Pharaoh_ant_18473	13
GO:0008284	positive regulation of cell population proliferation	6/429	98/9905	0.250678	0.615858	0.564244	Pharaoh_ant_10756/Pharaoh_ant_11150/Pharaoh_ant_08740/Pharaoh_ant_05088/Pharaoh_ant_03970/Pharaoh_ant_18473	6
GO:0097305	response to alcohol	6/429	98/9905	0.250678	0.615858	0.564244	Pharaoh_ant_07632/Pharaoh_ant_08740/Pharaoh_ant_05088/Pharaoh_ant_10436/Pharaoh_ant_14058/Pharaoh_ant_12168	6
GO:0034976	response to endoplasmic reticulum stress	5/429	79/9905	0.256917	0.625604	0.573173	Pharaoh_ant_18197/Pharaoh_ant_11565/Pharaoh_ant_18030/Pharaoh_ant_12005/Pharaoh_ant_15959	5
GO:0044772	mitotic cell cycle phase transition	7/429	119/9905	0.256975	0.625604	0.573173	Pharaoh_ant_13305/Pharaoh_ant_03146/Pharaoh_ant_13579/Pharaoh_ant_06317/Pharaoh_ant_11577/Pharaoh_ant_10030/Pharaoh_ant_03785	7
GO:0055082	cellular chemical homeostasis	7/429	119/9905	0.256975	0.625604	0.573173	Pharaoh_ant_00744/Pharaoh_ant_04235/Pharaoh_ant_06841/Pharaoh_ant_00700/Pharaoh_ant_15959/Pharaoh_ant_17708/Pharaoh_ant_18473	7
GO:0061640	cytoskeleton-dependent cytokinesis	6/429	99/9905	0.258	0.625604	0.573173	Pharaoh_ant_05712/Pharaoh_ant_08411/Pharaoh_ant_16625/Pharaoh_ant_02743/Pharaoh_ant_09874/Pharaoh_ant_08703	6
GO:0006030	chitin metabolic process	3/429	41/9905	0.261358	0.625604	0.573173	Pharaoh_ant_00837/Pharaoh_ant_09444/Pharaoh_ant_07583	3
GO:0007188	adenylate cyclase-modulating G protein-coupled receptor signaling pathway	3/429	41/9905	0.261358	0.625604	0.573173	Pharaoh_ant_00663/Pharaoh_ant_17469/Pharaoh_ant_03257	3
GO:0033045	regulation of sister chromatid segregation	3/429	41/9905	0.261358	0.625604	0.573173	Pharaoh_ant_13305/Pharaoh_ant_06317/Pharaoh_ant_10030	3
GO:1903008	organelle disassembly	3/429	41/9905	0.261358	0.625604	0.573173	Pharaoh_ant_04744/Pharaoh_ant_01515/Pharaoh_ant_03785	3
GO:0007525	somatic muscle development	4/429	60/9905	0.261418	0.625604	0.573173	Pharaoh_ant_05763/Pharaoh_ant_17764/Pharaoh_ant_04776/Pharaoh_ant_00677	4
GO:0043043	peptide biosynthetic process	23/429	459/9905	0.262594	0.625604	0.573173	Pharaoh_ant_18197/Pharaoh_ant_10034/Pharaoh_ant_16626/Pharaoh_ant_07832/Pharaoh_ant_17494/Pharaoh_ant_13513/Pharaoh_ant_16084/Pharaoh_ant_03340/Pharaoh_ant_07936/Pharaoh_ant_13579/Pharaoh_ant_12930/Pharaoh_ant_01279/Pharaoh_ant_02727/Pharaoh_ant_20251/Pharaoh_ant_01515/Pharaoh_ant_05088/Pharaoh_ant_07862/Pharaoh_ant_07541/Pharaoh_ant_15096/Pharaoh_ant_12228/Pharaoh_ant_01621/Pharaoh_ant_22033/Pha…	23
GO:0002778	antibacterial peptide production	2/429	23/9905	0.262717	0.625604	0.573173	Pharaoh_ant_07936/Pharaoh_ant_01621	2
GO:0002780	antibacterial peptide biosynthetic process	2/429	23/9905	0.262717	0.625604	0.573173	Pharaoh_ant_07936/Pharaoh_ant_01621	2
GO:0002786	regulation of antibacterial peptide production	2/429	23/9905	0.262717	0.625604	0.573173	Pharaoh_ant_07936/Pharaoh_ant_01621	2
GO:0002808	regulation of antibacterial peptide biosynthetic process	2/429	23/9905	0.262717	0.625604	0.573173	Pharaoh_ant_07936/Pharaoh_ant_01621	2
GO:0006893	Golgi to plasma membrane transport	2/429	23/9905	0.262717	0.625604	0.573173	Pharaoh_ant_07368/Pharaoh_ant_09874	2
GO:0014017	neuroblast fate commitment	2/429	23/9905	0.262717	0.625604	0.573173	Pharaoh_ant_10034/Pharaoh_ant_10325	2
GO:0045814	negative regulation of gene expression, epigenetic	2/429	23/9905	0.262717	0.625604	0.573173	Pharaoh_ant_11727/Pharaoh_ant_01352	2
GO:0050673	epithelial cell proliferation	2/429	23/9905	0.262717	0.625604	0.573173	Pharaoh_ant_14058/Pharaoh_ant_03970	2
GO:0070286	axonemal dynein complex assembly	2/429	23/9905	0.262717	0.625604	0.573173	Pharaoh_ant_00583/Pharaoh_ant_11601	2
GO:1900426	positive regulation of defense response to bacterium	2/429	23/9905	0.262717	0.625604	0.573173	Pharaoh_ant_07936/Pharaoh_ant_01515	2
GO:1903706	regulation of hemopoiesis	2/429	23/9905	0.262717	0.625604	0.573173	Pharaoh_ant_15031/Pharaoh_ant_16686	2
GO:1904580	regulation of intracellular mRNA localization	2/429	23/9905	0.262717	0.625604	0.573173	Pharaoh_ant_11775/Pharaoh_ant_14524	2
GO:0001708	cell fate specification	5/429	80/9905	0.265213	0.62979	0.577007	Pharaoh_ant_13329/Pharaoh_ant_03146/Pharaoh_ant_11306/Pharaoh_ant_07924/Pharaoh_ant_18473	5
GO:0040003	chitin-based cuticle development	5/429	80/9905	0.265213	0.62979	0.577007	Pharaoh_ant_04044/Pharaoh_ant_06317/Pharaoh_ant_08703/Pharaoh_ant_10030/Pharaoh_ant_01600	5
GO:0048813	dendrite morphogenesis	8/429	141/9905	0.267084	0.633348	0.580268	Pharaoh_ant_07832/Pharaoh_ant_12312/Pharaoh_ant_03146/Pharaoh_ant_11150/Pharaoh_ant_12968/Pharaoh_ant_06317/Pharaoh_ant_13630/Pharaoh_ant_06843	8
GO:0009950	dorsal/ventral axis specification	4/429	61/9905	0.271092	0.640708	0.587011	Pharaoh_ant_05763/Pharaoh_ant_06317/Pharaoh_ant_14524/MPQPB.10442.3	4
GO:0031327	negative regulation of cellular biosynthetic process	19/429	375/9905	0.271595	0.640708	0.587011	Pharaoh_ant_10034/Pharaoh_ant_16626/Pharaoh_ant_07832/Pharaoh_ant_11028/Pharaoh_ant_03340/Pharaoh_ant_07632/Pharaoh_ant_13579/Pharaoh_ant_01279/Pharaoh_ant_05020/Pharaoh_ant_17132/Pharaoh_ant_10325/Pharaoh_ant_00677/Pharaoh_ant_09506/Pharaoh_ant_08254/Pharaoh_ant_17742/Pharaoh_ant_20150/Pharaoh_ant_04024/Pharaoh_ant_01621/Pharaoh_ant_01352	19
GO:0007156	homophilic cell adhesion via plasma membrane adhesion molecules	3/429	42/9905	0.273228	0.640708	0.587011	Pharaoh_ant_14981/Pharaoh_ant_14013/Pharaoh_ant_10032	3
GO:0010883	regulation of lipid storage	3/429	42/9905	0.273228	0.640708	0.587011	Pharaoh_ant_08703/Pharaoh_ant_17708/Pharaoh_ant_11029	3
GO:0030537	larval behavior	3/429	42/9905	0.273228	0.640708	0.587011	Pharaoh_ant_04810/Pharaoh_ant_07592/Pharaoh_ant_17916	3
GO:0031570	DNA integrity checkpoint signaling	3/429	42/9905	0.273228	0.640708	0.587011	Pharaoh_ant_04016/Pharaoh_ant_15982/Pharaoh_ant_11577	3
GO:1901800	positive regulation of proteasomal protein catabolic process	3/429	42/9905	0.273228	0.640708	0.587011	Pharaoh_ant_09454/Pharaoh_ant_12253/Pharaoh_ant_10030	3
GO:0048608	reproductive structure development	5/429	81/9905	0.273569	0.640708	0.587011	Pharaoh_ant_11028/Pharaoh_ant_12880/Pharaoh_ant_17132/Pharaoh_ant_12005/Pharaoh_ant_03970	5
GO:0061458	reproductive system development	5/429	81/9905	0.273569	0.640708	0.587011	Pharaoh_ant_11028/Pharaoh_ant_12880/Pharaoh_ant_17132/Pharaoh_ant_12005/Pharaoh_ant_03970	5
GO:0048598	embryonic morphogenesis	12/429	226/9905	0.274751	0.641155	0.58742	Pharaoh_ant_11028/Pharaoh_ant_07300/Pharaoh_ant_07936/Pharaoh_ant_13317/Pharaoh_ant_13579/Pharaoh_ant_12087/Pharaoh_ant_12880/Pharaoh_ant_10325/Pharaoh_ant_14058/Pharaoh_ant_07924/Pharaoh_ant_05261/Pharaoh_ant_04010	12
GO:0009890	negative regulation of biosynthetic process	19/429	376/9905	0.275418	0.641155	0.58742	Pharaoh_ant_10034/Pharaoh_ant_16626/Pharaoh_ant_07832/Pharaoh_ant_11028/Pharaoh_ant_03340/Pharaoh_ant_07632/Pharaoh_ant_13579/Pharaoh_ant_01279/Pharaoh_ant_05020/Pharaoh_ant_17132/Pharaoh_ant_10325/Pharaoh_ant_00677/Pharaoh_ant_09506/Pharaoh_ant_08254/Pharaoh_ant_17742/Pharaoh_ant_20150/Pharaoh_ant_04024/Pharaoh_ant_01621/Pharaoh_ant_01352	19
GO:0007018	microtubule-based movement	10/429	184/9905	0.27543	0.641155	0.58742	Pharaoh_ant_06341/Pharaoh_ant_09661/Pharaoh_ant_12312/Pharaoh_ant_06317/Pharaoh_ant_00583/Pharaoh_ant_11775/Pharaoh_ant_11816/Pharaoh_ant_08703/Pharaoh_ant_05265/Pharaoh_ant_07353	10
GO:0007031	peroxisome organization	2/429	24/9905	0.279025	0.641155	0.58742	Pharaoh_ant_17369/Pharaoh_ant_16625	2
GO:0007294	germarium-derived oocyte fate determination	2/429	24/9905	0.279025	0.641155	0.58742	Pharaoh_ant_06317/Pharaoh_ant_14524	2
GO:0009116	nucleoside metabolic process	2/429	24/9905	0.279025	0.641155	0.58742	Pharaoh_ant_02771/Pharaoh_ant_09352	2
GO:0010669	epithelial structure maintenance	2/429	24/9905	0.279025	0.641155	0.58742	Pharaoh_ant_04744/Pharaoh_ant_05265	2
GO:0030522	intracellular receptor signaling pathway	2/429	24/9905	0.279025	0.641155	0.58742	Pharaoh_ant_04810/Pharaoh_ant_05088	2
GO:0033209	tumor necrosis factor-mediated signaling pathway	2/429	24/9905	0.279025	0.641155	0.58742	Pharaoh_ant_07300/Pharaoh_ant_15240	2
GO:0034243	regulation of transcription elongation from RNA polymerase II promoter	2/429	24/9905	0.279025	0.641155	0.58742	Pharaoh_ant_09504/Pharaoh_ant_02920	2
GO:0046621	negative regulation of organ growth	2/429	24/9905	0.279025	0.641155	0.58742	Pharaoh_ant_03146/Pharaoh_ant_03785	2
GO:0048134	germ-line cyst formation	2/429	24/9905	0.279025	0.641155	0.58742	Pharaoh_ant_06317/Pharaoh_ant_14524	2
GO:0050806	positive regulation of synaptic transmission	2/429	24/9905	0.279025	0.641155	0.58742	Pharaoh_ant_06843/Pharaoh_ant_13809	2
GO:0051646	mitochondrion localization	2/429	24/9905	0.279025	0.641155	0.58742	Pharaoh_ant_12312/Pharaoh_ant_06317	2
GO:0007409	axonogenesis	15/429	291/9905	0.279847	0.642179	0.588358	Pharaoh_ant_18715/Pharaoh_ant_15282/Pharaoh_ant_03317/Pharaoh_ant_05871/Pharaoh_ant_11150/Pharaoh_ant_10325/Pharaoh_ant_08429/Pharaoh_ant_07381/Pharaoh_ant_05261/Pharaoh_ant_17708/Pharaoh_ant_01600/Pharaoh_ant_13212/Pharaoh_ant_01181/Pharaoh_ant_18473/Pharaoh_ant_14099	15
GO:0016042	lipid catabolic process	6/429	102/9905	0.280295	0.642343	0.588509	Pharaoh_ant_08758/Pharaoh_ant_17369/Pharaoh_ant_00767/Pharaoh_ant_18263/Pharaoh_ant_17917/Pharaoh_ant_17708	6
GO:0007140	male meiotic nuclear division	4/429	62/9905	0.280828	0.6427	0.588836	Pharaoh_ant_05712/Pharaoh_ant_08411/Pharaoh_ant_16625/Pharaoh_ant_08703	4
GO:0007631	feeding behavior	3/429	43/9905	0.285152	0.648246	0.593917	Pharaoh_ant_07592/Pharaoh_ant_17916/Pharaoh_ant_11548	3
GO:0035967	cellular response to topologically incorrect protein	3/429	43/9905	0.285152	0.648246	0.593917	Pharaoh_ant_18197/Pharaoh_ant_18030/Pharaoh_ant_12005	3
GO:0042745	circadian sleep/wake cycle	3/429	43/9905	0.285152	0.648246	0.593917	Pharaoh_ant_08758/Pharaoh_ant_00716/Pharaoh_ant_14058	3
GO:0042770	signal transduction in response to DNA damage	3/429	43/9905	0.285152	0.648246	0.593917	Pharaoh_ant_04016/Pharaoh_ant_15982/Pharaoh_ant_11577	3
GO:0045451	pole plasm oskar mRNA localization	3/429	43/9905	0.285152	0.648246	0.593917	Pharaoh_ant_09778/Pharaoh_ant_11775/Pharaoh_ant_14524	3
GO:0098813	nuclear chromosome segregation	8/429	144/9905	0.285902	0.649084	0.594685	Pharaoh_ant_13305/Pharaoh_ant_15282/Pharaoh_ant_04016/Pharaoh_ant_06317/Pharaoh_ant_12253/Pharaoh_ant_07245/Pharaoh_ant_10030/Pharaoh_ant_09564	8
GO:0007059	chromosome segregation	9/429	165/9905	0.286597	0.649797	0.595338	Pharaoh_ant_13305/Pharaoh_ant_15282/Pharaoh_ant_04016/Pharaoh_ant_06317/Pharaoh_ant_12253/Pharaoh_ant_07245/Pharaoh_ant_10030/Pharaoh_ant_12317/Pharaoh_ant_09564	9
GO:0032956	regulation of actin cytoskeleton organization	6/429	103/9905	0.287824	0.650304	0.595803	Pharaoh_ant_10756/Pharaoh_ant_06546/Pharaoh_ant_09495/Pharaoh_ant_11150/Pharaoh_ant_12880/Pharaoh_ant_08429	6
GO:0009719	response to endogenous stimulus	13/429	250/9905	0.288068	0.650304	0.595803	Pharaoh_ant_08758/Pharaoh_ant_04810/Pharaoh_ant_18715/Pharaoh_ant_08740/Pharaoh_ant_13579/Pharaoh_ant_00663/Pharaoh_ant_18211/Pharaoh_ant_05191/Pharaoh_ant_05088/Pharaoh_ant_03257/Pharaoh_ant_10030/Pharaoh_ant_04010/Pharaoh_ant_18473	13
GO:0007304	chorion-containing eggshell formation	5/429	83/9905	0.29044	0.650304	0.595803	Pharaoh_ant_06373/Pharaoh_ant_14013/Pharaoh_ant_14058/Pharaoh_ant_05171/MPQPB.10442.3	5
GO:0007419	ventral cord development	4/429	63/9905	0.290617	0.650304	0.595803	Pharaoh_ant_10034/Pharaoh_ant_09397/Pharaoh_ant_16686/Pharaoh_ant_03785	4
GO:0007612	learning	4/429	63/9905	0.290617	0.650304	0.595803	Pharaoh_ant_07592/Pharaoh_ant_12880/Pharaoh_ant_15171/Pharaoh_ant_10030	4
GO:0045088	regulation of innate immune response	4/429	63/9905	0.290617	0.650304	0.595803	Pharaoh_ant_08739/Pharaoh_ant_14981/Pharaoh_ant_01515/Pharaoh_ant_14099	4
GO:0055088	lipid homeostasis	4/429	63/9905	0.290617	0.650304	0.595803	Pharaoh_ant_08758/Pharaoh_ant_05713/Pharaoh_ant_00859/Pharaoh_ant_09352	4
GO:0045597	positive regulation of cell differentiation	7/429	124/9905	0.290882	0.650304	0.595803	Pharaoh_ant_03317/Pharaoh_ant_04796/Pharaoh_ant_12968/Pharaoh_ant_06317/Pharaoh_ant_15031/Pharaoh_ant_17708/Pharaoh_ant_18473	7
GO:2000113	negative regulation of cellular macromolecule biosynthetic process	18/429	359/9905	0.293704	0.650304	0.595803	Pharaoh_ant_10034/Pharaoh_ant_16626/Pharaoh_ant_07832/Pharaoh_ant_11028/Pharaoh_ant_03340/Pharaoh_ant_07632/Pharaoh_ant_13579/Pharaoh_ant_01279/Pharaoh_ant_05020/Pharaoh_ant_17132/Pharaoh_ant_10325/Pharaoh_ant_00677/Pharaoh_ant_09506/Pharaoh_ant_08254/Pharaoh_ant_17742/Pharaoh_ant_20150/Pharaoh_ant_04024/Pharaoh_ant_01352	18
GO:0010952	positive regulation of peptidase activity	2/429	25/9905	0.295306	0.650304	0.595803	Pharaoh_ant_13329/Pharaoh_ant_11028	2
GO:0015748	organophosphate ester transport	2/429	25/9905	0.295306	0.650304	0.595803	Pharaoh_ant_10653/Pharaoh_ant_14945	2
GO:0036335	intestinal stem cell homeostasis	2/429	25/9905	0.295306	0.650304	0.595803	Pharaoh_ant_18197/Pharaoh_ant_08254	2
GO:0043112	receptor metabolic process	2/429	25/9905	0.295306	0.650304	0.595803	Pharaoh_ant_11150/Pharaoh_ant_05143	2
GO:0043648	dicarboxylic acid metabolic process	2/429	25/9905	0.295306	0.650304	0.595803	Pharaoh_ant_13644/Pharaoh_ant_00088	2
GO:0046649	lymphocyte activation	2/429	25/9905	0.295306	0.650304	0.595803	Pharaoh_ant_15982/Pharaoh_ant_15031	2
GO:0048545	response to steroid hormone	2/429	25/9905	0.295306	0.650304	0.595803	Pharaoh_ant_04810/Pharaoh_ant_05088	2
GO:0051091	positive regulation of DNA-binding transcription factor activity	2/429	25/9905	0.295306	0.650304	0.595803	Pharaoh_ant_15982/Pharaoh_ant_15240	2
GO:0070828	heterochromatin organization	2/429	25/9905	0.295306	0.650304	0.595803	Pharaoh_ant_11727/Pharaoh_ant_01352	2
GO:0072583	clathrin-dependent endocytosis	2/429	25/9905	0.295306	0.650304	0.595803	Pharaoh_ant_14013/Pharaoh_ant_13630	2
GO:1902652	secondary alcohol metabolic process	2/429	25/9905	0.295306	0.650304	0.595803	Pharaoh_ant_18263/Pharaoh_ant_05261	2
GO:0006405	RNA export from nucleus	3/429	44/9905	0.297118	0.650304	0.595803	Pharaoh_ant_11021/Pharaoh_ant_14124/Pharaoh_ant_08419	3
GO:0008049	male courtship behavior	3/429	44/9905	0.297118	0.650304	0.595803	Pharaoh_ant_17916/Pharaoh_ant_15171/Pharaoh_ant_11548	3
GO:0051028	mRNA transport	3/429	44/9905	0.297118	0.650304	0.595803	Pharaoh_ant_11021/Pharaoh_ant_05960/Pharaoh_ant_14124	3
GO:0051607	defense response to virus	3/429	44/9905	0.297118	0.650304	0.595803	Pharaoh_ant_01515/Pharaoh_ant_14099/Pharaoh_ant_12015	3
GO:0051983	regulation of chromosome segregation	3/429	44/9905	0.297118	0.650304	0.595803	Pharaoh_ant_13305/Pharaoh_ant_06317/Pharaoh_ant_10030	3
GO:0070507	regulation of microtubule cytoskeleton organization	3/429	44/9905	0.297118	0.650304	0.595803	Pharaoh_ant_12312/Pharaoh_ant_04810/Pharaoh_ant_10030	3
GO:0140546	defense response to symbiont	3/429	44/9905	0.297118	0.650304	0.595803	Pharaoh_ant_01515/Pharaoh_ant_14099/Pharaoh_ant_12015	3
GO:0016573	histone acetylation	5/429	84/9905	0.298945	0.651734	0.597112	Pharaoh_ant_07798/Pharaoh_ant_07238/Pharaoh_ant_02743/Pharaoh_ant_16581/Pharaoh_ant_10436	5
GO:0048024	regulation of mRNA splicing, via spliceosome	5/429	84/9905	0.298945	0.651734	0.597112	Pharaoh_ant_06546/Pharaoh_ant_09397/Pharaoh_ant_22011/Pharaoh_ant_15971/Pharaoh_ant_05058	5
GO:0009886	post-embryonic animal morphogenesis	20/429	404/9905	0.29955	0.651734	0.597112	Pharaoh_ant_04744/Pharaoh_ant_07368/Pharaoh_ant_09495/Pharaoh_ant_07386/Pharaoh_ant_18715/Pharaoh_ant_01113/Pharaoh_ant_07632/Pharaoh_ant_07936/Pharaoh_ant_11150/Pharaoh_ant_17132/Pharaoh_ant_10436/Pharaoh_ant_11306/Pharaoh_ant_14058/Pharaoh_ant_08703/Pharaoh_ant_05265/Pharaoh_ant_10030/Pharaoh_ant_20150/Pharaoh_ant_10421/Pharaoh_ant_16686/Pharaoh_ant_18473	20
GO:0016319	mushroom body development	4/429	64/9905	0.300452	0.651734	0.597112	Pharaoh_ant_06317/Pharaoh_ant_12314/Pharaoh_ant_08429/Pharaoh_ant_07381	4
GO:0034250	positive regulation of cellular amide metabolic process	4/429	64/9905	0.300452	0.651734	0.597112	Pharaoh_ant_13513/Pharaoh_ant_16084/Pharaoh_ant_07936/Pharaoh_ant_01515	4
GO:0009628	response to abiotic stimulus	18/429	361/9905	0.301811	0.651734	0.597112	Pharaoh_ant_13329/Pharaoh_ant_15225/Pharaoh_ant_07798/Pharaoh_ant_07386/Pharaoh_ant_09381/Pharaoh_ant_03146/Pharaoh_ant_11095/Pharaoh_ant_17916/Pharaoh_ant_01500/Pharaoh_ant_11727/Pharaoh_ant_02771/Pharaoh_ant_15146/Pharaoh_ant_15982/Pharaoh_ant_15959/Pharaoh_ant_17425/Pharaoh_ant_03827/Pharaoh_ant_14124/Pharaoh_ant_03785	18
GO:0032970	regulation of actin filament-based process	6/429	105/9905	0.303006	0.651734	0.597112	Pharaoh_ant_10756/Pharaoh_ant_06546/Pharaoh_ant_09495/Pharaoh_ant_11150/Pharaoh_ant_12880/Pharaoh_ant_08429	6
GO:0051345	positive regulation of hydrolase activity	6/429	105/9905	0.303006	0.651734	0.597112	Pharaoh_ant_13329/Pharaoh_ant_10756/Pharaoh_ant_11028/Pharaoh_ant_16219/Pharaoh_ant_13809/Pharaoh_ant_02733	6
GO:0045944	positive regulation of transcription by RNA polymerase II	16/429	318/9905	0.303629	0.651734	0.597112	Pharaoh_ant_14239/Pharaoh_ant_04776/Pharaoh_ant_11028/Pharaoh_ant_09504/Pharaoh_ant_07632/Pharaoh_ant_11727/Pharaoh_ant_02808/Pharaoh_ant_02920/Pharaoh_ant_15982/Pharaoh_ant_00677/Pharaoh_ant_09506/Pharaoh_ant_08254/Pharaoh_ant_10940/Pharaoh_ant_01600/Pharaoh_ant_05733/Pharaoh_ant_01352	16
GO:0032880	regulation of protein localization	7/429	126/9905	0.304729	0.651734	0.597112	Pharaoh_ant_07368/Pharaoh_ant_03146/Pharaoh_ant_14058/Pharaoh_ant_10030/Pharaoh_ant_14945/Pharaoh_ant_02660/Pharaoh_ant_08419	7
GO:0010558	negative regulation of macromolecule biosynthetic process	18/429	362/9905	0.305891	0.651734	0.597112	Pharaoh_ant_10034/Pharaoh_ant_16626/Pharaoh_ant_07832/Pharaoh_ant_11028/Pharaoh_ant_03340/Pharaoh_ant_07632/Pharaoh_ant_13579/Pharaoh_ant_01279/Pharaoh_ant_05020/Pharaoh_ant_17132/Pharaoh_ant_10325/Pharaoh_ant_00677/Pharaoh_ant_09506/Pharaoh_ant_08254/Pharaoh_ant_17742/Pharaoh_ant_20150/Pharaoh_ant_04024/Pharaoh_ant_01352	18
GO:0003002	regionalization	20/429	406/9905	0.30726	0.651734	0.597112	Pharaoh_ant_06373/Pharaoh_ant_05763/Pharaoh_ant_07368/Pharaoh_ant_10034/Pharaoh_ant_07832/Pharaoh_ant_09245/Pharaoh_ant_06317/Pharaoh_ant_09778/Pharaoh_ant_02743/Pharaoh_ant_11775/Pharaoh_ant_10325/Pharaoh_ant_11306/Pharaoh_ant_14058/Pharaoh_ant_14524/Pharaoh_ant_10030/Pharaoh_ant_20150/Pharaoh_ant_01600/MPQPB.10442.3/Pharaoh_ant_16686/Pharaoh_ant_12015	20
GO:0001736	establishment of planar polarity	5/429	85/9905	0.307489	0.651734	0.597112	Pharaoh_ant_07386/Pharaoh_ant_14981/Pharaoh_ant_09355/Pharaoh_ant_11306/Pharaoh_ant_14058	5
GO:0006475	internal protein amino acid acetylation	5/429	85/9905	0.307489	0.651734	0.597112	Pharaoh_ant_07798/Pharaoh_ant_07238/Pharaoh_ant_02743/Pharaoh_ant_16581/Pharaoh_ant_10436	5
GO:0007164	establishment of tissue polarity	5/429	85/9905	0.307489	0.651734	0.597112	Pharaoh_ant_07386/Pharaoh_ant_14981/Pharaoh_ant_09355/Pharaoh_ant_11306/Pharaoh_ant_14058	5
GO:0018393	internal peptidyl-lysine acetylation	5/429	85/9905	0.307489	0.651734	0.597112	Pharaoh_ant_07798/Pharaoh_ant_07238/Pharaoh_ant_02743/Pharaoh_ant_16581/Pharaoh_ant_10436	5
GO:0018394	peptidyl-lysine acetylation	5/429	85/9905	0.307489	0.651734	0.597112	Pharaoh_ant_07798/Pharaoh_ant_07238/Pharaoh_ant_02743/Pharaoh_ant_16581/Pharaoh_ant_10436	5
GO:0007017	microtubule-based process	22/429	450/9905	0.307973	0.651734	0.597112	Pharaoh_ant_05712/Pharaoh_ant_06341/Pharaoh_ant_09661/Pharaoh_ant_16626/Pharaoh_ant_13305/Pharaoh_ant_12312/Pharaoh_ant_04810/Pharaoh_ant_08411/Pharaoh_ant_10726/Pharaoh_ant_06317/Pharaoh_ant_09778/Pharaoh_ant_00583/Pharaoh_ant_11775/Pharaoh_ant_11615/Pharaoh_ant_11601/Pharaoh_ant_11816/Pharaoh_ant_08703/Pharaoh_ant_15031/Pharaoh_ant_05265/Pharaoh_ant_10030/Pharaoh_ant_10940/Pharaoh_ant_07353	22
GO:0065003	protein-containing complex assembly	23/429	472/9905	0.308136	0.651734	0.597112	Pharaoh_ant_10756/Pharaoh_ant_10912/Pharaoh_ant_16084/Pharaoh_ant_07592/Pharaoh_ant_12880/Pharaoh_ant_09778/Pharaoh_ant_06518/Pharaoh_ant_00583/Pharaoh_ant_12314/Pharaoh_ant_11601/Pharaoh_ant_05088/Pharaoh_ant_15982/Pharaoh_ant_10436/Pharaoh_ant_11141/Pharaoh_ant_03970/Pharaoh_ant_08429/Pharaoh_ant_07245/Pharaoh_ant_17177/Pharaoh_ant_12228/Pharaoh_ant_09352/Pharaoh_ant_02865/Pharaoh_ant_11548/Pha…	23
GO:0010212	response to ionizing radiation	3/429	45/9905	0.309113	0.651734	0.597112	Pharaoh_ant_13329/Pharaoh_ant_03146/Pharaoh_ant_15982	3
GO:0035966	response to topologically incorrect protein	3/429	45/9905	0.309113	0.651734	0.597112	Pharaoh_ant_18197/Pharaoh_ant_18030/Pharaoh_ant_12005	3
GO:0071214	cellular response to abiotic stimulus	4/429	65/9905	0.310324	0.651734	0.597112	Pharaoh_ant_01500/Pharaoh_ant_11727/Pharaoh_ant_15982/Pharaoh_ant_03827	4
GO:0104004	cellular response to environmental stimulus	4/429	65/9905	0.310324	0.651734	0.597112	Pharaoh_ant_01500/Pharaoh_ant_11727/Pharaoh_ant_15982/Pharaoh_ant_03827	4
GO:0043543	protein acylation	6/429	106/9905	0.310652	0.651734	0.597112	Pharaoh_ant_07798/Pharaoh_ant_07238/Pharaoh_ant_02743/Pharaoh_ant_09554/Pharaoh_ant_16581/Pharaoh_ant_10436	6
GO:0009617	response to bacterium	8/429	148/9905	0.311491	0.651734	0.597112	Pharaoh_ant_08739/Pharaoh_ant_07300/Pharaoh_ant_14981/Pharaoh_ant_07936/Pharaoh_ant_08740/Pharaoh_ant_01515/Pharaoh_ant_12005/Pharaoh_ant_01621	8
GO:0016049	cell growth	8/429	148/9905	0.311491	0.651734	0.597112	Pharaoh_ant_08739/Pharaoh_ant_11028/Pharaoh_ant_16625/Pharaoh_ant_18715/Pharaoh_ant_05265/Pharaoh_ant_17708/Pharaoh_ant_05733/Pharaoh_ant_05998	8
GO:0003382	epithelial cell morphogenesis	2/429	26/9905	0.311532	0.651734	0.597112	Pharaoh_ant_07936/Pharaoh_ant_10030	2
GO:0006891	intra-Golgi vesicle-mediated transport	2/429	26/9905	0.311532	0.651734	0.597112	Pharaoh_ant_08703/Pharaoh_ant_11029	2
GO:0008363	larval chitin-based cuticle development	2/429	26/9905	0.311532	0.651734	0.597112	Pharaoh_ant_10030/Pharaoh_ant_01600	2
GO:0016318	ommatidial rotation	2/429	26/9905	0.311532	0.651734	0.597112	Pharaoh_ant_11306/Pharaoh_ant_14058	2
GO:0032873	negative regulation of stress-activated MAPK cascade	2/429	26/9905	0.311532	0.651734	0.597112	Pharaoh_ant_07924/Pharaoh_ant_10030	2
GO:0033866	nucleoside bisphosphate biosynthetic process	2/429	26/9905	0.311532	0.651734	0.597112	Pharaoh_ant_05717/Pharaoh_ant_05181	2
GO:0034030	ribonucleoside bisphosphate biosynthetic process	2/429	26/9905	0.311532	0.651734	0.597112	Pharaoh_ant_05717/Pharaoh_ant_05181	2
GO:0034033	purine nucleoside bisphosphate biosynthetic process	2/429	26/9905	0.311532	0.651734	0.597112	Pharaoh_ant_05717/Pharaoh_ant_05181	2
GO:0045197	establishment or maintenance of epithelial cell apical/basal polarity	2/429	26/9905	0.311532	0.651734	0.597112	Pharaoh_ant_06317/Pharaoh_ant_08801	2
GO:0072599	establishment of protein localization to endoplasmic reticulum	2/429	26/9905	0.311532	0.651734	0.597112	Pharaoh_ant_13809/Pharaoh_ant_02865	2
GO:0030703	eggshell formation	5/429	86/9905	0.316069	0.660414	0.605065	Pharaoh_ant_06373/Pharaoh_ant_14013/Pharaoh_ant_14058/Pharaoh_ant_05171/MPQPB.10442.3	5
GO:0007028	cytoplasm organization	4/429	66/9905	0.320228	0.664459	0.608771	Pharaoh_ant_09245/Pharaoh_ant_09778/Pharaoh_ant_11775/Pharaoh_ant_14524	4
GO:0007591	molting cycle, chitin-based cuticle	4/429	66/9905	0.320228	0.664459	0.608771	Pharaoh_ant_04776/Pharaoh_ant_01113/Pharaoh_ant_10030/Pharaoh_ant_01600	4
GO:0034504	protein localization to nucleus	4/429	66/9905	0.320228	0.664459	0.608771	Pharaoh_ant_03146/Pharaoh_ant_11306/Pharaoh_ant_10030/Pharaoh_ant_08419	4
GO:0007602	phototransduction	3/429	46/9905	0.321123	0.664459	0.608771	Pharaoh_ant_01500/Pharaoh_ant_15959/Pharaoh_ant_17425	3
GO:0019094	pole plasm mRNA localization	3/429	46/9905	0.321123	0.664459	0.608771	Pharaoh_ant_09778/Pharaoh_ant_11775/Pharaoh_ant_14524	3
GO:0032434	regulation of proteasomal ubiquitin-dependent protein catabolic process	3/429	46/9905	0.321123	0.664459	0.608771	Pharaoh_ant_09454/Pharaoh_ant_12253/Pharaoh_ant_10030	3
GO:0071345	cellular response to cytokine stimulus	3/429	46/9905	0.321123	0.664459	0.608771	Pharaoh_ant_05763/Pharaoh_ant_07300/Pharaoh_ant_15240	3
GO:0140029	exocytic process	3/429	46/9905	0.321123	0.664459	0.608771	Pharaoh_ant_09498/Pharaoh_ant_09874/Pharaoh_ant_04685	3
GO:0048870	cell motility	17/429	345/9905	0.326153	0.669092	0.613016	Pharaoh_ant_13329/Pharaoh_ant_06341/Pharaoh_ant_16626/Pharaoh_ant_07832/Pharaoh_ant_18278/Pharaoh_ant_03146/Pharaoh_ant_14981/Pharaoh_ant_07592/Pharaoh_ant_03317/Pharaoh_ant_00781/Pharaoh_ant_12087/Pharaoh_ant_06317/Pharaoh_ant_09874/Pharaoh_ant_02808/Pharaoh_ant_11816/Pharaoh_ant_13893/Pharaoh_ant_12005	17
GO:0007430	terminal branching, open tracheal system	2/429	27/9905	0.327679	0.669092	0.613016	Pharaoh_ant_01113/Pharaoh_ant_18211	2
GO:0014706	striated muscle tissue development	2/429	27/9905	0.327679	0.669092	0.613016	Pharaoh_ant_11028/Pharaoh_ant_11150	2
GO:0019731	antibacterial humoral response	2/429	27/9905	0.327679	0.669092	0.613016	Pharaoh_ant_07936/Pharaoh_ant_01621	2
GO:0032509	endosome transport via multivesicular body sorting pathway	2/429	27/9905	0.327679	0.669092	0.613016	Pharaoh_ant_05143/Pharaoh_ant_15845	2
GO:0042337	cuticle development involved in chitin-based cuticle molting cycle	2/429	27/9905	0.327679	0.669092	0.613016	Pharaoh_ant_10030/Pharaoh_ant_01600	2
GO:0044837	actomyosin contractile ring organization	2/429	27/9905	0.327679	0.669092	0.613016	Pharaoh_ant_05712/Pharaoh_ant_08411	2
GO:0051491	positive regulation of filopodium assembly	2/429	27/9905	0.327679	0.669092	0.613016	Pharaoh_ant_14981/Pharaoh_ant_03960	2
GO:0070303	negative regulation of stress-activated protein kinase signaling cascade	2/429	27/9905	0.327679	0.669092	0.613016	Pharaoh_ant_07924/Pharaoh_ant_10030	2
GO:0071985	multivesicular body sorting pathway	2/429	27/9905	0.327679	0.669092	0.613016	Pharaoh_ant_05143/Pharaoh_ant_15845	2
GO:0098739	import across plasma membrane	2/429	27/9905	0.327679	0.669092	0.613016	Pharaoh_ant_04235/Pharaoh_ant_15959	2
GO:0019748	secondary metabolic process	4/429	67/9905	0.330154	0.671734	0.615437	Pharaoh_ant_05712/Pharaoh_ant_15260/Pharaoh_ant_06317/Pharaoh_ant_07381	4
GO:0032872	regulation of stress-activated MAPK cascade	4/429	67/9905	0.330154	0.671734	0.615437	Pharaoh_ant_04744/Pharaoh_ant_07300/Pharaoh_ant_07924/Pharaoh_ant_10030	4
GO:0033044	regulation of chromosome organization	4/429	67/9905	0.330154	0.671734	0.615437	Pharaoh_ant_13305/Pharaoh_ant_11727/Pharaoh_ant_06317/Pharaoh_ant_10030	4
GO:0007316	pole plasm RNA localization	3/429	47/9905	0.333136	0.67458	0.618044	Pharaoh_ant_09778/Pharaoh_ant_11775/Pharaoh_ant_14524	3
GO:0043488	regulation of mRNA stability	3/429	47/9905	0.333136	0.67458	0.618044	Pharaoh_ant_03340/Pharaoh_ant_13579/Pharaoh_ant_01279	3
GO:0050770	regulation of axonogenesis	3/429	47/9905	0.333136	0.67458	0.618044	Pharaoh_ant_03317/Pharaoh_ant_08429/Pharaoh_ant_17708	3
GO:0051222	positive regulation of protein transport	3/429	47/9905	0.333136	0.67458	0.618044	Pharaoh_ant_07368/Pharaoh_ant_14058/Pharaoh_ant_02660	3
GO:0006820	anion transport	11/429	217/9905	0.339605	0.681883	0.624735	Pharaoh_ant_17771/Pharaoh_ant_09693/Pharaoh_ant_05085/Pharaoh_ant_13150/Pharaoh_ant_06841/Pharaoh_ant_03020/Pharaoh_ant_02196/Pharaoh_ant_15920/Pharaoh_ant_13809/Pharaoh_ant_03357/Pharaoh_ant_01307	11
GO:0032886	regulation of microtubule-based process	4/429	68/9905	0.340098	0.681883	0.624735	Pharaoh_ant_13305/Pharaoh_ant_12312/Pharaoh_ant_04810/Pharaoh_ant_10030	4
GO:0051648	vesicle localization	4/429	68/9905	0.340098	0.681883	0.624735	Pharaoh_ant_09498/Pharaoh_ant_06317/Pharaoh_ant_09874/Pharaoh_ant_03951	4
GO:0070302	regulation of stress-activated protein kinase signaling cascade	4/429	68/9905	0.340098	0.681883	0.624735	Pharaoh_ant_04744/Pharaoh_ant_07300/Pharaoh_ant_07924/Pharaoh_ant_10030	4
GO:0048707	instar larval or pupal morphogenesis	19/429	393/9905	0.343028	0.681883	0.624735	Pharaoh_ant_04744/Pharaoh_ant_07368/Pharaoh_ant_09495/Pharaoh_ant_07386/Pharaoh_ant_18715/Pharaoh_ant_01113/Pharaoh_ant_07632/Pharaoh_ant_07936/Pharaoh_ant_11150/Pharaoh_ant_17132/Pharaoh_ant_10436/Pharaoh_ant_11306/Pharaoh_ant_14058/Pharaoh_ant_05265/Pharaoh_ant_10030/Pharaoh_ant_20150/Pharaoh_ant_10421/Pharaoh_ant_16686/Pharaoh_ant_18473	19
GO:0120031	plasma membrane bounded cell projection assembly	10/429	196/9905	0.343356	0.681883	0.624735	Pharaoh_ant_07712/Pharaoh_ant_15172/Pharaoh_ant_09661/Pharaoh_ant_14981/Pharaoh_ant_00583/Pharaoh_ant_03960/Pharaoh_ant_11601/Pharaoh_ant_15120/Pharaoh_ant_08429/Pharaoh_ant_07353	10
GO:0006890	retrograde vesicle-mediated transport, Golgi to endoplasmic reticulum	2/429	28/9905	0.343721	0.681883	0.624735	Pharaoh_ant_10653/Pharaoh_ant_11029	2
GO:0007530	sex determination	2/429	28/9905	0.343721	0.681883	0.624735	Pharaoh_ant_11028/Pharaoh_ant_15971	2
GO:0016125	sterol metabolic process	2/429	28/9905	0.343721	0.681883	0.624735	Pharaoh_ant_18263/Pharaoh_ant_05261	2
GO:0016241	regulation of macroautophagy	2/429	28/9905	0.343721	0.681883	0.624735	Pharaoh_ant_03146/Pharaoh_ant_01515	2
GO:0030706	germarium-derived oocyte differentiation	2/429	28/9905	0.343721	0.681883	0.624735	Pharaoh_ant_06317/Pharaoh_ant_14524	2
GO:0034612	response to tumor necrosis factor	2/429	28/9905	0.343721	0.681883	0.624735	Pharaoh_ant_07300/Pharaoh_ant_15240	2
GO:0035011	melanotic encapsulation of foreign target	2/429	28/9905	0.343721	0.681883	0.624735	Pharaoh_ant_06317/Pharaoh_ant_07381	2
GO:0048806	genitalia development	2/429	28/9905	0.343721	0.681883	0.624735	Pharaoh_ant_12880/Pharaoh_ant_17132	2
GO:0071356	cellular response to tumor necrosis factor	2/429	28/9905	0.343721	0.681883	0.624735	Pharaoh_ant_07300/Pharaoh_ant_15240	2
GO:0034097	response to cytokine	3/429	48/9905	0.345141	0.681883	0.624735	Pharaoh_ant_05763/Pharaoh_ant_07300/Pharaoh_ant_15240	3
GO:0035082	axoneme assembly	3/429	48/9905	0.345141	0.681883	0.624735	Pharaoh_ant_00583/Pharaoh_ant_11601/Pharaoh_ant_07353	3
GO:0042067	establishment of ommatidial planar polarity	3/429	48/9905	0.345141	0.681883	0.624735	Pharaoh_ant_09355/Pharaoh_ant_11306/Pharaoh_ant_14058	3
GO:0060179	male mating behavior	3/429	48/9905	0.345141	0.681883	0.624735	Pharaoh_ant_17916/Pharaoh_ant_15171/Pharaoh_ant_11548	3
GO:0062197	cellular response to chemical stress	3/429	48/9905	0.345141	0.681883	0.624735	Pharaoh_ant_04744/Pharaoh_ant_11727/Pharaoh_ant_05265	3
GO:1904951	positive regulation of establishment of protein localization	3/429	48/9905	0.345141	0.681883	0.624735	Pharaoh_ant_07368/Pharaoh_ant_14058/Pharaoh_ant_02660	3
GO:0007005	mitochondrion organization	9/429	175/9905	0.347068	0.684896	0.627495	Pharaoh_ant_04744/Pharaoh_ant_12312/Pharaoh_ant_06317/Pharaoh_ant_01322/Pharaoh_ant_12357/Pharaoh_ant_18094/Pharaoh_ant_05998/Pharaoh_ant_21037/Pharaoh_ant_03785	9
GO:0044092	negative regulation of molecular function	6/429	111/9905	0.349295	0.687599	0.629972	Pharaoh_ant_10756/Pharaoh_ant_16689/Pharaoh_ant_11150/Pharaoh_ant_03975/Pharaoh_ant_15240/Pharaoh_ant_10030	6
GO:0000075	cell cycle checkpoint signaling	4/429	69/9905	0.35005	0.687599	0.629972	Pharaoh_ant_13305/Pharaoh_ant_04016/Pharaoh_ant_15982/Pharaoh_ant_11577	4
GO:0007219	Notch signaling pathway	4/429	69/9905	0.35005	0.687599	0.629972	Pharaoh_ant_07386/Pharaoh_ant_11150/Pharaoh_ant_13630/Pharaoh_ant_16686	4
GO:0008286	insulin receptor signaling pathway	4/429	69/9905	0.35005	0.687599	0.629972	Pharaoh_ant_08758/Pharaoh_ant_18715/Pharaoh_ant_05088/Pharaoh_ant_10030	4
GO:0045165	cell fate commitment	14/429	285/9905	0.352468	0.690757	0.632865	Pharaoh_ant_13329/Pharaoh_ant_10034/Pharaoh_ant_03146/Pharaoh_ant_06317/Pharaoh_ant_09355/Pharaoh_ant_10325/Pharaoh_ant_11306/Pharaoh_ant_14058/Pharaoh_ant_07924/Pharaoh_ant_08254/Pharaoh_ant_14524/Pharaoh_ant_04010/Pharaoh_ant_16686/Pharaoh_ant_18473	14
GO:0099536	synaptic signaling	14/429	285/9905	0.352468	0.690757	0.632865	Pharaoh_ant_15173/Pharaoh_ant_04810/Pharaoh_ant_15969/Pharaoh_ant_09498/Pharaoh_ant_09778/Pharaoh_ant_09874/Pharaoh_ant_17917/Pharaoh_ant_06843/Pharaoh_ant_22125/Pharaoh_ant_12017/Pharaoh_ant_03257/Pharaoh_ant_05265/Pharaoh_ant_03827/Pharaoh_ant_13809	14
GO:0016331	morphogenesis of embryonic epithelium	6/429	112/9905	0.357082	0.694355	0.636162	Pharaoh_ant_07300/Pharaoh_ant_13317/Pharaoh_ant_13579/Pharaoh_ant_12087/Pharaoh_ant_12880/Pharaoh_ant_05261	6
GO:0045786	negative regulation of cell cycle	6/429	112/9905	0.357082	0.694355	0.636162	Pharaoh_ant_13305/Pharaoh_ant_08740/Pharaoh_ant_04016/Pharaoh_ant_15982/Pharaoh_ant_11577/Pharaoh_ant_01649	6
GO:0006354	DNA-templated transcription, elongation	3/429	49/9905	0.357126	0.694355	0.636162	Pharaoh_ant_09504/Pharaoh_ant_02920/Pharaoh_ant_17014	3
GO:0007442	hindgut morphogenesis	3/429	49/9905	0.357126	0.694355	0.636162	Pharaoh_ant_14981/Pharaoh_ant_10325/Pharaoh_ant_14058	3
GO:0061525	hindgut development	3/429	49/9905	0.357126	0.694355	0.636162	Pharaoh_ant_14981/Pharaoh_ant_10325/Pharaoh_ant_14058	3
GO:0006473	protein acetylation	5/429	91/9905	0.359321	0.694355	0.636162	Pharaoh_ant_07798/Pharaoh_ant_07238/Pharaoh_ant_02743/Pharaoh_ant_16581/Pharaoh_ant_10436	5
GO:0005977	glycogen metabolic process	2/429	29/9905	0.359639	0.694355	0.636162	Pharaoh_ant_04744/Pharaoh_ant_05265	2
GO:0006112	energy reserve metabolic process	2/429	29/9905	0.359639	0.694355	0.636162	Pharaoh_ant_04744/Pharaoh_ant_05265	2
GO:0006635	fatty acid beta-oxidation	2/429	29/9905	0.359639	0.694355	0.636162	Pharaoh_ant_17369/Pharaoh_ant_17708	2
GO:0032412	regulation of ion transmembrane transporter activity	2/429	29/9905	0.359639	0.694355	0.636162	Pharaoh_ant_11150/Pharaoh_ant_06843	2
GO:0060581	cell fate commitment involved in pattern specification	2/429	29/9905	0.359639	0.694355	0.636162	Pharaoh_ant_11306/Pharaoh_ant_16686	2
GO:0001752	compound eye photoreceptor fate commitment	4/429	70/9905	0.360006	0.694355	0.636162	Pharaoh_ant_13329/Pharaoh_ant_03146/Pharaoh_ant_09355/Pharaoh_ant_18473	4
GO:0042706	eye photoreceptor cell fate commitment	4/429	70/9905	0.360006	0.694355	0.636162	Pharaoh_ant_13329/Pharaoh_ant_03146/Pharaoh_ant_09355/Pharaoh_ant_18473	4
GO:0043547	positive regulation of GTPase activity	4/429	70/9905	0.360006	0.694355	0.636162	Pharaoh_ant_10756/Pharaoh_ant_16219/Pharaoh_ant_13809/Pharaoh_ant_02733	4
GO:1901987	regulation of cell cycle phase transition	7/429	134/9905	0.361206	0.695883	0.637562	Pharaoh_ant_13305/Pharaoh_ant_04016/Pharaoh_ant_06317/Pharaoh_ant_15982/Pharaoh_ant_11577/Pharaoh_ant_10030/Pharaoh_ant_03785	7
GO:0001709	cell fate determination	6/429	113/9905	0.364881	0.700459	0.641754	Pharaoh_ant_10034/Pharaoh_ant_06317/Pharaoh_ant_10325/Pharaoh_ant_14058/Pharaoh_ant_14524/Pharaoh_ant_16686	6
GO:0048663	neuron fate commitment	5/429	92/9905	0.36801	0.700459	0.641754	Pharaoh_ant_13329/Pharaoh_ant_03146/Pharaoh_ant_09355/Pharaoh_ant_14058/Pharaoh_ant_18473	5
GO:0007474	imaginal disc-derived wing vein specification	3/429	50/9905	0.369082	0.700459	0.641754	Pharaoh_ant_11306/Pharaoh_ant_14058/Pharaoh_ant_20150	3
GO:0060491	regulation of cell projection assembly	3/429	50/9905	0.369082	0.700459	0.641754	Pharaoh_ant_14981/Pharaoh_ant_03960/Pharaoh_ant_08429	3
GO:0071478	cellular response to radiation	3/429	50/9905	0.369082	0.700459	0.641754	Pharaoh_ant_01500/Pharaoh_ant_15982/Pharaoh_ant_03827	3
GO:0120032	regulation of plasma membrane bounded cell projection assembly	3/429	50/9905	0.369082	0.700459	0.641754	Pharaoh_ant_14981/Pharaoh_ant_03960/Pharaoh_ant_08429	3
GO:0001655	urogenital system development	4/429	71/9905	0.369958	0.700459	0.641754	Pharaoh_ant_08740/Pharaoh_ant_10325/Pharaoh_ant_14058/Pharaoh_ant_03970	4
GO:0007254	JNK cascade	4/429	71/9905	0.369958	0.700459	0.641754	Pharaoh_ant_04744/Pharaoh_ant_07300/Pharaoh_ant_12880/Pharaoh_ant_10030	4
GO:0045787	positive regulation of cell cycle	4/429	71/9905	0.369958	0.700459	0.641754	Pharaoh_ant_13305/Pharaoh_ant_06523/Pharaoh_ant_06317/Pharaoh_ant_10030	4
GO:1903827	regulation of cellular protein localization	4/429	71/9905	0.369958	0.700459	0.641754	Pharaoh_ant_07368/Pharaoh_ant_03146/Pharaoh_ant_10030/Pharaoh_ant_08419	4
GO:0000910	cytokinesis	6/429	114/9905	0.372689	0.700459	0.641754	Pharaoh_ant_05712/Pharaoh_ant_08411/Pharaoh_ant_16625/Pharaoh_ant_02743/Pharaoh_ant_09874/Pharaoh_ant_08703	6
GO:0006887	exocytosis	6/429	114/9905	0.372689	0.700459	0.641754	Pharaoh_ant_15173/Pharaoh_ant_09498/Pharaoh_ant_09778/Pharaoh_ant_09874/Pharaoh_ant_04685/Pharaoh_ant_13809	6
GO:0071417	cellular response to organonitrogen compound	6/429	114/9905	0.372689	0.700459	0.641754	Pharaoh_ant_08758/Pharaoh_ant_18715/Pharaoh_ant_00663/Pharaoh_ant_05088/Pharaoh_ant_03257/Pharaoh_ant_10030	6
GO:0000768	syncytium formation by plasma membrane fusion	2/429	30/9905	0.375412	0.700459	0.641754	Pharaoh_ant_09504/Pharaoh_ant_00677	2
GO:0001704	formation of primary germ layer	2/429	30/9905	0.375412	0.700459	0.641754	Pharaoh_ant_07924/Pharaoh_ant_04010	2
GO:0006406	mRNA export from nucleus	2/429	30/9905	0.375412	0.700459	0.641754	Pharaoh_ant_11021/Pharaoh_ant_14124	2
GO:0006821	chloride transport	2/429	30/9905	0.375412	0.700459	0.641754	Pharaoh_ant_06841/Pharaoh_ant_03357	2
GO:0006949	syncytium formation	2/429	30/9905	0.375412	0.700459	0.641754	Pharaoh_ant_09504/Pharaoh_ant_00677	2
GO:0007520	myoblast fusion	2/429	30/9905	0.375412	0.700459	0.641754	Pharaoh_ant_09504/Pharaoh_ant_00677	2
GO:0022898	regulation of transmembrane transporter activity	2/429	30/9905	0.375412	0.700459	0.641754	Pharaoh_ant_11150/Pharaoh_ant_06843	2
GO:0032409	regulation of transporter activity	2/429	30/9905	0.375412	0.700459	0.641754	Pharaoh_ant_11150/Pharaoh_ant_06843	2
GO:0050832	defense response to fungus	2/429	30/9905	0.375412	0.700459	0.641754	Pharaoh_ant_05763/Pharaoh_ant_13317	2
GO:0071427	mRNA-containing ribonucleoprotein complex export from nucleus	2/429	30/9905	0.375412	0.700459	0.641754	Pharaoh_ant_11021/Pharaoh_ant_14124	2
GO:0071456	cellular response to hypoxia	2/429	30/9905	0.375412	0.700459	0.641754	Pharaoh_ant_11095/Pharaoh_ant_03785	2
GO:0140253	cell-cell fusion	2/429	30/9905	0.375412	0.700459	0.641754	Pharaoh_ant_09504/Pharaoh_ant_00677	2
GO:1904062	regulation of cation transmembrane transport	2/429	30/9905	0.375412	0.700459	0.641754	Pharaoh_ant_11150/Pharaoh_ant_06843	2
GO:2000116	regulation of cysteine-type endopeptidase activity	2/429	30/9905	0.375412	0.700459	0.641754	Pharaoh_ant_13329/Pharaoh_ant_11028	2
GO:0008340	determination of adult lifespan	7/429	136/9905	0.375495	0.700459	0.641754	Pharaoh_ant_08411/Pharaoh_ant_07300/Pharaoh_ant_18715/Pharaoh_ant_12880/Pharaoh_ant_09352/Pharaoh_ant_08360/Pharaoh_ant_18473	7
GO:0050801	ion homeostasis	7/429	136/9905	0.375495	0.700459	0.641754	Pharaoh_ant_00744/Pharaoh_ant_04235/Pharaoh_ant_00700/Pharaoh_ant_15031/Pharaoh_ant_15959/Pharaoh_ant_17425/Pharaoh_ant_17708	7
GO:0010628	positive regulation of gene expression	9/429	180/9905	0.378024	0.703792	0.644808	Pharaoh_ant_05763/Pharaoh_ant_07386/Pharaoh_ant_13513/Pharaoh_ant_16084/Pharaoh_ant_07936/Pharaoh_ant_01515/Pharaoh_ant_15982/Pharaoh_ant_01352/Pharaoh_ant_14099	9
GO:0008298	intracellular mRNA localization	4/429	72/9905	0.379899	0.703792	0.644808	Pharaoh_ant_06317/Pharaoh_ant_09778/Pharaoh_ant_11775/Pharaoh_ant_14524	4
GO:0042303	molting cycle	4/429	72/9905	0.379899	0.703792	0.644808	Pharaoh_ant_04776/Pharaoh_ant_01113/Pharaoh_ant_10030/Pharaoh_ant_01600	4
GO:0006575	cellular modified amino acid metabolic process	3/429	51/9905	0.380997	0.703792	0.644808	Pharaoh_ant_13644/Pharaoh_ant_22183/Pharaoh_ant_09352	3
GO:0008406	gonad development	3/429	51/9905	0.380997	0.703792	0.644808	Pharaoh_ant_11028/Pharaoh_ant_17132/Pharaoh_ant_12005	3
GO:0009583	detection of light stimulus	3/429	51/9905	0.380997	0.703792	0.644808	Pharaoh_ant_01500/Pharaoh_ant_15959/Pharaoh_ant_17425	3
GO:0043487	regulation of RNA stability	3/429	51/9905	0.380997	0.703792	0.644808	Pharaoh_ant_03340/Pharaoh_ant_13579/Pharaoh_ant_01279	3
GO:0046148	pigment biosynthetic process	3/429	51/9905	0.380997	0.703792	0.644808	Pharaoh_ant_15260/Pharaoh_ant_15920/Pharaoh_ant_12039	3
GO:1901071	glucosamine-containing compound metabolic process	3/429	51/9905	0.380997	0.703792	0.644808	Pharaoh_ant_00837/Pharaoh_ant_09444/Pharaoh_ant_07583	3
GO:0060271	cilium assembly	7/429	137/9905	0.382651	0.706083	0.646906	Pharaoh_ant_07712/Pharaoh_ant_15172/Pharaoh_ant_09661/Pharaoh_ant_00583/Pharaoh_ant_11601/Pharaoh_ant_15120/Pharaoh_ant_07353	7
GO:0006412	translation	20/429	426/9905	0.387115	0.710762	0.651193	Pharaoh_ant_18197/Pharaoh_ant_10034/Pharaoh_ant_16626/Pharaoh_ant_07832/Pharaoh_ant_17494/Pharaoh_ant_13513/Pharaoh_ant_16084/Pharaoh_ant_03340/Pharaoh_ant_13579/Pharaoh_ant_12930/Pharaoh_ant_01279/Pharaoh_ant_02727/Pharaoh_ant_20251/Pharaoh_ant_05088/Pharaoh_ant_07862/Pharaoh_ant_07541/Pharaoh_ant_15096/Pharaoh_ant_12228/Pharaoh_ant_22033/Pharaoh_ant_05998	20
GO:0007420	brain development	6/429	116/9905	0.388317	0.710762	0.651193	Pharaoh_ant_10034/Pharaoh_ant_06317/Pharaoh_ant_12314/Pharaoh_ant_06843/Pharaoh_ant_08429/Pharaoh_ant_07381	6
GO:0043269	regulation of ion transport	4/429	73/9905	0.389825	0.710762	0.651193	Pharaoh_ant_11150/Pharaoh_ant_04685/Pharaoh_ant_06843/Pharaoh_ant_13809	4
GO:0044242	cellular lipid catabolic process	4/429	73/9905	0.389825	0.710762	0.651193	Pharaoh_ant_08758/Pharaoh_ant_17369/Pharaoh_ant_17917/Pharaoh_ant_17708	4
GO:1903047	mitotic cell cycle process	15/429	315/9905	0.390223	0.710762	0.651193	Pharaoh_ant_13305/Pharaoh_ant_03146/Pharaoh_ant_15282/Pharaoh_ant_13579/Pharaoh_ant_06317/Pharaoh_ant_02743/Pharaoh_ant_09874/Pharaoh_ant_12314/Pharaoh_ant_10719/Pharaoh_ant_08703/Pharaoh_ant_07245/Pharaoh_ant_11577/Pharaoh_ant_10030/Pharaoh_ant_01649/Pharaoh_ant_03785	15
GO:0000212	meiotic spindle organization	2/429	31/9905	0.391023	0.710762	0.651193	Pharaoh_ant_05712/Pharaoh_ant_08411	2
GO:0006006	glucose metabolic process	2/429	31/9905	0.391023	0.710762	0.651193	Pharaoh_ant_05265/Pharaoh_ant_09352	2
GO:0030716	oocyte fate determination	2/429	31/9905	0.391023	0.710762	0.651193	Pharaoh_ant_06317/Pharaoh_ant_14524	2
GO:0042078	germ-line stem cell division	2/429	31/9905	0.391023	0.710762	0.651193	Pharaoh_ant_10912/Pharaoh_ant_07832	2
GO:0043270	positive regulation of ion transport	2/429	31/9905	0.391023	0.710762	0.651193	Pharaoh_ant_04685/Pharaoh_ant_13809	2
GO:0043966	histone H3 acetylation	2/429	31/9905	0.391023	0.710762	0.651193	Pharaoh_ant_07238/Pharaoh_ant_02743	2
GO:0060537	muscle tissue development	2/429	31/9905	0.391023	0.710762	0.651193	Pharaoh_ant_11028/Pharaoh_ant_11150	2
GO:2000736	regulation of stem cell differentiation	2/429	31/9905	0.391023	0.710762	0.651193	Pharaoh_ant_17687/Pharaoh_ant_12151	2
GO:2001233	regulation of apoptotic signaling pathway	2/429	31/9905	0.391023	0.710762	0.651193	Pharaoh_ant_13329/Pharaoh_ant_15240	2
GO:0045137	development of primary sexual characteristics	3/429	52/9905	0.392862	0.713266	0.653488	Pharaoh_ant_11028/Pharaoh_ant_17132/Pharaoh_ant_12005	3
GO:0007391	dorsal closure	5/429	95/9905	0.394074	0.713266	0.653488	Pharaoh_ant_07300/Pharaoh_ant_13317/Pharaoh_ant_12087/Pharaoh_ant_12880/Pharaoh_ant_05261	5
GO:0050684	regulation of mRNA processing	5/429	95/9905	0.394074	0.713266	0.653488	Pharaoh_ant_06546/Pharaoh_ant_09397/Pharaoh_ant_22011/Pharaoh_ant_15971/Pharaoh_ant_05058	5
GO:0051962	positive regulation of nervous system development	5/429	95/9905	0.394074	0.713266	0.653488	Pharaoh_ant_03317/Pharaoh_ant_11150/Pharaoh_ant_12968/Pharaoh_ant_17708/Pharaoh_ant_18473	5
GO:0010638	positive regulation of organelle organization	6/429	117/9905	0.396132	0.716229	0.656203	Pharaoh_ant_09495/Pharaoh_ant_11150/Pharaoh_ant_11727/Pharaoh_ant_09874/Pharaoh_ant_10030/Pharaoh_ant_13809	6
GO:0010259	multicellular organism aging	7/429	139/9905	0.396974	0.716993	0.656902	Pharaoh_ant_08411/Pharaoh_ant_07300/Pharaoh_ant_18715/Pharaoh_ant_12880/Pharaoh_ant_09352/Pharaoh_ant_08360/Pharaoh_ant_18473	7
GO:0110053	regulation of actin filament organization	4/429	74/9905	0.399728	0.720384	0.66001	Pharaoh_ant_10756/Pharaoh_ant_09495/Pharaoh_ant_12880/Pharaoh_ant_08429	4
GO:0007626	locomotory behavior	8/429	162/9905	0.403732	0.720384	0.66001	Pharaoh_ant_07798/Pharaoh_ant_04810/Pharaoh_ant_09504/Pharaoh_ant_17916/Pharaoh_ant_00716/Pharaoh_ant_10030/Pharaoh_ant_17425/Pharaoh_ant_11548	8
GO:0032870	cellular response to hormone stimulus	6/429	118/9905	0.403942	0.720384	0.66001	Pharaoh_ant_08758/Pharaoh_ant_04810/Pharaoh_ant_18715/Pharaoh_ant_05191/Pharaoh_ant_05088/Pharaoh_ant_10030	6
GO:0090502	RNA phosphodiester bond hydrolysis, endonucleolytic	7/429	140/9905	0.404136	0.720384	0.66001	Pharaoh_ant_18151/Pharaoh_ant_05697/Pharaoh_ant_17574/Pharaoh_ant_09160/Pharaoh_ant_04587/Pharaoh_ant_21007/Pharaoh_ant_04107	7
GO:0001666	response to hypoxia	3/429	53/9905	0.404669	0.720384	0.66001	Pharaoh_ant_15225/Pharaoh_ant_11095/Pharaoh_ant_03785	3
GO:0008587	imaginal disc-derived wing margin morphogenesis	3/429	53/9905	0.404669	0.720384	0.66001	Pharaoh_ant_07368/Pharaoh_ant_07386/Pharaoh_ant_10030	3
GO:0061136	regulation of proteasomal protein catabolic process	3/429	53/9905	0.404669	0.720384	0.66001	Pharaoh_ant_09454/Pharaoh_ant_12253/Pharaoh_ant_10030	3
GO:0007552	metamorphosis	19/429	408/9905	0.40553	0.720384	0.66001	Pharaoh_ant_04744/Pharaoh_ant_07368/Pharaoh_ant_09495/Pharaoh_ant_07386/Pharaoh_ant_18715/Pharaoh_ant_01113/Pharaoh_ant_07632/Pharaoh_ant_07936/Pharaoh_ant_11150/Pharaoh_ant_17132/Pharaoh_ant_10436/Pharaoh_ant_11306/Pharaoh_ant_14058/Pharaoh_ant_05265/Pharaoh_ant_10030/Pharaoh_ant_20150/Pharaoh_ant_10421/Pharaoh_ant_16686/Pharaoh_ant_18473	19
GO:0000288	nuclear-transcribed mRNA catabolic process, deadenylation-dependent decay	2/429	32/9905	0.406457	0.720384	0.66001	Pharaoh_ant_03340/Pharaoh_ant_01279	2
GO:0000422	autophagy of mitochondrion	2/429	32/9905	0.406457	0.720384	0.66001	Pharaoh_ant_04744/Pharaoh_ant_03785	2
GO:0006726	eye pigment biosynthetic process	2/429	32/9905	0.406457	0.720384	0.66001	Pharaoh_ant_15260/Pharaoh_ant_12039	2
GO:0006904	vesicle docking involved in exocytosis	2/429	32/9905	0.406457	0.720384	0.66001	Pharaoh_ant_09498/Pharaoh_ant_09874	2
GO:0007009	plasma membrane organization	2/429	32/9905	0.406457	0.720384	0.66001	Pharaoh_ant_05752/Pharaoh_ant_10421	2
GO:0008345	larval locomotory behavior	2/429	32/9905	0.406457	0.720384	0.66001	Pharaoh_ant_04810/Pharaoh_ant_17916	2
GO:0010821	regulation of mitochondrion organization	2/429	32/9905	0.406457	0.720384	0.66001	Pharaoh_ant_05998/Pharaoh_ant_03785	2
GO:0031532	actin cytoskeleton reorganization	2/429	32/9905	0.406457	0.720384	0.66001	Pharaoh_ant_09245/Pharaoh_ant_18278	2
GO:0036294	cellular response to decreased oxygen levels	2/429	32/9905	0.406457	0.720384	0.66001	Pharaoh_ant_11095/Pharaoh_ant_03785	2
GO:0061726	mitochondrion disassembly	2/429	32/9905	0.406457	0.720384	0.66001	Pharaoh_ant_04744/Pharaoh_ant_03785	2
GO:0007098	centrosome cycle	4/429	75/9905	0.409604	0.725208	0.664429	Pharaoh_ant_13305/Pharaoh_ant_10726/Pharaoh_ant_06317/Pharaoh_ant_10940	4
GO:0072657	protein localization to membrane	7/429	141/9905	0.411296	0.725984	0.66514	Pharaoh_ant_07368/Pharaoh_ant_06341/Pharaoh_ant_09498/Pharaoh_ant_09874/Pharaoh_ant_13809/Pharaoh_ant_02865/Pharaoh_ant_15845	7
GO:0008361	regulation of cell size	5/429	97/9905	0.411407	0.725984	0.66514	Pharaoh_ant_06341/Pharaoh_ant_18715/Pharaoh_ant_14013/Pharaoh_ant_06841/Pharaoh_ant_17708	5
GO:0034622	cellular protein-containing complex assembly	20/429	432/9905	0.411721	0.725984	0.66514	Pharaoh_ant_10756/Pharaoh_ant_10912/Pharaoh_ant_16084/Pharaoh_ant_07592/Pharaoh_ant_12880/Pharaoh_ant_09778/Pharaoh_ant_06518/Pharaoh_ant_00583/Pharaoh_ant_12314/Pharaoh_ant_11601/Pharaoh_ant_05088/Pharaoh_ant_10436/Pharaoh_ant_11141/Pharaoh_ant_03970/Pharaoh_ant_08429/Pharaoh_ant_07245/Pharaoh_ant_17177/Pharaoh_ant_12228/Pharaoh_ant_02865/Pharaoh_ant_12015	20
GO:1901699	cellular response to nitrogen compound	6/429	119/9905	0.411746	0.725984	0.66514	Pharaoh_ant_08758/Pharaoh_ant_18715/Pharaoh_ant_00663/Pharaoh_ant_05088/Pharaoh_ant_03257/Pharaoh_ant_10030	6
GO:0030031	cell projection assembly	10/429	208/9905	0.413699	0.728675	0.667605	Pharaoh_ant_07712/Pharaoh_ant_15172/Pharaoh_ant_09661/Pharaoh_ant_14981/Pharaoh_ant_00583/Pharaoh_ant_03960/Pharaoh_ant_11601/Pharaoh_ant_15120/Pharaoh_ant_08429/Pharaoh_ant_07353	10
GO:0007186	G protein-coupled receptor signaling pathway	9/429	186/9905	0.415425	0.729948	0.668772	Pharaoh_ant_00596/Pharaoh_ant_08740/Pharaoh_ant_01500/Pharaoh_ant_00663/Pharaoh_ant_00716/Pharaoh_ant_17917/Pharaoh_ant_09550/Pharaoh_ant_17469/Pharaoh_ant_03257	9
GO:0007610	behavior	20/429	433/9905	0.415837	0.729948	0.668772	Pharaoh_ant_08758/Pharaoh_ant_15173/Pharaoh_ant_09693/Pharaoh_ant_07798/Pharaoh_ant_04810/Pharaoh_ant_07592/Pharaoh_ant_09504/Pharaoh_ant_17916/Pharaoh_ant_00663/Pharaoh_ant_12880/Pharaoh_ant_22011/Pharaoh_ant_15146/Pharaoh_ant_00716/Pharaoh_ant_14058/Pharaoh_ant_15171/Pharaoh_ant_10030/Pharaoh_ant_17425/Pharaoh_ant_03827/Pharaoh_ant_11548/Pharaoh_ant_16686	20
GO:0006874	cellular calcium ion homeostasis	3/429	54/9905	0.416408	0.729948	0.668772	Pharaoh_ant_00700/Pharaoh_ant_15959/Pharaoh_ant_17708	3
GO:0060811	intracellular mRNA localization involved in anterior/posterior axis specification	3/429	54/9905	0.416408	0.729948	0.668772	Pharaoh_ant_09778/Pharaoh_ant_11775/Pharaoh_ant_14524	3
GO:0032535	regulation of cellular component size	8/429	164/9905	0.417034	0.729948	0.668772	Pharaoh_ant_06341/Pharaoh_ant_10756/Pharaoh_ant_18715/Pharaoh_ant_12880/Pharaoh_ant_14013/Pharaoh_ant_06841/Pharaoh_ant_08429/Pharaoh_ant_17708	8
GO:0031123	RNA 3'-end processing	4/429	76/9905	0.419447	0.729948	0.668772	Pharaoh_ant_15824/Pharaoh_ant_07832/Pharaoh_ant_04796/Pharaoh_ant_05058	4
GO:0032869	cellular response to insulin stimulus	4/429	76/9905	0.419447	0.729948	0.668772	Pharaoh_ant_08758/Pharaoh_ant_18715/Pharaoh_ant_05088/Pharaoh_ant_10030	4
GO:0065004	protein-DNA complex assembly	4/429	76/9905	0.419447	0.729948	0.668772	Pharaoh_ant_07592/Pharaoh_ant_12314/Pharaoh_ant_11141/Pharaoh_ant_07245	4
GO:0016197	endosomal transport	6/429	120/9905	0.419539	0.729948	0.668772	Pharaoh_ant_12312/Pharaoh_ant_09874/Pharaoh_ant_05143/Pharaoh_ant_04685/Pharaoh_ant_14058/Pharaoh_ant_15845	6
GO:0019725	cellular homeostasis	10/429	209/9905	0.419595	0.729948	0.668772	Pharaoh_ant_00744/Pharaoh_ant_13315/Pharaoh_ant_04235/Pharaoh_ant_22011/Pharaoh_ant_06841/Pharaoh_ant_00700/Pharaoh_ant_15959/Pharaoh_ant_17708/Pharaoh_ant_14972/Pharaoh_ant_18473	10
GO:0008037	cell recognition	5/429	98/9905	0.420049	0.729948	0.668772	Pharaoh_ant_18278/Pharaoh_ant_03317/Pharaoh_ant_13317/Pharaoh_ant_11150/Pharaoh_ant_10032	5
GO:0009755	hormone-mediated signaling pathway	2/429	33/9905	0.4217	0.729948	0.668772	Pharaoh_ant_04810/Pharaoh_ant_05088	2
GO:0017157	regulation of exocytosis	2/429	33/9905	0.4217	0.729948	0.668772	Pharaoh_ant_04685/Pharaoh_ant_13809	2
GO:0035206	regulation of hemocyte proliferation	2/429	33/9905	0.4217	0.729948	0.668772	Pharaoh_ant_10325/Pharaoh_ant_10964	2
GO:0051480	regulation of cytosolic calcium ion concentration	2/429	33/9905	0.4217	0.729948	0.668772	Pharaoh_ant_00700/Pharaoh_ant_15959	2
GO:0097193	intrinsic apoptotic signaling pathway	2/429	33/9905	0.4217	0.729948	0.668772	Pharaoh_ant_13329/Pharaoh_ant_03146	2
GO:0098657	import into cell	2/429	33/9905	0.4217	0.729948	0.668772	Pharaoh_ant_04235/Pharaoh_ant_15959	2
GO:0045934	negative regulation of nucleobase-containing compound metabolic process	15/429	322/9905	0.423542	0.731149	0.669872	Pharaoh_ant_07832/Pharaoh_ant_04810/Pharaoh_ant_11028/Pharaoh_ant_07632/Pharaoh_ant_05020/Pharaoh_ant_17132/Pharaoh_ant_10325/Pharaoh_ant_15982/Pharaoh_ant_00677/Pharaoh_ant_09506/Pharaoh_ant_08254/Pharaoh_ant_17742/Pharaoh_ant_20150/Pharaoh_ant_04024/Pharaoh_ant_01352	15
GO:0006869	lipid transport	8/429	165/9905	0.423681	0.731149	0.669872	Pharaoh_ant_17369/Pharaoh_ant_10653/Pharaoh_ant_11775/Pharaoh_ant_17457/Pharaoh_ant_07975/Pharaoh_ant_03020/Pharaoh_ant_02196/Pharaoh_ant_14945	8
GO:0009314	response to radiation	8/429	165/9905	0.423681	0.731149	0.669872	Pharaoh_ant_13329/Pharaoh_ant_03146/Pharaoh_ant_01500/Pharaoh_ant_15146/Pharaoh_ant_15982/Pharaoh_ant_15959/Pharaoh_ant_17425/Pharaoh_ant_03827	8
GO:0009792	embryo development ending in birth or egg hatching	9/429	188/9905	0.427898	0.73555	0.673904	Pharaoh_ant_07300/Pharaoh_ant_13317/Pharaoh_ant_13579/Pharaoh_ant_12087/Pharaoh_ant_12880/Pharaoh_ant_12005/Pharaoh_ant_10030/Pharaoh_ant_05261/Pharaoh_ant_12015	9
GO:0042048	olfactory behavior	3/429	55/9905	0.428071	0.73555	0.673904	Pharaoh_ant_07592/Pharaoh_ant_15146/Pharaoh_ant_10030	3
GO:0048863	stem cell differentiation	3/429	55/9905	0.428071	0.73555	0.673904	Pharaoh_ant_17687/Pharaoh_ant_12151/Pharaoh_ant_14058	3
GO:0042440	pigment metabolic process	5/429	99/9905	0.428668	0.73555	0.673904	Pharaoh_ant_15260/Pharaoh_ant_06317/Pharaoh_ant_15920/Pharaoh_ant_07381/Pharaoh_ant_12039	5
GO:1901990	regulation of mitotic cell cycle phase transition	5/429	99/9905	0.428668	0.73555	0.673904	Pharaoh_ant_13305/Pharaoh_ant_06317/Pharaoh_ant_11577/Pharaoh_ant_10030/Pharaoh_ant_03785	5
GO:0006323	DNA packaging	4/429	77/9905	0.429251	0.73555	0.673904	Pharaoh_ant_07632/Pharaoh_ant_05020/Pharaoh_ant_17014/Pharaoh_ant_11141	4
GO:0045664	regulation of neuron differentiation	4/429	77/9905	0.429251	0.73555	0.673904	Pharaoh_ant_08053/Pharaoh_ant_04796/Pharaoh_ant_06317/Pharaoh_ant_16686	4
GO:0016311	dephosphorylation	8/429	166/9905	0.430322	0.735629	0.673976	Pharaoh_ant_15172/Pharaoh_ant_15004/Pharaoh_ant_08372/Pharaoh_ant_22146/Pharaoh_ant_13670/Pharaoh_ant_08429/Pharaoh_ant_15031/Pharaoh_ant_07924	8
GO:0007611	learning or memory	7/429	144/9905	0.432735	0.735629	0.673976	Pharaoh_ant_15173/Pharaoh_ant_07592/Pharaoh_ant_00663/Pharaoh_ant_12880/Pharaoh_ant_15171/Pharaoh_ant_10030/Pharaoh_ant_16686	7
GO:0040012	regulation of locomotion	7/429	144/9905	0.432735	0.735629	0.673976	Pharaoh_ant_06546/Pharaoh_ant_18715/Pharaoh_ant_07592/Pharaoh_ant_03317/Pharaoh_ant_02808/Pharaoh_ant_13893/Pharaoh_ant_12005	7
GO:0050890	cognition	7/429	144/9905	0.432735	0.735629	0.673976	Pharaoh_ant_15173/Pharaoh_ant_07592/Pharaoh_ant_00663/Pharaoh_ant_12880/Pharaoh_ant_15171/Pharaoh_ant_10030/Pharaoh_ant_16686	7
GO:0007560	imaginal disc morphogenesis	16/429	347/9905	0.434902	0.735629	0.673976	Pharaoh_ant_07368/Pharaoh_ant_09495/Pharaoh_ant_07386/Pharaoh_ant_01113/Pharaoh_ant_07632/Pharaoh_ant_07936/Pharaoh_ant_11150/Pharaoh_ant_17132/Pharaoh_ant_10436/Pharaoh_ant_11306/Pharaoh_ant_14058/Pharaoh_ant_10030/Pharaoh_ant_20150/Pharaoh_ant_10421/Pharaoh_ant_16686/Pharaoh_ant_18473	16
GO:0007389	pattern specification process	20/429	438/9905	0.436452	0.735629	0.673976	Pharaoh_ant_06373/Pharaoh_ant_05763/Pharaoh_ant_07368/Pharaoh_ant_10034/Pharaoh_ant_07832/Pharaoh_ant_09245/Pharaoh_ant_06317/Pharaoh_ant_09778/Pharaoh_ant_02743/Pharaoh_ant_11775/Pharaoh_ant_10325/Pharaoh_ant_11306/Pharaoh_ant_14058/Pharaoh_ant_14524/Pharaoh_ant_10030/Pharaoh_ant_20150/Pharaoh_ant_01600/MPQPB.10442.3/Pharaoh_ant_16686/Pharaoh_ant_12015	20
GO:0042441	eye pigment metabolic process	2/429	34/9905	0.43674	0.735629	0.673976	Pharaoh_ant_15260/Pharaoh_ant_12039	2
GO:0043324	pigment metabolic process involved in developmental pigmentation	2/429	34/9905	0.43674	0.735629	0.673976	Pharaoh_ant_15260/Pharaoh_ant_12039	2
GO:0043474	pigment metabolic process involved in pigmentation	2/429	34/9905	0.43674	0.735629	0.673976	Pharaoh_ant_15260/Pharaoh_ant_12039	2
GO:0048278	vesicle docking	2/429	34/9905	0.43674	0.735629	0.673976	Pharaoh_ant_09498/Pharaoh_ant_09874	2
GO:0070972	protein localization to endoplasmic reticulum	2/429	34/9905	0.43674	0.735629	0.673976	Pharaoh_ant_13809/Pharaoh_ant_02865	2
GO:0071396	cellular response to lipid	2/429	34/9905	0.43674	0.735629	0.673976	Pharaoh_ant_04810/Pharaoh_ant_05088	2
GO:0071453	cellular response to oxygen levels	2/429	34/9905	0.43674	0.735629	0.673976	Pharaoh_ant_11095/Pharaoh_ant_03785	2
GO:0120034	positive regulation of plasma membrane bounded cell projection assembly	2/429	34/9905	0.43674	0.735629	0.673976	Pharaoh_ant_14981/Pharaoh_ant_03960	2
GO:0010948	negative regulation of cell cycle process	5/429	100/9905	0.437262	0.735629	0.673976	Pharaoh_ant_13305/Pharaoh_ant_04016/Pharaoh_ant_15982/Pharaoh_ant_11577/Pharaoh_ant_01649	5
GO:0030334	regulation of cell migration	5/429	100/9905	0.437262	0.735629	0.673976	Pharaoh_ant_07592/Pharaoh_ant_03317/Pharaoh_ant_02808/Pharaoh_ant_13893/Pharaoh_ant_12005	5
GO:0043087	regulation of GTPase activity	5/429	100/9905	0.437262	0.735629	0.673976	Pharaoh_ant_10756/Pharaoh_ant_16219/Pharaoh_ant_03317/Pharaoh_ant_13809/Pharaoh_ant_02733	5
GO:0032868	response to insulin	4/429	78/9905	0.439011	0.735629	0.673976	Pharaoh_ant_08758/Pharaoh_ant_18715/Pharaoh_ant_05088/Pharaoh_ant_10030	4
GO:0042752	regulation of circadian rhythm	4/429	78/9905	0.439011	0.735629	0.673976	Pharaoh_ant_09381/Pharaoh_ant_14058/Pharaoh_ant_03257/Pharaoh_ant_10030	4
GO:0099537	trans-synaptic signaling	13/429	280/9905	0.439021	0.735629	0.673976	Pharaoh_ant_15173/Pharaoh_ant_04810/Pharaoh_ant_15969/Pharaoh_ant_09498/Pharaoh_ant_09778/Pharaoh_ant_09874/Pharaoh_ant_17917/Pharaoh_ant_06843/Pharaoh_ant_12017/Pharaoh_ant_03257/Pharaoh_ant_05265/Pharaoh_ant_03827/Pharaoh_ant_13809	13
GO:0048563	post-embryonic animal organ morphogenesis	16/429	348/9905	0.439519	0.735629	0.673976	Pharaoh_ant_07368/Pharaoh_ant_09495/Pharaoh_ant_07386/Pharaoh_ant_01113/Pharaoh_ant_07632/Pharaoh_ant_07936/Pharaoh_ant_11150/Pharaoh_ant_17132/Pharaoh_ant_10436/Pharaoh_ant_11306/Pharaoh_ant_14058/Pharaoh_ant_10030/Pharaoh_ant_20150/Pharaoh_ant_10421/Pharaoh_ant_16686/Pharaoh_ant_18473	16
GO:0030833	regulation of actin filament polymerization	3/429	56/9905	0.439651	0.735629	0.673976	Pharaoh_ant_10756/Pharaoh_ant_12880/Pharaoh_ant_08429	3
GO:0060810	intracellular mRNA localization involved in pattern specification process	3/429	56/9905	0.439651	0.735629	0.673976	Pharaoh_ant_09778/Pharaoh_ant_11775/Pharaoh_ant_14524	3
GO:0098876	vesicle-mediated transport to the plasma membrane	3/429	56/9905	0.439651	0.735629	0.673976	Pharaoh_ant_07368/Pharaoh_ant_09874/Pharaoh_ant_04685	3
GO:0001700	embryonic development via the syncytial blastoderm	7/429	146/9905	0.446974	0.743882	0.681538	Pharaoh_ant_07300/Pharaoh_ant_13317/Pharaoh_ant_12087/Pharaoh_ant_12880/Pharaoh_ant_10030/Pharaoh_ant_05261/Pharaoh_ant_12015	7
GO:0044782	cilium organization	7/429	146/9905	0.446974	0.743882	0.681538	Pharaoh_ant_07712/Pharaoh_ant_15172/Pharaoh_ant_09661/Pharaoh_ant_00583/Pharaoh_ant_11601/Pharaoh_ant_15120/Pharaoh_ant_07353	7
GO:0031023	microtubule organizing center organization	4/429	79/9905	0.448723	0.743882	0.681538	Pharaoh_ant_13305/Pharaoh_ant_10726/Pharaoh_ant_06317/Pharaoh_ant_10940	4
GO:0045892	negative regulation of transcription, DNA-templated	13/429	282/9905	0.449285	0.743882	0.681538	Pharaoh_ant_07832/Pharaoh_ant_11028/Pharaoh_ant_07632/Pharaoh_ant_05020/Pharaoh_ant_17132/Pharaoh_ant_10325/Pharaoh_ant_00677/Pharaoh_ant_09506/Pharaoh_ant_08254/Pharaoh_ant_17742/Pharaoh_ant_20150/Pharaoh_ant_04024/Pharaoh_ant_01352	13
GO:0001578	microtubule bundle formation	3/429	57/9905	0.451141	0.743882	0.681538	Pharaoh_ant_00583/Pharaoh_ant_11601/Pharaoh_ant_07353	3
GO:0030010	establishment of cell polarity	3/429	57/9905	0.451141	0.743882	0.681538	Pharaoh_ant_06317/Pharaoh_ant_05752/Pharaoh_ant_10030	3
GO:0036293	response to decreased oxygen levels	3/429	57/9905	0.451141	0.743882	0.681538	Pharaoh_ant_15225/Pharaoh_ant_11095/Pharaoh_ant_03785	3
GO:0051304	chromosome separation	3/429	57/9905	0.451141	0.743882	0.681538	Pharaoh_ant_13305/Pharaoh_ant_06317/Pharaoh_ant_10030	3
GO:0055074	calcium ion homeostasis	3/429	57/9905	0.451141	0.743882	0.681538	Pharaoh_ant_00700/Pharaoh_ant_15959/Pharaoh_ant_17708	3
GO:0006892	post-Golgi vesicle-mediated transport	2/429	35/9905	0.451565	0.743882	0.681538	Pharaoh_ant_07368/Pharaoh_ant_09874	2
GO:0014902	myotube differentiation	2/429	35/9905	0.451565	0.743882	0.681538	Pharaoh_ant_09504/Pharaoh_ant_00677	2
GO:0019395	fatty acid oxidation	2/429	35/9905	0.451565	0.743882	0.681538	Pharaoh_ant_17369/Pharaoh_ant_17708	2
GO:0045793	positive regulation of cell size	2/429	35/9905	0.451565	0.743882	0.681538	Pharaoh_ant_06341/Pharaoh_ant_18715	2
GO:0048167	regulation of synaptic plasticity	2/429	35/9905	0.451565	0.743882	0.681538	Pharaoh_ant_06843/Pharaoh_ant_13809	2
GO:0071482	cellular response to light stimulus	2/429	35/9905	0.451565	0.743882	0.681538	Pharaoh_ant_01500/Pharaoh_ant_03827	2
GO:1902115	regulation of organelle assembly	2/429	35/9905	0.451565	0.743882	0.681538	Pharaoh_ant_12312/Pharaoh_ant_11150	2
GO:0051253	negative regulation of RNA metabolic process	14/429	306/9905	0.45575	0.750051	0.68719	Pharaoh_ant_07832/Pharaoh_ant_04810/Pharaoh_ant_11028/Pharaoh_ant_07632/Pharaoh_ant_05020/Pharaoh_ant_17132/Pharaoh_ant_10325/Pharaoh_ant_00677/Pharaoh_ant_09506/Pharaoh_ant_08254/Pharaoh_ant_17742/Pharaoh_ant_20150/Pharaoh_ant_04024/Pharaoh_ant_01352	14
GO:0071375	cellular response to peptide hormone stimulus	4/429	80/9905	0.458381	0.753654	0.690491	Pharaoh_ant_08758/Pharaoh_ant_18715/Pharaoh_ant_05088/Pharaoh_ant_10030	4
GO:0140014	mitotic nuclear division	7/429	148/9905	0.461148	0.755525	0.692205	Pharaoh_ant_13305/Pharaoh_ant_15282/Pharaoh_ant_06317/Pharaoh_ant_07245/Pharaoh_ant_10030/Pharaoh_ant_01649/Pharaoh_ant_03785	7
GO:0006400	tRNA modification	3/429	58/9905	0.462533	0.755525	0.692205	Pharaoh_ant_14508/Pharaoh_ant_10742/Pharaoh_ant_22033	3
GO:0008045	motor neuron axon guidance	3/429	58/9905	0.462533	0.755525	0.692205	Pharaoh_ant_03317/Pharaoh_ant_05261/Pharaoh_ant_01181	3
GO:0097190	apoptotic signaling pathway	3/429	58/9905	0.462533	0.755525	0.692205	Pharaoh_ant_13329/Pharaoh_ant_03146/Pharaoh_ant_15240	3
GO:0000070	mitotic sister chromatid segregation	5/429	103/9905	0.462857	0.755525	0.692205	Pharaoh_ant_13305/Pharaoh_ant_15282/Pharaoh_ant_06317/Pharaoh_ant_07245/Pharaoh_ant_10030	5
GO:1902679	negative regulation of RNA biosynthetic process	13/429	285/9905	0.464652	0.755525	0.692205	Pharaoh_ant_07832/Pharaoh_ant_11028/Pharaoh_ant_07632/Pharaoh_ant_05020/Pharaoh_ant_17132/Pharaoh_ant_10325/Pharaoh_ant_00677/Pharaoh_ant_09506/Pharaoh_ant_08254/Pharaoh_ant_17742/Pharaoh_ant_20150/Pharaoh_ant_04024/Pharaoh_ant_01352	13
GO:1903507	negative regulation of nucleic acid-templated transcription	13/429	285/9905	0.464652	0.755525	0.692205	Pharaoh_ant_07832/Pharaoh_ant_11028/Pharaoh_ant_07632/Pharaoh_ant_05020/Pharaoh_ant_17132/Pharaoh_ant_10325/Pharaoh_ant_00677/Pharaoh_ant_09506/Pharaoh_ant_08254/Pharaoh_ant_17742/Pharaoh_ant_20150/Pharaoh_ant_04024/Pharaoh_ant_01352	13
GO:0009725	response to hormone	6/429	126/9905	0.465939	0.755525	0.692205	Pharaoh_ant_08758/Pharaoh_ant_04810/Pharaoh_ant_18715/Pharaoh_ant_05191/Pharaoh_ant_05088/Pharaoh_ant_10030	6
GO:0010927	cellular component assembly involved in morphogenesis	6/429	126/9905	0.465939	0.755525	0.692205	Pharaoh_ant_06373/Pharaoh_ant_11150/Pharaoh_ant_14013/Pharaoh_ant_14058/Pharaoh_ant_05171/MPQPB.10442.3	6
GO:0009620	response to fungus	2/429	36/9905	0.466166	0.755525	0.692205	Pharaoh_ant_05763/Pharaoh_ant_13317	2
GO:0031146	SCF-dependent proteasomal ubiquitin-dependent protein catabolic process	2/429	36/9905	0.466166	0.755525	0.692205	Pharaoh_ant_06913/Pharaoh_ant_03785	2
GO:0034440	lipid oxidation	2/429	36/9905	0.466166	0.755525	0.692205	Pharaoh_ant_17369/Pharaoh_ant_17708	2
GO:0034765	regulation of ion transmembrane transport	2/429	36/9905	0.466166	0.755525	0.692205	Pharaoh_ant_11150/Pharaoh_ant_06843	2
GO:0035010	encapsulation of foreign target	2/429	36/9905	0.466166	0.755525	0.692205	Pharaoh_ant_06317/Pharaoh_ant_07381	2
GO:0051489	regulation of filopodium assembly	2/429	36/9905	0.466166	0.755525	0.692205	Pharaoh_ant_14981/Pharaoh_ant_03960	2
GO:1902903	regulation of supramolecular fiber organization	5/429	104/9905	0.471314	0.763144	0.699186	Pharaoh_ant_10756/Pharaoh_ant_09495/Pharaoh_ant_11150/Pharaoh_ant_12880/Pharaoh_ant_08429	5
GO:0048232	male gamete generation	10/429	218/9905	0.472468	0.764287	0.700233	Pharaoh_ant_05712/Pharaoh_ant_07832/Pharaoh_ant_08411/Pharaoh_ant_09441/Pharaoh_ant_16625/Pharaoh_ant_12263/Pharaoh_ant_07632/Pharaoh_ant_09778/Pharaoh_ant_13770/Pharaoh_ant_08703	10
GO:0007635	chemosensory behavior	3/429	59/9905	0.473822	0.76575	0.701573	Pharaoh_ant_07592/Pharaoh_ant_15146/Pharaoh_ant_10030	3
GO:0043434	response to peptide hormone	4/429	82/9905	0.47752	0.768112	0.703737	Pharaoh_ant_08758/Pharaoh_ant_18715/Pharaoh_ant_05088/Pharaoh_ant_10030	4
GO:1901653	cellular response to peptide	4/429	82/9905	0.47752	0.768112	0.703737	Pharaoh_ant_08758/Pharaoh_ant_18715/Pharaoh_ant_05088/Pharaoh_ant_10030	4
GO:0032543	mitochondrial translation	5/429	105/9905	0.47973	0.768112	0.703737	Pharaoh_ant_07862/Pharaoh_ant_07541/Pharaoh_ant_15096/Pharaoh_ant_12228/Pharaoh_ant_05998	5
GO:2000145	regulation of cell motility	5/429	105/9905	0.47973	0.768112	0.703737	Pharaoh_ant_07592/Pharaoh_ant_03317/Pharaoh_ant_02808/Pharaoh_ant_13893/Pharaoh_ant_12005	5
GO:0000082	G1/S transition of mitotic cell cycle	2/429	37/9905	0.480534	0.768112	0.703737	Pharaoh_ant_03146/Pharaoh_ant_13579	2
GO:0007218	neuropeptide signaling pathway	2/429	37/9905	0.480534	0.768112	0.703737	Pharaoh_ant_00596/Pharaoh_ant_00716	2
GO:0008355	olfactory learning	2/429	37/9905	0.480534	0.768112	0.703737	Pharaoh_ant_07592/Pharaoh_ant_10030	2
GO:0014016	neuroblast differentiation	2/429	37/9905	0.480534	0.768112	0.703737	Pharaoh_ant_10034/Pharaoh_ant_10325	2
GO:0031497	chromatin assembly	2/429	37/9905	0.480534	0.768112	0.703737	Pharaoh_ant_07632/Pharaoh_ant_11141	2
GO:0044843	cell cycle G1/S phase transition	2/429	37/9905	0.480534	0.768112	0.703737	Pharaoh_ant_03146/Pharaoh_ant_13579	2
GO:1903688	positive regulation of border follicle cell migration	2/429	37/9905	0.480534	0.768112	0.703737	Pharaoh_ant_07592/Pharaoh_ant_02808	2
GO:0046903	secretion	15/429	334/9905	0.480689	0.768112	0.703737	Pharaoh_ant_07368/Pharaoh_ant_15173/Pharaoh_ant_03968/Pharaoh_ant_11028/Pharaoh_ant_15969/Pharaoh_ant_09498/Pharaoh_ant_09778/Pharaoh_ant_09874/Pharaoh_ant_04685/Pharaoh_ant_03020/Pharaoh_ant_14058/Pharaoh_ant_02196/Pharaoh_ant_08703/Pharaoh_ant_13809/Pharaoh_ant_02660	15
GO:0007568	aging	7/429	151/9905	0.482256	0.768519	0.70411	Pharaoh_ant_08411/Pharaoh_ant_07300/Pharaoh_ant_18715/Pharaoh_ant_12880/Pharaoh_ant_09352/Pharaoh_ant_08360/Pharaoh_ant_18473	7
GO:0034655	nucleobase-containing compound catabolic process	7/429	151/9905	0.482256	0.768519	0.70411	Pharaoh_ant_11028/Pharaoh_ant_03340/Pharaoh_ant_11095/Pharaoh_ant_13579/Pharaoh_ant_02771/Pharaoh_ant_01279/Pharaoh_ant_18211	7
GO:0051668	localization within membrane	8/429	174/9905	0.48304	0.768519	0.70411	Pharaoh_ant_07368/Pharaoh_ant_06341/Pharaoh_ant_09498/Pharaoh_ant_09874/Pharaoh_ant_04685/Pharaoh_ant_13809/Pharaoh_ant_02865/Pharaoh_ant_15845	8
GO:0021700	developmental maturation	9/429	197/9905	0.483642	0.768519	0.70411	Pharaoh_ant_07832/Pharaoh_ant_12312/Pharaoh_ant_09245/Pharaoh_ant_01113/Pharaoh_ant_06317/Pharaoh_ant_09778/Pharaoh_ant_11775/Pharaoh_ant_14524/MPQPB.10442.3	9
GO:0098655	cation transmembrane transport	9/429	197/9905	0.483642	0.768519	0.70411	Pharaoh_ant_17898/Pharaoh_ant_04235/Pharaoh_ant_11150/Pharaoh_ant_09355/Pharaoh_ant_00700/Pharaoh_ant_06843/Pharaoh_ant_15920/Pharaoh_ant_15959/Pharaoh_ant_16177	9
GO:0050808	synapse organization	12/429	266/9905	0.484802	0.768519	0.70411	Pharaoh_ant_10034/Pharaoh_ant_07832/Pharaoh_ant_12312/Pharaoh_ant_04810/Pharaoh_ant_18715/Pharaoh_ant_15974/Pharaoh_ant_11150/Pharaoh_ant_05752/Pharaoh_ant_06843/Pharaoh_ant_12017/Pharaoh_ant_05265/Pharaoh_ant_10030	12
GO:0008064	regulation of actin polymerization or depolymerization	3/429	60/9905	0.485001	0.768519	0.70411	Pharaoh_ant_10756/Pharaoh_ant_12880/Pharaoh_ant_08429	3
GO:0030832	regulation of actin filament length	3/429	60/9905	0.485001	0.768519	0.70411	Pharaoh_ant_10756/Pharaoh_ant_12880/Pharaoh_ant_08429	3
GO:0072659	protein localization to plasma membrane	3/429	60/9905	0.485001	0.768519	0.70411	Pharaoh_ant_07368/Pharaoh_ant_06341/Pharaoh_ant_09874	3
GO:0009306	protein secretion	4/429	83/9905	0.486993	0.770243	0.70569	Pharaoh_ant_07368/Pharaoh_ant_14058/Pharaoh_ant_08703/Pharaoh_ant_02660	4
GO:1901988	negative regulation of cell cycle phase transition	4/429	83/9905	0.486993	0.770243	0.70569	Pharaoh_ant_13305/Pharaoh_ant_04016/Pharaoh_ant_15982/Pharaoh_ant_11577	4
GO:0006470	protein dephosphorylation	5/429	106/9905	0.4881	0.770565	0.705985	Pharaoh_ant_15172/Pharaoh_ant_15004/Pharaoh_ant_13670/Pharaoh_ant_08429/Pharaoh_ant_07924	5
GO:0006873	cellular ion homeostasis	5/429	106/9905	0.4881	0.770565	0.705985	Pharaoh_ant_00744/Pharaoh_ant_04235/Pharaoh_ant_00700/Pharaoh_ant_15959/Pharaoh_ant_17708	5
GO:0007015	actin filament organization	7/429	152/9905	0.489242	0.771428	0.706775	Pharaoh_ant_10756/Pharaoh_ant_09495/Pharaoh_ant_18278/Pharaoh_ant_15974/Pharaoh_ant_12880/Pharaoh_ant_05752/Pharaoh_ant_08429	7
GO:0010243	response to organonitrogen compound	8/429	175/9905	0.489553	0.771428	0.706775	Pharaoh_ant_08758/Pharaoh_ant_18197/Pharaoh_ant_07300/Pharaoh_ant_18715/Pharaoh_ant_00663/Pharaoh_ant_05088/Pharaoh_ant_03257/Pharaoh_ant_10030	8
GO:1901135	carbohydrate derivative metabolic process	20/429	451/9905	0.490004	0.771428	0.706775	Pharaoh_ant_08758/Pharaoh_ant_05083/Pharaoh_ant_00837/Pharaoh_ant_07798/Pharaoh_ant_17440/Pharaoh_ant_10959/Pharaoh_ant_02771/Pharaoh_ant_10768/Pharaoh_ant_05717/Pharaoh_ant_02561/Pharaoh_ant_15970/Pharaoh_ant_08769/Pharaoh_ant_05079/Pharaoh_ant_09444/Pharaoh_ant_09352/Pharaoh_ant_04010/Pharaoh_ant_07583/Pharaoh_ant_05181/Pharaoh_ant_01621/Pharaoh_ant_18165	20
GO:0006289	nucleotide-excision repair	2/429	38/9905	0.494662	0.77434	0.709443	Pharaoh_ant_18282/Pharaoh_ant_11577	2
GO:0007291	sperm individualization	2/429	38/9905	0.494662	0.77434	0.709443	Pharaoh_ant_09778/Pharaoh_ant_13770	2
GO:0007443	Malpighian tubule morphogenesis	2/429	38/9905	0.494662	0.77434	0.709443	Pharaoh_ant_10325/Pharaoh_ant_14058	2
GO:0031124	mRNA 3'-end processing	2/429	38/9905	0.494662	0.77434	0.709443	Pharaoh_ant_07832/Pharaoh_ant_05058	2
GO:0032456	endocytic recycling	2/429	38/9905	0.494662	0.77434	0.709443	Pharaoh_ant_09874/Pharaoh_ant_04685	2
GO:0045185	maintenance of protein location	2/429	38/9905	0.494662	0.77434	0.709443	Pharaoh_ant_16689/Pharaoh_ant_08419	2
GO:0009581	detection of external stimulus	3/429	61/9905	0.496065	0.77434	0.709443	Pharaoh_ant_01500/Pharaoh_ant_15959/Pharaoh_ant_17425	3
GO:0009582	detection of abiotic stimulus	3/429	61/9905	0.496065	0.77434	0.709443	Pharaoh_ant_01500/Pharaoh_ant_15959/Pharaoh_ant_17425	3
GO:0072503	cellular divalent inorganic cation homeostasis	3/429	61/9905	0.496065	0.77434	0.709443	Pharaoh_ant_00700/Pharaoh_ant_15959/Pharaoh_ant_17708	3
GO:0010639	negative regulation of organelle organization	4/429	84/9905	0.496395	0.77434	0.709443	Pharaoh_ant_13305/Pharaoh_ant_08429/Pharaoh_ant_11577/Pharaoh_ant_01649	4
GO:0034330	cell junction organization	15/429	338/9905	0.499582	0.7786	0.713346	Pharaoh_ant_10034/Pharaoh_ant_07832/Pharaoh_ant_12312/Pharaoh_ant_04810/Pharaoh_ant_18715/Pharaoh_ant_15974/Pharaoh_ant_13317/Pharaoh_ant_11150/Pharaoh_ant_05752/Pharaoh_ant_06843/Pharaoh_ant_12017/Pharaoh_ant_05265/Pharaoh_ant_10030/Pharaoh_ant_17425/Pharaoh_ant_10421	15
GO:0015849	organic acid transport	7/429	154/9905	0.503131	0.783414	0.717757	Pharaoh_ant_07937/Pharaoh_ant_17369/Pharaoh_ant_03020/Pharaoh_ant_02196/Pharaoh_ant_15920/Pharaoh_ant_13809/Pharaoh_ant_07884	7
GO:1901652	response to peptide	4/429	85/9905	0.505724	0.784676	0.718913	Pharaoh_ant_08758/Pharaoh_ant_18715/Pharaoh_ant_05088/Pharaoh_ant_10030	4
GO:0000281	mitotic cytokinesis	3/429	62/9905	0.507009	0.784676	0.718913	Pharaoh_ant_02743/Pharaoh_ant_09874/Pharaoh_ant_08703	3
GO:0019318	hexose metabolic process	3/429	62/9905	0.507009	0.784676	0.718913	Pharaoh_ant_12005/Pharaoh_ant_05265/Pharaoh_ant_09352	3
GO:0030041	actin filament polymerization	3/429	62/9905	0.507009	0.784676	0.718913	Pharaoh_ant_10756/Pharaoh_ant_12880/Pharaoh_ant_08429	3
GO:0031929	TOR signaling	3/429	62/9905	0.507009	0.784676	0.718913	Pharaoh_ant_04744/Pharaoh_ant_18715/Pharaoh_ant_05265	3
GO:0006644	phospholipid metabolic process	10/429	224/9905	0.507233	0.784676	0.718913	Pharaoh_ant_02916/Pharaoh_ant_05083/Pharaoh_ant_08411/Pharaoh_ant_10768/Pharaoh_ant_15970/Pharaoh_ant_05752/Pharaoh_ant_03020/Pharaoh_ant_02196/Pharaoh_ant_03951/Pharaoh_ant_17708	10
GO:0009062	fatty acid catabolic process	2/429	39/9905	0.508544	0.784676	0.718913	Pharaoh_ant_17369/Pharaoh_ant_17708	2
GO:0030261	chromosome condensation	2/429	39/9905	0.508544	0.784676	0.718913	Pharaoh_ant_05020/Pharaoh_ant_17014	2
GO:0045727	positive regulation of translation	2/429	39/9905	0.508544	0.784676	0.718913	Pharaoh_ant_13513/Pharaoh_ant_16084	2
GO:1903684	regulation of border follicle cell migration	2/429	39/9905	0.508544	0.784676	0.718913	Pharaoh_ant_07592/Pharaoh_ant_02808	2
GO:0006457	protein folding	4/429	86/9905	0.514975	0.793164	0.726689	Pharaoh_ant_11438/Pharaoh_ant_12968/Pharaoh_ant_18391/Pharaoh_ant_11314	4
GO:0035592	establishment of protein localization to extracellular region	4/429	86/9905	0.514975	0.793164	0.726689	Pharaoh_ant_07368/Pharaoh_ant_14058/Pharaoh_ant_08703/Pharaoh_ant_02660	4
GO:0006520	cellular amino acid metabolic process	7/429	156/9905	0.516896	0.795404	0.728741	Pharaoh_ant_14031/Pharaoh_ant_05140/Pharaoh_ant_06470/Pharaoh_ant_02727/Pharaoh_ant_00088/Pharaoh_ant_12094/Pharaoh_ant_09352	7
GO:0030431	sleep	3/429	63/9905	0.517829	0.795404	0.728742	Pharaoh_ant_08758/Pharaoh_ant_11727/Pharaoh_ant_13670	3
GO:0046328	regulation of JNK cascade	3/429	63/9905	0.517829	0.795404	0.728742	Pharaoh_ant_04744/Pharaoh_ant_07300/Pharaoh_ant_10030	3
GO:0071363	cellular response to growth factor stimulus	5/429	110/9905	0.521072	0.797053	0.730252	Pharaoh_ant_08740/Pharaoh_ant_13579/Pharaoh_ant_18211/Pharaoh_ant_04010/Pharaoh_ant_18473	5
GO:1901698	response to nitrogen compound	8/429	180/9905	0.52176	0.797053	0.730252	Pharaoh_ant_08758/Pharaoh_ant_18197/Pharaoh_ant_07300/Pharaoh_ant_18715/Pharaoh_ant_00663/Pharaoh_ant_05088/Pharaoh_ant_03257/Pharaoh_ant_10030	8
GO:0006612	protein targeting to membrane	2/429	40/9905	0.522175	0.797053	0.730252	Pharaoh_ant_02865/Pharaoh_ant_15845	2
GO:0034599	cellular response to oxidative stress	2/429	40/9905	0.522175	0.797053	0.730252	Pharaoh_ant_04744/Pharaoh_ant_05265	2
GO:0045861	negative regulation of proteolysis	2/429	40/9905	0.522175	0.797053	0.730252	Pharaoh_ant_10698/Pharaoh_ant_13329	2
GO:0048488	synaptic vesicle endocytosis	2/429	40/9905	0.522175	0.797053	0.730252	Pharaoh_ant_10034/Pharaoh_ant_12312	2
GO:0140238	presynaptic endocytosis	2/429	40/9905	0.522175	0.797053	0.730252	Pharaoh_ant_10034/Pharaoh_ant_12312	2
GO:0042742	defense response to bacterium	6/429	134/9905	0.52613	0.801655	0.734469	Pharaoh_ant_08739/Pharaoh_ant_14981/Pharaoh_ant_07936/Pharaoh_ant_01515/Pharaoh_ant_12005/Pharaoh_ant_01621	6
GO:0051270	regulation of cellular component movement	6/429	134/9905	0.52613	0.801655	0.734469	Pharaoh_ant_18715/Pharaoh_ant_07592/Pharaoh_ant_03317/Pharaoh_ant_02808/Pharaoh_ant_13893/Pharaoh_ant_12005	6
GO:0007283	spermatogenesis	8/429	181/9905	0.528119	0.803143	0.735832	Pharaoh_ant_07832/Pharaoh_ant_08411/Pharaoh_ant_09441/Pharaoh_ant_16625/Pharaoh_ant_12263/Pharaoh_ant_07632/Pharaoh_ant_09778/Pharaoh_ant_13770	8
GO:0051650	establishment of vesicle localization	3/429	64/9905	0.52852	0.803143	0.735832	Pharaoh_ant_09498/Pharaoh_ant_06317/Pharaoh_ant_09874	3
GO:0070482	response to oxygen levels	3/429	64/9905	0.52852	0.803143	0.735832	Pharaoh_ant_15225/Pharaoh_ant_11095/Pharaoh_ant_03785	3
GO:0070848	response to growth factor	5/429	111/9905	0.529175	0.803422	0.736088	Pharaoh_ant_08740/Pharaoh_ant_13579/Pharaoh_ant_18211/Pharaoh_ant_04010/Pharaoh_ant_18473	5
GO:0008033	tRNA processing	4/429	88/9905	0.533233	0.804505	0.73708	Pharaoh_ant_14508/Pharaoh_ant_12081/Pharaoh_ant_10742/Pharaoh_ant_22033	4
GO:0042063	gliogenesis	4/429	88/9905	0.533233	0.804505	0.73708	Pharaoh_ant_13329/Pharaoh_ant_03146/Pharaoh_ant_06523/Pharaoh_ant_03785	4
GO:0022603	regulation of anatomical structure morphogenesis	8/429	182/9905	0.534447	0.804505	0.73708	Pharaoh_ant_12312/Pharaoh_ant_07386/Pharaoh_ant_03146/Pharaoh_ant_03317/Pharaoh_ant_11150/Pharaoh_ant_12968/Pharaoh_ant_08429/Pharaoh_ant_17708	8
GO:0002832	negative regulation of response to biotic stimulus	2/429	41/9905	0.53555	0.804505	0.73708	Pharaoh_ant_08739/Pharaoh_ant_01621	2
GO:0006368	transcription elongation from RNA polymerase II promoter	2/429	41/9905	0.53555	0.804505	0.73708	Pharaoh_ant_09504/Pharaoh_ant_02920	2
GO:0010634	positive regulation of epithelial cell migration	2/429	41/9905	0.53555	0.804505	0.73708	Pharaoh_ant_07592/Pharaoh_ant_02808	2
GO:0034762	regulation of transmembrane transport	2/429	41/9905	0.53555	0.804505	0.73708	Pharaoh_ant_11150/Pharaoh_ant_06843	2
GO:0035006	melanization defense response	2/429	41/9905	0.53555	0.804505	0.73708	Pharaoh_ant_06317/Pharaoh_ant_07381	2
GO:0035215	genital disc development	2/429	41/9905	0.53555	0.804505	0.73708	Pharaoh_ant_12880/Pharaoh_ant_14058	2
GO:0042593	glucose homeostasis	2/429	41/9905	0.53555	0.804505	0.73708	Pharaoh_ant_03968/Pharaoh_ant_18473	2
GO:0061333	renal tubule morphogenesis	2/429	41/9905	0.53555	0.804505	0.73708	Pharaoh_ant_10325/Pharaoh_ant_14058	2
GO:0062012	regulation of small molecule metabolic process	2/429	41/9905	0.53555	0.804505	0.73708	Pharaoh_ant_05265/Pharaoh_ant_09352	2
GO:0003341	cilium movement	3/429	65/9905	0.539078	0.80696	0.739329	Pharaoh_ant_00583/Pharaoh_ant_11816/Pharaoh_ant_07353	3
GO:0006888	endoplasmic reticulum to Golgi vesicle-mediated transport	3/429	65/9905	0.539078	0.80696	0.739329	Pharaoh_ant_14058/Pharaoh_ant_08703/Pharaoh_ant_11029	3
GO:0032271	regulation of protein polymerization	3/429	65/9905	0.539078	0.80696	0.739329	Pharaoh_ant_10756/Pharaoh_ant_12880/Pharaoh_ant_08429	3
GO:2000243	positive regulation of reproductive process	3/429	65/9905	0.539078	0.80696	0.739329	Pharaoh_ant_07592/Pharaoh_ant_02808/Pharaoh_ant_05265	3
GO:0000165	MAPK cascade	6/429	136/9905	0.54076	0.808769	0.740987	Pharaoh_ant_04744/Pharaoh_ant_07300/Pharaoh_ant_11727/Pharaoh_ant_12880/Pharaoh_ant_07924/Pharaoh_ant_10030	6
GO:0007268	chemical synaptic transmission	12/429	277/9905	0.54221	0.809517	0.741672	Pharaoh_ant_15173/Pharaoh_ant_04810/Pharaoh_ant_15969/Pharaoh_ant_09498/Pharaoh_ant_09778/Pharaoh_ant_09874/Pharaoh_ant_06843/Pharaoh_ant_12017/Pharaoh_ant_03257/Pharaoh_ant_05265/Pharaoh_ant_03827/Pharaoh_ant_13809	12
GO:0098916	anterograde trans-synaptic signaling	12/429	277/9905	0.54221	0.809517	0.741672	Pharaoh_ant_15173/Pharaoh_ant_04810/Pharaoh_ant_15969/Pharaoh_ant_09498/Pharaoh_ant_09778/Pharaoh_ant_09874/Pharaoh_ant_06843/Pharaoh_ant_12017/Pharaoh_ant_03257/Pharaoh_ant_05265/Pharaoh_ant_03827/Pharaoh_ant_13809	12
GO:0006790	sulfur compound metabolic process	5/429	113/9905	0.545195	0.812572	0.744471	Pharaoh_ant_22183/Pharaoh_ant_05717/Pharaoh_ant_02561/Pharaoh_ant_09352/Pharaoh_ant_05181	5
GO:0060322	head development	6/429	137/9905	0.548002	0.812572	0.744471	Pharaoh_ant_10034/Pharaoh_ant_06317/Pharaoh_ant_12314/Pharaoh_ant_06843/Pharaoh_ant_08429/Pharaoh_ant_07381	6
GO:0032506	cytokinetic process	2/429	42/9905	0.548666	0.812572	0.744471	Pharaoh_ant_05712/Pharaoh_ant_08411	2
GO:0043409	negative regulation of MAPK cascade	2/429	42/9905	0.548666	0.812572	0.744471	Pharaoh_ant_07924/Pharaoh_ant_10030	2
GO:0046532	regulation of photoreceptor cell differentiation	2/429	42/9905	0.548666	0.812572	0.744471	Pharaoh_ant_08053/Pharaoh_ant_16686	2
GO:0071166	ribonucleoprotein complex localization	2/429	42/9905	0.548666	0.812572	0.744471	Pharaoh_ant_11021/Pharaoh_ant_14124	2
GO:0071426	ribonucleoprotein complex export from nucleus	2/429	42/9905	0.548666	0.812572	0.744471	Pharaoh_ant_11021/Pharaoh_ant_14124	2
GO:0072329	monocarboxylic acid catabolic process	2/429	42/9905	0.548666	0.812572	0.744471	Pharaoh_ant_17369/Pharaoh_ant_17708	2
GO:1900076	regulation of cellular response to insulin stimulus	2/429	42/9905	0.548666	0.812572	0.744471	Pharaoh_ant_05088/Pharaoh_ant_10030	2
GO:0048546	digestive tract morphogenesis	3/429	66/9905	0.549499	0.812572	0.744471	Pharaoh_ant_14981/Pharaoh_ant_10325/Pharaoh_ant_14058	3
GO:0051168	nuclear export	3/429	66/9905	0.549499	0.812572	0.744471	Pharaoh_ant_11021/Pharaoh_ant_14124/Pharaoh_ant_08419	3
GO:0009952	anterior/posterior pattern specification	7/429	161/9905	0.550677	0.813596	0.745409	Pharaoh_ant_06373/Pharaoh_ant_07832/Pharaoh_ant_09245/Pharaoh_ant_09778/Pharaoh_ant_11775/Pharaoh_ant_10325/Pharaoh_ant_14524	7
GO:0007548	sex differentiation	4/429	90/9905	0.551145	0.813596	0.745409	Pharaoh_ant_11028/Pharaoh_ant_12880/Pharaoh_ant_17132/Pharaoh_ant_12005	4
GO:0002520	immune system development	5/429	114/9905	0.553108	0.815082	0.74677	Pharaoh_ant_12151/Pharaoh_ant_15982/Pharaoh_ant_15920/Pharaoh_ant_15031/Pharaoh_ant_16686	5
GO:0007051	spindle organization	5/429	114/9905	0.553108	0.815082	0.74677	Pharaoh_ant_05712/Pharaoh_ant_08411/Pharaoh_ant_10726/Pharaoh_ant_06317/Pharaoh_ant_10030	5
GO:0048639	positive regulation of developmental growth	4/429	91/9905	0.559965	0.821796	0.752922	Pharaoh_ant_15225/Pharaoh_ant_07386/Pharaoh_ant_01113/Pharaoh_ant_17708	4
GO:0071692	protein localization to extracellular region	4/429	91/9905	0.559965	0.821796	0.752922	Pharaoh_ant_07368/Pharaoh_ant_14058/Pharaoh_ant_08703/Pharaoh_ant_02660	4
GO:0017145	stem cell division	2/429	43/9905	0.56152	0.821796	0.752922	Pharaoh_ant_10912/Pharaoh_ant_07832	2
GO:0035166	post-embryonic hemopoiesis	2/429	43/9905	0.56152	0.821796	0.752922	Pharaoh_ant_12151/Pharaoh_ant_16686	2
GO:0035167	larval lymph gland hemopoiesis	2/429	43/9905	0.56152	0.821796	0.752922	Pharaoh_ant_12151/Pharaoh_ant_16686	2
GO:0044272	sulfur compound biosynthetic process	2/429	43/9905	0.56152	0.821796	0.752922	Pharaoh_ant_05717/Pharaoh_ant_05181	2
GO:0046847	filopodium assembly	2/429	43/9905	0.56152	0.821796	0.752922	Pharaoh_ant_14981/Pharaoh_ant_03960	2
GO:0060538	skeletal muscle organ development	2/429	43/9905	0.56152	0.821796	0.752922	Pharaoh_ant_11028/Pharaoh_ant_11306	2
GO:1901700	response to oxygen-containing compound	13/429	305/9905	0.56471	0.824089	0.755023	Pharaoh_ant_08758/Pharaoh_ant_07300/Pharaoh_ant_18715/Pharaoh_ant_07632/Pharaoh_ant_08740/Pharaoh_ant_00663/Pharaoh_ant_05088/Pharaoh_ant_10436/Pharaoh_ant_14058/Pharaoh_ant_03257/Pharaoh_ant_10030/Pharaoh_ant_12168/Pharaoh_ant_18473	13
GO:0006401	RNA catabolic process	5/429	116/9905	0.56873	0.824089	0.755023	Pharaoh_ant_03340/Pharaoh_ant_11095/Pharaoh_ant_13579/Pharaoh_ant_01279/Pharaoh_ant_18211	5
GO:0048193	Golgi vesicle transport	6/429	140/9905	0.569413	0.824089	0.755023	Pharaoh_ant_07368/Pharaoh_ant_10653/Pharaoh_ant_09874/Pharaoh_ant_14058/Pharaoh_ant_08703/Pharaoh_ant_11029	6
GO:0007480	imaginal disc-derived leg morphogenesis	3/429	68/9905	0.56992	0.824089	0.755023	Pharaoh_ant_07368/Pharaoh_ant_09495/Pharaoh_ant_10436	3
GO:0007498	mesoderm development	3/429	68/9905	0.56992	0.824089	0.755023	Pharaoh_ant_09504/Pharaoh_ant_04010/Pharaoh_ant_16686	3
GO:0030865	cortical cytoskeleton organization	3/429	68/9905	0.56992	0.824089	0.755023	Pharaoh_ant_05712/Pharaoh_ant_08411/Pharaoh_ant_15031	3
GO:0072507	divalent inorganic cation homeostasis	3/429	68/9905	0.56992	0.824089	0.755023	Pharaoh_ant_00700/Pharaoh_ant_15959/Pharaoh_ant_17708	3
GO:0006333	chromatin assembly or disassembly	2/429	44/9905	0.574111	0.824089	0.755023	Pharaoh_ant_07632/Pharaoh_ant_11141	2
GO:0006582	melanin metabolic process	2/429	44/9905	0.574111	0.824089	0.755023	Pharaoh_ant_06317/Pharaoh_ant_07381	2
GO:0031348	negative regulation of defense response	2/429	44/9905	0.574111	0.824089	0.755023	Pharaoh_ant_08739/Pharaoh_ant_01621	2
GO:0048069	eye pigmentation	2/429	44/9905	0.574111	0.824089	0.755023	Pharaoh_ant_15260/Pharaoh_ant_12039	2
GO:0048619	embryonic hindgut morphogenesis	2/429	44/9905	0.574111	0.824089	0.755023	Pharaoh_ant_10325/Pharaoh_ant_14058	2
GO:0090501	RNA phosphodiester bond hydrolysis	7/429	165/9905	0.576957	0.824089	0.755023	Pharaoh_ant_18151/Pharaoh_ant_05697/Pharaoh_ant_17574/Pharaoh_ant_09160/Pharaoh_ant_04587/Pharaoh_ant_21007/Pharaoh_ant_04107	7
GO:0000122	negative regulation of transcription by RNA polymerase II	8/429	189/9905	0.577788	0.824089	0.755023	Pharaoh_ant_11028/Pharaoh_ant_17132/Pharaoh_ant_10325/Pharaoh_ant_00677/Pharaoh_ant_08254/Pharaoh_ant_20150/Pharaoh_ant_04024/Pharaoh_ant_01352	8
GO:0010564	regulation of cell cycle process	9/429	213/9905	0.57882	0.824089	0.755023	Pharaoh_ant_13305/Pharaoh_ant_06523/Pharaoh_ant_04016/Pharaoh_ant_06317/Pharaoh_ant_15982/Pharaoh_ant_11577/Pharaoh_ant_10030/Pharaoh_ant_01649/Pharaoh_ant_03785	9
GO:0006413	translational initiation	3/429	69/9905	0.579914	0.824089	0.755023	Pharaoh_ant_16084/Pharaoh_ant_12930/Pharaoh_ant_05088	3
GO:0008154	actin polymerization or depolymerization	3/429	69/9905	0.579914	0.824089	0.755023	Pharaoh_ant_10756/Pharaoh_ant_12880/Pharaoh_ant_08429	3
GO:0030258	lipid modification	3/429	69/9905	0.579914	0.824089	0.755023	Pharaoh_ant_17369/Pharaoh_ant_09550/Pharaoh_ant_17708	3
GO:0072001	renal system development	3/429	69/9905	0.579914	0.824089	0.755023	Pharaoh_ant_08740/Pharaoh_ant_10325/Pharaoh_ant_14058	3
GO:0008038	neuron recognition	4/429	94/9905	0.585849	0.824089	0.755023	Pharaoh_ant_18278/Pharaoh_ant_03317/Pharaoh_ant_11150/Pharaoh_ant_10032	4
GO:0031032	actomyosin structure organization	4/429	94/9905	0.585849	0.824089	0.755023	Pharaoh_ant_05712/Pharaoh_ant_09495/Pharaoh_ant_08411/Pharaoh_ant_11150	4
GO:0022406	membrane docking	2/429	45/9905	0.586437	0.824089	0.755023	Pharaoh_ant_09498/Pharaoh_ant_09874	2
GO:0030952	establishment or maintenance of cytoskeleton polarity	2/429	45/9905	0.586437	0.824089	0.755023	Pharaoh_ant_14981/Pharaoh_ant_09778	2
GO:0033865	nucleoside bisphosphate metabolic process	2/429	45/9905	0.586437	0.824089	0.755023	Pharaoh_ant_05717/Pharaoh_ant_05181	2
GO:0033875	ribonucleoside bisphosphate metabolic process	2/429	45/9905	0.586437	0.824089	0.755023	Pharaoh_ant_05717/Pharaoh_ant_05181	2
GO:0034032	purine nucleoside bisphosphate metabolic process	2/429	45/9905	0.586437	0.824089	0.755023	Pharaoh_ant_05717/Pharaoh_ant_05181	2
GO:0046626	regulation of insulin receptor signaling pathway	2/429	45/9905	0.586437	0.824089	0.755023	Pharaoh_ant_05088/Pharaoh_ant_10030	2
GO:0048645	animal organ formation	2/429	45/9905	0.586437	0.824089	0.755023	Pharaoh_ant_11150/Pharaoh_ant_16686	2
GO:0070588	calcium ion transmembrane transport	2/429	45/9905	0.586437	0.824089	0.755023	Pharaoh_ant_00700/Pharaoh_ant_15959	2
GO:0140056	organelle localization by membrane tethering	2/429	45/9905	0.586437	0.824089	0.755023	Pharaoh_ant_09498/Pharaoh_ant_09874	2
GO:0000912	assembly of actomyosin apparatus involved in cytokinesis	1/429	20/9905	0.58787	0.824089	0.755023	Pharaoh_ant_05712	1
GO:0002052	positive regulation of neuroblast proliferation	1/429	20/9905	0.58787	0.824089	0.755023	Pharaoh_ant_18473	1
GO:0006012	galactose metabolic process	1/429	20/9905	0.58787	0.824089	0.755023	Pharaoh_ant_12005	1
GO:0007413	axonal fasciculation	1/429	20/9905	0.58787	0.824089	0.755023	Pharaoh_ant_10032	1
GO:0007469	antennal development	1/429	20/9905	0.58787	0.824089	0.755023	Pharaoh_ant_17132	1
GO:0008052	sensory organ boundary specification	1/429	20/9905	0.58787	0.824089	0.755023	Pharaoh_ant_16686	1
GO:0014066	regulation of phosphatidylinositol 3-kinase signaling	1/429	20/9905	0.58787	0.824089	0.755023	Pharaoh_ant_05265	1
GO:0015833	peptide transport	1/429	20/9905	0.58787	0.824089	0.755023	Pharaoh_ant_03968	1
GO:0030539	male genitalia development	1/429	20/9905	0.58787	0.824089	0.755023	Pharaoh_ant_17132	1
GO:0044091	membrane biogenesis	1/429	20/9905	0.58787	0.824089	0.755023	Pharaoh_ant_17120	1
GO:0044773	mitotic DNA damage checkpoint signaling	1/429	20/9905	0.58787	0.824089	0.755023	Pharaoh_ant_11577	1
GO:0046660	female sex differentiation	1/429	20/9905	0.58787	0.824089	0.755023	Pharaoh_ant_11028	1
GO:0051303	establishment of chromosome localization	1/429	20/9905	0.58787	0.824089	0.755023	Pharaoh_ant_07245	1
GO:0051985	negative regulation of chromosome segregation	1/429	20/9905	0.58787	0.824089	0.755023	Pharaoh_ant_13305	1
GO:0062013	positive regulation of small molecule metabolic process	1/429	20/9905	0.58787	0.824089	0.755023	Pharaoh_ant_05265	1
GO:0098722	asymmetric stem cell division	1/429	20/9905	0.58787	0.824089	0.755023	Pharaoh_ant_10912	1
GO:1902100	negative regulation of metaphase/anaphase transition of cell cycle	1/429	20/9905	0.58787	0.824089	0.755023	Pharaoh_ant_13305	1
GO:1902743	regulation of lamellipodium organization	1/429	20/9905	0.58787	0.824089	0.755023	Pharaoh_ant_08429	1
GO:1905819	negative regulation of chromosome separation	1/429	20/9905	0.58787	0.824089	0.755023	Pharaoh_ant_13305	1
GO:2000179	positive regulation of neural precursor cell proliferation	1/429	20/9905	0.58787	0.824089	0.755023	Pharaoh_ant_18473	1
GO:0005996	monosaccharide metabolic process	3/429	70/9905	0.589761	0.824089	0.755023	Pharaoh_ant_12005/Pharaoh_ant_05265/Pharaoh_ant_09352	3
GO:0007369	gastrulation	3/429	70/9905	0.589761	0.824089	0.755023	Pharaoh_ant_07936/Pharaoh_ant_07924/Pharaoh_ant_04010	3
GO:0046700	heterocycle catabolic process	7/429	167/9905	0.58982	0.824089	0.755023	Pharaoh_ant_11028/Pharaoh_ant_03340/Pharaoh_ant_11095/Pharaoh_ant_13579/Pharaoh_ant_02771/Pharaoh_ant_01279/Pharaoh_ant_18211	7
GO:0048469	cell maturation	7/429	167/9905	0.58982	0.824089	0.755023	Pharaoh_ant_07832/Pharaoh_ant_09245/Pharaoh_ant_06317/Pharaoh_ant_09778/Pharaoh_ant_11775/Pharaoh_ant_14524/MPQPB.10442.3	7
GO:0050804	modulation of chemical synaptic transmission	5/429	119/9905	0.591626	0.824089	0.755023	Pharaoh_ant_06843/Pharaoh_ant_12017/Pharaoh_ant_05265/Pharaoh_ant_03827/Pharaoh_ant_13809	5
GO:0099177	regulation of trans-synaptic signaling	5/429	119/9905	0.591626	0.824089	0.755023	Pharaoh_ant_06843/Pharaoh_ant_12017/Pharaoh_ant_05265/Pharaoh_ant_03827/Pharaoh_ant_13809	5
GO:0046395	carboxylic acid catabolic process	4/429	95/9905	0.594279	0.824089	0.755023	Pharaoh_ant_17369/Pharaoh_ant_14031/Pharaoh_ant_06470/Pharaoh_ant_17708	4
GO:0044270	cellular nitrogen compound catabolic process	7/429	168/9905	0.596179	0.824089	0.755023	Pharaoh_ant_11028/Pharaoh_ant_03340/Pharaoh_ant_11095/Pharaoh_ant_13579/Pharaoh_ant_02771/Pharaoh_ant_01279/Pharaoh_ant_18211	7
GO:0048732	gland development	7/429	168/9905	0.596179	0.824089	0.755023	Pharaoh_ant_14981/Pharaoh_ant_12880/Pharaoh_ant_12151/Pharaoh_ant_10436/Pharaoh_ant_03970/Pharaoh_ant_08703/Pharaoh_ant_16686	7
GO:0022411	cellular component disassembly	6/429	144/9905	0.597174	0.824089	0.755023	Pharaoh_ant_04744/Pharaoh_ant_11028/Pharaoh_ant_09397/Pharaoh_ant_01515/Pharaoh_ant_11577/Pharaoh_ant_03785	6
GO:0007422	peripheral nervous system development	2/429	46/9905	0.598496	0.824089	0.755023	Pharaoh_ant_07381/Pharaoh_ant_16686	2
GO:0036465	synaptic vesicle recycling	2/429	46/9905	0.598496	0.824089	0.755023	Pharaoh_ant_10034/Pharaoh_ant_12312	2
GO:0071900	regulation of protein serine/threonine kinase activity	2/429	46/9905	0.598496	0.824089	0.755023	Pharaoh_ant_18715/Pharaoh_ant_10030	2
GO:0090263	positive regulation of canonical Wnt signaling pathway	2/429	46/9905	0.598496	0.824089	0.755023	Pharaoh_ant_07386/Pharaoh_ant_02660	2
GO:0009416	response to light stimulus	5/429	120/9905	0.599108	0.824089	0.755023	Pharaoh_ant_01500/Pharaoh_ant_15146/Pharaoh_ant_15959/Pharaoh_ant_17425/Pharaoh_ant_03827	5
GO:0007478	leg disc morphogenesis	3/429	71/9905	0.599458	0.824089	0.755023	Pharaoh_ant_07368/Pharaoh_ant_09495/Pharaoh_ant_10436	3
GO:0048588	developmental cell growth	3/429	71/9905	0.599458	0.824089	0.755023	Pharaoh_ant_11028/Pharaoh_ant_16625/Pharaoh_ant_17708	3
GO:0016054	organic acid catabolic process	4/429	96/9905	0.602606	0.824089	0.755023	Pharaoh_ant_17369/Pharaoh_ant_14031/Pharaoh_ant_06470/Pharaoh_ant_17708	4
GO:0030097	hemopoiesis	4/429	96/9905	0.602606	0.824089	0.755023	Pharaoh_ant_12151/Pharaoh_ant_15920/Pharaoh_ant_15031/Pharaoh_ant_16686	4
GO:0001707	mesoderm formation	1/429	21/9905	0.605756	0.824089	0.755023	Pharaoh_ant_04010	1
GO:0001944	vasculature development	1/429	21/9905	0.605756	0.824089	0.755023	Pharaoh_ant_08740	1
GO:0003014	renal system process	1/429	21/9905	0.605756	0.824089	0.755023	Pharaoh_ant_11031	1
GO:0006029	proteoglycan metabolic process	1/429	21/9905	0.605756	0.824089	0.755023	Pharaoh_ant_02561	1
GO:0006749	glutathione metabolic process	1/429	21/9905	0.605756	0.824089	0.755023	Pharaoh_ant_22183	1
GO:0007162	negative regulation of cell adhesion	1/429	21/9905	0.605756	0.824089	0.755023	Pharaoh_ant_03317	1
GO:0007485	imaginal disc-derived male genitalia development	1/429	21/9905	0.605756	0.824089	0.755023	Pharaoh_ant_12880	1
GO:0007632	visual behavior	1/429	21/9905	0.605756	0.824089	0.755023	Pharaoh_ant_03827	1
GO:0032272	negative regulation of protein polymerization	1/429	21/9905	0.605756	0.824089	0.755023	Pharaoh_ant_08429	1
GO:0035071	salivary gland cell autophagic cell death	1/429	21/9905	0.605756	0.824089	0.755023	Pharaoh_ant_10436	1
GO:0035168	larval lymph gland hemocyte differentiation	1/429	21/9905	0.605756	0.824089	0.755023	Pharaoh_ant_16686	1
GO:0035186	syncytial blastoderm mitotic cell cycle	1/429	21/9905	0.605756	0.824089	0.755023	Pharaoh_ant_07632	1
GO:0035277	spiracle morphogenesis, open tracheal system	1/429	21/9905	0.605756	0.824089	0.755023	Pharaoh_ant_12880	1
GO:0036297	interstrand cross-link repair	1/429	21/9905	0.605756	0.824089	0.755023	Pharaoh_ant_13305	1
GO:0045839	negative regulation of mitotic nuclear division	1/429	21/9905	0.605756	0.824089	0.755023	Pharaoh_ant_13305	1
GO:0050000	chromosome localization	1/429	21/9905	0.605756	0.824089	0.755023	Pharaoh_ant_07245	1
GO:0106030	neuron projection fasciculation	1/429	21/9905	0.605756	0.824089	0.755023	Pharaoh_ant_10032	1
GO:1901264	carbohydrate derivative transport	1/429	21/9905	0.605756	0.824089	0.755023	Pharaoh_ant_07975	1
GO:1905954	positive regulation of lipid localization	1/429	21/9905	0.605756	0.824089	0.755023	Pharaoh_ant_17708	1
GO:0090305	nucleic acid phosphodiester bond hydrolysis	9/429	218/9905	0.606948	0.824089	0.755023	Pharaoh_ant_18151/Pharaoh_ant_11028/Pharaoh_ant_05697/Pharaoh_ant_18282/Pharaoh_ant_17574/Pharaoh_ant_09160/Pharaoh_ant_04587/Pharaoh_ant_21007/Pharaoh_ant_04107	9
GO:0016570	histone modification	8/429	194/9905	0.607576	0.824089	0.755023	Pharaoh_ant_07798/Pharaoh_ant_15969/Pharaoh_ant_07238/Pharaoh_ant_02743/Pharaoh_ant_16581/Pharaoh_ant_10436/Pharaoh_ant_17742/Pharaoh_ant_05733	8
GO:0007346	regulation of mitotic cell cycle	7/429	170/9905	0.608743	0.824089	0.755023	Pharaoh_ant_13305/Pharaoh_ant_06317/Pharaoh_ant_05191/Pharaoh_ant_11577/Pharaoh_ant_10030/Pharaoh_ant_01649/Pharaoh_ant_03785	7
GO:0002683	negative regulation of immune system process	3/429	72/9905	0.609004	0.824089	0.755023	Pharaoh_ant_08739/Pharaoh_ant_01621/Pharaoh_ant_16686	3
GO:0007306	eggshell chorion assembly	3/429	72/9905	0.609004	0.824089	0.755023	Pharaoh_ant_14058/Pharaoh_ant_05171/MPQPB.10442.3	3
GO:0008344	adult locomotory behavior	3/429	72/9905	0.609004	0.824089	0.755023	Pharaoh_ant_04810/Pharaoh_ant_17425/Pharaoh_ant_11548	3
GO:1990778	protein localization to cell periphery	3/429	72/9905	0.609004	0.824089	0.755023	Pharaoh_ant_07368/Pharaoh_ant_06341/Pharaoh_ant_09874	3
GO:0050777	negative regulation of immune response	2/429	47/9905	0.61029	0.824526	0.755423	Pharaoh_ant_08739/Pharaoh_ant_01621	2
GO:0006402	mRNA catabolic process	4/429	97/9905	0.61083	0.824526	0.755423	Pharaoh_ant_03340/Pharaoh_ant_11095/Pharaoh_ant_13579/Pharaoh_ant_01279	4
GO:0009266	response to temperature stimulus	4/429	97/9905	0.61083	0.824526	0.755423	Pharaoh_ant_07798/Pharaoh_ant_09381/Pharaoh_ant_11727/Pharaoh_ant_14124	4
GO:0071695	anatomical structure maturation	7/429	171/9905	0.614948	0.824526	0.755423	Pharaoh_ant_07832/Pharaoh_ant_09245/Pharaoh_ant_06317/Pharaoh_ant_09778/Pharaoh_ant_11775/Pharaoh_ant_14524/MPQPB.10442.3	7
GO:0008306	associative learning	2/429	48/9905	0.621818	0.824526	0.755423	Pharaoh_ant_07592/Pharaoh_ant_10030	2
GO:0016333	morphogenesis of follicular epithelium	2/429	48/9905	0.621818	0.824526	0.755423	Pharaoh_ant_14981/Pharaoh_ant_10421	2
GO:0033500	carbohydrate homeostasis	2/429	48/9905	0.621818	0.824526	0.755423	Pharaoh_ant_03968/Pharaoh_ant_18473	2
GO:0046843	dorsal appendage formation	2/429	48/9905	0.621818	0.824526	0.755423	Pharaoh_ant_14058/Pharaoh_ant_05171	2
GO:0052548	regulation of endopeptidase activity	2/429	48/9905	0.621818	0.824526	0.755423	Pharaoh_ant_13329/Pharaoh_ant_11028	2
GO:0000027	ribosomal large subunit assembly	1/429	22/9905	0.622868	0.824526	0.755423	Pharaoh_ant_12228	1
GO:0001101	response to acid chemical	1/429	22/9905	0.622868	0.824526	0.755423	Pharaoh_ant_18715	1
GO:0006360	transcription by RNA polymerase I	1/429	22/9905	0.622868	0.824526	0.755423	Pharaoh_ant_10436	1
GO:0009066	aspartate family amino acid metabolic process	1/429	22/9905	0.622868	0.824526	0.755423	Pharaoh_ant_00088	1
GO:0009072	aromatic amino acid family metabolic process	1/429	22/9905	0.622868	0.824526	0.755423	Pharaoh_ant_12094	1
GO:0016199	axon midline choice point recognition	1/429	22/9905	0.622868	0.824526	0.755423	Pharaoh_ant_11150	1
GO:0019320	hexose catabolic process	1/429	22/9905	0.622868	0.824526	0.755423	Pharaoh_ant_12005	1
GO:0033047	regulation of mitotic sister chromatid segregation	1/429	22/9905	0.622868	0.824526	0.755423	Pharaoh_ant_13305	1
GO:0043687	post-translational protein modification	1/429	22/9905	0.622868	0.824526	0.755423	Pharaoh_ant_08739	1
GO:0045666	positive regulation of neuron differentiation	1/429	22/9905	0.622868	0.824526	0.755423	Pharaoh_ant_04796	1
GO:0045824	negative regulation of innate immune response	1/429	22/9905	0.622868	0.824526	0.755423	Pharaoh_ant_08739	1
GO:0048102	autophagic cell death	1/429	22/9905	0.622868	0.824526	0.755423	Pharaoh_ant_10436	1
GO:0048678	response to axon injury	1/429	22/9905	0.622868	0.824526	0.755423	Pharaoh_ant_17708	1
GO:0051865	protein autoubiquitination	1/429	22/9905	0.622868	0.824526	0.755423	Pharaoh_ant_13579	1
GO:0070050	neuron cellular homeostasis	1/429	22/9905	0.622868	0.824526	0.755423	Pharaoh_ant_13315	1
GO:0070252	actin-mediated cell contraction	1/429	22/9905	0.622868	0.824526	0.755423	Pharaoh_ant_07936	1
GO:0071711	basement membrane organization	1/429	22/9905	0.622868	0.824526	0.755423	Pharaoh_ant_05752	1
GO:1902742	apoptotic process involved in development	1/429	22/9905	0.622868	0.824526	0.755423	Pharaoh_ant_05265	1
GO:2001257	regulation of cation channel activity	1/429	22/9905	0.622868	0.824526	0.755423	Pharaoh_ant_06843	1
GO:0007435	salivary gland morphogenesis	3/429	74/9905	0.627637	0.830195	0.760617	Pharaoh_ant_12880/Pharaoh_ant_10436/Pharaoh_ant_08703	3
GO:0070646	protein modification by small protein removal	5/429	124/9905	0.62825	0.830361	0.760769	Pharaoh_ant_10698/Pharaoh_ant_05060/Pharaoh_ant_08739/Pharaoh_ant_13770/Pharaoh_ant_11436	5
GO:0007264	small GTPase mediated signal transduction	7/429	174/9905	0.633239	0.835814	0.765765	Pharaoh_ant_10756/Pharaoh_ant_09495/Pharaoh_ant_16219/Pharaoh_ant_05871/Pharaoh_ant_07924/Pharaoh_ant_13809/Pharaoh_ant_02733	7
GO:0007431	salivary gland development	4/429	100/9905	0.634864	0.835814	0.765765	Pharaoh_ant_14981/Pharaoh_ant_12880/Pharaoh_ant_10436/Pharaoh_ant_08703	4
GO:0140053	mitochondrial gene expression	5/429	125/9905	0.635333	0.835814	0.765765	Pharaoh_ant_07862/Pharaoh_ant_07541/Pharaoh_ant_15096/Pharaoh_ant_12228/Pharaoh_ant_05998	5
GO:0006378	mRNA polyadenylation	1/429	23/9905	0.639239	0.835814	0.765765	Pharaoh_ant_07832	1
GO:0007484	imaginal disc-derived genitalia development	1/429	23/9905	0.639239	0.835814	0.765765	Pharaoh_ant_12880	1
GO:0008277	regulation of G protein-coupled receptor signaling pathway	1/429	23/9905	0.639239	0.835814	0.765765	Pharaoh_ant_01500	1
GO:0016198	axon choice point recognition	1/429	23/9905	0.639239	0.835814	0.765765	Pharaoh_ant_11150	1
GO:0030032	lamellipodium assembly	1/429	23/9905	0.639239	0.835814	0.765765	Pharaoh_ant_08429	1
GO:0031644	regulation of nervous system process	1/429	23/9905	0.639239	0.835814	0.765765	Pharaoh_ant_06843	1
GO:0034472	snRNA 3'-end processing	1/429	23/9905	0.639239	0.835814	0.765765	Pharaoh_ant_04796	1
GO:0046365	monosaccharide catabolic process	1/429	23/9905	0.639239	0.835814	0.765765	Pharaoh_ant_12005	1
GO:0051299	centrosome separation	1/429	23/9905	0.639239	0.835814	0.765765	Pharaoh_ant_06317	1
GO:0051453	regulation of intracellular pH	1/429	23/9905	0.639239	0.835814	0.765765	Pharaoh_ant_04235	1
GO:1902667	regulation of axon guidance	1/429	23/9905	0.639239	0.835814	0.765765	Pharaoh_ant_18715	1
GO:0007155	cell adhesion	8/429	200/9905	0.641855	0.83795	0.767722	Pharaoh_ant_18278/Pharaoh_ant_07300/Pharaoh_ant_01113/Pharaoh_ant_14981/Pharaoh_ant_03317/Pharaoh_ant_14013/Pharaoh_ant_10032/Pharaoh_ant_01181	8
GO:0022610	biological adhesion	8/429	200/9905	0.641855	0.83795	0.767722	Pharaoh_ant_18278/Pharaoh_ant_07300/Pharaoh_ant_01113/Pharaoh_ant_14981/Pharaoh_ant_03317/Pharaoh_ant_14013/Pharaoh_ant_10032/Pharaoh_ant_01181	8
GO:0035272	exocrine system development	4/429	101/9905	0.642659	0.838358	0.768096	Pharaoh_ant_14981/Pharaoh_ant_12880/Pharaoh_ant_10436/Pharaoh_ant_08703	4
GO:0009913	epidermal cell differentiation	2/429	50/9905	0.644082	0.839552	0.76919	Pharaoh_ant_10421/Pharaoh_ant_18473	2
GO:0019439	aromatic compound catabolic process	7/429	176/9905	0.645157	0.839552	0.76919	Pharaoh_ant_11028/Pharaoh_ant_03340/Pharaoh_ant_11095/Pharaoh_ant_13579/Pharaoh_ant_02771/Pharaoh_ant_01279/Pharaoh_ant_18211	7
GO:0000956	nuclear-transcribed mRNA catabolic process	3/429	76/9905	0.645651	0.839552	0.76919	Pharaoh_ant_03340/Pharaoh_ant_11095/Pharaoh_ant_01279	3
GO:0043254	regulation of protein-containing complex assembly	4/429	102/9905	0.650345	0.839552	0.76919	Pharaoh_ant_10756/Pharaoh_ant_16084/Pharaoh_ant_12880/Pharaoh_ant_08429	4
GO:0022612	gland morphogenesis	3/429	77/9905	0.654424	0.839552	0.76919	Pharaoh_ant_12880/Pharaoh_ant_10436/Pharaoh_ant_08703	3
GO:0043086	negative regulation of catalytic activity	3/429	77/9905	0.654424	0.839552	0.76919	Pharaoh_ant_10756/Pharaoh_ant_03975/Pharaoh_ant_10030	3
GO:0001510	RNA methylation	2/429	51/9905	0.65482	0.839552	0.76919	Pharaoh_ant_10742/Pharaoh_ant_22033	2
GO:0007127	meiosis I	2/429	51/9905	0.65482	0.839552	0.76919	Pharaoh_ant_09454/Pharaoh_ant_12253	2
GO:0071805	potassium ion transmembrane transport	2/429	51/9905	0.65482	0.839552	0.76919	Pharaoh_ant_04235/Pharaoh_ant_16177	2
GO:1902905	positive regulation of supramolecular fiber organization	2/429	51/9905	0.65482	0.839552	0.76919	Pharaoh_ant_09495/Pharaoh_ant_11150	2
GO:0007204	positive regulation of cytosolic calcium ion concentration	1/429	24/9905	0.6549	0.839552	0.76919	Pharaoh_ant_15959	1
GO:0007603	phototransduction, visible light	1/429	24/9905	0.6549	0.839552	0.76919	Pharaoh_ant_01500	1
GO:0009064	glutamine family amino acid metabolic process	1/429	24/9905	0.6549	0.839552	0.76919	Pharaoh_ant_00088	1
GO:0014065	phosphatidylinositol 3-kinase signaling	1/429	24/9905	0.6549	0.839552	0.76919	Pharaoh_ant_05265	1
GO:0032507	maintenance of protein location in cell	1/429	24/9905	0.6549	0.839552	0.76919	Pharaoh_ant_08419	1
GO:0035162	embryonic hemopoiesis	1/429	24/9905	0.6549	0.839552	0.76919	Pharaoh_ant_12151	1
GO:0035303	regulation of dephosphorylation	1/429	24/9905	0.6549	0.839552	0.76919	Pharaoh_ant_15031	1
GO:0035335	peptidyl-tyrosine dephosphorylation	1/429	24/9905	0.6549	0.839552	0.76919	Pharaoh_ant_15172	1
GO:0040013	negative regulation of locomotion	1/429	24/9905	0.6549	0.839552	0.76919	Pharaoh_ant_13893	1
GO:0043631	RNA polyadenylation	1/429	24/9905	0.6549	0.839552	0.76919	Pharaoh_ant_07832	1
GO:0048332	mesoderm morphogenesis	1/429	24/9905	0.6549	0.839552	0.76919	Pharaoh_ant_04010	1
GO:0072666	establishment of protein localization to vacuole	1/429	24/9905	0.6549	0.839552	0.76919	Pharaoh_ant_15845	1
GO:0097581	lamellipodium organization	1/429	24/9905	0.6549	0.839552	0.76919	Pharaoh_ant_08429	1
GO:0009953	dorsal/ventral pattern formation	5/429	128/9905	0.656079	0.840432	0.769996	Pharaoh_ant_05763/Pharaoh_ant_06317/Pharaoh_ant_14058/Pharaoh_ant_14524/MPQPB.10442.3	5
GO:0061024	membrane organization	9/429	228/9905	0.660248	0.841673	0.771133	Pharaoh_ant_11803/Pharaoh_ant_10653/Pharaoh_ant_09874/Pharaoh_ant_11775/Pharaoh_ant_05752/Pharaoh_ant_07975/Pharaoh_ant_14945/Pharaoh_ant_10421/Pharaoh_ant_17120	9
GO:0098662	inorganic cation transmembrane transport	7/429	179/9905	0.662604	0.841673	0.771133	Pharaoh_ant_17898/Pharaoh_ant_04235/Pharaoh_ant_11150/Pharaoh_ant_09355/Pharaoh_ant_00700/Pharaoh_ant_15959/Pharaoh_ant_16177	7
GO:0007286	spermatid development	3/429	78/9905	0.66304	0.841673	0.771133	Pharaoh_ant_16625/Pharaoh_ant_09778/Pharaoh_ant_13770	3
GO:0140694	non-membrane-bounded organelle assembly	8/429	204/9905	0.663746	0.841673	0.771133	Pharaoh_ant_05712/Pharaoh_ant_10726/Pharaoh_ant_11150/Pharaoh_ant_06317/Pharaoh_ant_07245/Pharaoh_ant_12228/Pharaoh_ant_17708/Pharaoh_ant_10940	8
GO:0009063	cellular amino acid catabolic process	2/429	52/9905	0.665298	0.841673	0.771133	Pharaoh_ant_14031/Pharaoh_ant_06470	2
GO:1901991	negative regulation of mitotic cell cycle phase transition	2/429	52/9905	0.665298	0.841673	0.771133	Pharaoh_ant_13305/Pharaoh_ant_11577	2
GO:1901361	organic cyclic compound catabolic process	7/429	180/9905	0.668303	0.841673	0.771133	Pharaoh_ant_11028/Pharaoh_ant_03340/Pharaoh_ant_11095/Pharaoh_ant_13579/Pharaoh_ant_02771/Pharaoh_ant_01279/Pharaoh_ant_18211	7
GO:0006885	regulation of pH	1/429	25/9905	0.669883	0.841673	0.771133	Pharaoh_ant_04235	1
GO:0009187	cyclic nucleotide metabolic process	1/429	25/9905	0.669883	0.841673	0.771133	Pharaoh_ant_18165	1
GO:0016180	snRNA processing	1/429	25/9905	0.669883	0.841673	0.771133	Pharaoh_ant_04796	1
GO:0030641	regulation of cellular pH	1/429	25/9905	0.669883	0.841673	0.771133	Pharaoh_ant_04235	1
GO:0031345	negative regulation of cell projection organization	1/429	25/9905	0.669883	0.841673	0.771133	Pharaoh_ant_12312	1
GO:0033301	cell cycle comprising mitosis without cytokinesis	1/429	25/9905	0.669883	0.841673	0.771133	Pharaoh_ant_07632	1
GO:0035051	cardiocyte differentiation	1/429	25/9905	0.669883	0.841673	0.771133	Pharaoh_ant_11150	1
GO:0043967	histone H4 acetylation	1/429	25/9905	0.669883	0.841673	0.771133	Pharaoh_ant_07238	1
GO:0045047	protein targeting to ER	1/429	25/9905	0.669883	0.841673	0.771133	Pharaoh_ant_02865	1
GO:0046329	negative regulation of JNK cascade	1/429	25/9905	0.669883	0.841673	0.771133	Pharaoh_ant_10030	1
GO:0046425	regulation of receptor signaling pathway via JAK-STAT	1/429	25/9905	0.669883	0.841673	0.771133	Pharaoh_ant_12151	1
GO:0046928	regulation of neurotransmitter secretion	1/429	25/9905	0.669883	0.841673	0.771133	Pharaoh_ant_13809	1
GO:0051054	positive regulation of DNA metabolic process	1/429	25/9905	0.669883	0.841673	0.771133	Pharaoh_ant_15982	1
GO:0051588	regulation of neurotransmitter transport	1/429	25/9905	0.669883	0.841673	0.771133	Pharaoh_ant_13809	1
GO:0097306	cellular response to alcohol	1/429	25/9905	0.669883	0.841673	0.771133	Pharaoh_ant_05088	1
GO:1901992	positive regulation of mitotic cell cycle phase transition	1/429	25/9905	0.669883	0.841673	0.771133	Pharaoh_ant_10030	1
GO:1903036	positive regulation of response to wounding	1/429	25/9905	0.669883	0.841673	0.771133	Pharaoh_ant_17708	1
GO:1904892	regulation of receptor signaling pathway via STAT	1/429	25/9905	0.669883	0.841673	0.771133	Pharaoh_ant_12151	1
GO:2001251	negative regulation of chromosome organization	1/429	25/9905	0.669883	0.841673	0.771133	Pharaoh_ant_13305	1
GO:0030003	cellular cation homeostasis	4/429	105/9905	0.672737	0.844637	0.773848	Pharaoh_ant_04235/Pharaoh_ant_00700/Pharaoh_ant_15959/Pharaoh_ant_17708	4
GO:1901701	cellular response to oxygen-containing compound	7/429	181/9905	0.673942	0.845527	0.774664	Pharaoh_ant_08758/Pharaoh_ant_18715/Pharaoh_ant_00663/Pharaoh_ant_05088/Pharaoh_ant_03257/Pharaoh_ant_10030/Pharaoh_ant_18473	7
GO:0032006	regulation of TOR signaling	2/429	53/9905	0.675519	0.845639	0.774766	Pharaoh_ant_04744/Pharaoh_ant_05265	2
GO:0051495	positive regulation of cytoskeleton organization	2/429	53/9905	0.675519	0.845639	0.774766	Pharaoh_ant_09495/Pharaoh_ant_11150	2
GO:0072002	Malpighian tubule development	2/429	53/9905	0.675519	0.845639	0.774766	Pharaoh_ant_10325/Pharaoh_ant_14058	2
GO:0009152	purine ribonucleotide biosynthetic process	3/429	80/9905	0.679803	0.848151	0.777068	Pharaoh_ant_05717/Pharaoh_ant_05181/Pharaoh_ant_18165	3
GO:0051726	regulation of cell cycle	12/429	306/9905	0.680351	0.848151	0.777068	Pharaoh_ant_13305/Pharaoh_ant_06523/Pharaoh_ant_08740/Pharaoh_ant_04016/Pharaoh_ant_06317/Pharaoh_ant_05191/Pharaoh_ant_15982/Pharaoh_ant_12017/Pharaoh_ant_11577/Pharaoh_ant_10030/Pharaoh_ant_01649/Pharaoh_ant_03785	12
GO:0000959	mitochondrial RNA metabolic process	1/429	26/9905	0.684217	0.848151	0.777068	Pharaoh_ant_05998	1
GO:0006282	regulation of DNA repair	1/429	26/9905	0.684217	0.848151	0.777068	Pharaoh_ant_15982	1
GO:0006493	protein O-linked glycosylation	1/429	26/9905	0.684217	0.848151	0.777068	Pharaoh_ant_07798	1
GO:0030433	ubiquitin-dependent ERAD pathway	1/429	26/9905	0.684217	0.848151	0.777068	Pharaoh_ant_18197	1
GO:0035070	salivary gland histolysis	1/429	26/9905	0.684217	0.848151	0.777068	Pharaoh_ant_10436	1
GO:0046627	negative regulation of insulin receptor signaling pathway	1/429	26/9905	0.684217	0.848151	0.777068	Pharaoh_ant_10030	1
GO:0070328	triglyceride homeostasis	1/429	26/9905	0.684217	0.848151	0.777068	Pharaoh_ant_09352	1
GO:0090329	regulation of DNA-dependent DNA replication	1/429	26/9905	0.684217	0.848151	0.777068	Pharaoh_ant_06523	1
GO:0099173	postsynapse organization	1/429	26/9905	0.684217	0.848151	0.777068	Pharaoh_ant_06843	1
GO:1900077	negative regulation of cellular response to insulin stimulus	1/429	26/9905	0.684217	0.848151	0.777068	Pharaoh_ant_10030	1
GO:2000027	regulation of animal organ morphogenesis	1/429	26/9905	0.684217	0.848151	0.777068	Pharaoh_ant_07386	1
GO:0007093	mitotic cell cycle checkpoint signaling	2/429	54/9905	0.685485	0.848151	0.777068	Pharaoh_ant_13305/Pharaoh_ant_11577	2
GO:0009408	response to heat	2/429	54/9905	0.685485	0.848151	0.777068	Pharaoh_ant_11727/Pharaoh_ant_14124	2
GO:0010632	regulation of epithelial cell migration	2/429	54/9905	0.685485	0.848151	0.777068	Pharaoh_ant_07592/Pharaoh_ant_02808	2
GO:1901605	alpha-amino acid metabolic process	3/429	81/9905	0.68795	0.849372	0.778187	Pharaoh_ant_05140/Pharaoh_ant_00088/Pharaoh_ant_09352	3
GO:0098660	inorganic ion transmembrane transport	8/429	209/9905	0.689964	0.849372	0.778187	Pharaoh_ant_17898/Pharaoh_ant_04235/Pharaoh_ant_11150/Pharaoh_ant_09355/Pharaoh_ant_00700/Pharaoh_ant_15959/Pharaoh_ant_01307/Pharaoh_ant_16177	8
GO:0051336	regulation of hydrolase activity	7/429	184/9905	0.690501	0.849372	0.778187	Pharaoh_ant_13329/Pharaoh_ant_10756/Pharaoh_ant_11028/Pharaoh_ant_16219/Pharaoh_ant_03317/Pharaoh_ant_13809/Pharaoh_ant_02733	7
GO:0052547	regulation of peptidase activity	2/429	55/9905	0.695198	0.849372	0.778187	Pharaoh_ant_13329/Pharaoh_ant_11028	2
GO:0022604	regulation of cell morphogenesis	3/429	82/9905	0.695941	0.849372	0.778187	Pharaoh_ant_03146/Pharaoh_ant_03317/Pharaoh_ant_12968	3
GO:0045216	cell-cell junction organization	3/429	82/9905	0.695941	0.849372	0.778187	Pharaoh_ant_13317/Pharaoh_ant_17425/Pharaoh_ant_10421	3
GO:0046578	regulation of Ras protein signal transduction	3/429	82/9905	0.695941	0.849372	0.778187	Pharaoh_ant_09495/Pharaoh_ant_07924/Pharaoh_ant_13809	3
GO:0000184	nuclear-transcribed mRNA catabolic process, nonsense-mediated decay	1/429	27/9905	0.69793	0.849372	0.778187	Pharaoh_ant_11095	1
GO:0007099	centriole replication	1/429	27/9905	0.69793	0.849372	0.778187	Pharaoh_ant_10940	1
GO:0007189	adenylate cyclase-activating G protein-coupled receptor signaling pathway	1/429	27/9905	0.69793	0.849372	0.778187	Pharaoh_ant_00663	1
GO:0008293	torso signaling pathway	1/429	27/9905	0.69793	0.849372	0.778187	Pharaoh_ant_06373	1
GO:0010507	negative regulation of autophagy	1/429	27/9905	0.69793	0.849372	0.778187	Pharaoh_ant_18473	1
GO:0030516	regulation of axon extension	1/429	27/9905	0.69793	0.849372	0.778187	Pharaoh_ant_17708	1
GO:0035332	positive regulation of hippo signaling	1/429	27/9905	0.69793	0.849372	0.778187	Pharaoh_ant_05763	1
GO:0042886	amide transport	1/429	27/9905	0.69793	0.849372	0.778187	Pharaoh_ant_03968	1
GO:0044774	mitotic DNA integrity checkpoint signaling	1/429	27/9905	0.69793	0.849372	0.778187	Pharaoh_ant_11577	1
GO:0055090	acylglycerol homeostasis	1/429	27/9905	0.69793	0.849372	0.778187	Pharaoh_ant_09352	1
GO:0061387	regulation of extent of cell growth	1/429	27/9905	0.69793	0.849372	0.778187	Pharaoh_ant_17708	1
GO:0072665	protein localization to vacuole	1/429	27/9905	0.69793	0.849372	0.778187	Pharaoh_ant_15845	1
GO:0090100	positive regulation of transmembrane receptor protein serine/threonine kinase signaling pathway	1/429	27/9905	0.69793	0.849372	0.778187	Pharaoh_ant_18473	1
GO:0098930	axonal transport	1/429	27/9905	0.69793	0.849372	0.778187	Pharaoh_ant_06317	1
GO:0099518	vesicle cytoskeletal trafficking	1/429	27/9905	0.69793	0.849372	0.778187	Pharaoh_ant_06317	1
GO:1901989	positive regulation of cell cycle phase transition	1/429	27/9905	0.69793	0.849372	0.778187	Pharaoh_ant_10030	1
GO:0048515	spermatid differentiation	3/429	83/9905	0.703777	0.851851	0.780458	Pharaoh_ant_16625/Pharaoh_ant_09778/Pharaoh_ant_13770	3
GO:0001894	tissue homeostasis	2/429	56/9905	0.704663	0.851851	0.780458	Pharaoh_ant_04744/Pharaoh_ant_05265	2
GO:0045471	response to ethanol	2/429	56/9905	0.704663	0.851851	0.780458	Pharaoh_ant_08740/Pharaoh_ant_14058	2
GO:0048542	lymph gland development	2/429	56/9905	0.704663	0.851851	0.780458	Pharaoh_ant_12151/Pharaoh_ant_16686	2
GO:0061326	renal tubule development	2/429	56/9905	0.704663	0.851851	0.780458	Pharaoh_ant_10325/Pharaoh_ant_14058	2
GO:0006812	cation transport	11/429	287/9905	0.704916	0.851851	0.780458	Pharaoh_ant_17898/Pharaoh_ant_04235/Pharaoh_ant_11150/Pharaoh_ant_09355/Pharaoh_ant_00700/Pharaoh_ant_04685/Pharaoh_ant_06843/Pharaoh_ant_15920/Pharaoh_ant_15959/Pharaoh_ant_22072/Pharaoh_ant_16177	11
GO:0016579	protein deubiquitination	4/429	110/9905	0.707816	0.851851	0.780458	Pharaoh_ant_10698/Pharaoh_ant_05060/Pharaoh_ant_08739/Pharaoh_ant_13770	4
GO:0048534	hematopoietic or lymphoid organ development	4/429	110/9905	0.707816	0.851851	0.780458	Pharaoh_ant_12151/Pharaoh_ant_15920/Pharaoh_ant_15031/Pharaoh_ant_16686	4
GO:0006469	negative regulation of protein kinase activity	1/429	28/9905	0.711049	0.851851	0.780458	Pharaoh_ant_10030	1
GO:0007041	lysosomal transport	1/429	28/9905	0.711049	0.851851	0.780458	Pharaoh_ant_05143	1
GO:0007599	hemostasis	1/429	28/9905	0.711049	0.851851	0.780458	Pharaoh_ant_09764	1
GO:0009743	response to carbohydrate	1/429	28/9905	0.711049	0.851851	0.780458	Pharaoh_ant_18473	1
GO:0016334	establishment or maintenance of polarity of follicular epithelium	1/429	28/9905	0.711049	0.851851	0.780458	Pharaoh_ant_14981	1
GO:0030004	cellular monovalent inorganic cation homeostasis	1/429	28/9905	0.711049	0.851851	0.780458	Pharaoh_ant_04235	1
GO:0040001	establishment of mitotic spindle localization	1/429	28/9905	0.711049	0.851851	0.780458	Pharaoh_ant_06317	1
GO:0043281	regulation of cysteine-type endopeptidase activity involved in apoptotic process	1/429	28/9905	0.711049	0.851851	0.780458	Pharaoh_ant_11028	1
GO:0045746	negative regulation of Notch signaling pathway	1/429	28/9905	0.711049	0.851851	0.780458	Pharaoh_ant_11150	1
GO:0050817	coagulation	1/429	28/9905	0.711049	0.851851	0.780458	Pharaoh_ant_09764	1
GO:0051568	histone H3-K4 methylation	1/429	28/9905	0.711049	0.851851	0.780458	Pharaoh_ant_07238	1
GO:0098534	centriole assembly	1/429	28/9905	0.711049	0.851851	0.780458	Pharaoh_ant_10940	1
GO:0006875	cellular metal ion homeostasis	3/429	84/9905	0.711458	0.851851	0.780458	Pharaoh_ant_00700/Pharaoh_ant_15959/Pharaoh_ant_17708	3
GO:0051146	striated muscle cell differentiation	3/429	84/9905	0.711458	0.851851	0.780458	Pharaoh_ant_09504/Pharaoh_ant_11150/Pharaoh_ant_00677	3
GO:0051272	positive regulation of cellular component movement	3/429	84/9905	0.711458	0.851851	0.780458	Pharaoh_ant_18715/Pharaoh_ant_07592/Pharaoh_ant_02808	3
GO:0008360	regulation of cell shape	2/429	57/9905	0.713882	0.854154	0.782568	Pharaoh_ant_03146/Pharaoh_ant_03317	2
GO:0006164	purine nucleotide biosynthetic process	3/429	85/9905	0.718985	0.85855	0.786596	Pharaoh_ant_05717/Pharaoh_ant_05181/Pharaoh_ant_18165	3
GO:0007034	vacuolar transport	2/429	58/9905	0.722859	0.85855	0.786596	Pharaoh_ant_05143/Pharaoh_ant_15845	2
GO:0030866	cortical actin cytoskeleton organization	2/429	58/9905	0.722859	0.85855	0.786596	Pharaoh_ant_05712/Pharaoh_ant_08411	2
GO:0032102	negative regulation of response to external stimulus	2/429	58/9905	0.722859	0.85855	0.786596	Pharaoh_ant_08739/Pharaoh_ant_01621	2
GO:0006099	tricarboxylic acid cycle	1/429	29/9905	0.723599	0.85855	0.786596	Pharaoh_ant_14033	1
GO:0007300	ovarian nurse cell to oocyte transport	1/429	29/9905	0.723599	0.85855	0.786596	Pharaoh_ant_12880	1
GO:0031333	negative regulation of protein-containing complex assembly	1/429	29/9905	0.723599	0.85855	0.786596	Pharaoh_ant_08429	1
GO:0033673	negative regulation of kinase activity	1/429	29/9905	0.723599	0.85855	0.786596	Pharaoh_ant_10030	1
GO:0035023	regulation of Rho protein signal transduction	1/429	29/9905	0.723599	0.85855	0.786596	Pharaoh_ant_09495	1
GO:0042073	intraciliary transport	1/429	29/9905	0.723599	0.85855	0.786596	Pharaoh_ant_09661	1
GO:0043009	chordate embryonic development	1/429	29/9905	0.723599	0.85855	0.786596	Pharaoh_ant_13579	1
GO:0090630	activation of GTPase activity	1/429	29/9905	0.723599	0.85855	0.786596	Pharaoh_ant_02733	1
GO:0031503	protein-containing complex localization	3/429	87/9905	0.73358	0.867964	0.795221	Pharaoh_ant_11021/Pharaoh_ant_09661/Pharaoh_ant_14124	3
GO:0035218	leg disc development	3/429	87/9905	0.73358	0.867964	0.795221	Pharaoh_ant_07368/Pharaoh_ant_09495/Pharaoh_ant_10436	3
GO:0016325	oocyte microtubule cytoskeleton organization	1/429	30/9905	0.735606	0.867964	0.795221	Pharaoh_ant_09778	1
GO:0030317	flagellated sperm motility	1/429	30/9905	0.735606	0.867964	0.795221	Pharaoh_ant_11816	1
GO:0031122	cytoplasmic microtubule organization	1/429	30/9905	0.735606	0.867964	0.795221	Pharaoh_ant_06317	1
GO:0046330	positive regulation of JNK cascade	1/429	30/9905	0.735606	0.867964	0.795221	Pharaoh_ant_04744	1
GO:0051348	negative regulation of transferase activity	1/429	30/9905	0.735606	0.867964	0.795221	Pharaoh_ant_10030	1
GO:0097722	sperm motility	1/429	30/9905	0.735606	0.867964	0.795221	Pharaoh_ant_11816	1
GO:0046942	carboxylic acid transport	5/429	141/9905	0.736952	0.868951	0.796125	Pharaoh_ant_17771/Pharaoh_ant_03020/Pharaoh_ant_02196/Pharaoh_ant_15920/Pharaoh_ant_13809	5
GO:0016050	vesicle organization	4/429	115/9905	0.740086	0.869193	0.796347	Pharaoh_ant_06341/Pharaoh_ant_09778/Pharaoh_ant_09874/Pharaoh_ant_03951	4
GO:0006367	transcription initiation from RNA polymerase II promoter	2/429	60/9905	0.7401	0.869193	0.796347	Pharaoh_ant_13932/Pharaoh_ant_05058	2
GO:0007043	cell-cell junction assembly	2/429	60/9905	0.7401	0.869193	0.796347	Pharaoh_ant_13317/Pharaoh_ant_17425	2
GO:0007173	epidermal growth factor receptor signaling pathway	2/429	60/9905	0.7401	0.869193	0.796347	Pharaoh_ant_18211/Pharaoh_ant_05143	2
GO:0044057	regulation of system process	2/429	60/9905	0.7401	0.869193	0.796347	Pharaoh_ant_11028/Pharaoh_ant_06843	2
GO:0072522	purine-containing compound biosynthetic process	3/429	88/9905	0.740652	0.869193	0.796347	Pharaoh_ant_05717/Pharaoh_ant_05181/Pharaoh_ant_18165	3
GO:0006399	tRNA metabolic process	5/429	142/9905	0.742556	0.869193	0.796347	Pharaoh_ant_14508/Pharaoh_ant_02727/Pharaoh_ant_12081/Pharaoh_ant_10742/Pharaoh_ant_22033	5
GO:0044089	positive regulation of cellular component biogenesis	5/429	142/9905	0.742556	0.869193	0.796347	Pharaoh_ant_09495/Pharaoh_ant_14981/Pharaoh_ant_11150/Pharaoh_ant_11727/Pharaoh_ant_03960	5
GO:0097435	supramolecular fiber organization	9/429	246/9905	0.744848	0.869193	0.796347	Pharaoh_ant_10756/Pharaoh_ant_09495/Pharaoh_ant_18278/Pharaoh_ant_15974/Pharaoh_ant_11150/Pharaoh_ant_12880/Pharaoh_ant_06317/Pharaoh_ant_05752/Pharaoh_ant_08429	9
GO:0043408	regulation of MAPK cascade	4/429	116/9905	0.746206	0.869193	0.796347	Pharaoh_ant_04744/Pharaoh_ant_07300/Pharaoh_ant_07924/Pharaoh_ant_10030	4
GO:0030001	metal ion transport	7/429	195/9905	0.746474	0.869193	0.796347	Pharaoh_ant_17898/Pharaoh_ant_04235/Pharaoh_ant_11150/Pharaoh_ant_09355/Pharaoh_ant_00700/Pharaoh_ant_15959/Pharaoh_ant_16177	7
GO:0006383	transcription by RNA polymerase III	1/429	31/9905	0.747092	0.869193	0.796347	Pharaoh_ant_13513	1
GO:0007029	endoplasmic reticulum organization	1/429	31/9905	0.747092	0.869193	0.796347	Pharaoh_ant_13809	1
GO:0009584	detection of visible light	1/429	31/9905	0.747092	0.869193	0.796347	Pharaoh_ant_01500	1
GO:0016073	snRNA metabolic process	1/429	31/9905	0.747092	0.869193	0.796347	Pharaoh_ant_04796	1
GO:0036099	female germ-line stem cell population maintenance	1/429	31/9905	0.747092	0.869193	0.796347	Pharaoh_ant_16084	1
GO:0046716	muscle cell cellular homeostasis	1/429	31/9905	0.747092	0.869193	0.796347	Pharaoh_ant_22011	1
GO:0006813	potassium ion transport	2/429	61/9905	0.748373	0.869193	0.796347	Pharaoh_ant_04235/Pharaoh_ant_16177	2
GO:0006816	calcium ion transport	2/429	61/9905	0.748373	0.869193	0.796347	Pharaoh_ant_00700/Pharaoh_ant_15959	2
GO:0016485	protein processing	2/429	61/9905	0.748373	0.869193	0.796347	Pharaoh_ant_13329/Pharaoh_ant_14058	2
GO:0038127	ERBB signaling pathway	2/429	61/9905	0.748373	0.869193	0.796347	Pharaoh_ant_18211/Pharaoh_ant_05143	2
GO:0061025	membrane fusion	2/429	61/9905	0.748373	0.869193	0.796347	Pharaoh_ant_09874/Pharaoh_ant_17120	2
GO:0015909	long-chain fatty acid transport	3/429	90/9905	0.754346	0.873919	0.800677	Pharaoh_ant_17369/Pharaoh_ant_03020/Pharaoh_ant_02196	3
GO:0051258	protein polymerization	3/429	90/9905	0.754346	0.873919	0.800677	Pharaoh_ant_10756/Pharaoh_ant_12880/Pharaoh_ant_08429	3
GO:0006334	nucleosome assembly	1/429	32/9905	0.75808	0.873919	0.800677	Pharaoh_ant_11141	1
GO:0007259	receptor signaling pathway via JAK-STAT	1/429	32/9905	0.75808	0.873919	0.800677	Pharaoh_ant_12151	1
GO:0031099	regeneration	1/429	32/9905	0.75808	0.873919	0.800677	Pharaoh_ant_17708	1
GO:0032388	positive regulation of intracellular transport	1/429	32/9905	0.75808	0.873919	0.800677	Pharaoh_ant_08419	1
GO:0032874	positive regulation of stress-activated MAPK cascade	1/429	32/9905	0.75808	0.873919	0.800677	Pharaoh_ant_04744	1
GO:0036503	ERAD pathway	1/429	32/9905	0.75808	0.873919	0.800677	Pharaoh_ant_18197	1
GO:0070304	positive regulation of stress-activated protein kinase signaling cascade	1/429	32/9905	0.75808	0.873919	0.800677	Pharaoh_ant_04744	1
GO:0097696	receptor signaling pathway via STAT	1/429	32/9905	0.75808	0.873919	0.800677	Pharaoh_ant_12151	1
GO:1903034	regulation of response to wounding	1/429	32/9905	0.75808	0.873919	0.800677	Pharaoh_ant_17708	1
GO:0015908	fatty acid transport	3/429	91/9905	0.760973	0.876556	0.803092	Pharaoh_ant_17369/Pharaoh_ant_03020/Pharaoh_ant_02196	3
GO:1902533	positive regulation of intracellular signal transduction	6/429	172/9905	0.761396	0.876556	0.803092	Pharaoh_ant_05763/Pharaoh_ant_04744/Pharaoh_ant_13305/Pharaoh_ant_09495/Pharaoh_ant_07936/Pharaoh_ant_15240	6
GO:0060249	anatomical structure homeostasis	4/429	119/9905	0.763907	0.877462	0.803922	Pharaoh_ant_04744/Pharaoh_ant_13315/Pharaoh_ant_22011/Pharaoh_ant_05265	4
GO:0018958	phenol-containing compound metabolic process	2/429	63/9905	0.764241	0.877462	0.803922	Pharaoh_ant_06317/Pharaoh_ant_07381	2
GO:0030335	positive regulation of cell migration	2/429	63/9905	0.764241	0.877462	0.803922	Pharaoh_ant_07592/Pharaoh_ant_02808	2
GO:0048568	embryonic organ development	2/429	63/9905	0.764241	0.877462	0.803922	Pharaoh_ant_11028/Pharaoh_ant_12151	2
GO:0006066	alcohol metabolic process	3/429	92/9905	0.767455	0.877729	0.804167	Pharaoh_ant_13010/Pharaoh_ant_18263/Pharaoh_ant_05261	3
GO:0006974	cellular response to DNA damage stimulus	16/429	429/9905	0.767949	0.877729	0.804167	Pharaoh_ant_13329/Pharaoh_ant_13305/Pharaoh_ant_03146/Pharaoh_ant_16106/Pharaoh_ant_11803/Pharaoh_ant_04016/Pharaoh_ant_02743/Pharaoh_ant_12314/Pharaoh_ant_18282/Pharaoh_ant_17014/Pharaoh_ant_15982/Pharaoh_ant_08466/Pharaoh_ant_11577/Pharaoh_ant_08801/Pharaoh_ant_06588/Pharaoh_ant_09564	16
GO:0008407	chaeta morphogenesis	1/429	33/9905	0.768592	0.877729	0.804167	Pharaoh_ant_10030	1
GO:0030048	actin filament-based movement	1/429	33/9905	0.768592	0.877729	0.804167	Pharaoh_ant_07936	1
GO:0050802	circadian sleep/wake cycle, sleep	1/429	33/9905	0.768592	0.877729	0.804167	Pharaoh_ant_08758	1
GO:0050920	regulation of chemotaxis	1/429	33/9905	0.768592	0.877729	0.804167	Pharaoh_ant_18715	1
GO:1901607	alpha-amino acid biosynthetic process	1/429	33/9905	0.768592	0.877729	0.804167	Pharaoh_ant_09352	1
GO:1905952	regulation of lipid localization	1/429	33/9905	0.768592	0.877729	0.804167	Pharaoh_ant_17708	1
GO:0007178	transmembrane receptor protein serine/threonine kinase signaling pathway	2/429	64/9905	0.771845	0.879676	0.805951	Pharaoh_ant_08740/Pharaoh_ant_18473	2
GO:0008544	epidermis development	2/429	64/9905	0.771845	0.879676	0.805951	Pharaoh_ant_10421/Pharaoh_ant_18473	2
GO:0030155	regulation of cell adhesion	2/429	64/9905	0.771845	0.879676	0.805951	Pharaoh_ant_07300/Pharaoh_ant_03317	2
GO:0044282	small molecule catabolic process	5/429	148/9905	0.774341	0.881931	0.808017	Pharaoh_ant_17369/Pharaoh_ant_14031/Pharaoh_ant_06470/Pharaoh_ant_12005/Pharaoh_ant_17708	5
GO:0090407	organophosphate biosynthetic process	10/429	280/9905	0.778172	0.882467	0.808508	Pharaoh_ant_02916/Pharaoh_ant_05083/Pharaoh_ant_08411/Pharaoh_ant_10768/Pharaoh_ant_05717/Pharaoh_ant_15970/Pharaoh_ant_05752/Pharaoh_ant_03951/Pharaoh_ant_05181/Pharaoh_ant_18165	10
GO:0000041	transition metal ion transport	1/429	34/9905	0.778648	0.882467	0.808508	Pharaoh_ant_17898	1
GO:0042147	retrograde transport, endosome to Golgi	1/429	34/9905	0.778648	0.882467	0.808508	Pharaoh_ant_12312	1
GO:0045931	positive regulation of mitotic cell cycle	1/429	34/9905	0.778648	0.882467	0.808508	Pharaoh_ant_10030	1
GO:0045995	regulation of embryonic development	1/429	34/9905	0.778648	0.882467	0.808508	Pharaoh_ant_13670	1
GO:0051293	establishment of spindle localization	1/429	34/9905	0.778648	0.882467	0.808508	Pharaoh_ant_06317	1
GO:0051653	spindle localization	1/429	34/9905	0.778648	0.882467	0.808508	Pharaoh_ant_06317	1
GO:0009260	ribonucleotide biosynthetic process	3/429	94/9905	0.779988	0.882467	0.808508	Pharaoh_ant_05717/Pharaoh_ant_05181/Pharaoh_ant_18165	3
GO:0072359	circulatory system development	4/429	123/9905	0.785996	0.882467	0.808508	Pharaoh_ant_09504/Pharaoh_ant_11150/Pharaoh_ant_08740/Pharaoh_ant_10030	4
GO:0007616	long-term memory	2/429	66/9905	0.786413	0.882467	0.808508	Pharaoh_ant_15173/Pharaoh_ant_16686	2
GO:0031647	regulation of protein stability	2/429	66/9905	0.786413	0.882467	0.808508	Pharaoh_ant_08739/Pharaoh_ant_07386	2
GO:0048871	multicellular organismal homeostasis	2/429	66/9905	0.786413	0.882467	0.808508	Pharaoh_ant_04744/Pharaoh_ant_05265	2
GO:0051225	spindle assembly	2/429	66/9905	0.786413	0.882467	0.808508	Pharaoh_ant_05712/Pharaoh_ant_10726	2
GO:0006637	acyl-CoA metabolic process	1/429	35/9905	0.788268	0.882467	0.808508	Pharaoh_ant_05717	1
GO:0008354	germ cell migration	1/429	35/9905	0.788268	0.882467	0.808508	Pharaoh_ant_07832	1
GO:0010160	formation of animal organ boundary	1/429	35/9905	0.788268	0.882467	0.808508	Pharaoh_ant_16686	1
GO:0016203	muscle attachment	1/429	35/9905	0.788268	0.882467	0.808508	Pharaoh_ant_11306	1
GO:0022404	molting cycle process	1/429	35/9905	0.788268	0.882467	0.808508	Pharaoh_ant_01113	1
GO:0034332	adherens junction organization	1/429	35/9905	0.788268	0.882467	0.808508	Pharaoh_ant_10421	1
GO:0035383	thioester metabolic process	1/429	35/9905	0.788268	0.882467	0.808508	Pharaoh_ant_05717	1
GO:0046661	male sex differentiation	1/429	35/9905	0.788268	0.882467	0.808508	Pharaoh_ant_17132	1
GO:0051017	actin filament bundle assembly	1/429	35/9905	0.788268	0.882467	0.808508	Pharaoh_ant_09495	1
GO:0055059	asymmetric neuroblast division	1/429	35/9905	0.788268	0.882467	0.808508	Pharaoh_ant_10034	1
GO:0055067	monovalent inorganic cation homeostasis	1/429	35/9905	0.788268	0.882467	0.808508	Pharaoh_ant_04235	1
GO:0072593	reactive oxygen species metabolic process	1/429	35/9905	0.788268	0.882467	0.808508	Pharaoh_ant_08360	1
GO:1902904	negative regulation of supramolecular fiber organization	1/429	35/9905	0.788268	0.882467	0.808508	Pharaoh_ant_08429	1
GO:0046390	ribose phosphate biosynthetic process	3/429	96/9905	0.791961	0.88579	0.811553	Pharaoh_ant_05717/Pharaoh_ant_05181/Pharaoh_ant_18165	3
GO:0007274	neuromuscular synaptic transmission	2/429	67/9905	0.793387	0.88579	0.811553	Pharaoh_ant_15173/Pharaoh_ant_04810	2
GO:2000147	positive regulation of cell motility	2/429	67/9905	0.793387	0.88579	0.811553	Pharaoh_ant_07592/Pharaoh_ant_02808	2
GO:0015980	energy derivation by oxidation of organic compounds	4/429	125/9905	0.796409	0.88579	0.811553	Pharaoh_ant_14033/Pharaoh_ant_04744/Pharaoh_ant_06518/Pharaoh_ant_05265	4
GO:0030534	adult behavior	4/429	125/9905	0.796409	0.88579	0.811553	Pharaoh_ant_04810/Pharaoh_ant_14058/Pharaoh_ant_17425/Pharaoh_ant_11548	4
GO:0003012	muscle system process	1/429	36/9905	0.797471	0.88579	0.811553	Pharaoh_ant_11436	1
GO:0019991	septate junction assembly	1/429	36/9905	0.797471	0.88579	0.811553	Pharaoh_ant_13317	1
GO:0030951	establishment or maintenance of microtubule cytoskeleton polarity	1/429	36/9905	0.797471	0.88579	0.811553	Pharaoh_ant_09778	1
GO:0042386	hemocyte differentiation	1/429	36/9905	0.797471	0.88579	0.811553	Pharaoh_ant_16686	1
GO:0043628	ncRNA 3'-end processing	1/429	36/9905	0.797471	0.88579	0.811553	Pharaoh_ant_04796	1
GO:0060294	cilium movement involved in cell motility	1/429	36/9905	0.797471	0.88579	0.811553	Pharaoh_ant_11816	1
GO:0098661	inorganic anion transmembrane transport	1/429	36/9905	0.797471	0.88579	0.811553	Pharaoh_ant_01307	1
GO:0042692	muscle cell differentiation	3/429	98/9905	0.803388	0.891432	0.816722	Pharaoh_ant_09504/Pharaoh_ant_11150/Pharaoh_ant_00677	3
GO:0008039	synaptic target recognition	1/429	37/9905	0.806275	0.891432	0.816722	Pharaoh_ant_10032	1
GO:0010389	regulation of G2/M transition of mitotic cell cycle	1/429	37/9905	0.806275	0.891432	0.816722	Pharaoh_ant_11577	1
GO:0022410	circadian sleep/wake cycle process	1/429	37/9905	0.806275	0.891432	0.816722	Pharaoh_ant_08758	1
GO:0045454	cell redox homeostasis	1/429	37/9905	0.806275	0.891432	0.816722	Pharaoh_ant_14972	1
GO:0034220	ion transmembrane transport	10/429	288/9905	0.806384	0.891432	0.816722	Pharaoh_ant_17898/Pharaoh_ant_04235/Pharaoh_ant_11150/Pharaoh_ant_09355/Pharaoh_ant_00700/Pharaoh_ant_06843/Pharaoh_ant_15920/Pharaoh_ant_15959/Pharaoh_ant_01307/Pharaoh_ant_16177	10
GO:0009100	glycoprotein metabolic process	4/429	127/9905	0.806411	0.891432	0.816722	Pharaoh_ant_07798/Pharaoh_ant_17440/Pharaoh_ant_10959/Pharaoh_ant_02561	4
GO:0098656	anion transmembrane transport	2/429	69/9905	0.806733	0.891432	0.816722	Pharaoh_ant_15920/Pharaoh_ant_01307	2
GO:1901137	carbohydrate derivative biosynthetic process	10/429	290/9905	0.813005	0.891565	0.816844	Pharaoh_ant_05083/Pharaoh_ant_07798/Pharaoh_ant_17440/Pharaoh_ant_10768/Pharaoh_ant_05717/Pharaoh_ant_15970/Pharaoh_ant_08769/Pharaoh_ant_04010/Pharaoh_ant_05181/Pharaoh_ant_18165	10
GO:0006281	DNA repair	14/429	394/9905	0.814491	0.891565	0.816844	Pharaoh_ant_13305/Pharaoh_ant_16106/Pharaoh_ant_11803/Pharaoh_ant_04016/Pharaoh_ant_02743/Pharaoh_ant_12314/Pharaoh_ant_18282/Pharaoh_ant_17014/Pharaoh_ant_15982/Pharaoh_ant_08466/Pharaoh_ant_11577/Pharaoh_ant_08801/Pharaoh_ant_06588/Pharaoh_ant_09564	14
GO:0006275	regulation of DNA replication	1/429	38/9905	0.814697	0.891565	0.816844	Pharaoh_ant_06523	1
GO:0008652	cellular amino acid biosynthetic process	1/429	38/9905	0.814697	0.891565	0.816844	Pharaoh_ant_09352	1
GO:0042058	regulation of epidermal growth factor receptor signaling pathway	1/429	38/9905	0.814697	0.891565	0.816844	Pharaoh_ant_05143	1
GO:0042749	regulation of circadian sleep/wake cycle	1/429	38/9905	0.814697	0.891565	0.816844	Pharaoh_ant_14058	1
GO:0045448	mitotic cell cycle, embryonic	1/429	38/9905	0.814697	0.891565	0.816844	Pharaoh_ant_07632	1
GO:0046579	positive regulation of Ras protein signal transduction	1/429	38/9905	0.814697	0.891565	0.816844	Pharaoh_ant_09495	1
GO:0050878	regulation of body fluid levels	1/429	38/9905	0.814697	0.891565	0.816844	Pharaoh_ant_09764	1
GO:0051651	maintenance of location in cell	1/429	38/9905	0.814697	0.891565	0.816844	Pharaoh_ant_08419	1
GO:0055057	neuroblast division	1/429	38/9905	0.814697	0.891565	0.816844	Pharaoh_ant_10034	1
GO:0061572	actin filament bundle organization	1/429	38/9905	0.814697	0.891565	0.816844	Pharaoh_ant_09495	1
GO:1901184	regulation of ERBB signaling pathway	1/429	38/9905	0.814697	0.891565	0.816844	Pharaoh_ant_05143	1
GO:1902749	regulation of cell cycle G2/M phase transition	1/429	38/9905	0.814697	0.891565	0.816844	Pharaoh_ant_11577	1
GO:2001020	regulation of response to DNA damage stimulus	1/429	38/9905	0.814697	0.891565	0.816844	Pharaoh_ant_15982	1
GO:0050829	defense response to Gram-negative bacterium	2/429	71/9905	0.819307	0.895713	0.820644	Pharaoh_ant_14981/Pharaoh_ant_01621	2
GO:0007613	memory	3/429	101/9905	0.819538	0.895713	0.820644	Pharaoh_ant_15173/Pharaoh_ant_00663/Pharaoh_ant_16686	3
GO:0018205	peptidyl-lysine modification	5/429	158/9905	0.820523	0.895782	0.820707	Pharaoh_ant_07798/Pharaoh_ant_07238/Pharaoh_ant_02743/Pharaoh_ant_16581/Pharaoh_ant_10436	5
GO:0098771	inorganic ion homeostasis	4/429	130/9905	0.820662	0.895782	0.820707	Pharaoh_ant_04235/Pharaoh_ant_00700/Pharaoh_ant_15959/Pharaoh_ant_17708	4
GO:0003007	heart morphogenesis	1/429	39/9905	0.822754	0.895782	0.820707	Pharaoh_ant_11150	1
GO:0022407	regulation of cell-cell adhesion	1/429	39/9905	0.822754	0.895782	0.820707	Pharaoh_ant_07300	1
GO:0048149	behavioral response to ethanol	1/429	39/9905	0.822754	0.895782	0.820707	Pharaoh_ant_14058	1
GO:0051057	positive regulation of small GTPase mediated signal transduction	1/429	39/9905	0.822754	0.895782	0.820707	Pharaoh_ant_09495	1
GO:0055080	cation homeostasis	4/429	131/9905	0.825216	0.896854	0.821689	Pharaoh_ant_04235/Pharaoh_ant_00700/Pharaoh_ant_15959/Pharaoh_ant_17708	4
GO:0031400	negative regulation of protein modification process	2/429	72/9905	0.825316	0.896854	0.821689	Pharaoh_ant_10478/Pharaoh_ant_10030	2
GO:0048066	developmental pigmentation	2/429	72/9905	0.825316	0.896854	0.821689	Pharaoh_ant_15260/Pharaoh_ant_12039	2
GO:0010038	response to metal ion	1/429	40/9905	0.830461	0.899578	0.824185	Pharaoh_ant_14239	1
GO:0046434	organophosphate catabolic process	1/429	40/9905	0.830461	0.899578	0.824185	Pharaoh_ant_02771	1
GO:0050821	protein stabilization	1/429	40/9905	0.830461	0.899578	0.824185	Pharaoh_ant_07386	1
GO:0051494	negative regulation of cytoskeleton organization	1/429	40/9905	0.830461	0.899578	0.824185	Pharaoh_ant_08429	1
GO:0051965	positive regulation of synapse assembly	1/429	40/9905	0.830461	0.899578	0.824185	Pharaoh_ant_11150	1
GO:1901615	organic hydroxy compound metabolic process	5/429	161/9905	0.832799	0.901538	0.825981	Pharaoh_ant_13010/Pharaoh_ant_06317/Pharaoh_ant_18263/Pharaoh_ant_07381/Pharaoh_ant_05261	5
GO:0032259	methylation	5/429	162/9905	0.836736	0.901712	0.826141	Pharaoh_ant_13756/Pharaoh_ant_15058/Pharaoh_ant_07238/Pharaoh_ant_10742/Pharaoh_ant_22033	5
GO:0006352	DNA-templated transcription, initiation	2/429	74/9905	0.836798	0.901712	0.826141	Pharaoh_ant_13932/Pharaoh_ant_05058	2
GO:0040017	positive regulation of locomotion	2/429	74/9905	0.836798	0.901712	0.826141	Pharaoh_ant_07592/Pharaoh_ant_02808	2
GO:0045930	negative regulation of mitotic cell cycle	2/429	74/9905	0.836798	0.901712	0.826141	Pharaoh_ant_13305/Pharaoh_ant_11577	2
GO:0000086	G2/M transition of mitotic cell cycle	1/429	41/9905	0.837833	0.901712	0.826141	Pharaoh_ant_11577	1
GO:0006909	phagocytosis	1/429	41/9905	0.837833	0.901712	0.826141	Pharaoh_ant_13317	1
GO:0038202	TORC1 signaling	1/429	41/9905	0.837833	0.901712	0.826141	Pharaoh_ant_18715	1
GO:0120192	tight junction assembly	1/429	41/9905	0.837833	0.901712	0.826141	Pharaoh_ant_13317	1
GO:1901890	positive regulation of cell junction assembly	1/429	41/9905	0.837833	0.901712	0.826141	Pharaoh_ant_11150	1
GO:0043414	macromolecule methylation	4/429	134/9905	0.838309	0.901712	0.826141	Pharaoh_ant_13756/Pharaoh_ant_07238/Pharaoh_ant_10742/Pharaoh_ant_22033	4
GO:0007507	heart development	3/429	105/9905	0.839306	0.901712	0.826141	Pharaoh_ant_09504/Pharaoh_ant_11150/Pharaoh_ant_10030	3
GO:0015718	monocarboxylic acid transport	3/429	105/9905	0.839306	0.901712	0.826141	Pharaoh_ant_17771/Pharaoh_ant_03020/Pharaoh_ant_02196	3
GO:0015711	organic anion transport	5/429	163/9905	0.840597	0.90253	0.82689	Pharaoh_ant_17771/Pharaoh_ant_03020/Pharaoh_ant_02196/Pharaoh_ant_15920/Pharaoh_ant_13809	5
GO:0009451	RNA modification	3/429	106/9905	0.843947	0.904288	0.828501	Pharaoh_ant_14508/Pharaoh_ant_10742/Pharaoh_ant_22033	3
GO:0032482	Rab protein signal transduction	1/429	42/9905	0.844886	0.904288	0.828501	Pharaoh_ant_13809	1
GO:0042255	ribosome assembly	1/429	42/9905	0.844886	0.904288	0.828501	Pharaoh_ant_12228	1
GO:0046165	alcohol biosynthetic process	1/429	42/9905	0.844886	0.904288	0.828501	Pharaoh_ant_05261	1
GO:0120193	tight junction organization	1/429	42/9905	0.844886	0.904288	0.828501	Pharaoh_ant_13317	1
GO:0010035	response to inorganic substance	2/429	76/9905	0.847593	0.906617	0.830634	Pharaoh_ant_14239/Pharaoh_ant_03960	2
GO:0001933	negative regulation of protein phosphorylation	1/429	43/9905	0.851633	0.909796	0.833547	Pharaoh_ant_10030	1
GO:0048859	formation of anatomical boundary	1/429	43/9905	0.851633	0.909796	0.833547	Pharaoh_ant_16686	1
GO:0055065	metal ion homeostasis	3/429	109/9905	0.857179	0.912119	0.835675	Pharaoh_ant_00700/Pharaoh_ant_15959/Pharaoh_ant_17708	3
GO:0001539	cilium or flagellum-dependent cell motility	1/429	44/9905	0.858087	0.912119	0.835675	Pharaoh_ant_11816	1
GO:0006720	isoprenoid metabolic process	1/429	44/9905	0.858087	0.912119	0.835675	Pharaoh_ant_13010	1
GO:0007266	Rho protein signal transduction	1/429	44/9905	0.858087	0.912119	0.835675	Pharaoh_ant_09495	1
GO:0035317	imaginal disc-derived wing hair organization	1/429	44/9905	0.858087	0.912119	0.835675	Pharaoh_ant_10421	1
GO:0044839	cell cycle G2/M phase transition	1/429	44/9905	0.858087	0.912119	0.835675	Pharaoh_ant_11577	1
GO:0051346	negative regulation of hydrolase activity	1/429	44/9905	0.858087	0.912119	0.835675	Pharaoh_ant_10756	1
GO:0060285	cilium-dependent cell motility	1/429	44/9905	0.858087	0.912119	0.835675	Pharaoh_ant_11816	1
GO:0035315	hair cell differentiation	1/429	45/9905	0.864261	0.916396	0.839594	Pharaoh_ant_10421	1
GO:0035316	non-sensory hair organization	1/429	45/9905	0.864261	0.916396	0.839594	Pharaoh_ant_10421	1
GO:0042326	negative regulation of phosphorylation	1/429	45/9905	0.864261	0.916396	0.839594	Pharaoh_ant_10030	1
GO:0045132	meiotic chromosome segregation	1/429	45/9905	0.864261	0.916396	0.839594	Pharaoh_ant_12253	1
GO:0006479	protein methylation	2/429	80/9905	0.867261	0.918434	0.841461	Pharaoh_ant_13756/Pharaoh_ant_07238	2
GO:0008213	protein alkylation	2/429	80/9905	0.867261	0.918434	0.841461	Pharaoh_ant_13756/Pharaoh_ant_07238	2
GO:0006418	tRNA aminoacylation for protein translation	1/429	46/9905	0.870167	0.919798	0.842711	Pharaoh_ant_02727	1
GO:0030239	myofibril assembly	1/429	46/9905	0.870167	0.919798	0.842711	Pharaoh_ant_11150	1
GO:0055002	striated muscle cell development	1/429	46/9905	0.870167	0.919798	0.842711	Pharaoh_ant_11150	1
GO:0022613	ribonucleoprotein complex biogenesis	9/429	284/9905	0.872902	0.922117	0.844835	Pharaoh_ant_10912/Pharaoh_ant_16084/Pharaoh_ant_14020/Pharaoh_ant_05088/Pharaoh_ant_10436/Pharaoh_ant_03970/Pharaoh_ant_17177/Pharaoh_ant_12228/Pharaoh_ant_12015	9
GO:0010959	regulation of metal ion transport	1/429	47/9905	0.875816	0.924452	0.846975	Pharaoh_ant_11150	1
GO:0043473	pigmentation	2/429	82/9905	0.876197	0.924452	0.846975	Pharaoh_ant_15260/Pharaoh_ant_12039	2
GO:0034470	ncRNA processing	8/429	259/9905	0.87909	0.926931	0.849246	Pharaoh_ant_14508/Pharaoh_ant_10912/Pharaoh_ant_04796/Pharaoh_ant_14020/Pharaoh_ant_12081/Pharaoh_ant_15096/Pharaoh_ant_10742/Pharaoh_ant_22033	8
GO:0043039	tRNA aminoacylation	1/429	48/9905	0.881221	0.926999	0.849308	Pharaoh_ant_02727	1
GO:0043297	apical junction assembly	1/429	48/9905	0.881221	0.926999	0.849308	Pharaoh_ant_13317	1
GO:0048675	axon extension	1/429	48/9905	0.881221	0.926999	0.849308	Pharaoh_ant_17708	1
GO:0006091	generation of precursor metabolites and energy	5/429	175/9905	0.881329	0.926999	0.849308	Pharaoh_ant_14033/Pharaoh_ant_08758/Pharaoh_ant_04744/Pharaoh_ant_06518/Pharaoh_ant_05265	5
GO:0002181	cytoplasmic translation	3/429	116/9905	0.8843	0.92955	0.851646	Pharaoh_ant_12930/Pharaoh_ant_05088/Pharaoh_ant_22033	3
GO:0016051	carbohydrate biosynthetic process	1/429	49/9905	0.88639	0.930601	0.852608	Pharaoh_ant_09352	1
GO:0043038	amino acid activation	1/429	49/9905	0.88639	0.930601	0.852608	Pharaoh_ant_02727	1
GO:0009060	aerobic respiration	2/429	86/9905	0.892428	0.936363	0.857887	Pharaoh_ant_14033/Pharaoh_ant_06518	2
GO:0016322	neuron remodeling	1/429	51/9905	0.896066	0.937159	0.858616	Pharaoh_ant_06317	1
GO:0035264	multicellular organism growth	1/429	51/9905	0.896066	0.937159	0.858616	Pharaoh_ant_18030	1
GO:1990138	neuron projection extension	1/429	51/9905	0.896066	0.937159	0.858616	Pharaoh_ant_17708	1
GO:0051604	protein maturation	2/429	87/9905	0.896166	0.937159	0.858616	Pharaoh_ant_13329/Pharaoh_ant_14058	2
GO:0034660	ncRNA metabolic process	10/429	323/9905	0.899123	0.937159	0.858616	Pharaoh_ant_14508/Pharaoh_ant_10912/Pharaoh_ant_04796/Pharaoh_ant_13579/Pharaoh_ant_14020/Pharaoh_ant_02727/Pharaoh_ant_12081/Pharaoh_ant_15096/Pharaoh_ant_10742/Pharaoh_ant_22033	10
GO:0006486	protein glycosylation	2/429	88/9905	0.899782	0.937159	0.858616	Pharaoh_ant_07798/Pharaoh_ant_17440	2
GO:0032309	icosanoid secretion	2/429	88/9905	0.899782	0.937159	0.858616	Pharaoh_ant_03020/Pharaoh_ant_02196	2
GO:0043413	macromolecule glycosylation	2/429	88/9905	0.899782	0.937159	0.858616	Pharaoh_ant_07798/Pharaoh_ant_17440	2
GO:0050482	arachidonic acid secretion	2/429	88/9905	0.899782	0.937159	0.858616	Pharaoh_ant_03020/Pharaoh_ant_02196	2
GO:0070085	glycosylation	2/429	88/9905	0.899782	0.937159	0.858616	Pharaoh_ant_07798/Pharaoh_ant_17440	2
GO:0071715	icosanoid transport	2/429	88/9905	0.899782	0.937159	0.858616	Pharaoh_ant_03020/Pharaoh_ant_02196	2
GO:1903963	arachidonate transport	2/429	88/9905	0.899782	0.937159	0.858616	Pharaoh_ant_03020/Pharaoh_ant_02196	2
GO:0035214	eye-antennal disc development	1/429	52/9905	0.90059	0.937428	0.858863	Pharaoh_ant_17132	1
GO:0072521	purine-containing compound metabolic process	4/429	153/9905	0.903425	0.939804	0.86104	Pharaoh_ant_05717/Pharaoh_ant_09352/Pharaoh_ant_05181/Pharaoh_ant_18165	4
GO:0030509	BMP signaling pathway	1/429	53/9905	0.904919	0.940211	0.861413	Pharaoh_ant_18473	1
GO:0034968	histone lysine methylation	1/429	53/9905	0.904919	0.940211	0.861413	Pharaoh_ant_07238	1
GO:0006906	vesicle fusion	1/429	54/9905	0.909059	0.942216	0.86325	Pharaoh_ant_09874	1
GO:0055001	muscle cell development	1/429	54/9905	0.909059	0.942216	0.86325	Pharaoh_ant_11150	1
GO:0071773	cellular response to BMP stimulus	1/429	54/9905	0.909059	0.942216	0.86325	Pharaoh_ant_18473	1
GO:0090092	regulation of transmembrane receptor protein serine/threonine kinase signaling pathway	1/429	54/9905	0.909059	0.942216	0.86325	Pharaoh_ant_18473	1
GO:0007605	sensory perception of sound	1/429	55/9905	0.913019	0.944598	0.865432	Pharaoh_ant_17132	1
GO:0042551	neuron maturation	1/429	55/9905	0.913019	0.944598	0.865432	Pharaoh_ant_06317	1
GO:0071772	response to BMP	1/429	55/9905	0.913019	0.944598	0.865432	Pharaoh_ant_18473	1
GO:0009611	response to wounding	3/429	127/9905	0.917719	0.948885	0.86936	Pharaoh_ant_09764/Pharaoh_ant_17708/Pharaoh_ant_12039	3
GO:0042060	wound healing	2/429	94/9905	0.919129	0.949766	0.870167	Pharaoh_ant_09764/Pharaoh_ant_12039	2
GO:0090174	organelle membrane fusion	1/429	57/9905	0.920431	0.949961	0.870345	Pharaoh_ant_09874	1
GO:1901617	organic hydroxy compound biosynthetic process	1/429	57/9905	0.920431	0.949961	0.870345	Pharaoh_ant_05261	1
GO:0060560	developmental growth involved in morphogenesis	2/429	95/9905	0.921991	0.950088	0.870461	Pharaoh_ant_01113/Pharaoh_ant_17708	2
GO:0009150	purine ribonucleotide metabolic process	3/429	129/9905	0.922757	0.950088	0.870461	Pharaoh_ant_05717/Pharaoh_ant_05181/Pharaoh_ant_18165	3
GO:0010563	negative regulation of phosphorus metabolic process	1/429	58/9905	0.923897	0.950088	0.870461	Pharaoh_ant_10030	1
GO:0018022	peptidyl-lysine methylation	1/429	58/9905	0.923897	0.950088	0.870461	Pharaoh_ant_07238	1
GO:0045466	R7 cell differentiation	1/429	58/9905	0.923897	0.950088	0.870461	Pharaoh_ant_14239	1
GO:0045936	negative regulation of phosphate metabolic process	1/429	58/9905	0.923897	0.950088	0.870461	Pharaoh_ant_10030	1
GO:0045333	cellular respiration	2/429	96/9905	0.924757	0.950399	0.870746	Pharaoh_ant_14033/Pharaoh_ant_06518	2
GO:0051052	regulation of DNA metabolic process	1/429	60/9905	0.930384	0.955606	0.875517	Pharaoh_ant_15982	1
GO:0006260	DNA replication	14/429	453/9905	0.931899	0.956585	0.876415	Pharaoh_ant_07592/Pharaoh_ant_16106/Pharaoh_ant_06523/Pharaoh_ant_12880/Pharaoh_ant_04016/Pharaoh_ant_12314/Pharaoh_ant_17014/Pharaoh_ant_10719/Pharaoh_ant_14856/Pharaoh_ant_12758/Pharaoh_ant_18668/Pharaoh_ant_06588/Pharaoh_ant_03785/Pharaoh_ant_09564	14
GO:0016571	histone methylation	1/429	62/9905	0.93632	0.960096	0.879631	Pharaoh_ant_07238	1
GO:0019637	organophosphate metabolic process	15/429	484/9905	0.936445	0.960096	0.879631	Pharaoh_ant_08758/Pharaoh_ant_02916/Pharaoh_ant_05083/Pharaoh_ant_08411/Pharaoh_ant_02771/Pharaoh_ant_10768/Pharaoh_ant_05717/Pharaoh_ant_15970/Pharaoh_ant_05752/Pharaoh_ant_03020/Pharaoh_ant_02196/Pharaoh_ant_03951/Pharaoh_ant_17708/Pharaoh_ant_05181/Pharaoh_ant_18165	15
GO:0016482	cytosolic transport	1/429	63/9905	0.939095	0.961656	0.88106	Pharaoh_ant_12312	1
GO:0042273	ribosomal large subunit biogenesis	1/429	63/9905	0.939095	0.961656	0.88106	Pharaoh_ant_12228	1
GO:0090287	regulation of cellular response to growth factor stimulus	1/429	64/9905	0.94175	0.963796	0.883021	Pharaoh_ant_04010	1
GO:0009101	glycoprotein biosynthetic process	2/429	104/9905	0.943784	0.965236	0.88434	Pharaoh_ant_07798/Pharaoh_ant_17440	2
GO:0043410	positive regulation of MAPK cascade	1/429	65/9905	0.944289	0.965236	0.88434	Pharaoh_ant_04744	1
GO:0006163	purine nucleotide metabolic process	3/429	140/9905	0.945757	0.965981	0.885023	Pharaoh_ant_05717/Pharaoh_ant_05181/Pharaoh_ant_18165	3
GO:0007052	mitotic spindle organization	1/429	66/9905	0.946718	0.965981	0.885023	Pharaoh_ant_06317	1
GO:0050954	sensory perception of mechanical stimulus	1/429	66/9905	0.946718	0.965981	0.885023	Pharaoh_ant_17132	1
GO:0007265	Ras protein signal transduction	3/429	144/9905	0.952413	0.97063	0.889283	Pharaoh_ant_09495/Pharaoh_ant_07924/Pharaoh_ant_13809	3
GO:0009259	ribonucleotide metabolic process	3/429	144/9905	0.952413	0.97063	0.889283	Pharaoh_ant_05717/Pharaoh_ant_05181/Pharaoh_ant_18165	3
GO:0032196	transposition	1/429	69/9905	0.953389	0.971044	0.889662	Pharaoh_ant_12015	1
GO:0019693	ribose phosphate metabolic process	3/429	147/9905	0.956897	0.973932	0.892307	Pharaoh_ant_05717/Pharaoh_ant_05181/Pharaoh_ant_18165	3
GO:0022416	chaeta development	1/429	71/9905	0.957366	0.973932	0.892307	Pharaoh_ant_10030	1
GO:0035222	wing disc pattern formation	1/429	72/9905	0.959226	0.975242	0.893508	Pharaoh_ant_02743	1
GO:0048284	organelle fusion	1/429	75/9905	0.964334	0.979851	0.89773	Pharaoh_ant_09874	1
GO:0006979	response to oxidative stress	2/429	117/9905	0.96531	0.980258	0.898103	Pharaoh_ant_04744/Pharaoh_ant_05265	2
GO:0050795	regulation of behavior	1/429	77/9905	0.967379	0.981746	0.899467	Pharaoh_ant_14058	1
GO:0055086	nucleobase-containing small molecule metabolic process	6/429	255/9905	0.967927	0.981746	0.899467	Pharaoh_ant_02771/Pharaoh_ant_05717/Pharaoh_ant_09352/Pharaoh_ant_04010/Pharaoh_ant_05181/Pharaoh_ant_18165	6
GO:0009165	nucleotide biosynthetic process	3/429	158/9905	0.970173	0.98344	0.901018	Pharaoh_ant_05717/Pharaoh_ant_05181/Pharaoh_ant_18165	3
GO:1901293	nucleoside phosphate biosynthetic process	3/429	159/9905	0.971167	0.983862	0.901405	Pharaoh_ant_05717/Pharaoh_ant_05181/Pharaoh_ant_18165	3
GO:0006278	RNA-dependent DNA biosynthetic process	6/429	261/9905	0.972813	0.984945	0.902397	Pharaoh_ant_11207/Pharaoh_ant_03303/Pharaoh_ant_13425/Pharaoh_ant_01745/Pharaoh_ant_02595/Pharaoh_ant_06709	6
GO:1902850	microtubule cytoskeleton organization involved in mitosis	1/429	84/9905	0.976135	0.987721	0.904941	Pharaoh_ant_06317	1
GO:0032984	protein-containing complex disassembly	1/429	86/9905	0.978174	0.989197	0.906294	Pharaoh_ant_09397	1
GO:0006310	DNA recombination	8/429	343/9905	0.983727	0.994224	0.910899	Pharaoh_ant_13305/Pharaoh_ant_11803/Pharaoh_ant_12314/Pharaoh_ant_17014/Pharaoh_ant_15982/Pharaoh_ant_08466/Pharaoh_ant_11577/Pharaoh_ant_06588	8
GO:0007447	imaginal disc pattern formation	1/429	96/9905	0.986041	0.995971	0.9125	Pharaoh_ant_02743	1
GO:0009117	nucleotide metabolic process	4/429	218/9905	0.98676	0.996108	0.912625	Pharaoh_ant_02771/Pharaoh_ant_05717/Pharaoh_ant_05181/Pharaoh_ant_18165	4
GO:0006753	nucleoside phosphate metabolic process	4/429	221/9905	0.987999	0.996768	0.91323	Pharaoh_ant_02771/Pharaoh_ant_05717/Pharaoh_ant_05181/Pharaoh_ant_18165	4
GO:0071103	DNA conformation change	5/429	281/9905	0.994559	0.999997	0.916188	Pharaoh_ant_07632/Pharaoh_ant_05020/Pharaoh_ant_17014/Pharaoh_ant_11141/Pharaoh_ant_06588	5
GO:0006364	rRNA processing	1/429	139/9905	0.997968	0.999997	0.916188	Pharaoh_ant_14020	1
GO:0051606	detection of stimulus	6/429	356/9905	0.998461	0.999997	0.916188	Pharaoh_ant_09381/Pharaoh_ant_01500/Pharaoh_ant_00859/Pharaoh_ant_15959/Pharaoh_ant_17425/Pharaoh_ant_14945	6
GO:0016072	rRNA metabolic process	1/429	146/9905	0.998517	0.999997	0.916188	Pharaoh_ant_14020	1
GO:0000723	telomere maintenance	2/429	204/9905	0.998867	0.999997	0.916188	Pharaoh_ant_13305/Pharaoh_ant_11577	2
GO:0032200	telomere organization	2/429	204/9905	0.998867	0.999997	0.916188	Pharaoh_ant_13305/Pharaoh_ant_11577	2
GO:0042254	ribosome biogenesis	2/429	207/9905	0.998998	0.999997	0.916188	Pharaoh_ant_14020/Pharaoh_ant_12228	2
GO:0007608	sensory perception of smell	4/429	305/9905	0.999349	0.999997	0.916188	Pharaoh_ant_09381/Pharaoh_ant_00859/Pharaoh_ant_15146/Pharaoh_ant_14945	4
GO:0050911	detection of chemical stimulus involved in sensory perception of smell	3/429	278/9905	0.999632	0.999997	0.916188	Pharaoh_ant_09381/Pharaoh_ant_00859/Pharaoh_ant_14945	3
GO:0050907	detection of chemical stimulus involved in sensory perception	3/429	285/9905	0.99972	0.999997	0.916188	Pharaoh_ant_09381/Pharaoh_ant_00859/Pharaoh_ant_14945	3
GO:0009593	detection of chemical stimulus	3/429	289/9905	0.99976	0.999997	0.916188	Pharaoh_ant_09381/Pharaoh_ant_00859/Pharaoh_ant_14945	3
GO:0032508	DNA duplex unwinding	1/429	197/9905	0.999851	0.999997	0.916188	Pharaoh_ant_06588	1
GO:0050906	detection of stimulus involved in sensory perception	3/429	302/9905	0.999856	0.999997	0.916188	Pharaoh_ant_09381/Pharaoh_ant_00859/Pharaoh_ant_14945	3
GO:0032392	DNA geometric change	1/429	199/9905	0.999864	0.999997	0.916188	Pharaoh_ant_06588	1
GO:0007606	sensory perception of chemical stimulus	4/429	448/9905	0.999997	0.999997	0.916188	Pharaoh_ant_09381/Pharaoh_ant_00859/Pharaoh_ant_15146/Pharaoh_ant_14945	4

## Sheet: Peptide_Ovary_up
ID	Description	GeneRatio	BgRatio	pvalue	p.adjust	qvalue	geneID	Count
GO:0010564	regulation of cell cycle process	18/259	213/9908	1.14274e-05	0.0132875	0.0126909	Pharaoh_ant_09344/MPGPB.10225.1/Pharaoh_ant_08455/Pharaoh_ant_13177/Pharaoh_ant_09868/Pharaoh_ant_14173/Pharaoh_ant_08062/Pharaoh_ant_15360/Pharaoh_ant_15326/Pharaoh_ant_05236/Pharaoh_ant_06325/Pharaoh_ant_11563/Pharaoh_ant_02754/Pharaoh_ant_16366/Pharaoh_ant_15483/Pharaoh_ant_14085/Pharaoh_ant_02922/Pharaoh_ant_08451	18
GO:0045132	meiotic chromosome segregation	8/259	45/9908	1.82396e-05	0.0132875	0.0126909	Pharaoh_ant_08756/Pharaoh_ant_09344/Pharaoh_ant_13177/Pharaoh_ant_05687/Pharaoh_ant_15360/Pharaoh_ant_11563/Pharaoh_ant_16366/Pharaoh_ant_14573	8
GO:0000280	nuclear division	19/259	254/9908	3.64959e-05	0.0177248	0.016929	Pharaoh_ant_08756/Pharaoh_ant_09344/Pharaoh_ant_01889/Pharaoh_ant_08455/Pharaoh_ant_13177/Pharaoh_ant_06316/Pharaoh_ant_09868/Pharaoh_ant_05687/Pharaoh_ant_15360/Pharaoh_ant_05236/Pharaoh_ant_10878/Pharaoh_ant_11563/Pharaoh_ant_02754/Pharaoh_ant_16366/Pharaoh_ant_01434/Pharaoh_ant_16895/Pharaoh_ant_14573/Pharaoh_ant_11527/Pharaoh_ant_14085	19
GO:0051726	regulation of cell cycle	21/259	306/9908	5.07969e-05	0.0185028	0.017672	Pharaoh_ant_09344/MPGPB.10225.1/Pharaoh_ant_08455/Pharaoh_ant_13177/Pharaoh_ant_09868/Pharaoh_ant_14173/Pharaoh_ant_08062/Pharaoh_ant_15360/Pharaoh_ant_15326/Pharaoh_ant_05236/Pharaoh_ant_13976/Pharaoh_ant_06325/Pharaoh_ant_11563/Pharaoh_ant_02754/Pharaoh_ant_16366/Pharaoh_ant_09633/Pharaoh_ant_09268/Pharaoh_ant_15483/Pharaoh_ant_14085/Pharaoh_ant_02922/Pharaoh_ant_08451	21
GO:0048285	organelle fission	19/259	267/9908	7.19256e-05	0.0209591	0.020018	Pharaoh_ant_08756/Pharaoh_ant_09344/Pharaoh_ant_01889/Pharaoh_ant_08455/Pharaoh_ant_13177/Pharaoh_ant_06316/Pharaoh_ant_09868/Pharaoh_ant_05687/Pharaoh_ant_15360/Pharaoh_ant_05236/Pharaoh_ant_10878/Pharaoh_ant_11563/Pharaoh_ant_02754/Pharaoh_ant_16366/Pharaoh_ant_01434/Pharaoh_ant_16895/Pharaoh_ant_14573/Pharaoh_ant_11527/Pharaoh_ant_14085	19
GO:0098813	nuclear chromosome segregation	13/259	144/9908	9.83618e-05	0.0238855	0.022813	Pharaoh_ant_08756/Pharaoh_ant_09344/Pharaoh_ant_01889/Pharaoh_ant_13177/Pharaoh_ant_09868/Pharaoh_ant_05687/Pharaoh_ant_15360/Pharaoh_ant_05236/Pharaoh_ant_11563/Pharaoh_ant_02754/Pharaoh_ant_16366/Pharaoh_ant_16895/Pharaoh_ant_14573	13
GO:0140013	meiotic nuclear division	12/259	131/9908	0.000158456	0.0329815	0.0315005	Pharaoh_ant_08756/Pharaoh_ant_09344/Pharaoh_ant_13177/Pharaoh_ant_05687/Pharaoh_ant_15360/Pharaoh_ant_10878/Pharaoh_ant_11563/Pharaoh_ant_16366/Pharaoh_ant_01434/Pharaoh_ant_14573/Pharaoh_ant_11527/Pharaoh_ant_14085	12
GO:0051321	meiotic cell cycle	14/259	181/9908	0.000277164	0.0504785	0.0482119	Pharaoh_ant_08756/Pharaoh_ant_09344/Pharaoh_ant_13177/Pharaoh_ant_05687/Pharaoh_ant_15360/Pharaoh_ant_05236/Pharaoh_ant_10878/Pharaoh_ant_11563/Pharaoh_ant_16366/Pharaoh_ant_01434/Pharaoh_ant_14573/Pharaoh_ant_11527/Pharaoh_ant_14085/Pharaoh_ant_02922	14
GO:0035335	peptidyl-tyrosine dephosphorylation	5/259	24/9908	0.000332039	0.0505741	0.0483032	Pharaoh_ant_01575/Pharaoh_ant_01578/Pharaoh_ant_02925/Pharaoh_ant_18233/Pharaoh_ant_13818	5
GO:1903046	meiotic cell cycle process	13/259	164/9908	0.000359972	0.0505741	0.0483032	Pharaoh_ant_08756/Pharaoh_ant_09344/Pharaoh_ant_13177/Pharaoh_ant_05687/Pharaoh_ant_15360/Pharaoh_ant_05236/Pharaoh_ant_10878/Pharaoh_ant_11563/Pharaoh_ant_16366/Pharaoh_ant_01434/Pharaoh_ant_14573/Pharaoh_ant_11527/Pharaoh_ant_14085	13
GO:0007059	chromosome segregation	13/259	165/9908	0.000381822	0.0505741	0.0483032	Pharaoh_ant_08756/Pharaoh_ant_09344/Pharaoh_ant_01889/Pharaoh_ant_13177/Pharaoh_ant_09868/Pharaoh_ant_05687/Pharaoh_ant_15360/Pharaoh_ant_05236/Pharaoh_ant_11563/Pharaoh_ant_02754/Pharaoh_ant_16366/Pharaoh_ant_16895/Pharaoh_ant_14573	13
GO:0006470	protein dephosphorylation	10/259	106/9908	0.000439764	0.0533947	0.0509972	Pharaoh_ant_02710/Pharaoh_ant_01575/Pharaoh_ant_01578/Pharaoh_ant_16910/Pharaoh_ant_02925/Pharaoh_ant_18233/Pharaoh_ant_13818/Pharaoh_ant_07493/Pharaoh_ant_09635/Pharaoh_ant_10094	10
GO:0044774	mitotic DNA integrity checkpoint signaling	5/259	27/9908	0.000591517	0.0662954	0.0633187	Pharaoh_ant_13177/Pharaoh_ant_08062/Pharaoh_ant_15360/Pharaoh_ant_06325/Pharaoh_ant_16366	5
GO:0007351	tripartite regional subdivision	9/259	98/9908	0.00102662	0.0997192	0.0952417	Pharaoh_ant_08756/Pharaoh_ant_13046/Pharaoh_ant_03525/Pharaoh_ant_12864/Pharaoh_ant_10316/Pharaoh_ant_22075/Pharaoh_ant_11563/Pharaoh_ant_02754/Pharaoh_ant_02944	9
GO:0008595	anterior/posterior axis specification, embryo	9/259	98/9908	0.00102662	0.0997192	0.0952417	Pharaoh_ant_08756/Pharaoh_ant_13046/Pharaoh_ant_03525/Pharaoh_ant_12864/Pharaoh_ant_10316/Pharaoh_ant_22075/Pharaoh_ant_11563/Pharaoh_ant_02754/Pharaoh_ant_02944	9
GO:0010948	negative regulation of cell cycle process	9/259	100/9908	0.00118613	0.104682	0.0999816	Pharaoh_ant_13177/Pharaoh_ant_09868/Pharaoh_ant_14173/Pharaoh_ant_08062/Pharaoh_ant_15360/Pharaoh_ant_05236/Pharaoh_ant_06325/Pharaoh_ant_16366/Pharaoh_ant_02922	9
GO:0007131	reciprocal meiotic recombination	5/259	32/9908	0.00132641	0.104682	0.0999816	Pharaoh_ant_13177/Pharaoh_ant_05687/Pharaoh_ant_15360/Pharaoh_ant_16366/Pharaoh_ant_01434	5
GO:0140527	reciprocal homologous recombination	5/259	32/9908	0.00132641	0.104682	0.0999816	Pharaoh_ant_13177/Pharaoh_ant_05687/Pharaoh_ant_15360/Pharaoh_ant_16366/Pharaoh_ant_01434	5
GO:0000578	embryonic axis specification	9/259	102/9908	0.0013651	0.104682	0.0999816	Pharaoh_ant_08756/Pharaoh_ant_13046/Pharaoh_ant_03525/Pharaoh_ant_12864/Pharaoh_ant_10316/Pharaoh_ant_22075/Pharaoh_ant_11563/Pharaoh_ant_02754/Pharaoh_ant_02944	9
GO:0035825	homologous recombination	5/259	33/9908	0.00153037	0.106752	0.101958	Pharaoh_ant_13177/Pharaoh_ant_05687/Pharaoh_ant_15360/Pharaoh_ant_16366/Pharaoh_ant_01434	5
GO:1903047	mitotic cell cycle process	18/259	315/9908	0.00153863	0.106752	0.101958	MPGPB.10225.1/Pharaoh_ant_01889/Pharaoh_ant_08455/Pharaoh_ant_13177/Pharaoh_ant_06316/Pharaoh_ant_09868/Pharaoh_ant_08062/Pharaoh_ant_15360/Pharaoh_ant_05236/Pharaoh_ant_06325/Pharaoh_ant_02754/Pharaoh_ant_16366/Pharaoh_ant_16895/Pharaoh_ant_01189/Pharaoh_ant_15483/Pharaoh_ant_14085/Pharaoh_ant_02922/Pharaoh_ant_08451	18
GO:0006310	DNA recombination	19/259	343/9908	0.00164473	0.108926	0.104035	Pharaoh_ant_20217/Pharaoh_ant_14627/Pharaoh_ant_00524/Pharaoh_ant_13177/Pharaoh_ant_08062/Pharaoh_ant_05687/Pharaoh_ant_02422/Pharaoh_ant_15360/Pharaoh_ant_12925/Pharaoh_ant_05161/Pharaoh_ant_16366/Pharaoh_ant_01434/Pharaoh_ant_17332/Pharaoh_ant_04252/Pharaoh_ant_15483/Pharaoh_ant_10351/Pharaoh_ant_02922/Pharaoh_ant_02438/Pharaoh_ant_03705	19
GO:0009948	anterior/posterior axis specification	9/259	107/9908	0.00190894	0.120927	0.115497	Pharaoh_ant_08756/Pharaoh_ant_13046/Pharaoh_ant_03525/Pharaoh_ant_12864/Pharaoh_ant_10316/Pharaoh_ant_22075/Pharaoh_ant_11563/Pharaoh_ant_02754/Pharaoh_ant_02944	9
GO:0007127	meiosis I	6/259	51/9908	0.00202255	0.12259	0.117086	Pharaoh_ant_09344/Pharaoh_ant_13177/Pharaoh_ant_05687/Pharaoh_ant_15360/Pharaoh_ant_16366/Pharaoh_ant_01434	6
GO:0051049	regulation of transport	17/259	298/9908	0.00210347	0.12259	0.117086	Pharaoh_ant_05946/MPGPB.10225.1/Pharaoh_ant_03930/Pharaoh_ant_17451/Pharaoh_ant_03525/Pharaoh_ant_08710/Pharaoh_ant_10316/Pharaoh_ant_08009/Pharaoh_ant_11089/Pharaoh_ant_05540/Pharaoh_ant_17651/Pharaoh_ant_08160/Pharaoh_ant_02754/Pharaoh_ant_14905/Pharaoh_ant_04213/Pharaoh_ant_08060/Pharaoh_ant_05221	17
GO:0000077	DNA damage checkpoint signaling	5/259	37/9908	0.00258188	0.124293	0.118712	Pharaoh_ant_13177/Pharaoh_ant_08062/Pharaoh_ant_15360/Pharaoh_ant_06325/Pharaoh_ant_16366	5
GO:0044770	cell cycle phase transition	11/259	156/9908	0.00259147	0.124293	0.118712	MPGPB.10225.1/Pharaoh_ant_13177/Pharaoh_ant_09868/Pharaoh_ant_08062/Pharaoh_ant_15360/Pharaoh_ant_15326/Pharaoh_ant_06325/Pharaoh_ant_11563/Pharaoh_ant_16366/Pharaoh_ant_02922/Pharaoh_ant_08451	11
GO:0045786	negative regulation of cell cycle	9/259	112/9908	0.00261363	0.124293	0.118712	Pharaoh_ant_13177/Pharaoh_ant_09868/Pharaoh_ant_14173/Pharaoh_ant_08062/Pharaoh_ant_15360/Pharaoh_ant_05236/Pharaoh_ant_06325/Pharaoh_ant_16366/Pharaoh_ant_02922	9
GO:1901987	regulation of cell cycle phase transition	10/259	134/9908	0.0026621	0.124293	0.118712	MPGPB.10225.1/Pharaoh_ant_13177/Pharaoh_ant_09868/Pharaoh_ant_08062/Pharaoh_ant_15360/Pharaoh_ant_15326/Pharaoh_ant_06325/Pharaoh_ant_11563/Pharaoh_ant_16366/Pharaoh_ant_08451	10
GO:0007093	mitotic cell cycle checkpoint signaling	6/259	54/9908	0.0027177	0.124293	0.118712	Pharaoh_ant_13177/Pharaoh_ant_09868/Pharaoh_ant_08062/Pharaoh_ant_15360/Pharaoh_ant_06325/Pharaoh_ant_16366	6
GO:0031050	dsRNA processing	4/259	23/9908	0.00272984	0.124293	0.118712	MPGPB.10225.1/Pharaoh_ant_15320/Pharaoh_ant_17460/Pharaoh_ant_09934	4
GO:0070918	production of small RNA involved in gene silencing by RNA	4/259	23/9908	0.00272984	0.124293	0.118712	MPGPB.10225.1/Pharaoh_ant_15320/Pharaoh_ant_17460/Pharaoh_ant_09934	4
GO:0000278	mitotic cell cycle	22/259	443/9908	0.00288271	0.126008	0.12035	MPGPB.10225.1/Pharaoh_ant_01889/Pharaoh_ant_08455/Pharaoh_ant_13177/Pharaoh_ant_06316/Pharaoh_ant_09868/Pharaoh_ant_08062/Pharaoh_ant_15360/Pharaoh_ant_05236/Pharaoh_ant_13976/Pharaoh_ant_06325/Pharaoh_ant_10878/Pharaoh_ant_02754/Pharaoh_ant_16366/Pharaoh_ant_16895/Pharaoh_ant_01189/Pharaoh_ant_18233/Pharaoh_ant_15483/Pharaoh_ant_11527/Pharaoh_ant_14085/Pharaoh_ant_02922/Pharaoh_ant_08451	22
GO:0009880	embryonic pattern specification	12/259	182/9908	0.00294048	0.126008	0.12035	Pharaoh_ant_08756/Pharaoh_ant_15320/Pharaoh_ant_13046/Pharaoh_ant_03525/Pharaoh_ant_12864/Pharaoh_ant_10316/Pharaoh_ant_06855/Pharaoh_ant_22075/Pharaoh_ant_11563/Pharaoh_ant_02754/Pharaoh_ant_10404/Pharaoh_ant_02944	12
GO:0007315	pole plasm assembly	6/259	58/9908	0.00390555	0.162583	0.155282	Pharaoh_ant_08756/Pharaoh_ant_13046/Pharaoh_ant_03525/Pharaoh_ant_12864/Pharaoh_ant_10316/Pharaoh_ant_02754	6
GO:0031570	DNA integrity checkpoint signaling	5/259	42/9908	0.00453258	0.175338	0.167465	Pharaoh_ant_13177/Pharaoh_ant_08062/Pharaoh_ant_15360/Pharaoh_ant_06325/Pharaoh_ant_16366	5
GO:0043409	negative regulation of MAPK cascade	5/259	42/9908	0.00453258	0.175338	0.167465	Pharaoh_ant_06316/Pharaoh_ant_13230/Pharaoh_ant_04213/Pharaoh_ant_18233/Pharaoh_ant_07508	5
GO:0007350	blastoderm segmentation	11/259	168/9908	0.00457299	0.175338	0.167465	Pharaoh_ant_08756/Pharaoh_ant_15320/Pharaoh_ant_13046/Pharaoh_ant_03525/Pharaoh_ant_12864/Pharaoh_ant_10316/Pharaoh_ant_22075/Pharaoh_ant_11563/Pharaoh_ant_02754/Pharaoh_ant_10404/Pharaoh_ant_02944	11
GO:0008293	torso signaling pathway	4/259	27/9908	0.00498535	0.182917	0.174704	Pharaoh_ant_12864/Pharaoh_ant_22075/Pharaoh_ant_04213/Pharaoh_ant_02944	4
GO:0042770	signal transduction in response to DNA damage	5/259	43/9908	0.00502175	0.182917	0.174704	Pharaoh_ant_13177/Pharaoh_ant_08062/Pharaoh_ant_15360/Pharaoh_ant_06325/Pharaoh_ant_16366	5
GO:0006333	chromatin assembly or disassembly	5/259	44/9908	0.00554721	0.197129	0.188278	Pharaoh_ant_14946/Pharaoh_ant_13819/Pharaoh_ant_07409/Pharaoh_ant_17971/Pharaoh_ant_16388	5
GO:0008285	negative regulation of cell population proliferation	7/259	86/9908	0.00714076	0.22866	0.218393	Pharaoh_ant_08756/MPGPB.10225.1/Pharaoh_ant_03525/Pharaoh_ant_01578/Pharaoh_ant_18233/Pharaoh_ant_10368/Pharaoh_ant_09268	7
GO:0000723	telomere maintenance	12/259	204/9908	0.00728103	0.22866	0.218393	MPGPB.10225.1/Pharaoh_ant_00524/Pharaoh_ant_13177/Pharaoh_ant_08062/Pharaoh_ant_02422/Pharaoh_ant_15360/Pharaoh_ant_15326/Pharaoh_ant_17332/Pharaoh_ant_04252/Pharaoh_ant_10351/Pharaoh_ant_02438/Pharaoh_ant_03705	12
GO:0032200	telomere organization	12/259	204/9908	0.00728103	0.22866	0.218393	MPGPB.10225.1/Pharaoh_ant_00524/Pharaoh_ant_13177/Pharaoh_ant_08062/Pharaoh_ant_02422/Pharaoh_ant_15360/Pharaoh_ant_15326/Pharaoh_ant_17332/Pharaoh_ant_04252/Pharaoh_ant_10351/Pharaoh_ant_02438/Pharaoh_ant_03705	12
GO:0042059	negative regulation of epidermal growth factor receptor signaling pathway	4/259	30/9908	0.00732295	0.22866	0.218393	Pharaoh_ant_13230/Pharaoh_ant_18233/Pharaoh_ant_13818/Pharaoh_ant_02944	4
GO:1901185	negative regulation of ERBB signaling pathway	4/259	30/9908	0.00732295	0.22866	0.218393	Pharaoh_ant_13230/Pharaoh_ant_18233/Pharaoh_ant_13818/Pharaoh_ant_02944	4
GO:0007028	cytoplasm organization	6/259	66/9908	0.00737612	0.22866	0.218393	Pharaoh_ant_08756/Pharaoh_ant_13046/Pharaoh_ant_03525/Pharaoh_ant_12864/Pharaoh_ant_10316/Pharaoh_ant_02754	6
GO:0061982	meiosis I cell cycle process	7/259	88/9908	0.00807505	0.245111	0.234105	Pharaoh_ant_09344/Pharaoh_ant_13177/Pharaoh_ant_05687/Pharaoh_ant_15360/Pharaoh_ant_05236/Pharaoh_ant_16366/Pharaoh_ant_01434	7
GO:0035282	segmentation	12/259	208/9908	0.00844385	0.251075	0.239802	Pharaoh_ant_08756/Pharaoh_ant_15320/Pharaoh_ant_13046/Pharaoh_ant_03525/Pharaoh_ant_12864/Pharaoh_ant_10316/Pharaoh_ant_22075/Pharaoh_ant_11563/Pharaoh_ant_02754/Pharaoh_ant_10404/Pharaoh_ant_16734/Pharaoh_ant_02944	12
GO:0000075	cell cycle checkpoint signaling	6/259	69/9908	0.00912316	0.265849	0.253912	Pharaoh_ant_13177/Pharaoh_ant_09868/Pharaoh_ant_08062/Pharaoh_ant_15360/Pharaoh_ant_06325/Pharaoh_ant_16366	6
GO:0009952	anterior/posterior pattern specification	10/259	161/9908	0.00961234	0.274611	0.262281	Pharaoh_ant_08756/Pharaoh_ant_13046/Pharaoh_ant_03525/Pharaoh_ant_12864/Pharaoh_ant_10316/Pharaoh_ant_06855/Pharaoh_ant_22075/Pharaoh_ant_11563/Pharaoh_ant_02754/Pharaoh_ant_02944	10
GO:1902531	regulation of intracellular signal transduction	17/259	352/9908	0.0109445	0.30646	0.292699	Pharaoh_ant_08756/Pharaoh_ant_06397/Pharaoh_ant_15774/Pharaoh_ant_06316/Pharaoh_ant_13230/Pharaoh_ant_08447/Pharaoh_ant_04213/Pharaoh_ant_10762/Pharaoh_ant_18233/Pharaoh_ant_03224/Pharaoh_ant_09268/Pharaoh_ant_07508/Pharaoh_ant_02922/Pharaoh_ant_16388/Pharaoh_ant_01883/Pharaoh_ant_10791/Pharaoh_ant_10094	17
GO:0007314	oocyte anterior/posterior axis specification	6/259	72/9908	0.0111478	0.30646	0.292699	Pharaoh_ant_08756/Pharaoh_ant_13046/Pharaoh_ant_03525/Pharaoh_ant_12864/Pharaoh_ant_10316/Pharaoh_ant_02754	6
GO:0090288	negative regulation of cellular response to growth factor stimulus	4/259	34/9908	0.0114248	0.308258	0.294417	Pharaoh_ant_18233/Pharaoh_ant_02562/Pharaoh_ant_09268/Pharaoh_ant_02944	4
GO:0016311	dephosphorylation	10/259	166/9908	0.0117637	0.311632	0.29764	Pharaoh_ant_02710/Pharaoh_ant_01575/Pharaoh_ant_01578/Pharaoh_ant_16910/Pharaoh_ant_02925/Pharaoh_ant_18233/Pharaoh_ant_13818/Pharaoh_ant_07493/Pharaoh_ant_09635/Pharaoh_ant_10094	10
GO:0016458	gene silencing	8/259	118/9908	0.0120881	0.312696	0.298656	MPGPB.10225.1/Pharaoh_ant_15320/Pharaoh_ant_14946/Pharaoh_ant_17300/Pharaoh_ant_17460/Pharaoh_ant_17971/Pharaoh_ant_09934/Pharaoh_ant_10791	8
GO:0051241	negative regulation of multicellular organismal process	10/259	167/9908	0.0122346	0.312696	0.298656	Pharaoh_ant_08756/MPGPB.10225.1/Pharaoh_ant_03525/Pharaoh_ant_01578/Pharaoh_ant_13230/Pharaoh_ant_13818/Pharaoh_ant_10368/Pharaoh_ant_09268/Pharaoh_ant_02944/Pharaoh_ant_05891	10
GO:0008358	maternal determination of anterior/posterior axis, embryo	6/259	74/9908	0.0126624	0.312696	0.298656	Pharaoh_ant_08756/Pharaoh_ant_13046/Pharaoh_ant_03525/Pharaoh_ant_12864/Pharaoh_ant_10316/Pharaoh_ant_02754	6
GO:0045930	negative regulation of mitotic cell cycle	6/259	74/9908	0.0126624	0.312696	0.298656	Pharaoh_ant_13177/Pharaoh_ant_09868/Pharaoh_ant_08062/Pharaoh_ant_15360/Pharaoh_ant_06325/Pharaoh_ant_16366	6
GO:0010632	regulation of epithelial cell migration	5/259	54/9908	0.0130899	0.317867	0.303594	Pharaoh_ant_06316/Pharaoh_ant_01837/Pharaoh_ant_01578/Pharaoh_ant_13230/Pharaoh_ant_13818	5
GO:0031047	gene silencing by RNA	6/259	75/9908	0.0134714	0.321767	0.30732	MPGPB.10225.1/Pharaoh_ant_15320/Pharaoh_ant_17300/Pharaoh_ant_17460/Pharaoh_ant_09934/Pharaoh_ant_10791	6
GO:0007346	regulation of mitotic cell cycle	10/259	170/9908	0.0137326	0.322716	0.308225	MPGPB.10225.1/Pharaoh_ant_08455/Pharaoh_ant_13177/Pharaoh_ant_09868/Pharaoh_ant_08062/Pharaoh_ant_15360/Pharaoh_ant_13976/Pharaoh_ant_06325/Pharaoh_ant_16366/Pharaoh_ant_08451	10
GO:0044773	mitotic DNA damage checkpoint signaling	3/259	20/9908	0.0144842	0.326481	0.311821	Pharaoh_ant_08062/Pharaoh_ant_06325/Pharaoh_ant_16366	3
GO:0051303	establishment of chromosome localization	3/259	20/9908	0.0144842	0.326481	0.311821	Pharaoh_ant_09344/Pharaoh_ant_09868/Pharaoh_ant_11563	3
GO:0051046	regulation of secretion	7/259	99/9908	0.014892	0.326481	0.311821	Pharaoh_ant_03930/Pharaoh_ant_08710/Pharaoh_ant_10316/Pharaoh_ant_11089/Pharaoh_ant_05540/Pharaoh_ant_08160/Pharaoh_ant_14905	7
GO:0006323	DNA packaging	6/259	77/9908	0.0151966	0.326481	0.311821	Pharaoh_ant_01889/Pharaoh_ant_13177/Pharaoh_ant_14946/Pharaoh_ant_14573/Pharaoh_ant_17971/Pharaoh_ant_16388	6
GO:0010389	regulation of G2/M transition of mitotic cell cycle	4/259	37/9908	0.0153111	0.326481	0.311821	Pharaoh_ant_13177/Pharaoh_ant_08062/Pharaoh_ant_15360/Pharaoh_ant_08451	4
GO:0070192	chromosome organization involved in meiotic cell cycle	4/259	37/9908	0.0153111	0.326481	0.311821	Pharaoh_ant_05236/Pharaoh_ant_11563/Pharaoh_ant_16366/Pharaoh_ant_14573	4
GO:0030334	regulation of cell migration	7/259	100/9908	0.0156678	0.326481	0.311821	MPGPB.10225.1/Pharaoh_ant_06316/Pharaoh_ant_01837/Pharaoh_ant_01578/Pharaoh_ant_13230/Pharaoh_ant_13818/Pharaoh_ant_02562	7
GO:0071103	DNA conformation change	14/259	281/9908	0.0156854	0.326481	0.311821	Pharaoh_ant_01889/Pharaoh_ant_00524/Pharaoh_ant_13177/Pharaoh_ant_14946/Pharaoh_ant_08062/Pharaoh_ant_02422/Pharaoh_ant_14573/Pharaoh_ant_17332/Pharaoh_ant_04252/Pharaoh_ant_17971/Pharaoh_ant_10351/Pharaoh_ant_02438/Pharaoh_ant_16388/Pharaoh_ant_03705	14
GO:0035186	syncytial blastoderm mitotic cell cycle	3/259	21/9908	0.0165778	0.334711	0.319682	Pharaoh_ant_13177/Pharaoh_ant_15360/Pharaoh_ant_11527	3
GO:0050000	chromosome localization	3/259	21/9908	0.0165778	0.334711	0.319682	Pharaoh_ant_09344/Pharaoh_ant_09868/Pharaoh_ant_11563	3
GO:1902749	regulation of cell cycle G2/M phase transition	4/259	38/9908	0.01677	0.334711	0.319682	Pharaoh_ant_13177/Pharaoh_ant_08062/Pharaoh_ant_15360/Pharaoh_ant_08451	4
GO:0035194	post-transcriptional gene silencing by RNA	5/259	58/9908	0.0174429	0.343437	0.328016	MPGPB.10225.1/Pharaoh_ant_15320/Pharaoh_ant_17300/Pharaoh_ant_17460/Pharaoh_ant_09934	5
GO:0042058	regulation of epidermal growth factor receptor signaling pathway	4/259	39/9908	0.018313	0.35108	0.335316	Pharaoh_ant_13230/Pharaoh_ant_18233/Pharaoh_ant_13818/Pharaoh_ant_02944	4
GO:1901184	regulation of ERBB signaling pathway	4/259	39/9908	0.018313	0.35108	0.335316	Pharaoh_ant_13230/Pharaoh_ant_18233/Pharaoh_ant_13818/Pharaoh_ant_02944	4
GO:0006997	nucleus organization	5/259	59/9908	0.018664	0.353162	0.337305	Pharaoh_ant_06316/Pharaoh_ant_17773/Pharaoh_ant_14946/Pharaoh_ant_08311/Pharaoh_ant_14573	5
GO:0072659	protein localization to plasma membrane	5/259	60/9908	0.0199402	0.368529	0.351982	Pharaoh_ant_08756/Pharaoh_ant_03525/Pharaoh_ant_08710/Pharaoh_ant_05540/Pharaoh_ant_10094	5
GO:2000145	regulation of cell motility	7/259	105/9908	0.019982	0.368529	0.351982	MPGPB.10225.1/Pharaoh_ant_06316/Pharaoh_ant_01837/Pharaoh_ant_01578/Pharaoh_ant_13230/Pharaoh_ant_13818/Pharaoh_ant_02562	7
GO:0051299	centrosome separation	3/259	23/9908	0.0212472	0.373662	0.356884	Pharaoh_ant_14573/Pharaoh_ant_01189/Pharaoh_ant_11527	3
GO:1901988	negative regulation of cell cycle phase transition	6/259	83/9908	0.0212799	0.373662	0.356884	Pharaoh_ant_13177/Pharaoh_ant_09868/Pharaoh_ant_08062/Pharaoh_ant_15360/Pharaoh_ant_06325/Pharaoh_ant_16366	6
GO:0000086	G2/M transition of mitotic cell cycle	4/259	41/9908	0.0216563	0.373662	0.356884	Pharaoh_ant_13177/Pharaoh_ant_08062/Pharaoh_ant_15360/Pharaoh_ant_08451	4
GO:0120192	tight junction assembly	4/259	41/9908	0.0216563	0.373662	0.356884	Pharaoh_ant_03525/Pharaoh_ant_05041/Pharaoh_ant_18447/Pharaoh_ant_10094	4
GO:0051336	regulation of hydrolase activity	10/259	184/9908	0.0225983	0.373662	0.356884	Pharaoh_ant_05946/Pharaoh_ant_02710/Pharaoh_ant_16233/Pharaoh_ant_06316/Pharaoh_ant_17971/Pharaoh_ant_01205/Pharaoh_ant_09268/Pharaoh_ant_09635/Pharaoh_ant_10094/Pharaoh_ant_02944	10
GO:0007140	male meiotic nuclear division	5/259	62/9908	0.022661	0.373662	0.356884	Pharaoh_ant_08756/Pharaoh_ant_10878/Pharaoh_ant_14573/Pharaoh_ant_11527/Pharaoh_ant_14085	5
GO:0016441	posttranscriptional gene silencing	5/259	62/9908	0.022661	0.373662	0.356884	MPGPB.10225.1/Pharaoh_ant_15320/Pharaoh_ant_17300/Pharaoh_ant_17460/Pharaoh_ant_09934	5
GO:0120193	tight junction organization	4/259	42/9908	0.0234588	0.373662	0.356884	Pharaoh_ant_03525/Pharaoh_ant_05041/Pharaoh_ant_18447/Pharaoh_ant_10094	4
GO:0080134	regulation of response to stress	13/259	268/9908	0.023709	0.373662	0.356884	Pharaoh_ant_06397/Pharaoh_ant_15774/MPGPB.10225.1/Pharaoh_ant_06316/Pharaoh_ant_05161/Pharaoh_ant_09098/Pharaoh_ant_04213/Pharaoh_ant_18233/Pharaoh_ant_10351/Pharaoh_ant_14982/Pharaoh_ant_16388/Pharaoh_ant_10094/Pharaoh_ant_06362	13
GO:0007277	pole cell development	3/259	24/9908	0.0238241	0.373662	0.356884	Pharaoh_ant_13046/Pharaoh_ant_12864/Pharaoh_ant_10762	3
GO:0035303	regulation of dephosphorylation	3/259	24/9908	0.0238241	0.373662	0.356884	Pharaoh_ant_02710/Pharaoh_ant_09635/Pharaoh_ant_10094	3
GO:0040013	negative regulation of locomotion	3/259	24/9908	0.0238241	0.373662	0.356884	Pharaoh_ant_01578/Pharaoh_ant_13818/Pharaoh_ant_02562	3
GO:0046621	negative regulation of organ growth	3/259	24/9908	0.0238241	0.373662	0.356884	Pharaoh_ant_08756/Pharaoh_ant_03525/Pharaoh_ant_09268	3
GO:0000724	double-strand break repair via homologous recombination	5/259	63/9908	0.0241072	0.373662	0.356884	Pharaoh_ant_13177/Pharaoh_ant_08062/Pharaoh_ant_15483/Pharaoh_ant_10351/Pharaoh_ant_02922	5
GO:0000725	recombinational repair	5/259	63/9908	0.0241072	0.373662	0.356884	Pharaoh_ant_13177/Pharaoh_ant_08062/Pharaoh_ant_15483/Pharaoh_ant_10351/Pharaoh_ant_02922	5
GO:0051270	regulation of cellular component movement	8/259	135/9908	0.0251664	0.381112	0.364	MPGPB.10225.1/Pharaoh_ant_06316/Pharaoh_ant_01837/Pharaoh_ant_01578/Pharaoh_ant_13230/Pharaoh_ant_13818/Pharaoh_ant_02562/Pharaoh_ant_08060	8
GO:0000165	MAPK cascade	8/259	136/9908	0.0261587	0.381112	0.364	Pharaoh_ant_15774/Pharaoh_ant_06316/Pharaoh_ant_13230/Pharaoh_ant_04213/Pharaoh_ant_18233/Pharaoh_ant_07508/Pharaoh_ant_16388/Pharaoh_ant_10094	8
GO:0009798	axis specification	9/259	162/9908	0.0262703	0.381112	0.364	Pharaoh_ant_08756/Pharaoh_ant_13046/Pharaoh_ant_03525/Pharaoh_ant_12864/Pharaoh_ant_10316/Pharaoh_ant_22075/Pharaoh_ant_11563/Pharaoh_ant_02754/Pharaoh_ant_02944	9
GO:0033301	cell cycle comprising mitosis without cytokinesis	3/259	25/9908	0.0265624	0.381112	0.364	Pharaoh_ant_13177/Pharaoh_ant_15360/Pharaoh_ant_11527	3
GO:0043279	response to alkaloid	3/259	25/9908	0.0265624	0.381112	0.364	Pharaoh_ant_13177/Pharaoh_ant_08062/Pharaoh_ant_10385	3
GO:0046928	regulation of neurotransmitter secretion	3/259	25/9908	0.0265624	0.381112	0.364	Pharaoh_ant_03930/Pharaoh_ant_11089/Pharaoh_ant_08160	3
GO:0051588	regulation of neurotransmitter transport	3/259	25/9908	0.0265624	0.381112	0.364	Pharaoh_ant_03930/Pharaoh_ant_11089/Pharaoh_ant_08160	3
GO:0080135	regulation of cellular response to stress	8/259	137/9908	0.027178	0.381112	0.364	Pharaoh_ant_06397/Pharaoh_ant_15774/MPGPB.10225.1/Pharaoh_ant_06316/Pharaoh_ant_18233/Pharaoh_ant_10351/Pharaoh_ant_16388/Pharaoh_ant_06362	8
GO:0044839	cell cycle G2/M phase transition	4/259	44/9908	0.0273301	0.381112	0.364	Pharaoh_ant_13177/Pharaoh_ant_08062/Pharaoh_ant_15360/Pharaoh_ant_08451	4
GO:0051346	negative regulation of hydrolase activity	4/259	44/9908	0.0273301	0.381112	0.364	Pharaoh_ant_05946/Pharaoh_ant_06316/Pharaoh_ant_09635/Pharaoh_ant_10094	4
GO:0042063	gliogenesis	6/259	88/9908	0.0274652	0.381112	0.364	Pharaoh_ant_08756/MPGPB.10225.1/Pharaoh_ant_06855/Pharaoh_ant_05041/Pharaoh_ant_18447/Pharaoh_ant_16388	6
GO:0045595	regulation of cell differentiation	13/259	275/9908	0.0284841	0.391522	0.373942	Pharaoh_ant_08756/Pharaoh_ant_06397/MPGPB.10225.1/Pharaoh_ant_05540/Pharaoh_ant_13230/Pharaoh_ant_08160/Pharaoh_ant_16895/Pharaoh_ant_07221/Pharaoh_ant_10368/Pharaoh_ant_02562/Pharaoh_ant_10094/Pharaoh_ant_02944/Pharaoh_ant_08686	13
GO:0045197	establishment or maintenance of epithelial cell apical/basal polarity	3/259	26/9908	0.0294616	0.401174	0.383161	Pharaoh_ant_03525/Pharaoh_ant_02754/Pharaoh_ant_18447	3
GO:0007274	neuromuscular synaptic transmission	5/259	67/9908	0.0304809	0.407437	0.389142	Pharaoh_ant_10314/Pharaoh_ant_03930/Pharaoh_ant_10316/Pharaoh_ant_11089/Pharaoh_ant_08160	5
GO:0033044	regulation of chromosome organization	5/259	67/9908	0.0304809	0.407437	0.389142	Pharaoh_ant_09868/Pharaoh_ant_05236/Pharaoh_ant_11563/Pharaoh_ant_02754/Pharaoh_ant_10351	5
GO:0031401	positive regulation of protein modification process	7/259	115/9908	0.0309703	0.410216	0.391797	Pharaoh_ant_08756/Pharaoh_ant_02710/Pharaoh_ant_06316/Pharaoh_ant_08160/Pharaoh_ant_04213/Pharaoh_ant_09745/Pharaoh_ant_09268	7
GO:0043408	regulation of MAPK cascade	7/259	116/9908	0.0322546	0.419322	0.400494	Pharaoh_ant_15774/Pharaoh_ant_06316/Pharaoh_ant_13230/Pharaoh_ant_04213/Pharaoh_ant_18233/Pharaoh_ant_07508/Pharaoh_ant_16388	7
GO:0006974	cellular response to DNA damage stimulus	18/259	429/9908	0.0323237	0.419322	0.400494	Pharaoh_ant_13848/Pharaoh_ant_00524/Pharaoh_ant_13177/Pharaoh_ant_10068/Pharaoh_ant_08062/Pharaoh_ant_05687/Pharaoh_ant_02422/Pharaoh_ant_15360/Pharaoh_ant_05236/Pharaoh_ant_06325/Pharaoh_ant_16366/Pharaoh_ant_17332/Pharaoh_ant_04252/Pharaoh_ant_15483/Pharaoh_ant_10351/Pharaoh_ant_02922/Pharaoh_ant_02438/Pharaoh_ant_03705	18
GO:0007099	centriole replication	3/259	27/9908	0.0325212	0.419322	0.400494	Pharaoh_ant_14173/Pharaoh_ant_01189/Pharaoh_ant_11527	3
GO:0098534	centriole assembly	3/259	28/9908	0.0357399	0.448457	0.428321	Pharaoh_ant_14173/Pharaoh_ant_01189/Pharaoh_ant_11527	3
GO:0001752	compound eye photoreceptor fate commitment	5/259	70/9908	0.0358957	0.448457	0.428321	Pharaoh_ant_08756/Pharaoh_ant_03525/Pharaoh_ant_13230/Pharaoh_ant_08160/Pharaoh_ant_02944	5
GO:0042706	eye photoreceptor cell fate commitment	5/259	70/9908	0.0358957	0.448457	0.428321	Pharaoh_ant_08756/Pharaoh_ant_03525/Pharaoh_ant_13230/Pharaoh_ant_08160/Pharaoh_ant_02944	5
GO:0043297	apical junction assembly	4/259	48/9908	0.0361558	0.448457	0.428321	Pharaoh_ant_03525/Pharaoh_ant_05041/Pharaoh_ant_18447/Pharaoh_ant_10094	4
GO:0044772	mitotic cell cycle phase transition	7/259	119/9908	0.0363198	0.448457	0.428321	MPGPB.10225.1/Pharaoh_ant_13177/Pharaoh_ant_09868/Pharaoh_ant_08062/Pharaoh_ant_15360/Pharaoh_ant_02922/Pharaoh_ant_08451	7
GO:0048477	oogenesis	20/259	498/9908	0.0369761	0.452725	0.432397	Pharaoh_ant_08756/Pharaoh_ant_10027/Pharaoh_ant_15320/Pharaoh_ant_13046/Pharaoh_ant_06316/Pharaoh_ant_03525/Pharaoh_ant_12864/Pharaoh_ant_17762/Pharaoh_ant_01837/Pharaoh_ant_10316/Pharaoh_ant_06855/Pharaoh_ant_22075/Pharaoh_ant_05236/Pharaoh_ant_13230/Pharaoh_ant_08160/Pharaoh_ant_02754/Pharaoh_ant_07742/Pharaoh_ant_13818/Pharaoh_ant_09268/Pharaoh_ant_16140	20
GO:0002064	epithelial cell development	13/259	286/9908	0.0373574	0.453581	0.433215	Pharaoh_ant_10027/Pharaoh_ant_06316/Pharaoh_ant_03525/Pharaoh_ant_01837/Pharaoh_ant_22075/Pharaoh_ant_05041/Pharaoh_ant_13230/Pharaoh_ant_08160/Pharaoh_ant_10762/Pharaoh_ant_07742/Pharaoh_ant_13818/Pharaoh_ant_16140/Pharaoh_ant_10094	13
GO:0007030	Golgi organization	5/259	71/9908	0.0378241	0.455452	0.435002	Pharaoh_ant_03192/Pharaoh_ant_08710/Pharaoh_ant_14905/Pharaoh_ant_08451/Pharaoh_ant_08686	5
GO:1903530	regulation of secretion by cell	6/259	96/9908	0.0396457	0.471628	0.450451	Pharaoh_ant_03930/Pharaoh_ant_08710/Pharaoh_ant_10316/Pharaoh_ant_11089/Pharaoh_ant_05540/Pharaoh_ant_08160	6
GO:1990778	protein localization to cell periphery	5/259	72/9908	0.0398149	0.471628	0.450451	Pharaoh_ant_08756/Pharaoh_ant_03525/Pharaoh_ant_08710/Pharaoh_ant_05540/Pharaoh_ant_10094	5
GO:0140014	mitotic nuclear division	8/259	148/9908	0.0402551	0.472997	0.451759	Pharaoh_ant_01889/Pharaoh_ant_08455/Pharaoh_ant_13177/Pharaoh_ant_06316/Pharaoh_ant_09868/Pharaoh_ant_05236/Pharaoh_ant_02754/Pharaoh_ant_16895	8
GO:0071456	cellular response to hypoxia	3/259	30/9908	0.0426489	0.491355	0.469293	MPGPB.10225.1/Pharaoh_ant_18233/Pharaoh_ant_09268	3
GO:0140694	non-membrane-bounded organelle assembly	10/259	205/9908	0.042766	0.491355	0.469293	Pharaoh_ant_01889/Pharaoh_ant_08455/Pharaoh_ant_06316/Pharaoh_ant_14173/Pharaoh_ant_12622/Pharaoh_ant_10878/Pharaoh_ant_01189/Pharaoh_ant_07221/Pharaoh_ant_11527/Pharaoh_ant_04737	10
GO:0051050	positive regulation of transport	8/259	150/9908	0.0430163	0.491355	0.469293	MPGPB.10225.1/Pharaoh_ant_08710/Pharaoh_ant_10316/Pharaoh_ant_05540/Pharaoh_ant_02754/Pharaoh_ant_14905/Pharaoh_ant_04213/Pharaoh_ant_08060	8
GO:0045934	negative regulation of nucleobase-containing compound metabolic process	14/259	322/9908	0.0431664	0.491355	0.469293	MPGPB.10225.1/MPGPB.1579.1/Pharaoh_ant_12864/Pharaoh_ant_17762/Pharaoh_ant_06354/Pharaoh_ant_06855/Pharaoh_ant_16734/Pharaoh_ant_10368/Pharaoh_ant_17971/Pharaoh_ant_10351/Pharaoh_ant_10385/Pharaoh_ant_09937/Pharaoh_ant_02922/Pharaoh_ant_17124	14
GO:1901990	regulation of mitotic cell cycle phase transition	6/259	99/9908	0.0449737	0.504998	0.482323	MPGPB.10225.1/Pharaoh_ant_13177/Pharaoh_ant_09868/Pharaoh_ant_08062/Pharaoh_ant_15360/Pharaoh_ant_08451	6
GO:0010629	negative regulation of gene expression	13/259	295/9908	0.0459633	0.504998	0.482323	Pharaoh_ant_09344/Pharaoh_ant_11161/MPGPB.10225.1/Pharaoh_ant_15320/Pharaoh_ant_06316/Pharaoh_ant_17762/Pharaoh_ant_14946/Pharaoh_ant_17300/Pharaoh_ant_17460/Pharaoh_ant_17971/Pharaoh_ant_09934/Pharaoh_ant_10791/Pharaoh_ant_05891	13
GO:0046552	photoreceptor cell fate commitment	5/259	75/9908	0.0461642	0.504998	0.482323	Pharaoh_ant_08756/Pharaoh_ant_03525/Pharaoh_ant_13230/Pharaoh_ant_08160/Pharaoh_ant_02944	5
GO:0006383	transcription by RNA polymerase III	3/259	31/9908	0.0463358	0.504998	0.482323	Pharaoh_ant_12864/Pharaoh_ant_15291/Pharaoh_ant_01830	3
GO:0030177	positive regulation of Wnt signaling pathway	4/259	52/9908	0.0464446	0.504998	0.482323	MPGPB.10225.1/Pharaoh_ant_06316/Pharaoh_ant_05540/Pharaoh_ant_09098	4
GO:1901991	negative regulation of mitotic cell cycle phase transition	4/259	52/9908	0.0464446	0.504998	0.482323	Pharaoh_ant_13177/Pharaoh_ant_09868/Pharaoh_ant_08062/Pharaoh_ant_15360	4
GO:0006468	protein phosphorylation	15/259	359/9908	0.0495987	0.535299	0.511263	Pharaoh_ant_05946/Pharaoh_ant_08756/Pharaoh_ant_07044/Pharaoh_ant_01908/Pharaoh_ant_13177/Pharaoh_ant_08160/Pharaoh_ant_18233/Pharaoh_ant_13818/Pharaoh_ant_09268/Pharaoh_ant_14426/Pharaoh_ant_08725/Pharaoh_ant_14085/Pharaoh_ant_08061/Pharaoh_ant_01883/Pharaoh_ant_10094	15
GO:0036294	cellular response to decreased oxygen levels	3/259	32/9908	0.0501747	0.537017	0.512904	MPGPB.10225.1/Pharaoh_ant_18233/Pharaoh_ant_09268	3
GO:1902532	negative regulation of intracellular signal transduction	7/259	128/9908	0.050495	0.537017	0.512904	Pharaoh_ant_06397/Pharaoh_ant_06316/Pharaoh_ant_13230/Pharaoh_ant_04213/Pharaoh_ant_18233/Pharaoh_ant_09268/Pharaoh_ant_07508	7
GO:0016477	cell migration	13/259	300/9908	0.0513003	0.541627	0.517307	MPGPB.10225.1/Pharaoh_ant_06316/Pharaoh_ant_01837/Pharaoh_ant_01578/Pharaoh_ant_05041/Pharaoh_ant_13230/Pharaoh_ant_09098/Pharaoh_ant_10404/Pharaoh_ant_07742/Pharaoh_ant_13818/Pharaoh_ant_02562/Pharaoh_ant_16140/Pharaoh_ant_16388	13
GO:0010558	negative regulation of macromolecule biosynthetic process	15/259	362/9908	0.052606	0.551417	0.526658	Pharaoh_ant_15320/MPGPB.1579.1/Pharaoh_ant_04846/Pharaoh_ant_12864/Pharaoh_ant_17762/Pharaoh_ant_06354/Pharaoh_ant_06855/Pharaoh_ant_15326/Pharaoh_ant_06325/Pharaoh_ant_16734/Pharaoh_ant_10368/Pharaoh_ant_17971/Pharaoh_ant_10385/Pharaoh_ant_02922/Pharaoh_ant_17124	15
GO:0051403	stress-activated MAPK cascade	5/259	78/9908	0.0530831	0.552444	0.527638	Pharaoh_ant_15774/Pharaoh_ant_06316/Pharaoh_ant_18233/Pharaoh_ant_16388/Pharaoh_ant_10094	5
GO:0006281	DNA repair	16/259	394/9908	0.0537217	0.555124	0.530199	Pharaoh_ant_13848/Pharaoh_ant_00524/Pharaoh_ant_13177/Pharaoh_ant_08062/Pharaoh_ant_05687/Pharaoh_ant_02422/Pharaoh_ant_15360/Pharaoh_ant_05236/Pharaoh_ant_16366/Pharaoh_ant_17332/Pharaoh_ant_04252/Pharaoh_ant_15483/Pharaoh_ant_10351/Pharaoh_ant_02922/Pharaoh_ant_02438/Pharaoh_ant_03705	16
GO:0097193	intrinsic apoptotic signaling pathway	3/259	33/9908	0.0541635	0.555748	0.530794	Pharaoh_ant_06397/Pharaoh_ant_08062/Pharaoh_ant_16388	3
GO:0051172	negative regulation of nitrogen compound metabolic process	19/259	490/9908	0.0552871	0.56331	0.538017	MPGPB.10225.1/Pharaoh_ant_15320/MPGPB.1579.1/Pharaoh_ant_04846/Pharaoh_ant_06316/Pharaoh_ant_12864/Pharaoh_ant_17762/Pharaoh_ant_06354/Pharaoh_ant_06855/Pharaoh_ant_16734/Pharaoh_ant_10368/Pharaoh_ant_17971/Pharaoh_ant_10351/Pharaoh_ant_10385/Pharaoh_ant_09937/Pharaoh_ant_09635/Pharaoh_ant_02922/Pharaoh_ant_10094/Pharaoh_ant_17124	19
GO:0014070	response to organic cyclic compound	6/259	105/9908	0.0569154	0.573808	0.548043	Pharaoh_ant_13177/Pharaoh_ant_08062/Pharaoh_ant_16734/Pharaoh_ant_09268/Pharaoh_ant_10385/Pharaoh_ant_02922	6
GO:0035088	establishment or maintenance of apical/basal cell polarity	3/259	34/9908	0.0582995	0.573808	0.548043	Pharaoh_ant_03525/Pharaoh_ant_02754/Pharaoh_ant_18447	3
GO:0061245	establishment or maintenance of bipolar cell polarity	3/259	34/9908	0.0582995	0.573808	0.548043	Pharaoh_ant_03525/Pharaoh_ant_02754/Pharaoh_ant_18447	3
GO:0071453	cellular response to oxygen levels	3/259	34/9908	0.0582995	0.573808	0.548043	MPGPB.10225.1/Pharaoh_ant_18233/Pharaoh_ant_09268	3
GO:1903320	regulation of protein modification by small protein conjugation or removal	3/259	34/9908	0.0582995	0.573808	0.548043	Pharaoh_ant_06316/Pharaoh_ant_04213/Pharaoh_ant_09745	3
GO:0010631	epithelial cell migration	8/259	160/9908	0.0586907	0.573808	0.548043	Pharaoh_ant_06316/Pharaoh_ant_01837/Pharaoh_ant_01578/Pharaoh_ant_13230/Pharaoh_ant_10404/Pharaoh_ant_07742/Pharaoh_ant_13818/Pharaoh_ant_16140	8
GO:0007309	oocyte axis specification	6/259	106/9908	0.0590743	0.573808	0.548043	Pharaoh_ant_08756/Pharaoh_ant_13046/Pharaoh_ant_03525/Pharaoh_ant_12864/Pharaoh_ant_10316/Pharaoh_ant_02754	6
GO:0090132	epithelium migration	8/259	161/9908	0.0604331	0.583119	0.556936	Pharaoh_ant_06316/Pharaoh_ant_01837/Pharaoh_ant_01578/Pharaoh_ant_13230/Pharaoh_ant_10404/Pharaoh_ant_07742/Pharaoh_ant_13818/Pharaoh_ant_16140	8
GO:0006302	double-strand break repair	6/259	107/9908	0.0612815	0.583308	0.557117	Pharaoh_ant_13177/Pharaoh_ant_08062/Pharaoh_ant_16366/Pharaoh_ant_15483/Pharaoh_ant_10351/Pharaoh_ant_02922	6
GO:0051304	chromosome separation	4/259	57/9908	0.0613592	0.583308	0.557117	Pharaoh_ant_08756/Pharaoh_ant_09868/Pharaoh_ant_05687/Pharaoh_ant_11563	4
GO:0060341	regulation of cellular localization	7/259	134/9908	0.0616537	0.583308	0.557117	Pharaoh_ant_09344/MPGPB.10225.1/Pharaoh_ant_17451/Pharaoh_ant_10316/Pharaoh_ant_17777/Pharaoh_ant_08060/Pharaoh_ant_09937	7
GO:1903829	positive regulation of cellular protein localization	3/259	35/9908	0.06258	0.586489	0.560155	MPGPB.10225.1/Pharaoh_ant_17777/Pharaoh_ant_09937	3
GO:0007349	cellularization	5/259	82/9908	0.0631975	0.586489	0.560155	Pharaoh_ant_08756/Pharaoh_ant_13177/Pharaoh_ant_12864/Pharaoh_ant_10762/Pharaoh_ant_16895	5
GO:0022604	regulation of cell morphogenesis	5/259	82/9908	0.0631975	0.586489	0.560155	Pharaoh_ant_08710/Pharaoh_ant_02754/Pharaoh_ant_10762/Pharaoh_ant_16895/Pharaoh_ant_08686	5
GO:0097190	apoptotic signaling pathway	4/259	58/9908	0.0646123	0.595823	0.56907	Pharaoh_ant_06397/MPGPB.10225.1/Pharaoh_ant_08062/Pharaoh_ant_16388	4
GO:0034329	cell junction assembly	10/259	222/9908	0.0661964	0.598806	0.571919	Pharaoh_ant_03930/Pharaoh_ant_03525/Pharaoh_ant_05041/Pharaoh_ant_08160/Pharaoh_ant_07221/Pharaoh_ant_09268/Pharaoh_ant_14085/Pharaoh_ant_16140/Pharaoh_ant_18447/Pharaoh_ant_10094	10
GO:0019991	septate junction assembly	3/259	36/9908	0.0670023	0.598806	0.571919	Pharaoh_ant_03525/Pharaoh_ant_05041/Pharaoh_ant_18447	3
GO:0048010	vascular endothelial growth factor receptor signaling pathway	3/259	36/9908	0.0670023	0.598806	0.571919	Pharaoh_ant_18233/Pharaoh_ant_09268/Pharaoh_ant_02944	3
GO:0031327	negative regulation of cellular biosynthetic process	15/259	375/9908	0.0671019	0.598806	0.571919	Pharaoh_ant_15320/MPGPB.1579.1/Pharaoh_ant_04846/Pharaoh_ant_12864/Pharaoh_ant_17762/Pharaoh_ant_06354/Pharaoh_ant_06855/Pharaoh_ant_15326/Pharaoh_ant_06325/Pharaoh_ant_16734/Pharaoh_ant_10368/Pharaoh_ant_17971/Pharaoh_ant_10385/Pharaoh_ant_02922/Pharaoh_ant_17124	15
GO:0003002	regionalization	16/259	407/9908	0.0677623	0.598806	0.571919	Pharaoh_ant_08756/Pharaoh_ant_15320/Pharaoh_ant_13046/Pharaoh_ant_03525/Pharaoh_ant_12864/Pharaoh_ant_10316/Pharaoh_ant_11089/Pharaoh_ant_06855/Pharaoh_ant_22075/Pharaoh_ant_08160/Pharaoh_ant_11563/Pharaoh_ant_02754/Pharaoh_ant_10404/Pharaoh_ant_16734/Pharaoh_ant_02562/Pharaoh_ant_02944	16
GO:0007308	oocyte construction	6/259	110/9908	0.0681937	0.598806	0.571919	Pharaoh_ant_08756/Pharaoh_ant_13046/Pharaoh_ant_03525/Pharaoh_ant_12864/Pharaoh_ant_10316/Pharaoh_ant_02754	6
GO:0009890	negative regulation of biosynthetic process	15/259	376/9908	0.068318	0.598806	0.571919	Pharaoh_ant_15320/MPGPB.1579.1/Pharaoh_ant_04846/Pharaoh_ant_12864/Pharaoh_ant_17762/Pharaoh_ant_06354/Pharaoh_ant_06855/Pharaoh_ant_15326/Pharaoh_ant_06325/Pharaoh_ant_16734/Pharaoh_ant_10368/Pharaoh_ant_17971/Pharaoh_ant_10385/Pharaoh_ant_02922/Pharaoh_ant_17124	15
GO:0033043	regulation of organelle organization	13/259	314/9908	0.068469	0.598806	0.571919	Pharaoh_ant_08455/Pharaoh_ant_13177/Pharaoh_ant_09868/Pharaoh_ant_10068/Pharaoh_ant_10316/Pharaoh_ant_05236/Pharaoh_ant_11563/Pharaoh_ant_02754/Pharaoh_ant_10762/Pharaoh_ant_01189/Pharaoh_ant_10351/Pharaoh_ant_14085/Pharaoh_ant_16140	13
GO:0051272	positive regulation of cellular component movement	5/259	84/9908	0.0686346	0.598806	0.571919	MPGPB.10225.1/Pharaoh_ant_06316/Pharaoh_ant_01837/Pharaoh_ant_13230/Pharaoh_ant_08060	5
GO:0090130	tissue migration	8/259	166/9908	0.069631	0.601121	0.57413	Pharaoh_ant_06316/Pharaoh_ant_01837/Pharaoh_ant_01578/Pharaoh_ant_13230/Pharaoh_ant_10404/Pharaoh_ant_07742/Pharaoh_ant_13818/Pharaoh_ant_16140	8
GO:0048870	cell motility	14/259	347/9908	0.0711795	0.601121	0.57413	MPGPB.10225.1/Pharaoh_ant_06316/Pharaoh_ant_01837/Pharaoh_ant_14173/Pharaoh_ant_01578/Pharaoh_ant_05041/Pharaoh_ant_13230/Pharaoh_ant_09098/Pharaoh_ant_10404/Pharaoh_ant_07742/Pharaoh_ant_13818/Pharaoh_ant_02562/Pharaoh_ant_16140/Pharaoh_ant_16388	14
GO:0007043	cell-cell junction assembly	4/259	60/9908	0.0713835	0.601121	0.57413	Pharaoh_ant_03525/Pharaoh_ant_05041/Pharaoh_ant_18447/Pharaoh_ant_10094	4
GO:0031098	stress-activated protein kinase signaling cascade	5/259	85/9908	0.0714476	0.601121	0.57413	Pharaoh_ant_15774/Pharaoh_ant_06316/Pharaoh_ant_18233/Pharaoh_ant_16388/Pharaoh_ant_10094	5
GO:0031497	chromatin assembly	3/259	37/9908	0.0715633	0.601121	0.57413	Pharaoh_ant_14946/Pharaoh_ant_17971/Pharaoh_ant_16388	3
GO:0051298	centrosome duplication	3/259	37/9908	0.0715633	0.601121	0.57413	Pharaoh_ant_14173/Pharaoh_ant_01189/Pharaoh_ant_11527	3
GO:0051093	negative regulation of developmental process	9/259	196/9908	0.071788	0.601121	0.57413	Pharaoh_ant_08756/MPGPB.10225.1/Pharaoh_ant_06316/Pharaoh_ant_03525/Pharaoh_ant_01578/Pharaoh_ant_13230/Pharaoh_ant_10368/Pharaoh_ant_09268/Pharaoh_ant_02944	9
GO:0031399	regulation of protein modification process	10/259	226/9908	0.0727108	0.603862	0.576748	Pharaoh_ant_08756/Pharaoh_ant_02710/Pharaoh_ant_06316/Pharaoh_ant_08160/Pharaoh_ant_04213/Pharaoh_ant_09745/Pharaoh_ant_09268/Pharaoh_ant_09635/Pharaoh_ant_10094/Pharaoh_ant_17124	10
GO:0044092	negative regulation of molecular function	6/259	112/9908	0.0730437	0.603862	0.576748	Pharaoh_ant_05946/Pharaoh_ant_06316/Pharaoh_ant_05236/Pharaoh_ant_05744/Pharaoh_ant_09635/Pharaoh_ant_10094	6
GO:0021700	developmental maturation	9/259	197/9908	0.0735964	0.603862	0.576748	Pharaoh_ant_08756/Pharaoh_ant_15774/Pharaoh_ant_13046/Pharaoh_ant_03525/Pharaoh_ant_12864/Pharaoh_ant_10316/Pharaoh_ant_02754/Pharaoh_ant_07221/Pharaoh_ant_18447	9
GO:0007173	epidermal growth factor receptor signaling pathway	4/259	61/9908	0.0749001	0.603862	0.576748	Pharaoh_ant_13230/Pharaoh_ant_18233/Pharaoh_ant_13818/Pharaoh_ant_02944	4
GO:0016485	protein processing	4/259	61/9908	0.0749001	0.603862	0.576748	Pharaoh_ant_10444/Pharaoh_ant_06316/Pharaoh_ant_15099/Pharaoh_ant_14081	4
GO:0051674	localization of cell	14/259	350/9908	0.0751982	0.603862	0.576748	MPGPB.10225.1/Pharaoh_ant_06316/Pharaoh_ant_01837/Pharaoh_ant_14173/Pharaoh_ant_01578/Pharaoh_ant_05041/Pharaoh_ant_13230/Pharaoh_ant_09098/Pharaoh_ant_10404/Pharaoh_ant_07742/Pharaoh_ant_13818/Pharaoh_ant_02562/Pharaoh_ant_16140/Pharaoh_ant_16388	14
GO:0003333	amino acid transmembrane transport	3/259	38/9908	0.0762599	0.603862	0.576748	Pharaoh_ant_10314/Pharaoh_ant_07080/Pharaoh_ant_11618	3
GO:0007143	female meiotic nuclear division	3/259	38/9908	0.0762599	0.603862	0.576748	Pharaoh_ant_09344/Pharaoh_ant_13177/Pharaoh_ant_15360	3
GO:0032456	endocytic recycling	3/259	38/9908	0.0762599	0.603862	0.576748	Pharaoh_ant_08756/Pharaoh_ant_03525/Pharaoh_ant_03224	3
GO:0045448	mitotic cell cycle, embryonic	3/259	38/9908	0.0762599	0.603862	0.576748	Pharaoh_ant_13177/Pharaoh_ant_15360/Pharaoh_ant_11527	3
GO:0038127	ERBB signaling pathway	4/259	62/9908	0.0785028	0.614336	0.586751	Pharaoh_ant_13230/Pharaoh_ant_18233/Pharaoh_ant_13818/Pharaoh_ant_02944	4
GO:0007169	transmembrane receptor protein tyrosine kinase signaling pathway	9/259	200/9908	0.0791901	0.614336	0.586751	Pharaoh_ant_12864/Pharaoh_ant_22075/Pharaoh_ant_13230/Pharaoh_ant_04213/Pharaoh_ant_18233/Pharaoh_ant_13818/Pharaoh_ant_09268/Pharaoh_ant_14426/Pharaoh_ant_02944	9
GO:0071695	anatomical structure maturation	8/259	171/9908	0.0796438	0.614336	0.586751	Pharaoh_ant_08756/Pharaoh_ant_13046/Pharaoh_ant_03525/Pharaoh_ant_12864/Pharaoh_ant_10316/Pharaoh_ant_02754/Pharaoh_ant_07221/Pharaoh_ant_18447	8
GO:0007517	muscle organ development	5/259	88/9908	0.0802606	0.614336	0.586751	Pharaoh_ant_01889/Pharaoh_ant_08710/Pharaoh_ant_11089/Pharaoh_ant_06855/Pharaoh_ant_08160	5
GO:0000819	sister chromatid segregation	6/259	115/9908	0.0806803	0.614336	0.586751	Pharaoh_ant_01889/Pharaoh_ant_09868/Pharaoh_ant_05236/Pharaoh_ant_11563/Pharaoh_ant_02754/Pharaoh_ant_16895	6
GO:0006836	neurotransmitter transport	6/259	115/9908	0.0806803	0.614336	0.586751	Pharaoh_ant_10314/Pharaoh_ant_03930/Pharaoh_ant_10316/Pharaoh_ant_11089/Pharaoh_ant_08160/Pharaoh_ant_17777	6
GO:0030261	chromosome condensation	3/259	39/9908	0.0810888	0.614336	0.586751	Pharaoh_ant_01889/Pharaoh_ant_13177/Pharaoh_ant_14573	3
GO:1903684	regulation of border follicle cell migration	3/259	39/9908	0.0810888	0.614336	0.586751	Pharaoh_ant_06316/Pharaoh_ant_01837/Pharaoh_ant_13818	3
GO:0030335	positive regulation of cell migration	4/259	63/9908	0.0821906	0.614336	0.586751	MPGPB.10225.1/Pharaoh_ant_06316/Pharaoh_ant_01837/Pharaoh_ant_13230	4
GO:0046328	regulation of JNK cascade	4/259	63/9908	0.0821906	0.614336	0.586751	Pharaoh_ant_15774/Pharaoh_ant_06316/Pharaoh_ant_18233/Pharaoh_ant_16388	4
GO:0010648	negative regulation of cell communication	14/259	355/9908	0.0822206	0.614336	0.586751	Pharaoh_ant_06397/MPGPB.10225.1/Pharaoh_ant_03930/Pharaoh_ant_06316/Pharaoh_ant_12864/Pharaoh_ant_13230/Pharaoh_ant_09098/Pharaoh_ant_04213/Pharaoh_ant_18233/Pharaoh_ant_13818/Pharaoh_ant_02562/Pharaoh_ant_09268/Pharaoh_ant_07508/Pharaoh_ant_02944	14
GO:0040012	regulation of locomotion	7/259	144/9908	0.0833634	0.618849	0.591061	MPGPB.10225.1/Pharaoh_ant_06316/Pharaoh_ant_01837/Pharaoh_ant_01578/Pharaoh_ant_13230/Pharaoh_ant_13818/Pharaoh_ant_02562	7
GO:0023057	negative regulation of signaling	14/259	356/9908	0.0836741	0.618849	0.591061	Pharaoh_ant_06397/MPGPB.10225.1/Pharaoh_ant_03930/Pharaoh_ant_06316/Pharaoh_ant_12864/Pharaoh_ant_13230/Pharaoh_ant_09098/Pharaoh_ant_04213/Pharaoh_ant_18233/Pharaoh_ant_13818/Pharaoh_ant_02562/Pharaoh_ant_09268/Pharaoh_ant_07508/Pharaoh_ant_02944	14
GO:0009994	oocyte differentiation	7/259	145/9908	0.0857487	0.623731	0.595725	Pharaoh_ant_08756/Pharaoh_ant_15320/Pharaoh_ant_13046/Pharaoh_ant_03525/Pharaoh_ant_12864/Pharaoh_ant_10316/Pharaoh_ant_02754	7
GO:0090287	regulation of cellular response to growth factor stimulus	4/259	64/9908	0.0859625	0.623731	0.595725	Pharaoh_ant_18233/Pharaoh_ant_02562/Pharaoh_ant_09268/Pharaoh_ant_02944	4
GO:0007264	small GTPase mediated signal transduction	8/259	174/9908	0.0860437	0.623731	0.595725	Pharaoh_ant_11071/Pharaoh_ant_10864/Pharaoh_ant_17777/Pharaoh_ant_10762/Pharaoh_ant_03224/Pharaoh_ant_09268/Pharaoh_ant_14085/Pharaoh_ant_10791	8
GO:0010038	response to metal ion	3/259	40/9908	0.0860467	0.623731	0.595725	MPGPB.10225.1/Pharaoh_ant_10316/Pharaoh_ant_09573	3
GO:2000113	negative regulation of cellular macromolecule biosynthetic process	14/259	359/9908	0.088133	0.635692	0.607149	Pharaoh_ant_15320/MPGPB.1579.1/Pharaoh_ant_04846/Pharaoh_ant_12864/Pharaoh_ant_17762/Pharaoh_ant_06354/Pharaoh_ant_06855/Pharaoh_ant_15326/Pharaoh_ant_06325/Pharaoh_ant_16734/Pharaoh_ant_10368/Pharaoh_ant_17971/Pharaoh_ant_10385/Pharaoh_ant_17124	14
GO:0010634	positive regulation of epithelial cell migration	3/259	41/9908	0.0911301	0.638632	0.609956	Pharaoh_ant_06316/Pharaoh_ant_01837/Pharaoh_ant_13230	3
GO:0033045	regulation of sister chromatid segregation	3/259	41/9908	0.0911301	0.638632	0.609956	Pharaoh_ant_09868/Pharaoh_ant_11563/Pharaoh_ant_02754	3
GO:0034762	regulation of transmembrane transport	3/259	41/9908	0.0911301	0.638632	0.609956	MPGPB.10225.1/Pharaoh_ant_08009/Pharaoh_ant_05221	3
GO:0070372	regulation of ERK1 and ERK2 cascade	3/259	41/9908	0.0911301	0.638632	0.609956	Pharaoh_ant_13230/Pharaoh_ant_18233/Pharaoh_ant_07508	3
GO:0007167	enzyme linked receptor protein signaling pathway	11/259	267/9908	0.0913565	0.638632	0.609956	Pharaoh_ant_12864/Pharaoh_ant_22075/Pharaoh_ant_13230/Pharaoh_ant_08160/Pharaoh_ant_04213/Pharaoh_ant_18233/Pharaoh_ant_13818/Pharaoh_ant_02562/Pharaoh_ant_09268/Pharaoh_ant_14426/Pharaoh_ant_02944	11
GO:0140352	export from cell	10/259	237/9908	0.0926485	0.638632	0.609956	Pharaoh_ant_06397/Pharaoh_ant_03930/Pharaoh_ant_08710/Pharaoh_ant_10316/Pharaoh_ant_11089/Pharaoh_ant_05540/Pharaoh_ant_08160/Pharaoh_ant_14905/Pharaoh_ant_17777/Pharaoh_ant_08463	10
GO:0048663	neuron fate commitment	5/259	92/9908	0.0928709	0.638632	0.609956	Pharaoh_ant_08756/Pharaoh_ant_03525/Pharaoh_ant_13230/Pharaoh_ant_08160/Pharaoh_ant_02944	5
GO:0007052	mitotic spindle organization	4/259	66/9908	0.0937542	0.638632	0.609956	Pharaoh_ant_08455/Pharaoh_ant_06316/Pharaoh_ant_09868/Pharaoh_ant_02754	4
GO:0045792	negative regulation of cell size	2/259	20/9908	0.0950364	0.638632	0.609956	Pharaoh_ant_09268/Pharaoh_ant_02944	2
GO:0048070	regulation of developmental pigmentation	2/259	20/9908	0.0950364	0.638632	0.609956	Pharaoh_ant_15774/Pharaoh_ant_08710	2
GO:0060180	female mating behavior	2/259	20/9908	0.0950364	0.638632	0.609956	Pharaoh_ant_11519/Pharaoh_ant_06855	2
GO:0120305	regulation of pigmentation	2/259	20/9908	0.0950364	0.638632	0.609956	Pharaoh_ant_15774/Pharaoh_ant_08710	2
GO:1900073	regulation of neuromuscular synaptic transmission	2/259	20/9908	0.0950364	0.638632	0.609956	Pharaoh_ant_10314/Pharaoh_ant_10316	2
GO:0032482	Rab protein signal transduction	3/259	42/9908	0.0963356	0.638632	0.609956	Pharaoh_ant_11071/Pharaoh_ant_03224/Pharaoh_ant_10791	3
GO:0001667	ameboidal-type cell migration	8/259	179/9908	0.097361	0.638632	0.609956	Pharaoh_ant_06316/Pharaoh_ant_01837/Pharaoh_ant_01578/Pharaoh_ant_13230/Pharaoh_ant_10404/Pharaoh_ant_07742/Pharaoh_ant_13818/Pharaoh_ant_16140	8
GO:0032872	regulation of stress-activated MAPK cascade	4/259	67/9908	0.0977716	0.638632	0.609956	Pharaoh_ant_15774/Pharaoh_ant_06316/Pharaoh_ant_18233/Pharaoh_ant_16388	4
GO:2000147	positive regulation of cell motility	4/259	67/9908	0.0977716	0.638632	0.609956	MPGPB.10225.1/Pharaoh_ant_06316/Pharaoh_ant_01837/Pharaoh_ant_13230	4
GO:0042127	regulation of cell population proliferation	10/259	240/9908	0.0986027	0.638632	0.609956	Pharaoh_ant_08756/MPGPB.10225.1/Pharaoh_ant_01889/Pharaoh_ant_03525/Pharaoh_ant_01578/Pharaoh_ant_06325/Pharaoh_ant_02754/Pharaoh_ant_18233/Pharaoh_ant_10368/Pharaoh_ant_09268	10
GO:0009968	negative regulation of signal transduction	13/259	334/9908	0.0989554	0.638632	0.609956	Pharaoh_ant_06397/MPGPB.10225.1/Pharaoh_ant_06316/Pharaoh_ant_12864/Pharaoh_ant_13230/Pharaoh_ant_09098/Pharaoh_ant_04213/Pharaoh_ant_18233/Pharaoh_ant_13818/Pharaoh_ant_02562/Pharaoh_ant_09268/Pharaoh_ant_07508/Pharaoh_ant_02944	13
GO:0007269	neurotransmitter secretion	5/259	94/9908	0.0995361	0.638632	0.609956	Pharaoh_ant_03930/Pharaoh_ant_10316/Pharaoh_ant_11089/Pharaoh_ant_08160/Pharaoh_ant_17777	5
GO:0099643	signal release from synapse	5/259	94/9908	0.0995361	0.638632	0.609956	Pharaoh_ant_03930/Pharaoh_ant_10316/Pharaoh_ant_11089/Pharaoh_ant_08160/Pharaoh_ant_17777	5
GO:0060968	regulation of gene silencing	3/259	43/9908	0.10166	0.638632	0.609956	MPGPB.10225.1/Pharaoh_ant_17971/Pharaoh_ant_10791	3
GO:0070302	regulation of stress-activated protein kinase signaling cascade	4/259	68/9908	0.101868	0.638632	0.609956	Pharaoh_ant_15774/Pharaoh_ant_06316/Pharaoh_ant_18233/Pharaoh_ant_16388	4
GO:0045596	negative regulation of cell differentiation	5/259	95/9908	0.102957	0.638632	0.609956	Pharaoh_ant_08756/MPGPB.10225.1/Pharaoh_ant_13230/Pharaoh_ant_10368/Pharaoh_ant_02944	5
GO:0001944	vasculature development	2/259	21/9908	0.103295	0.638632	0.609956	MPGPB.10225.1/Pharaoh_ant_01578	2
GO:0009799	specification of symmetry	2/259	21/9908	0.103295	0.638632	0.609956	Pharaoh_ant_02754/Pharaoh_ant_02562	2
GO:0009855	determination of bilateral symmetry	2/259	21/9908	0.103295	0.638632	0.609956	Pharaoh_ant_02754/Pharaoh_ant_02562	2
GO:1902275	regulation of chromatin organization	2/259	21/9908	0.103295	0.638632	0.609956	Pharaoh_ant_13819/Pharaoh_ant_17971	2
GO:0051640	organelle localization	9/259	212/9908	0.104089	0.638632	0.609956	Pharaoh_ant_09344/Pharaoh_ant_03192/Pharaoh_ant_09868/Pharaoh_ant_10068/Pharaoh_ant_11563/Pharaoh_ant_16895/Pharaoh_ant_08060/Pharaoh_ant_18800/Pharaoh_ant_08451	9
GO:0022603	regulation of anatomical structure morphogenesis	8/259	182/9908	0.104539	0.638632	0.609956	MPGPB.10225.1/Pharaoh_ant_08710/Pharaoh_ant_01578/Pharaoh_ant_02754/Pharaoh_ant_10762/Pharaoh_ant_16895/Pharaoh_ant_10368/Pharaoh_ant_08686	8
GO:2000026	regulation of multicellular organismal development	11/259	274/9908	0.104566	0.638632	0.609956	Pharaoh_ant_08756/Pharaoh_ant_06397/MPGPB.10225.1/Pharaoh_ant_01578/Pharaoh_ant_08160/Pharaoh_ant_10762/Pharaoh_ant_16895/Pharaoh_ant_10368/Pharaoh_ant_09268/Pharaoh_ant_10094/Pharaoh_ant_08686	11
GO:0051253	negative regulation of RNA metabolic process	12/259	306/9908	0.105569	0.638632	0.609956	MPGPB.10225.1/MPGPB.1579.1/Pharaoh_ant_12864/Pharaoh_ant_17762/Pharaoh_ant_06354/Pharaoh_ant_06855/Pharaoh_ant_16734/Pharaoh_ant_10368/Pharaoh_ant_17971/Pharaoh_ant_10385/Pharaoh_ant_02922/Pharaoh_ant_17124	12
GO:0030855	epithelial cell differentiation	13/259	338/9908	0.105913	0.638632	0.609956	Pharaoh_ant_10027/Pharaoh_ant_06316/Pharaoh_ant_03525/Pharaoh_ant_01837/Pharaoh_ant_22075/Pharaoh_ant_05041/Pharaoh_ant_13230/Pharaoh_ant_08160/Pharaoh_ant_10762/Pharaoh_ant_07742/Pharaoh_ant_13818/Pharaoh_ant_16140/Pharaoh_ant_10094	13
GO:0032196	transposition	4/259	69/9908	0.106043	0.638632	0.609956	Pharaoh_ant_20217/Pharaoh_ant_14627/Pharaoh_ant_12925/Pharaoh_ant_09937	4
GO:0007297	ovarian follicle cell migration	6/259	124/9908	0.106149	0.638632	0.609956	Pharaoh_ant_06316/Pharaoh_ant_01837/Pharaoh_ant_13230/Pharaoh_ant_07742/Pharaoh_ant_13818/Pharaoh_ant_16140	6
GO:0045597	positive regulation of cell differentiation	6/259	124/9908	0.106149	0.638632	0.609956	Pharaoh_ant_06397/MPGPB.10225.1/Pharaoh_ant_16895/Pharaoh_ant_02562/Pharaoh_ant_02944/Pharaoh_ant_08686	6
GO:0051656	establishment of organelle localization	7/259	153/9908	0.106215	0.638632	0.609956	Pharaoh_ant_09344/Pharaoh_ant_09868/Pharaoh_ant_10068/Pharaoh_ant_11563/Pharaoh_ant_16895/Pharaoh_ant_08060/Pharaoh_ant_18800	7
GO:0030111	regulation of Wnt signaling pathway	5/259	96/9908	0.106435	0.638632	0.609956	MPGPB.10225.1/Pharaoh_ant_06316/Pharaoh_ant_05540/Pharaoh_ant_09098/Pharaoh_ant_09268	5
GO:0050768	negative regulation of neurogenesis	3/259	44/9908	0.107098	0.638632	0.609956	Pharaoh_ant_08756/MPGPB.10225.1/Pharaoh_ant_10368	3
GO:0051983	regulation of chromosome segregation	3/259	44/9908	0.107098	0.638632	0.609956	Pharaoh_ant_09868/Pharaoh_ant_11563/Pharaoh_ant_02754	3
GO:0060284	regulation of cell development	7/259	154/9908	0.108944	0.638632	0.609956	Pharaoh_ant_08756/MPGPB.10225.1/Pharaoh_ant_16895/Pharaoh_ant_07221/Pharaoh_ant_10368/Pharaoh_ant_10094/Pharaoh_ant_08686	7
GO:0009266	response to temperature stimulus	5/259	97/9908	0.109971	0.638632	0.609956	Pharaoh_ant_11519/Pharaoh_ant_13818/Pharaoh_ant_10385/Pharaoh_ant_13101/Pharaoh_ant_14982	5
GO:0031507	heterochromatin assembly	2/259	22/9908	0.111742	0.638632	0.609956	Pharaoh_ant_14946/Pharaoh_ant_17971	2
GO:0033047	regulation of mitotic sister chromatid segregation	2/259	22/9908	0.111742	0.638632	0.609956	Pharaoh_ant_09868/Pharaoh_ant_02754	2
GO:0045005	DNA-dependent DNA replication maintenance of fidelity	2/259	22/9908	0.111742	0.638632	0.609956	Pharaoh_ant_15326/Pharaoh_ant_06325	2
GO:0045465	R8 cell differentiation	2/259	22/9908	0.111742	0.638632	0.609956	Pharaoh_ant_08756/Pharaoh_ant_08160	2
GO:0045666	positive regulation of neuron differentiation	2/259	22/9908	0.111742	0.638632	0.609956	Pharaoh_ant_02562/Pharaoh_ant_02944	2
GO:0046667	compound eye retinal cell programmed cell death	2/259	22/9908	0.111742	0.638632	0.609956	Pharaoh_ant_08756/Pharaoh_ant_06316	2
GO:0051865	protein autoubiquitination	2/259	22/9908	0.111742	0.638632	0.609956	Pharaoh_ant_06316/Pharaoh_ant_17036	2
GO:0098659	inorganic cation import across plasma membrane	2/259	22/9908	0.111742	0.638632	0.609956	Pharaoh_ant_08009/Pharaoh_ant_08463	2
GO:0099587	inorganic ion import across plasma membrane	2/259	22/9908	0.111742	0.638632	0.609956	Pharaoh_ant_08009/Pharaoh_ant_08463	2
GO:2001234	negative regulation of apoptotic signaling pathway	2/259	22/9908	0.111742	0.638632	0.609956	Pharaoh_ant_06397/MPGPB.10225.1	2
GO:0007389	pattern specification process	16/259	439/9908	0.112236	0.638632	0.609956	Pharaoh_ant_08756/Pharaoh_ant_15320/Pharaoh_ant_13046/Pharaoh_ant_03525/Pharaoh_ant_12864/Pharaoh_ant_10316/Pharaoh_ant_11089/Pharaoh_ant_06855/Pharaoh_ant_22075/Pharaoh_ant_08160/Pharaoh_ant_11563/Pharaoh_ant_02754/Pharaoh_ant_10404/Pharaoh_ant_16734/Pharaoh_ant_02562/Pharaoh_ant_02944	16
GO:0051047	positive regulation of secretion	3/259	45/9908	0.112648	0.638632	0.609956	Pharaoh_ant_08710/Pharaoh_ant_05540/Pharaoh_ant_14905	3
GO:0070588	calcium ion transmembrane transport	3/259	45/9908	0.112648	0.638632	0.609956	Pharaoh_ant_11519/Pharaoh_ant_05221/Pharaoh_ant_13360	3
GO:0007254	JNK cascade	4/259	71/9908	0.114621	0.644585	0.615643	Pharaoh_ant_15774/Pharaoh_ant_06316/Pharaoh_ant_18233/Pharaoh_ant_16388	4
GO:0050790	regulation of catalytic activity	13/259	343/9908	0.115014	0.644585	0.615643	Pharaoh_ant_05946/Pharaoh_ant_02710/MPGPB.10225.1/Pharaoh_ant_16233/Pharaoh_ant_06316/Pharaoh_ant_17971/Pharaoh_ant_01205/Pharaoh_ant_09268/Pharaoh_ant_14426/Pharaoh_ant_09635/Pharaoh_ant_10094/Pharaoh_ant_02944/Pharaoh_ant_01461	13
GO:0032880	regulation of protein localization	6/259	127/9908	0.115468	0.644585	0.615643	MPGPB.10225.1/Pharaoh_ant_03192/Pharaoh_ant_05540/Pharaoh_ant_17777/Pharaoh_ant_18233/Pharaoh_ant_09937	6
GO:0048599	oocyte development	6/259	127/9908	0.115468	0.644585	0.615643	Pharaoh_ant_08756/Pharaoh_ant_13046/Pharaoh_ant_03525/Pharaoh_ant_12864/Pharaoh_ant_10316/Pharaoh_ant_02754	6
GO:0070371	ERK1 and ERK2 cascade	3/259	46/9908	0.118305	0.651913	0.622641	Pharaoh_ant_13230/Pharaoh_ant_18233/Pharaoh_ant_07508	3
GO:0009792	embryo development ending in birth or egg hatching	8/259	188/9908	0.119752	0.651913	0.622641	Pharaoh_ant_13177/Pharaoh_ant_03525/Pharaoh_ant_10068/Pharaoh_ant_15326/Pharaoh_ant_08160/Pharaoh_ant_11563/Pharaoh_ant_10762/Pharaoh_ant_02922	8
GO:0007062	sister chromatid cohesion	2/259	23/9908	0.12036	0.651913	0.622641	Pharaoh_ant_01889/Pharaoh_ant_05236	2
GO:0008016	regulation of heart contraction	2/259	23/9908	0.12036	0.651913	0.622641	Pharaoh_ant_11519/Pharaoh_ant_10385	2
GO:0045676	regulation of R7 cell differentiation	2/259	23/9908	0.12036	0.651913	0.622641	Pharaoh_ant_13230/Pharaoh_ant_02944	2
GO:0045814	negative regulation of gene expression, epigenetic	2/259	23/9908	0.12036	0.651913	0.622641	Pharaoh_ant_14946/Pharaoh_ant_17971	2
GO:0050673	epithelial cell proliferation	2/259	23/9908	0.12036	0.651913	0.622641	Pharaoh_ant_03525/Pharaoh_ant_01578	2
GO:0060966	regulation of gene silencing by RNA	2/259	23/9908	0.12036	0.651913	0.622641	MPGPB.10225.1/Pharaoh_ant_10791	2
GO:0050909	sensory perception of taste	6/259	129/9908	0.121903	0.657822	0.628285	Pharaoh_ant_18487/Pharaoh_ant_02490/Pharaoh_ant_18483/Pharaoh_ant_02472/Pharaoh_ant_15793/Pharaoh_ant_18486	6
GO:0043269	regulation of ion transport	4/259	73/9908	0.123494	0.66395	0.634138	Pharaoh_ant_05946/Pharaoh_ant_10316/Pharaoh_ant_08009/Pharaoh_ant_05221	4
GO:0000209	protein polyubiquitination	5/259	101/9908	0.124674	0.66783	0.637843	Pharaoh_ant_06316/Pharaoh_ant_12864/Pharaoh_ant_14573/Pharaoh_ant_16231/Pharaoh_ant_12129	5
GO:1902679	negative regulation of RNA biosynthetic process	11/259	285/9908	0.127474	0.671166	0.64103	MPGPB.1579.1/Pharaoh_ant_12864/Pharaoh_ant_17762/Pharaoh_ant_06354/Pharaoh_ant_06855/Pharaoh_ant_16734/Pharaoh_ant_10368/Pharaoh_ant_17971/Pharaoh_ant_10385/Pharaoh_ant_02922/Pharaoh_ant_17124	11
GO:1903507	negative regulation of nucleic acid-templated transcription	11/259	285/9908	0.127474	0.671166	0.64103	MPGPB.1579.1/Pharaoh_ant_12864/Pharaoh_ant_17762/Pharaoh_ant_06354/Pharaoh_ant_06855/Pharaoh_ant_16734/Pharaoh_ant_10368/Pharaoh_ant_17971/Pharaoh_ant_10385/Pharaoh_ant_02922/Pharaoh_ant_17124	11
GO:0035265	organ growth	4/259	74/9908	0.128037	0.671166	0.64103	Pharaoh_ant_08756/Pharaoh_ant_03525/Pharaoh_ant_17762/Pharaoh_ant_09268	4
GO:0040017	positive regulation of locomotion	4/259	74/9908	0.128037	0.671166	0.64103	MPGPB.10225.1/Pharaoh_ant_06316/Pharaoh_ant_01837/Pharaoh_ant_13230	4
GO:0050806	positive regulation of synaptic transmission	2/259	24/9908	0.129136	0.671166	0.64103	Pharaoh_ant_10314/Pharaoh_ant_08160	2
GO:0110116	regulation of compound eye photoreceptor cell differentiation	2/259	24/9908	0.129136	0.671166	0.64103	Pharaoh_ant_13230/Pharaoh_ant_02944	2
GO:1903522	regulation of blood circulation	2/259	24/9908	0.129136	0.671166	0.64103	Pharaoh_ant_11519/Pharaoh_ant_10385	2
GO:0006865	amino acid transport	3/259	48/9908	0.129927	0.671166	0.64103	Pharaoh_ant_10314/Pharaoh_ant_07080/Pharaoh_ant_11618	3
GO:0090068	positive regulation of cell cycle process	3/259	48/9908	0.129927	0.671166	0.64103	MPGPB.10225.1/Pharaoh_ant_11563/Pharaoh_ant_02754	3
GO:0048646	anatomical structure formation involved in morphogenesis	16/259	450/9908	0.130863	0.671166	0.64103	Pharaoh_ant_08756/Pharaoh_ant_10027/MPGPB.10225.1/Pharaoh_ant_15320/Pharaoh_ant_01889/Pharaoh_ant_13177/Pharaoh_ant_12864/Pharaoh_ant_08710/Pharaoh_ant_22075/Pharaoh_ant_01578/Pharaoh_ant_02754/Pharaoh_ant_10404/Pharaoh_ant_10762/Pharaoh_ant_16895/Pharaoh_ant_07742/Pharaoh_ant_07221	16
GO:0030707	ovarian follicle cell development	10/259	255/9908	0.131653	0.671166	0.64103	Pharaoh_ant_10027/Pharaoh_ant_06316/Pharaoh_ant_03525/Pharaoh_ant_01837/Pharaoh_ant_22075/Pharaoh_ant_13230/Pharaoh_ant_08160/Pharaoh_ant_07742/Pharaoh_ant_13818/Pharaoh_ant_16140	10
GO:0000070	mitotic sister chromatid segregation	5/259	103/9908	0.13235	0.671166	0.64103	Pharaoh_ant_01889/Pharaoh_ant_09868/Pharaoh_ant_05236/Pharaoh_ant_02754/Pharaoh_ant_16895	5
GO:0007098	centrosome cycle	4/259	75/9908	0.13265	0.671166	0.64103	Pharaoh_ant_14173/Pharaoh_ant_14573/Pharaoh_ant_01189/Pharaoh_ant_11527	4
GO:0043067	regulation of programmed cell death	9/259	225/9908	0.135541	0.671166	0.64103	Pharaoh_ant_08756/Pharaoh_ant_06397/MPGPB.10225.1/Pharaoh_ant_06316/Pharaoh_ant_02800/Pharaoh_ant_10385/Pharaoh_ant_10094/Pharaoh_ant_01461/Pharaoh_ant_06362	9
GO:0010721	negative regulation of cell development	3/259	49/9908	0.135884	0.671166	0.64103	Pharaoh_ant_08756/MPGPB.10225.1/Pharaoh_ant_10368	3
GO:0031109	microtubule polymerization or depolymerization	3/259	49/9908	0.135884	0.671166	0.64103	Pharaoh_ant_10878/Pharaoh_ant_11527/Pharaoh_ant_16140	3
GO:0010562	positive regulation of phosphorus metabolic process	5/259	104/9908	0.136266	0.671166	0.64103	Pharaoh_ant_08756/Pharaoh_ant_02710/Pharaoh_ant_08160/Pharaoh_ant_09268/Pharaoh_ant_14426	5
GO:0045937	positive regulation of phosphate metabolic process	5/259	104/9908	0.136266	0.671166	0.64103	Pharaoh_ant_08756/Pharaoh_ant_02710/Pharaoh_ant_08160/Pharaoh_ant_09268/Pharaoh_ant_14426	5
GO:0065004	protein-DNA complex assembly	4/259	76/9908	0.13733	0.671166	0.64103	Pharaoh_ant_09290/Pharaoh_ant_17971/Pharaoh_ant_04737/Pharaoh_ant_16388	4
GO:0015748	organophosphate ester transport	2/259	25/9908	0.138056	0.671166	0.64103	Pharaoh_ant_08436/Pharaoh_ant_11687	2
GO:0032465	regulation of cytokinesis	2/259	25/9908	0.138056	0.671166	0.64103	Pharaoh_ant_15483/Pharaoh_ant_14085	2
GO:0046329	negative regulation of JNK cascade	2/259	25/9908	0.138056	0.671166	0.64103	Pharaoh_ant_06316/Pharaoh_ant_18233	2
GO:0046666	retinal cell programmed cell death	2/259	25/9908	0.138056	0.671166	0.64103	Pharaoh_ant_08756/Pharaoh_ant_06316	2
GO:0070828	heterochromatin organization	2/259	25/9908	0.138056	0.671166	0.64103	Pharaoh_ant_14946/Pharaoh_ant_17971	2
GO:0098781	ncRNA transcription	2/259	25/9908	0.138056	0.671166	0.64103	Pharaoh_ant_09290/Pharaoh_ant_15291	2
GO:2001251	negative regulation of chromosome organization	2/259	25/9908	0.138056	0.671166	0.64103	Pharaoh_ant_09868/Pharaoh_ant_05236	2
GO:0030001	metal ion transport	8/259	195/9908	0.138907	0.671166	0.64103	Pharaoh_ant_11519/Pharaoh_ant_22094/Pharaoh_ant_08009/Pharaoh_ant_09573/Pharaoh_ant_08463/Pharaoh_ant_14989/Pharaoh_ant_05221/Pharaoh_ant_13360	8
GO:0061061	muscle structure development	8/259	195/9908	0.138907	0.671166	0.64103	Pharaoh_ant_01889/Pharaoh_ant_08710/Pharaoh_ant_11089/Pharaoh_ant_06855/Pharaoh_ant_05540/Pharaoh_ant_08160/Pharaoh_ant_07221/Pharaoh_ant_10368	8
GO:0006325	chromatin organization	7/259	165/9908	0.141364	0.671166	0.64103	Pharaoh_ant_14946/Pharaoh_ant_13819/Pharaoh_ant_07409/Pharaoh_ant_05161/Pharaoh_ant_17971/Pharaoh_ant_14085/Pharaoh_ant_16388	7
GO:1903825	organic acid transmembrane transport	3/259	50/9908	0.141933	0.671166	0.64103	Pharaoh_ant_10314/Pharaoh_ant_07080/Pharaoh_ant_11618	3
GO:1905039	carboxylic acid transmembrane transport	3/259	50/9908	0.141933	0.671166	0.64103	Pharaoh_ant_10314/Pharaoh_ant_07080/Pharaoh_ant_11618	3
GO:0045664	regulation of neuron differentiation	4/259	77/9908	0.142076	0.671166	0.64103	Pharaoh_ant_13230/Pharaoh_ant_07221/Pharaoh_ant_02562/Pharaoh_ant_02944	4
GO:0006915	apoptotic process	10/259	260/9908	0.143852	0.671166	0.64103	Pharaoh_ant_08756/Pharaoh_ant_06397/MPGPB.10225.1/Pharaoh_ant_06316/Pharaoh_ant_08062/Pharaoh_ant_10385/Pharaoh_ant_16388/Pharaoh_ant_10094/Pharaoh_ant_01461/Pharaoh_ant_06362	10
GO:0032508	DNA duplex unwinding	8/259	197/9908	0.144649	0.671166	0.64103	Pharaoh_ant_00524/Pharaoh_ant_08062/Pharaoh_ant_02422/Pharaoh_ant_17332/Pharaoh_ant_04252/Pharaoh_ant_10351/Pharaoh_ant_02438/Pharaoh_ant_03705	8
GO:0023061	signal release	6/259	136/9908	0.145767	0.671166	0.64103	Pharaoh_ant_03930/Pharaoh_ant_10316/Pharaoh_ant_11089/Pharaoh_ant_05540/Pharaoh_ant_08160/Pharaoh_ant_17777	6
GO:0043086	negative regulation of catalytic activity	4/259	78/9908	0.146887	0.671166	0.64103	Pharaoh_ant_05946/Pharaoh_ant_06316/Pharaoh_ant_09635/Pharaoh_ant_10094	4
GO:0000959	mitochondrial RNA metabolic process	2/259	26/9908	0.147105	0.671166	0.64103	Pharaoh_ant_17958/Pharaoh_ant_02887	2
GO:0032873	negative regulation of stress-activated MAPK cascade	2/259	26/9908	0.147105	0.671166	0.64103	Pharaoh_ant_06316/Pharaoh_ant_18233	2
GO:0043523	regulation of neuron apoptotic process	2/259	26/9908	0.147105	0.671166	0.64103	MPGPB.10225.1/Pharaoh_ant_06362	2
GO:0046627	negative regulation of insulin receptor signaling pathway	2/259	26/9908	0.147105	0.671166	0.64103	Pharaoh_ant_18233/Pharaoh_ant_09268	2
GO:0046785	microtubule polymerization	2/259	26/9908	0.147105	0.671166	0.64103	Pharaoh_ant_10878/Pharaoh_ant_11527	2
GO:0048665	neuron fate specification	2/259	26/9908	0.147105	0.671166	0.64103	Pharaoh_ant_08756/Pharaoh_ant_08160	2
GO:0090329	regulation of DNA-dependent DNA replication	2/259	26/9908	0.147105	0.671166	0.64103	Pharaoh_ant_15326/Pharaoh_ant_06325	2
GO:0098754	detoxification	2/259	26/9908	0.147105	0.671166	0.64103	Pharaoh_ant_17651/Pharaoh_ant_09573	2
GO:1900077	negative regulation of cellular response to insulin stimulus	2/259	26/9908	0.147105	0.671166	0.64103	Pharaoh_ant_18233/Pharaoh_ant_09268	2
GO:0016310	phosphorylation	16/259	459/9908	0.147358	0.671166	0.64103	Pharaoh_ant_05946/Pharaoh_ant_08756/Pharaoh_ant_07044/Pharaoh_ant_01908/Pharaoh_ant_13177/Pharaoh_ant_08160/Pharaoh_ant_18233/Pharaoh_ant_13818/Pharaoh_ant_09268/Pharaoh_ant_14426/Pharaoh_ant_10897/Pharaoh_ant_08725/Pharaoh_ant_14085/Pharaoh_ant_08061/Pharaoh_ant_01883/Pharaoh_ant_10094	16
GO:0048469	cell maturation	7/259	167/9908	0.147714	0.671166	0.64103	Pharaoh_ant_08756/Pharaoh_ant_13046/Pharaoh_ant_03525/Pharaoh_ant_12864/Pharaoh_ant_10316/Pharaoh_ant_02754/Pharaoh_ant_07221	7
GO:0007088	regulation of mitotic nuclear division	3/259	51/9908	0.14807	0.671166	0.64103	Pharaoh_ant_08455/Pharaoh_ant_13177/Pharaoh_ant_09868	3
GO:0001505	regulation of neurotransmitter levels	5/259	107/9908	0.148319	0.671166	0.64103	Pharaoh_ant_03930/Pharaoh_ant_10316/Pharaoh_ant_11089/Pharaoh_ant_08160/Pharaoh_ant_17777	5
GO:0065009	regulation of molecular function	15/259	426/9908	0.148329	0.671166	0.64103	Pharaoh_ant_05946/Pharaoh_ant_02710/MPGPB.10225.1/Pharaoh_ant_16233/Pharaoh_ant_06316/Pharaoh_ant_05236/Pharaoh_ant_05744/Pharaoh_ant_17971/Pharaoh_ant_01205/Pharaoh_ant_09268/Pharaoh_ant_14426/Pharaoh_ant_09635/Pharaoh_ant_10094/Pharaoh_ant_02944/Pharaoh_ant_01461	15
GO:0032392	DNA geometric change	8/259	199/9908	0.150506	0.676812	0.646422	Pharaoh_ant_00524/Pharaoh_ant_08062/Pharaoh_ant_02422/Pharaoh_ant_17332/Pharaoh_ant_04252/Pharaoh_ant_10351/Pharaoh_ant_02438/Pharaoh_ant_03705	8
GO:0042981	regulation of apoptotic process	8/259	199/9908	0.150506	0.676812	0.646422	Pharaoh_ant_08756/Pharaoh_ant_06397/MPGPB.10225.1/Pharaoh_ant_06316/Pharaoh_ant_10385/Pharaoh_ant_10094/Pharaoh_ant_01461/Pharaoh_ant_06362	8
GO:0031023	microtubule organizing center organization	4/259	79/9908	0.15176	0.68035	0.649801	Pharaoh_ant_14173/Pharaoh_ant_14573/Pharaoh_ant_01189/Pharaoh_ant_11527	4
GO:0007155	cell adhesion	8/259	200/9908	0.153477	0.683843	0.653137	Pharaoh_ant_06397/Pharaoh_ant_16233/Pharaoh_ant_03525/Pharaoh_ant_08710/Pharaoh_ant_05540/Pharaoh_ant_01578/Pharaoh_ant_13976/Pharaoh_ant_18447	8
GO:0022610	biological adhesion	8/259	200/9908	0.153477	0.683843	0.653137	Pharaoh_ant_06397/Pharaoh_ant_16233/Pharaoh_ant_03525/Pharaoh_ant_08710/Pharaoh_ant_05540/Pharaoh_ant_01578/Pharaoh_ant_13976/Pharaoh_ant_18447	8
GO:0006270	DNA replication initiation	2/259	27/9908	0.156272	0.685593	0.654809	Pharaoh_ant_15326/Pharaoh_ant_01434	2
GO:0035332	positive regulation of hippo signaling	2/259	27/9908	0.156272	0.685593	0.654809	Pharaoh_ant_08756/Pharaoh_ant_01883	2
GO:0070303	negative regulation of stress-activated protein kinase signaling cascade	2/259	27/9908	0.156272	0.685593	0.654809	Pharaoh_ant_06316/Pharaoh_ant_18233	2
GO:0098739	import across plasma membrane	2/259	27/9908	0.156272	0.685593	0.654809	Pharaoh_ant_08009/Pharaoh_ant_08463	2
GO:1901989	positive regulation of cell cycle phase transition	2/259	27/9908	0.156272	0.685593	0.654809	MPGPB.10225.1/Pharaoh_ant_11563	2
GO:0042391	regulation of membrane potential	4/259	80/9908	0.156694	0.685593	0.654809	Pharaoh_ant_05946/Pharaoh_ant_10314/Pharaoh_ant_08009/Pharaoh_ant_02754	4
[truncated: 1,124 more rows]
