# Supplementary material for: An evolutionarily conserved pathway mediated by neuroparsin-A regulates reproductive plasticity in ants
Source: PLoS Biol. 2024 Aug 12;22(8):e3002763. doi: 10.1371/journal.pbio.3002763 (PMC11398701; doi:10.1371/journal.pbio.3002763)
Supplement: S1 Text — (TXT) [file pbio.3002763.s016.txt]

# Start code
from trackerao import tracker as ao
ao.t_help()

#vidoe import code
path = './vedio name.avi'
ao.start(path)

# coordinates mergence code  
name = 'mergence file'
ao.stitch(name)

# Parameter setting code
dpi = 600
figsize = (8,6)
vmax = 40
min_dis = 30
dis = 50

# Figure generation code
ao.count_length(dpi, figsize)
ao.map_heatmap(dpi, figsize)
ao.map_heatmap_v(dpi, figsize, vmax)
ao.map_key(dpi, figsize)
ao.map_key_v(dpi, figsize, vmax)
ao.touch(min_dis, dpi, figsize)
ao.anchor(dis)

note: "vedio name" is used the exactly processed vedio name 
